# Supplementary material for: Defining the heterogeneous molecular landscape of lung cancer cell responses to epigenetic inhibition
Source: Commun Biol. 2026 Jan 28;9:176. doi: 10.1038/s42003-025-09455-0 (PMC12876866; doi:10.1038/s42003-025-09455-0)
Supplement: Supplementary file 3 — Supplementary Data 1 [file 42003_2025_9455_MOESM3_ESM.csv]

Line	Drug	Uniprot	Gene	Rep1_FC	Rep2_FC	p	mean	std	cv	log2FC	padj	lgp	lgpadj	cat
PC9	Belinostat	Q16678	CYP1B1	0.001944876	0.026748369	0.000358593	0.014346623	0.017538718	1.222498018	-6.123145029	0.031850389	3.445398291	1.496885263	HDACi
PC9	Belinostat	P02792	FTL	0	0.035601613	0.000896247	0.017800806	0.025174142	1.414213562	-5.811913591	0.033806876	3.047572218	1.470994954	HDACi
H292	Panobinostat	P49716	CEBPD	0	0.057766357	0.015334511	0.028883179	0.040846983	1.414213562	-5.113626668	0.072658594	1.814330064	1.138713009	HDACi
H292	Belinostat	P49716	CEBPD	0.053006545	0.004877872	0.014528595	0.028942209	0.034032111	1.175864329	-5.110681158	0.070900024	1.837776371	1.149353618	HDACi
H292	CUDC101	Q13113	PDZK1IP1	0.035258347	0.024649786	0.000526665	0.029954066	0.007501386	0.250429626	-5.061104323	0.032248279	3.278465707	1.491493459	HDACi
A549	Belinostat	Q02297-2	NRG1	0.025773548	0.039240181	0.00678814	0.032506865	0.009522348	0.292933449	-4.943111782	0.05275321	2.168249212	1.277751112	HDACi
H292	Belinostat	P20827	EFNA1	0.039724211	0.026945786	0.00585092	0.033334998	0.009035711	0.271057779	-4.906818531	0.05017019	2.232775845	1.299554256	HDACi
PC9	Belinostat	P50591	TNFSF10	0	0.067512118	0.00250937	0.033756059	0.047738276	1.414213562	-4.888709718	0.039854519	2.600435361	1.399522431	HDACi
H292	Belinostat	Q99990	VGLL1	0.0431337	0.029621408	0.006427856	0.036377554	0.009554633	0.262651889	-4.780807638	0.051807204	2.191933861	1.285609843	HDACi
H292	CUDC101	P78380	OLR1	0.04653991	0.034430827	0.002276742	0.040485369	0.008562415	0.211494048	-4.626455574	0.038984335	2.642686153	1.409109868	HDACi
A549	Ralimetinib	Q8IVG5	SAMD9L	0.042657565	0.045285825	0.034274172	0.043971695	0.001858461	0.042264935	-4.507281044	0.108723902	1.465033034	0.963674971	Ralimetinib
PC9	Belinostat	Q9H5Y7	SLITRK6	0.024528778	0.064997801	0.008613539	0.04476329	0.028615921	0.639272072	-4.48154013	0.057245029	2.064818379	1.24226222	HDACi
A549	Abexinostat	P08833	IGFBP1	0.060444637	0.032511707	0.005388847	0.046478172	0.019751564	0.424964301	-4.427302855	0.048885898	2.268504179	1.310816404	HDACi
H292	Belinostat	P45378	TNNT3	0.095752299	0	0.005433865	0.047876149	0.0677071	1.414213562	-4.38454907	0.048983036	2.264891195	1.309954299	HDACi
A549	Panobinostat	P08833	IGFBP1	0.056462823	0.044973003	0.005322791	0.050717913	0.008124529	0.160190528	-4.301360812	0.048651424	2.273860592	1.312904442	HDACi
H292	CUDC101	Q99990	VGLL1	0.047473236	0.054272434	0.006676414	0.050872835	0.004807759	0.094505428	-4.296960686	0.052456761	2.175456773	1.280198527	HDACi
PC9	Belinostat	P36941	LTBR	0.047166615	0.054688623	3.30E-05	0.050927619	0.005318863	0.104439656	-4.295407924	0.028448483	4.482033224	1.54594089	HDACi
PC9	Panobinostat	Q13113	PDZK1IP1	0.064034283	0.039660904	0.001567907	0.051847593	0.017234581	0.332408515	-4.26957917	0.036145631	2.804679768	1.441944186	HDACi
A549	Vorinostat	P08833	IGFBP1	0.059736486	0.045042957	0.005349818	0.052389721	0.010389894	0.198319323	-4.254572403	0.048757106	2.271661008	1.311962076	HDACi
A549	Belinostat	O14786	NRP1	0.048963275	0.058894407	0.003656386	0.053928841	0.007022371	0.130215497	-4.212799169	0.043696706	2.436947926	1.359551299	HDACi
PC9	Ralimetinib	Q9NXW2-2	DNAJB12	0.057226725	0.055194926	2.05E-06	0.056210826	0.001436699	0.025559117	-4.153008181	0.020352463	5.68796967	1.691383033	Ralimetinib
A549	CUDC101	P08833	IGFBP1	0.057192315	0.055482351	0.005394605	0.056337333	0.001209127	0.021462272	-4.149764914	0.048891414	2.268040368	1.310767403	HDACi
H292	Belinostat	Q13113	PDZK1IP1	0.040475307	0.074161637	0.000901711	0.057318472	0.023819832	0.41556991	-4.124856031	0.033824196	3.044932444	1.470772518	HDACi
H292	Vorinostat	P49716	CEBPD	0.07209887	0.044300228	0.015054575	0.058199549	0.019656609	0.337745033	-4.102848218	0.072066031	1.822331492	1.142269398	HDACi
A549	TSA	P08833	IGFBP1	0.063715282	0.058184471	0.005437727	0.060949877	0.003910874	0.064165415	-4.036232888	0.048992438	2.264582571	1.309870946	HDACi
H292	CUDC101	P20827	EFNA1	0.072640572	0.05564228	0.006235029	0.064141426	0.012019607	0.18739227	-3.962599759	0.051266209	2.205161495	1.2901688	HDACi
H292	Panobinostat	Q13113	PDZK1IP1	0.082634495	0.046608939	0.000855606	0.064621717	0.025473915	0.39420053	-3.951837103	0.033579092	3.067726039	1.473931048	HDACi
A549	Belinostat	P05305	EDN1	0.059614137	0.071773526	0.002470324	0.065693831	0.008597986	0.130879659	-3.928098283	0.039687373	2.607246011	1.401347644	HDACi
PC9	TSA	Q13113	PDZK1IP1	0.067524851	0.06540281	0.001499264	0.066463831	0.00150051	0.022576338	-3.911286744	0.035885334	2.824121962	1.445083007	HDACi
A549	Belinostat	Q96HM7	PCED1B	0.089481092	0.049201881	0.013094427	0.069341487	0.028481703	0.410745492	-3.850137422	0.067634285	1.882913499	1.169833094	HDACi
H292	Belinostat	O14862	AIM2	0.073863804	0.066135277	0.002047341	0.06999954	0.005464894	0.078070427	-3.83651074	0.038077005	2.688809832	1.419337218	HDACi
H292	Abexinostat	Q13113	PDZK1IP1	0.07372905	0.066803551	0.000552653	0.0702663	0.004897067	0.069692968	-3.831023248	0.032248279	3.25754746	1.491493459	HDACi
H292	Abexinostat	P49716	CEBPD	0.080009623	0.061170102	0.015411604	0.070589862	0.013321554	0.188717659	-3.82439518	0.07280655	1.812152161	1.137829549	HDACi
H292	Abexinostat	O14862	AIM2	0.041655603	0.100296828	0.003260084	0.070976216	0.041465608	0.584218361	-3.816520538	0.042471035	2.486771179	1.371907159	HDACi
PC9	Belinostat	Q99990	VGLL1	0.062837575	0.079505279	0.004010191	0.071171427	0.011785847	0.165598013	-3.812558032	0.044767249	2.396834993	1.349039597	HDACi
PC9	CUDC101	Q13113	PDZK1IP1	0.080917175	0.064173426	0.001554209	0.072545301	0.011839618	0.163203107	-3.784974024	0.036124844	2.808490508	1.442194014	HDACi
PC9	Belinostat	P17936-2	IGFBP3	0.045666944	0.099517732	0.003103331	0.072592338	0.038078258	0.52454927	-3.784038906	0.041871577	2.508171963	1.378080678	HDACi
H292	Panobinostat	Q99990	VGLL1	0.066971008	0.079147572	0.00709574	0.07305929	0.008610131	0.117851287	-3.774788458	0.053556009	2.14900231	1.271191793	HDACi
A549	TSA	Q92478	CLEC2B	0.100102146	0.046543854	0.016772984	0.073323	0.037871432	0.516501396	-3.769590382	0.07569056	1.775389657	1.120958284	HDACi
H292	Belinostat	P78380	OLR1	0.075331403	0.075844867	0.002449204	0.075588135	0.000363074	0.004803314	-3.725696399	0.039576103	2.610975103	1.402566974	HDACi
H292	Abexinostat	Q99990	VGLL1	0.08807702	0.063202876	0.007004434	0.075639948	0.017588676	0.232531571	-3.724707826	0.053302296	2.15462697	1.27325408	HDACi
H292	Panobinostat	P20827	EFNA1	0.087827424	0.067012408	0.006420916	0.077419916	0.014718439	0.19011179	-3.691151441	0.051803529	2.192402983	1.285640655	HDACi
A549	TSA	Q02297-2	NRG1	0.077340143	0.083293587	0.007500716	0.080316865	0.004209721	0.052413909	-3.638153235	0.054464841	2.124897267	1.263883762	HDACi
PC9	TSA	Q16678	CYP1B1	0.078902	0.081949472	0.000232452	0.080425736	0.002154888	0.026793511	-3.636198953	0.030636218	3.633665919	1.51376485	HDACi
H292	CUDC101	O14862	AIM2	0	0.160916687	0.010330143	0.080458343	0.11378528	1.414213562	-3.635614158	0.0613409	1.985893675	1.212249859	HDACi
PC9	Abexinostat	P05305	EDN1	0	0.166397084	0.013174382	0.083198542	0.117660506	1.414213562	-3.587297948	0.067811582	1.880269759	1.168696126	HDACi
A549	Abexinostat	Q02297-2	NRG1	0.100170514	0.066962645	0.007541398	0.08356658	0.02348151	0.280991635	-3.580930101	0.054551856	2.122548153	1.263190469	HDACi
H292	TSA	P20827	EFNA1	0.091289084	0.076179769	0.006488493	0.083734426	0.010683899	0.127592667	-3.5780353	0.051937757	2.187856142	1.284516807	HDACi
H292	Belinostat	P00749	PLAU	0.08779476	0.08195638	0.001604885	0.08487557	0.004128359	0.048640128	-3.558506831	0.036333878	2.794556162	1.439688242	HDACi
A549	Panobinostat	Q02297-2	NRG1	0.093156066	0.07752933	0.007467297	0.085342698	0.011049771	0.129475294	-3.550588472	0.054375762	2.126836589	1.264594646	HDACi
H292	Abexinostat	P20827	EFNA1	0.093703146	0.077505968	0.006515682	0.085604557	0.011453134	0.133791174	-3.54616859	0.05203067	2.186040106	1.283740582	HDACi
A549	Belinostat	Q7Z3B3	KANSL1	0.091104876	0.080819897	0.000633233	0.085962386	0.007272579	0.08460187	-3.540150656	0.032499637	3.198436707	1.488121495	HDACi
PC9	Panobinostat	Q16678	CYP1B1	0.096446739	0.076449412	0.00032001	0.086448076	0.014140245	0.16356923	-3.532022342	0.031467622	3.494836949	1.502136075	HDACi
HCT116	Belinostat	P50281	MMP14	0.015142238	0.157839814	0.010950569	0.086491026	0.100902424	1.166623043	-3.531305739	0.062747219	1.9605633	1.202405519	HDACi
H292	Belinostat	P50281	MMP14	0.08358314	0.093804324	0.000541602	0.088693732	0.007227469	0.081487932	-3.495024037	0.032248279	3.266319655	1.491493459	HDACi
PC9	Vorinostat	Q16678	CYP1B1	0.086000345	0.094882928	0.000268323	0.090441637	0.006280935	0.069447382	-3.46686909	0.031055835	3.571341947	1.507856792	HDACi
H292	Ralimetinib	Q9NXW2-2	DNAJB12	0.096245236	0.088125867	0.000112922	0.092185551	0.005741261	0.062279405	-3.439315542	0.029670807	3.947220115	1.527670639	Ralimetinib
HCT116	Panobinostat	P15407	FOSL1	0.083190521	0.101637982	0.00645424	0.092414252	0.013044325	0.141150572	-3.435740836	0.051850982	2.190154911	1.285243011	HDACi
PC9	Belinostat	O75509	TNFRSF21	0.073697769	0.111212767	0.000762302	0.092455268	0.026527109	0.286918311	-3.435100661	0.033136219	3.117873206	1.479697053	HDACi
A549	Belinostat	Q13219	PAPPA	0.082091304	0.108617415	0.001120581	0.095354359	0.018756793	0.196706196	-3.390557294	0.034454089	2.950556702	1.462759231	HDACi
PC9	Belinostat	P05305	EDN1	0	0.190999209	0.016463728	0.095499605	0.135056836	1.414213562	-3.38836143	0.075086689	1.783471824	1.124437046	HDACi
H292	Panobinostat	P78380	OLR1	0.109287013	0.082813738	0.002635703	0.096050376	0.018719433	0.194891821	-3.380064934	0.040394829	2.579103512	1.393674227	HDACi
A549	Panobinostat	O14786	NRP1	0.085447558	0.108890072	0.004050827	0.097168815	0.01657636	0.17059342	-3.363362817	0.044930986	2.392456298	1.347454047	HDACi
A549	Vorinostat	O14786	NRP1	0.105004683	0.093851833	0.004188916	0.099428258	0.007886255	0.079316035	-3.330200258	0.045300258	2.377898397	1.343899326	HDACi
A549	Vorinostat	Q02297-2	NRG1	0.114772296	0.085591756	0.007754986	0.100182026	0.020633757	0.205962666	-3.319304402	0.05501948	2.110419008	1.259483515	HDACi
A549	Belinostat	Q92478	CLEC2B	0.082427985	0.120657427	0.018805658	0.101542706	0.027032298	0.266216051	-3.299841483	0.079828807	1.725711458	1.097840363	HDACi
PC9	CUDC101	P36941	LTBR	0.108323461	0.096070586	7.44E-05	0.102197024	0.008664091	0.08477831	-3.290574914	0.028448483	4.128448209	1.54594089	HDACi
A549	TSA	O14786	NRP1	0.110749049	0.097921241	0.004267745	0.104335145	0.00907063	0.086937434	-3.260702889	0.045550092	2.369801513	1.341510745	HDACi
A549	Abexinostat	O14786	NRP1	0.115619635	0.094160925	0.00443164	0.10489028	0.015173599	0.144661635	-3.253047097	0.046005781	2.353435545	1.337187588	HDACi
A549	CUDC101	Q96HM7	PCED1B	0.095540728	0.116169607	0.014629728	0.105855167	0.01458682	0.137799795	-3.239836398	0.071129692	1.834763736	1.147949071	HDACi
H292	Vorinostat	O14862	AIM2	0.117309571	0.094620445	0.002270935	0.105965008	0.016043635	0.151405029	-3.238340166	0.038965417	2.643795243	1.409320673	HDACi
H292	TSA	Q99990	VGLL1	0.088050032	0.128218231	0.008505066	0.108134131	0.028403206	0.262666424	-3.209106127	0.056943445	2.070322287	1.244556261	HDACi
PC9	Panobinostat	P36941	LTBR	0.106851175	0.109528329	2.25E-05	0.108189752	0.001893033	0.017497345	-3.208364247	0.02785033	4.648249325	1.555169655	HDACi
A549	TSA	Q96HM7	PCED1B	0.111075945	0.107133632	0.014240703	0.109104789	0.002787636	0.025550076	-3.196213673	0.070198459	1.846468574	1.153672422	HDACi
H292	Panobinostat	O14862	AIM2	0.113462114	0.104758415	0.002229326	0.109110264	0.006154444	0.056405733	-3.196141271	0.038747379	2.651826511	1.411757671	HDACi
PC9	TSA	Q99990	VGLL1	0.115583675	0.102812512	0.004157289	0.109198093	0.009030576	0.082699026	-3.194980431	0.045236522	2.381189794	1.344510793	HDACi
PSC1	Belinostat	P00749	PLAU	0.117183295	0.101868552	0.007374267	0.109525923	0.010829159	0.098873018	-3.190655721	0.05416404	2.132281142	1.266288948	HDACi
PC9	Vorinostat	Q13113	PDZK1IP1	0.13504115	0.086774679	0.002155474	0.110907915	0.034129549	0.307728705	-3.172565769	0.038466443	2.666457303	1.414917969	HDACi
A549	TSA	O14544	SOCS6	0.127562441	0.098008523	0.000512952	0.112785482	0.020897776	0.185287822	-3.148346723	0.032248279	3.289923405	1.491493459	HDACi
H292	CUDC101	P49716	CEBPD	0.176106312	0.05248147	0.019489283	0.114293891	0.087415964	0.764834961	-3.129179801	0.081207581	1.710204133	1.090403425	HDACi
PC9	Abexinostat	Q13113	PDZK1IP1	0.118840916	0.110801642	0.001664452	0.114821279	0.005684625	0.049508464	-3.122538062	0.036566416	2.778728634	1.436917609	HDACi
HCT116	Belinostat	Q96RU8	TRIB1	0.061260847	0.168666385	0.003809872	0.114963616	0.075947185	0.660619308	-3.120750747	0.044216566	2.419089587	1.354414988	HDACi
H292	Belinostat	Q9HB63	NTN4	0.103928335	0.127624584	0.000380667	0.115776459	0.016755778	0.144725263	-3.110586154	0.031988696	3.419454568	1.495003457	HDACi
H292	Abexinostat	P00749	PLAU	0.109918013	0.123207258	0.001875224	0.116562635	0.009396915	0.080616873	-3.100822692	0.037429039	2.726946792	1.426791323	HDACi
H292	Vorinostat	P20827	EFNA1	0.125143934	0.109089773	0.00698064	0.117116854	0.011352006	0.096928882	-3.093979394	0.053242004	2.156104787	1.273745606	HDACi
A549	CUDC101	O14786	NRP1	0.113960156	0.120411558	0.004207527	0.117185857	0.00456183	0.038928163	-3.093129632	0.045343431	2.375973049	1.343485626	HDACi
H292	Abexinostat	P50281	MMP14	0.116132598	0.118431827	0.000565984	0.117282212	0.001625801	0.013862296	-3.091943871	0.032248279	3.247195719	1.491493459	HDACi
PC9	CUDC101	Q9H5Y7	SLITRK6	0.123835367	0.115180778	0.010103513	0.119508072	0.006119718	0.051207572	-3.064820025	0.060787165	1.995527615	1.21618811	HDACi
H292	Vorinostat	Q13113	PDZK1IP1	0.108766576	0.130577714	0.000847196	0.119672145	0.015422803	0.128875463	-3.062840707	0.033536606	3.072016309	1.474480894	HDACi
H292	Vorinostat	Q99990	VGLL1	0.120096626	0.119430166	0.00777817	0.119763396	0.000471258	0.003934912	-3.061741054	0.055079833	2.109122563	1.259007385	HDACi
H292	TSA	Q13113	PDZK1IP1	0.130305467	0.110218228	0.000683216	0.120261847	0.014203823	0.118107471	-3.055749071	0.032774859	3.165442065	1.484459167	HDACi
A549	Belinostat	P04818	TYMS	0.095797909	0.14665079	0.007126194	0.12122435	0.035958416	0.296627011	-3.044248582	0.053624173	2.147142337	1.270639391	HDACi
A549	Panobinostat	Q7Z3B3	KANSL1	0.113755282	0.128922963	0.000811026	0.121339123	0.01072517	0.088390041	-3.042883307	0.033373282	3.090965186	1.476601081	HDACi
A549	Belinostat	O14544	SOCS6	0.120939321	0.123889648	0.000318163	0.122414484	0.002086196	0.01704207	-3.030153827	0.031467622	3.497350146	1.502136075	HDACi
PC9	Belinostat	Q13113	PDZK1IP1	0.154984858	0.090799511	0.00267576	0.122892185	0.045385894	0.369314728	-3.024534926	0.040470806	2.572552814	1.392858147	HDACi
A549	Panobinostat	P05305	EDN1	0.149947344	0.096553135	0.003259595	0.123250239	0.037755407	0.30633131	-3.020337647	0.042469461	2.486836315	1.371923253	HDACi
A549	TSA	Q7Z3B3	KANSL1	0.140555782	0.106958057	0.000929035	0.123756919	0.023757179	0.191966471	-3.014418908	0.033943638	3.031967986	1.469241609	HDACi
PC9	Panobinostat	Q99990	VGLL1	0.123078628	0.124762453	0.004383272	0.123920541	0.001190644	0.009608125	-3.012512749	0.045883512	2.358201596	1.338343344	HDACi
A549	Panobinostat	O14544	SOCS6	0.129309032	0.12078977	0.000312583	0.125049401	0.006024028	0.048173189	-2.999429948	0.031389039	3.505034031	1.503221983	HDACi
H292	Belinostat	O00548	DLL1	0.130384419	0.119856778	0.011603586	0.125120599	0.007444166	0.059495931	-2.998608775	0.064320998	1.935407765	1.191647227	HDACi
PC9	TSA	Q9H5Y7	SLITRK6	0.122679897	0.128195666	0.010032415	0.125437781	0.003900238	0.031093006	-2.99495615	0.060615124	1.998594498	1.217419001	HDACi
A549	Vorinostat	Q96HM7	PCED1B	0.134922774	0.116757669	0.014660108	0.125840222	0.012844669	0.102071253	-2.990334976	0.071174785	1.833862826	1.147673837	HDACi
H292	TSA	P49716	CEBPD	0.127263127	0.126681614	0.017713598	0.126972371	0.000411192	0.003238435	-2.977413494	0.077700109	1.751693211	1.109578373	HDACi
PC9	TSA	O60245-2	PCDH7	0.1135304	0.141558576	0.001839201	0.127544488	0.019818913	0.155388237	-2.970927539	0.037278716	2.735370919	1.428539055	HDACi
PC9	Belinostat	Q9NPR2	SEMA4B	0.113360509	0.142656586	0.001314787	0.128008547	0.020715455	0.161828682	-2.965687952	0.035275038	2.881144614	1.452532515	HDACi
H292	Abexinostat	P78380	OLR1	0.129306694	0.127727141	0.002769917	0.128516918	0.001116912	0.008690781	-2.95996981	0.04084929	2.557533197	1.388815489	HDACi
A549	CUDC101	Q92478	CLEC2B	0.162394013	0.097049982	0.018876372	0.129721998	0.046205207	0.356186365	-2.946504951	0.079947631	1.724081481	1.097194402	HDACi
A549	CUDC101	Q02297-2	NRG1	0.111208937	0.148299465	0.009351627	0.129754201	0.026226964	0.202128055	-2.946146849	0.058975296	2.029112844	1.229329874	HDACi
A549	Vorinostat	Q7Z3B3	KANSL1	0.150891029	0.108705475	0.001117255	0.129798252	0.029829692	0.229815819	-2.945657141	0.034441853	2.951847551	1.462913488	HDACi
PSC1	Panobinostat	P00749	PLAU	0.138905654	0.122101874	0.007731677	0.130503764	0.011882067	0.091047695	-2.937836678	0.054970539	2.11172631	1.259870002	HDACi
PSC1	Vorinostat	P39880	CUX1	0.253686325	0.009485078	0.409505048	0.131585702	0.172676358	1.312272956	-2.925925362	0.542141328	0.38774074	0.265887484	HDACi
A549	TSA	P05305	EDN1	0.181765611	0.083440543	0.005168833	0.132603077	0.069526323	0.524319075	-2.914813842	0.048184652	2.286607486	1.317091271	HDACi
PSC1	Vorinostat	P02649	APOE	0.075581594	0.189670417	0.069201111	0.132626006	0.08067298	0.608274222	-2.914564405	0.163842124	1.159886932	0.785574432	HDACi
HCT116	Panobinostat	Q96RU8	TRIB1	0.116665312	0.150631801	0.00074543	0.133648557	0.024017934	0.179709642	-2.903483837	0.033075221	3.127592913	1.480497246	HDACi
A549	Belinostat	P19438	TNFRSF1A	0.112336457	0.156058437	0.015892822	0.134197447	0.030916108	0.230377768	-2.897570866	0.07384058	1.798798977	1.131704902	HDACi
PC9	Panobinostat	Q9H5Y7	SLITRK6	0.131822318	0.138442884	0.010260468	0.135132601	0.004681447	0.034643359	-2.887552329	0.061157922	1.988832809	1.213547283	HDACi
H292	Abexinostat	O00548	DLL1	0.168265828	0.102000761	0.012269913	0.135133294	0.046856479	0.346742665	-2.887544922	0.065916033	1.911158513	1.18100894	HDACi
A549	Abexinostat	Q7Z3B3	KANSL1	0.161486174	0.109991833	0.001377855	0.135739004	0.036411998	0.268250078	-2.881092768	0.035403185	2.860796431	1.450957665	HDACi
PC9	Belinostat	Q92478	CLEC2B	0.121446376	0.150467046	0.015082825	0.135956711	0.020520712	0.150935632	-2.878780726	0.072133313	1.821517312	1.141864118	HDACi
H292	Belinostat	Q12947	FOXF2	0.12776835	0.144944484	0.00023288	0.136356417	0.012145361	0.089070693	-2.874545496	0.030636218	3.632868581	1.51376485	HDACi
PC9	Abexinostat	Q16678	CYP1B1	0.131230953	0.143167376	0.000337667	0.137199165	0.008440326	0.061518783	-2.865656399	0.031540398	3.47151189	1.501132833	HDACi
A549	Panobinostat	Q13219	PAPPA	0.131550116	0.144347502	0.001034712	0.137948809	0.009049119	0.065597656	-2.857795091	0.034165283	2.985180495	1.466414974	HDACi
H292	Belinostat	Q3MIP1	ITPRIPL2	0.116001822	0.160364806	0.000674906	0.138183314	0.031369367	0.227012698	-2.855344681	0.032738363	3.170756578	1.484943038	HDACi
A549	Abexinostat	O14544	SOCS6	0.161479525	0.11518243	0.000908902	0.138330978	0.03273699	0.23665697	-2.853803828	0.033852738	3.04148291	1.470406195	HDACi
PC9	CUDC101	Q99990	VGLL1	0.137982895	0.139026693	0.004543148	0.138504794	0.000738076	0.005328885	-2.851992184	0.046320009	2.342643108	1.334231365	HDACi
A549	Vorinostat	Q92478	CLEC2B	0.179987069	0.097529094	0.019606261	0.138758082	0.058306593	0.420203226	-2.849356296	0.081433489	1.707605223	1.089196958	HDACi
PC9	Belinostat	Q14511	NEDD9	0.157657217	0.120121107	0.001302365	0.138889162	0.026542038	0.191102298	-2.847994073	0.03523577	2.885267206	1.453016229	HDACi
H292	Panobinostat	P00749	PLAU	0.179941094	0.097850675	0.003528734	0.138895885	0.058046692	0.417915134	-2.847924242	0.043227342	2.45238104	1.364241464	HDACi
PC9	Abexinostat	P50591	TNFSF10	0	0.278827071	0.024876996	0.139413535	0.197160513	1.414213562	-2.842557457	0.09170064	1.604202072	1.037627632	HDACi
H292	Panobinostat	P50281	MMP14	0.146416051	0.132955073	0.000719592	0.139685562	0.009518349	0.068141248	-2.839745186	0.032922653	3.14291383	1.482505171	HDACi
A549	Belinostat	Q86SJ2	AMIGO2	0.125699849	0.15435862	0.003669652	0.140029235	0.020264812	0.144718435	-2.836200037	0.043750542	2.435375066	1.359016563	HDACi
HCT116	Belinostat	P00749	PLAU	0.123102703	0.158528363	0.001171383	0.140815533	0.025049724	0.177890349	-2.828121612	0.03468066	2.931301128	1.459912651	HDACi
A549	Panobinostat	Q92478	CLEC2B	0.20117117	0.080887377	0.021184694	0.141029273	0.085053486	0.603091003	-2.825933441	0.084522581	1.6739778	1.073027249	HDACi
A549	Belinostat	Q15583	TGIF1	0.15615615	0.126789544	0.002314971	0.141472847	0.020765326	0.146779587	-2.821402915	0.039074545	2.635454385	1.408106073	HDACi
HCT116	Panobinostat	P50281	MMP14	0.116773321	0.166219955	0.007169883	0.141496638	0.03496405	0.247101634	-2.821160318	0.053717535	2.144487909	1.269883928	HDACi
PC9	Belinostat	P08476	INHBA	0.111144841	0.172165345	0.001841587	0.141655093	0.043148012	0.304599086	-2.819545623	0.037300615	2.734807741	1.428284003	HDACi
PC9	Abexinostat	Q99990	VGLL1	0.169364229	0.11422619	0.004965906	0.14179521	0.038988481	0.274963318	-2.8181193	0.047591971	2.304001482	1.322466308	HDACi
PC9	CUDC101	P50591	TNFSF10	0.143508001	0.142706763	0.001806027	0.143107382	0.000566561	0.003958991	-2.804830002	0.037169707	2.74327573	1.429810863	HDACi
H292	Abexinostat	Q3MIP1	ITPRIPL2	0.150527749	0.136334227	0.000164039	0.143430988	0.010036336	0.069973272	-2.801571345	0.029670807	3.785052532	1.527670639	HDACi
H292	TSA	Q16790	CA9	0.15186165	0.136313642	0.012494498	0.144087646	0.010994101	0.076301486	-2.794981451	0.066375053	1.903281194	1.177995121	HDACi
A549	Abexinostat	Q96HM7	PCED1B	0.183559971	0.105054091	0.015878743	0.144307031	0.05551204	0.384680079	-2.792786503	0.073818855	1.799183871	1.131832693	HDACi
H292	Panobinostat	O00548	DLL1	0.164371947	0.125596523	0.012085773	0.144984235	0.027418365	0.189112737	-2.78603206	0.065461787	1.917725554	1.184012145	HDACi
PC9	TSA	P36941	LTBR	0.159737518	0.130926893	0.000331541	0.145332206	0.020372188	0.140176696	-2.782573653	0.031504205	3.479462673	1.50163147	HDACi
PC9	CUDC101	Q92478	CLEC2B	0.080550829	0.210782757	0.022972241	0.145666793	0.092087879	0.632181689	-2.779256062	0.088129916	1.638796628	1.054876645	HDACi
PC9	Belinostat	P57682	KLF3	0.134475941	0.157404804	0.004635051	0.145940372	0.016213155	0.111094375	-2.776549056	0.04664958	2.3339455	1.33115226	HDACi
PC9	Vorinostat	Q9BUF7	CRB3	0.180538458	0.111785224	0.03192847	0.146161841	0.048615878	0.332616758	-2.774361384	0.104562004	1.495821886	0.980626103	HDACi
A549	TSA	Q13219	PAPPA	0.155817109	0.138095277	0.000954546	0.146956193	0.012531228	0.085271858	-2.766541941	0.033986052	3.020203176	1.468699288	HDACi
H292	CUDC101	Q96MT1-5	RNF145	0.153071275	0.141013236	0.000622315	0.147042255	0.008526321	0.057985516	-2.765697296	0.032413416	3.205989461	1.489275195	HDACi
HCT116	Abexinostat	P15407	FOSL1	0.173720606	0.121251293	0.007257667	0.147485949	0.037101407	0.251558926	-2.761350578	0.053934394	2.139202988	1.268134197	HDACi
PC9	Belinostat	Q969W9	PMEPA1	0.132486791	0.162498014	0.004728688	0.147492402	0.021221139	0.143879538	-2.761287454	0.04685209	2.325259384	1.329271033	HDACi
H292	Vorinostat	O00548	DLL1	0.157817208	0.137653681	0.012165644	0.147735444	0.014257766	0.096508772	-2.758912099	0.065688016	1.914864886	1.182513858	HDACi
PSC1	Abexinostat	P00749	PLAU	0.13461079	0.161262917	0.008896504	0.147936854	0.0188459	0.127391515	-2.756946598	0.057881201	2.050780616	1.237462463	HDACi
H292	CUDC101	O00548	DLL1	0.160108159	0.136802608	0.012168946	0.148455383	0.016479513	0.111006504	-2.751898684	0.065696993	1.914747019	1.182454507	HDACi
A549	Abexinostat	Q13219	PAPPA	0.164119247	0.136127208	0.001067041	0.150123228	0.019793361	0.131847423	-2.73578088	0.034262626	2.971819087	1.465179359	HDACi
HCT116	Belinostat	Q9NPR2	SEMA4B	0.140219344	0.160047552	0.000352462	0.150133448	0.01402066	0.093387983	-2.735682666	0.031848905	3.452887504	1.496905496	HDACi
PC9	Belinostat	Q8NC26	ZNF114	0.067311232	0.233341548	0.009722485	0.15032639	0.117401162	0.780975062	-2.733829794	0.059911582	2.012222713	1.222489209	HDACi
PC9	Vorinostat	P36941	LTBR	0.148167548	0.152806543	2.77E-05	0.150487046	0.003280265	0.021797655	-2.732288791	0.028448483	4.558103261	1.54594089	HDACi
H292	Vorinostat	P50281	MMP14	0.147905549	0.155502956	0.000610875	0.151704253	0.005372178	0.03541218	-2.720666567	0.032293803	3.214047866	1.49088081	HDACi
HCT116	Belinostat	Q15004	PCLAF	0.160056648	0.14565672	0.001027816	0.152856684	0.010182287	0.066613293	-2.709748456	0.03415437	2.988084747	1.466553717	HDACi
PC9	Panobinostat	O60245-2	PCDH7	0.14382358	0.163482339	0.001800626	0.15365296	0.013900842	0.090469079	-2.702252536	0.03716039	2.744576554	1.42991974	HDACi
H292	Panobinostat	Q16790	CA9	0.153716794	0.154595539	0.013075939	0.154156167	0.000621366	0.00403076	-2.697535494	0.06760549	1.883527104	1.170018037	HDACi
A549	Vorinostat	Q13219	PAPPA	0.157801723	0.150997658	0.000936576	0.154399691	0.0048112	0.031160687	-2.695258232	0.033944532	3.02845713	1.469230179	HDACi
H292	CUDC101	Q16790	CA9	0.180221268	0.129854376	0.012853982	0.155037822	0.035614771	0.229716661	-2.689307885	0.067100355	1.890962313	1.173275181	HDACi
A549	CUDC101	Q7Z3B3	KANSL1	0.154896351	0.155478712	0.000747668	0.155187532	0.000411791	0.002653509	-2.687915444	0.033075221	3.126291168	1.480497246	HDACi
A549	Panobinostat	Q15583	TGIF1	0.162198374	0.14819387	0.002281226	0.155196122	0.00990268	0.063807522	-2.687835588	0.038984335	2.641831606	1.409109868	HDACi
HCT116	TSA	P15407	FOSL1	0.121537937	0.18984248	0.009952386	0.155690209	0.048298606	0.310222501	-2.683249878	0.060453344	2.002072776	1.218579674	HDACi
PSC1	TSA	P00749	PLAU	0.167242546	0.144334102	0.008187841	0.155788324	0.016198716	0.10397901	-2.682340985	0.056102068	2.086830586	1.251021127	HDACi
PC9	Abexinostat	Q9H5Y7	SLITRK6	0.142215078	0.169978166	0.010645325	0.156096622	0.019631468	0.125764847	-2.679488776	0.062088651	1.97284109	1.206987773	HDACi
A549	Abexinostat	P04818	TYMS	0.135181271	0.17787091	0.007490545	0.156526091	0.030186133	0.192850487	-2.675524942	0.054442237	2.125486556	1.264064037	HDACi
H292	Vorinostat	P00749	PLAU	0.160081802	0.154565934	0.001904567	0.157323868	0.003900308	0.024791582	-2.668190533	0.037489491	2.720203812	1.426090456	HDACi
A549	Panobinostat	Q96HM7	PCED1B	0.171737835	0.144327513	0.015744331	0.158032674	0.019382025	0.122645681	-2.661705221	0.073508232	1.802875796	1.133664023	HDACi
H292	Panobinostat	P36941	LTBR	0.184622667	0.132115407	0.003906923	0.158369037	0.03712824	0.234441279	-2.658637795	0.044463914	2.408165098	1.351992311	HDACi
A549	Panobinostat	P19438	TNFRSF1A	0.126426824	0.191374603	0.016998332	0.158900714	0.045925015	0.289017049	-2.653802491	0.076179245	1.769593703	1.118163336	HDACi
PC9	Belinostat	P18827	SDC1	0.149704201	0.168605032	0.0008401	0.159154616	0.013364906	0.083974353	-2.651499091	0.033449898	3.075669173	1.475605206	HDACi
H292	Panobinostat	Q96FE7	PIK3IP1	0.211140619	0.107549959	0.044254137	0.159345289	0.073249658	0.459691393	-2.649771725	0.125441956	1.35404612	0.901557181	HDACi
HCT116	Panobinostat	P00749	PLAU	0.156739203	0.164844362	0.000948617	0.160791782	0.005731212	0.03564369	-2.636734418	0.033967979	3.022909233	1.468930287	HDACi
PSC1	CUDC101	P02649	APOE	0.134874958	0.186921207	0.074048206	0.160898083	0.036802255	0.228730229	-2.635780959	0.170836408	1.130485461	0.767419569	HDACi
A549	TSA	P04818	TYMS	0.157052416	0.166898328	0.007536916	0.161975372	0.006962111	0.042982531	-2.626153621	0.054541484	2.122806299	1.263273051	HDACi
PC9	CUDC101	P08476	INHBA	0.146128544	0.177913499	0.00110343	0.162021022	0.022475357	0.138718774	-2.625747086	0.034441853	2.957255168	1.462913488	HDACi
H292	CUDC101	P00749	PLAU	0.160679849	0.163949609	0.001996797	0.162314729	0.00231207	0.01424436	-2.623134173	0.037880119	2.699666188	1.421588669	HDACi
A549	Belinostat	P49716	CEBPD	0.181418365	0.145193369	0.005965261	0.163305867	0.02561494	0.156852539	-2.614351471	0.050504873	2.224370585	1.29666672	HDACi
PC9	CUDC101	O60245-2	PCDH7	0.162645964	0.164043338	0.001579299	0.163344651	0.000988092	0.006049125	-2.614008882	0.036204376	2.801535523	1.441238939	HDACi
PC9	Vorinostat	Q99990	VGLL1	0.169440069	0.157297519	0.004724845	0.163368794	0.00858608	0.052556425	-2.613795663	0.046837313	2.325612413	1.329408024	HDACi
A549	Vorinostat	P04818	TYMS	0.150370576	0.176891511	0.007492053	0.163631044	0.018753133	0.114606208	-2.611481617	0.054442237	2.125399176	1.264064037	HDACi
H292	CUDC101	Q3MIP1	ITPRIPL2	0.164366867	0.164383542	7.93E-05	0.164375205	1.18E-05	7.17E-05	-2.604935405	0.028448483	4.100694397	1.54594089	HDACi
A549	CUDC101	Q13219	PAPPA	0.16900478	0.160243129	0.000959061	0.164623955	0.006195423	0.03763379	-2.602753817	0.034012892	3.0181538	1.468356438	HDACi
HCT116	Panobinostat	Q9NPR2	SEMA4B	0.160912544	0.168457661	0.000217894	0.164685103	0.005335204	0.032396394	-2.602218038	0.030437499	3.661754068	1.516591031	HDACi
A549	Panobinostat	Q9NR63	CYP26B1	0.329506427	0	0.055943451	0.164753213	0.232996229	1.414213562	-2.60162149	0.143872665	1.252250749	0.842021713	HDACi
H292	Belinostat	Q7Z4F1	LRP10	0.163670079	0.166188777	0.001387324	0.164929428	0.001780989	0.01079849	-2.600079257	0.035417236	2.857822117	1.450785333	HDACi
PC9	Belinostat	P24468-2	NR2F2	0.126047318	0.204454149	0.002239265	0.165250734	0.055442002	0.335502305	-2.597271417	0.038803339	2.649894514	1.411130899	HDACi
H292	Vorinostat	P78380	OLR1	0.182744115	0.148004645	0.003113487	0.16537438	0.024564515	0.148538816	-2.596192345	0.041898307	2.506752952	1.37780353	HDACi
PC9	Belinostat	Q14995	NR1D2	0.160656532	0.170713009	0.00066656	0.165684771	0.007111003	0.042918867	-2.593487096	0.032606754	3.176160949	1.486692439	HDACi
PC9	Panobinostat	O75509	TNFRSF21	0.171233378	0.160426846	0.00033212	0.165830112	0.007641372	0.046079521	-2.592222095	0.031504205	3.478704782	1.50163147	HDACi
A549	CUDC101	P04818	TYMS	0.156327522	0.175343287	0.007542903	0.165835405	0.013446177	0.081081459	-2.59217605	0.054552433	2.122461497	1.263185874	HDACi
A549	Abexinostat	Q92478	CLEC2B	0.224319123	0.108078251	0.021898066	0.166198687	0.082194709	0.494556911	-2.589019109	0.085999494	1.659594237	1.065504104	HDACi
A549	Vorinostat	O14544	SOCS6	0.143190244	0.190374503	0.00131994	0.166782373	0.03336431	0.200046977	-2.583961271	0.035275038	2.879445681	1.452532515	HDACi
PC9	Panobinostat	P17936-2	IGFBP3	0.165846847	0.167919089	0.003122384	0.166882968	0.001465297	0.008780384	-2.583091373	0.041944068	2.505513675	1.377329454	HDACi
PC9	CUDC101	P17936-2	IGFBP3	0.177432249	0.156424025	0.003536934	0.166928137	0.014855057	0.088990734	-2.582700942	0.043237397	2.4513731	1.364140461	HDACi
PC9	Abexinostat	Q969W9	PMEPA1	0.165715237	0.168148989	0.005005899	0.166932113	0.001720923	0.010309118	-2.58266658	0.047753354	2.300517926	1.320996119	HDACi
A549	Belinostat	O60462-3	NRP2	0.169348461	0.165247233	0.000848632	0.167297847	0.002900006	0.017334391	-2.579509216	0.033545466	3.071280782	1.474366168	HDACi
H292	Abexinostat	Q9HB63	NTN4	0.15062698	0.184014679	0.000575406	0.167320829	0.023608668	0.141098203	-2.579311042	0.032248279	3.240025538	1.491493459	HDACi
H292	CUDC101	Q9HB63	NTN4	0.161008644	0.174959072	0.000309787	0.167983858	0.009864442	0.058722558	-2.573605487	0.031382311	3.508937243	1.503315083	HDACi
HCT116	Belinostat	Q07343	PDE4B	0.207244705	0.129011285	0.002850894	0.168127995	0.055319381	0.329031351	-2.572368127	0.041087923	2.545018909	1.386285807	HDACi
H292	Panobinostat	Q9HB63	NTN4	0.173108253	0.163431166	0.000353399	0.168269709	0.006842734	0.040665278	-2.571152597	0.031850389	3.451734584	1.496885263	HDACi
PSC1	Vorinostat	P00749	PLAU	0.159307698	0.177668258	0.009159669	0.168487978	0.012982877	0.077055211	-2.56928244	0.058554029	2.03812021	1.23244322	HDACi
PSC1	Abexinostat	O75840	KLF7	0.198285242	0.139962791	0.001308639	0.169124017	0.041240201	0.243845918	-2.56384655	0.035249281	2.883180137	1.452849734	HDACi
H292	TSA	Q96FE7	PIK3IP1	0.158579601	0.179935918	0.047966582	0.16925776	0.015101196	0.089220111	-2.562706119	0.131401357	1.319061225	0.881400149	HDACi
A549	Vorinostat	O75147	OBSL1	0.146360494	0.192684275	0.001550492	0.169522384	0.03275586	0.193224393	-2.560452309	0.036118351	2.809530349	1.442272085	HDACi
H292	TSA	O00548	DLL1	0.160932628	0.17834545	0.013694106	0.169639039	0.012312724	0.072581903	-2.559459881	0.069004861	1.863466321	1.161120314	HDACi
PC9	Vorinostat	Q8NC26	ZNF114	0.109035625	0.231603014	0.005978758	0.170319319	0.086668232	0.508857318	-2.553686008	0.050546254	2.223389046	1.296311028	HDACi
PSC1	CUDC101	Q15004	PCLAF	0.180966203	0.160683395	0.000156499	0.170824799	0.014342111	0.083958017	-2.549410666	0.029670807	3.805489632	1.527670639	HDACi
A549	TSA	Q86SJ2	AMIGO2	0.201224913	0.142884735	0.005998179	0.172054824	0.041252736	0.239765062	-2.539059751	0.050579341	2.221980582	1.296026834	HDACi
A549	Abexinostat	P19438	TNFRSF1A	0.177126497	0.168842323	0.018174734	0.17298441	0.005857795	0.033863141	-2.531286075	0.078635793	1.740531928	1.104379729	HDACi
PSC1	Abexinostat	Q5T750	XP32	0.059700339	0.287002641	0.194242867	0.17335149	0.160726999	0.927174025	-2.528227855	0.323018209	0.711654921	0.490772995	HDACi
A549	TSA	Q15583	TGIF1	0.206661536	0.140100999	0.003373575	0.173381268	0.047065407	0.271456127	-2.527980059	0.042816563	2.471909625	1.368388198	HDACi
A549	Abexinostat	Q15583	TGIF1	0.185726713	0.161169279	0.002420958	0.173447996	0.017364728	0.100114897	-2.527424923	0.039468609	2.616012793	1.403748184	HDACi
PC9	Belinostat	O75712	GJB3	0.115413648	0.231861851	0.004890995	0.17363775	0.082341314	0.474213209	-2.525847466	0.047328434	2.310602813	1.324877863	HDACi
H292	CUDC101	Q9Y5J5	PHLDA3	0.178113003	0.169431356	0.002676124	0.17377218	0.006138852	0.035327011	-2.524730964	0.040472563	2.57249384	1.392839291	HDACi
HCT116	Abexinostat	P00749	PLAU	0.181333472	0.167456927	0.001172532	0.1743952	0.009812199	0.056264157	-2.519567766	0.03468066	2.930875366	1.459912651	HDACi
H292	CUDC101	Q8TCB0	IFI44	0.188439129	0.160462838	0.051596645	0.174450984	0.019782225	0.113397041	-2.519106363	0.137081979	1.287378537	0.863019633	HDACi
HCT116	TSA	Q9NPR2	SEMA4B	0.169065388	0.18016749	0.00025933	0.174616439	0.007850371	0.044957802	-2.51773871	0.03088612	3.586147532	1.510236641	HDACi
A549	Panobinostat	P04818	TYMS	0.169314411	0.180806891	0.007776486	0.175060651	0.008126411	0.046420546	-2.514073253	0.055078684	2.109216583	1.259016448	HDACi
PSC1	CUDC101	P24385	CCND1	0.108496917	0.241930601	0.020607914	0.175213759	0.094351863	0.538495741	-2.512812027	0.083400057	1.685965976	1.078833654	HDACi
PC9	CUDC101	Q16678	CYP1B1	0.169625801	0.182608544	0.000396464	0.176117173	0.009180186	0.052125444	-2.505392506	0.031988696	3.401796056	1.495003457	HDACi
A549	Belinostat	P35680	HNF1B	0.205096478	0.1476874	0.022248652	0.176391939	0.040594348	0.230137207	-2.503143461	0.086733935	1.652696302	1.061810952	HDACi
A549	Panobinostat	P36941	LTBR	0.150526347	0.202564879	0.038615927	0.176545613	0.036796799	0.208426583	-2.501887126	0.116092384	1.413233538	0.935196271	HDACi
H292	CUDC101	P50281	MMP14	0.168915132	0.18665829	0.000688512	0.177786711	0.012546307	0.070569431	-2.491780604	0.032774859	3.162088741	1.484459167	HDACi
PC9	TSA	P08476	INHBA	0.167784234	0.188527227	0.000992937	0.17815573	0.014667511	0.082329718	-2.488789208	0.034062764	3.003078158	1.467720114	HDACi
A549	CUDC101	P49716	CEBPD	0.182250935	0.174108338	0.006191342	0.178179637	0.005757685	0.032313935	-2.488595628	0.051142476	2.208215204	1.291218247	HDACi
PC9	Vorinostat	Q9H5Y7	SLITRK6	0.171578114	0.185157144	0.011349229	0.178367629	0.009601824	0.053831651	-2.487074281	0.063672316	1.94503363	1.196049355	HDACi
PC9	Abexinostat	O75509	TNFRSF21	0.173882465	0.18299448	0.000406946	0.178438472	0.006443168	0.036108624	-2.486501392	0.031988696	3.390463043	1.495003457	HDACi
PSC1	Belinostat	P30838	ALDH3A1	0.133150498	0.224371258	0.057587091	0.178760878	0.064502818	0.360832967	-2.483897059	0.146433722	1.239674857	0.834358899	HDACi
H292	Ralimetinib	P05121	SERPINE1	0.179982971	0.177796966	1.60E-05	0.178889969	0.001545739	0.008640727	-2.482855605	0.025822787	4.795299585	1.587996893	Ralimetinib
H292	Abexinostat	Q12947	FOXF2	0.209723597	0.148138808	0.001774603	0.178931203	0.043547022	0.243372991	-2.482523101	0.037068395	2.750898859	1.430996213	HDACi
A549	Belinostat	Q9Y2K1	ZBTB1	0.182883571	0.17507764	0.002461388	0.178980606	0.005519626	0.030839243	-2.482124829	0.039637836	2.608820002	1.401890068	HDACi
H292	Abexinostat	Q96FE7	PIK3IP1	0.192334225	0.165941108	0.046835134	0.179137666	0.018662752	0.10418106	-2.480859377	0.129604137	1.329428234	0.887381137	HDACi
PC9	CUDC101	Q9NPR2	SEMA4B	0.17867637	0.179831659	0.001344894	0.179254014	0.000816912	0.004557289	-2.479922666	0.035318674	2.871312098	1.451995608	HDACi
A549	Abexinostat	P49716	CEBPD	0.161580655	0.198564099	0.007486401	0.180072377	0.026151245	0.145226298	-2.473351205	0.054429297	2.125726916	1.264167276	HDACi
PC9	TSA	P50591	TNFSF10	0.172346583	0.188130451	0.00192863	0.180238517	0.01116088	0.061922833	-2.472020748	0.037688932	2.714751111	1.423786168	HDACi
A549	TSA	P19438	TNFRSF1A	0.183546466	0.17860031	0.018467648	0.181073388	0.00349746	0.019315153	-2.465353565	0.079190985	1.733588406	1.101324252	HDACi
H292	CUDC101	Q86UY5	FAM83A	0.231094601	0.131687779	0.004248364	0.18139119	0.070291238	0.387511862	-2.462823704	0.045467606	2.371778327	1.342297909	HDACi
HCT116	Belinostat	Q9UKT4	FBXO5	0.145902624	0.217121569	0.005572734	0.181512096	0.050359399	0.277443763	-2.4618624	0.049403766	2.25393169	1.306239944	HDACi
A549	Panobinostat	Q96MT1-5	RNF145	0.144734298	0.218559857	0.002538832	0.181647078	0.052202553	0.287384493	-2.460789939	0.039976132	2.595365999	1.398199226	HDACi
HCT116	Vorinostat	P00749	PLAU	0.177402318	0.186019124	0.000997854	0.181710721	0.006093002	0.033531327	-2.460284554	0.034062764	3.000932998	1.467720114	HDACi
H292	TSA	O14862	AIM2	0.177693718	0.186342232	0.002858324	0.182017975	0.006115423	0.033597905	-2.457847163	0.041108373	2.543888553	1.386069711	HDACi
H292	Belinostat	Q9Y5J5	PHLDA3	0.189311987	0.175016753	0.002716798	0.18216437	0.010108256	0.055489756	-2.456687288	0.040627774	2.565942616	1.391176977	HDACi
A549	Belinostat	Q86SQ4-3	ADGRG6	0.196117897	0.168211271	0.001388372	0.182164584	0.019732965	0.108324923	-2.456685592	0.035417236	2.857494052	1.450785333	HDACi
H292	Abexinostat	O95377	GJB5	0.163171688	0.201656005	0.006587105	0.182413846	0.027212521	0.149180131	-2.454712851	0.052189302	2.181305432	1.282418511	HDACi
A549	Belinostat	P57739	CLDN2	0.155627937	0.209975698	0.040089443	0.182801818	0.03842967	0.210225863	-2.45164768	0.118607803	1.396969974	0.925886739	HDACi
H292	Belinostat	P61812-2	TGFB2	0.164625027	0.201074228	0.021143648	0.182849628	0.025773477	0.140954496	-2.451270404	0.084438826	1.674820071	1.073457815	HDACi
A549	Vorinostat	Q15583	TGIF1	0.195374398	0.170536285	0.00247362	0.182955341	0.017563198	0.095997188	-2.450436561	0.039693527	2.606667097	1.401280305	HDACi
PC9	Belinostat	P02794	FTH1	0.177768481	0.188603518	0.003870592	0.183185999	0.007661528	0.041823766	-2.448618852	0.044362087	2.412222637	1.352988035	HDACi
HCT116	Abexinostat	Q9NPR2	SEMA4B	0.190450477	0.176134953	0.000220782	0.183292715	0.010122604	0.055226441	-2.44777865	0.030437499	3.656035747	1.516591031	HDACi
PC9	CUDC101	Q9BUF7	CRB3	0.176642827	0.190032633	0.036768793	0.18333773	0.009468023	0.051642521	-2.447424382	0.113002006	1.434520622	0.946913846	HDACi
A549	Vorinostat	P49716	CEBPD	0.222670992	0.144621244	0.00723746	0.183646118	0.055189506	0.300520951	-2.444999697	0.053884551	2.140413798	1.268535735	HDACi
PC9	TSA	O75509	TNFRSF21	0.159508304	0.207869596	0.001420074	0.18368895	0.034196597	0.186165784	-2.444663251	0.035577564	2.847689121	1.44882379	HDACi
PC9	CUDC101	Q14511	NEDD9	0.196153962	0.172082553	0.00118907	0.184118258	0.017021056	0.092446324	-2.4412954	0.034758001	2.924792486	1.458945202	HDACi
PC9	Abexinostat	P36941	LTBR	0.23746298	0.131272586	0.004359493	0.184367783	0.075087947	0.407272604	-2.439341518	0.045810119	2.360563991	1.339038577	HDACi
H292	Belinostat	P43003	SLC1A3	0.190958936	0.178220466	0.003208452	0.184589701	0.009007458	0.048797186	-2.437606033	0.042273312	2.493704456	1.373933725	HDACi
HCT116	Vorinostat	Q96RU8	TRIB1	0.171749976	0.197689582	0.000662874	0.184719779	0.018342072	0.09929674	-2.436589742	0.032567165	3.178569178	1.48722005	HDACi
HCT116	TSA	P00749	PLAU	0.179202059	0.190725393	0.00100693	0.184963726	0.008148228	0.044053111	-2.434685732	0.034084598	2.997000529	1.46744183	HDACi
HCT116	Panobinostat	P36941	LTBR	0.182527824	0.188120963	0.014344733	0.185324393	0.003954946	0.021340665	-2.431875305	0.070469271	1.843307543	1.152000219	HDACi
A549	Belinostat	Q9Y261-2	FOXA2	0.185733965	0.185524973	0.000942541	0.185629469	0.00014778	0.0007961	-2.429502338	0.033944532	3.025699523	1.469230179	HDACi
PC9	TSA	P17936-2	IGFBP3	0.183141105	0.188204632	0.003254948	0.185672868	0.003580455	0.019283672	-2.429165079	0.042437631	2.487455926	1.37224887	HDACi
PC9	Ralimetinib	O60427	FADS1	0.179848719	0.193085316	6.60E-05	0.186467017	0.009359688	0.05019487	-2.42300763	0.028448483	4.180742413	1.54594089	Ralimetinib
HCT116	CUDC101	Q9NPR2	SEMA4B	0.192693653	0.180335427	0.000208345	0.18651454	0.008738586	0.046852034	-2.42263999	0.030239351	3.681217174	1.519427534	HDACi
HCT116	Vorinostat	Q9NPR2	SEMA4B	0.200406394	0.172849483	0.000390219	0.186627938	0.019485678	0.104409224	-2.421763119	0.031988696	3.408691887	1.495003457	HDACi
HCT116	CUDC101	P50281	MMP14	0.14608266	0.227653063	0.008744847	0.186867862	0.057678985	0.308661877	-2.419909626	0.057552085	2.058247771	1.239938936	HDACi
A549	Belinostat	P22692	IGFBP4	0.209710023	0.16543642	0.004765875	0.187573221	0.031306165	0.166901037	-2.414474217	0.046983095	2.321857379	1.328058376	HDACi
PC9	Panobinostat	Q5K4L6	SLC27A3	0.210450088	0.16770966	0.001120723	0.189079874	0.030222046	0.159837458	-2.402932286	0.034454089	2.950501802	1.462759231	HDACi
A549	TSA	Q8NI08-5	NCOA7	0.1942717	0.184809676	0.002805076	0.189540688	0.006690662	0.035299342	-2.399420515	0.040973288	2.552055438	1.387499187	HDACi
HCT116	Belinostat	P17481	HOXB8	0.171212118	0.208973145	0.00207348	0.190092632	0.026701078	0.140463509	-2.395225484	0.038200067	2.683300236	1.41793587	HDACi
H292	CUDC101	P24394	IL4R	0.197733358	0.182549948	0.000503147	0.190141653	0.010736292	0.056464702	-2.394853488	0.032248279	3.298305269	1.491493459	HDACi
A549	CUDC101	Q86SJ2	AMIGO2	0.195286227	0.186612748	0.004382527	0.190949488	0.006133076	0.032118838	-2.388737044	0.04588283	2.358275442	1.338349799	HDACi
A549	Belinostat	P36941	LTBR	0.192800633	0.189355556	0.041876035	0.191078095	0.002436037	0.01274891	-2.387765698	0.121544932	1.378034445	0.915263145	HDACi
HCT116	Belinostat	P15407	FOSL1	0.222251819	0.162548936	0.008089529	0.192400378	0.042216313	0.219419078	-2.377816463	0.055859403	2.092076766	1.252903709	HDACi
HCT116	Abexinostat	Q14995	NR1D2	0.087118411	0.298690867	0.016294287	0.192904639	0.149604318	0.7755351	-2.374040258	0.074684178	1.787964633	1.126771396	HDACi
H292	CUDC101	O60245-2	PCDH7	0.203967676	0.182602131	0.001172772	0.193284903	0.015107722	0.07816297	-2.371199137	0.03468066	2.930786404	1.459912651	HDACi
PC9	TSA	Q8NC26	ZNF114	0.139698166	0.247970502	0.005098058	0.193834334	0.076560103	0.394976996	-2.367103957	0.0479959	2.292595269	1.318795861	HDACi
PSC1	CUDC101	P00749	PLAU	0.244161489	0.143599676	0.010753348	0.193880583	0.07110794	0.366761535	-2.366759772	0.06230606	1.968456319	1.205469708	HDACi
H292	CUDC101	Q8NAP3	ZBTB38	0.110125845	0.278610015	0.014441759	0.19436793	0.119136299	0.612942159	-2.363137895	0.070682245	1.840379899	1.150689665	HDACi
H292	Panobinostat	Q92685	ALG3	0.194033653	0.195413831	0.003324529	0.194723742	0.000975933	0.005011885	-2.360499296	0.042688105	2.478269892	1.369693125	HDACi
H292	TSA	P78380	OLR1	0.142949989	0.246732791	0.008853551	0.19484139	0.073385522	0.376642368	-2.359627914	0.057764106	2.052882514	1.238341943	HDACi
H292	CUDC101	Q8IZW8	TNS4	0.203582893	0.186195558	0.000112554	0.194889226	0.012294703	0.063085595	-2.359273761	0.029670807	3.948638098	1.527670639	HDACi
H292	Abexinostat	Q7Z4F1	LRP10	0.1721614	0.217916044	0.001902988	0.195038722	0.032353419	0.165882028	-2.358167516	0.037489491	2.720563844	1.426090456	HDACi
HCT116	Belinostat	P13611	VCAN	0.155867726	0.23442326	0.005962795	0.195145493	0.055547151	0.284644808	-2.357377951	0.050495514	2.22455011	1.2967472	HDACi
PC9	Panobinostat	Q9NPR2	SEMA4B	0.19649778	0.195166303	0.001431004	0.195832042	0.000941497	0.004807675	-2.35231126	0.035641615	2.844359302	1.44804263	HDACi
HCT116	Abexinostat	Q9UKT4	FBXO5	0.191881263	0.199886722	0.003108335	0.195883992	0.005660715	0.028898301	-2.351928589	0.041879283	2.507472174	1.378000758	HDACi
H292	Vorinostat	Q9HB63	NTN4	0.18097723	0.210854074	0.000528726	0.195915652	0.021126119	0.107832728	-2.351695433	0.032248279	3.276769582	1.491493459	HDACi
HCT116	Belinostat	P04818	TYMS	0.165876337	0.22624307	0.002556147	0.196059704	0.042685727	0.217718	-2.350635048	0.040046522	2.592414221	1.397435196	HDACi
H292	Belinostat	Q08174-2	PCDH1	0.19869162	0.194409608	6.05E-05	0.196550614	0.00302784	0.015404886	-2.347027225	0.028448483	4.218493495	1.54594089	HDACi
PSC1	Vorinostat	Q5T750	XP32	0.08613028	0.307788695	0.20194915	0.196959488	0.156736168	0.795778717	-2.344029181	0.331776139	0.69475797	0.479154851	HDACi
PC9	Panobinostat	P08476	INHBA	0.185224247	0.208941138	0.001060001	0.197082692	0.016770374	0.085093085	-2.34312701	0.034232709	2.974693695	1.465558731	HDACi
H292	CUDC101	P43003	SLC1A3	0.209317673	0.185114438	0.003313828	0.197216055	0.017114271	0.0867793	-2.342151089	0.042647061	2.479670069	1.370110891	HDACi
H292	Belinostat	O75712	GJB3	0.227974592	0.166836125	0.012840924	0.197405359	0.043231425	0.218998233	-2.340766943	0.067076038	1.891403721	1.173432599	HDACi
PC9	TSA	Q92478	CLEC2B	0.226133544	0.169588721	0.016150692	0.197861132	0.039983228	0.202077221	-2.337439858	0.074395529	1.791808874	1.128453163	HDACi
H292	Vorinostat	Q3MIP1	ITPRIPL2	0.153362176	0.242409027	0.002951525	0.197885601	0.062965633	0.318192087	-2.337261452	0.041370444	2.529953486	1.383309816	HDACi
PC9	Abexinostat	P17936-2	IGFBP3	0.197290376	0.198771947	0.003408722	0.198031162	0.001047629	0.005290222	-2.336200626	0.042946418	2.467408392	1.367073053	HDACi
A549	TSA	O60462-3	NRP2	0.219879024	0.176379331	0.001942061	0.198129177	0.030758928	0.155246835	-2.335486741	0.037729003	2.711737242	1.423324668	HDACi
A549	Abexinostat	Q86SJ2	AMIGO2	0.211146749	0.185539504	0.00497542	0.198343127	0.018107056	0.091291573	-2.333929692	0.047634318	2.303170293	1.322080047	HDACi
PC9	Abexinostat	Q9BUF7	CRB3	0.268618174	0.129539453	0.037376742	0.199078814	0.098343507	0.493992831	-2.328588399	0.114057637	1.427398561	0.942875631	HDACi
PC9	Belinostat	P08581	MET	0.17649829	0.22228617	0.001111164	0.19939223	0.03237692	0.162378045	-2.326318904	0.034441853	2.954222014	1.462913488	HDACi
PC9	Panobinostat	Q969W9	PMEPA1	0.263272316	0.135553785	0.014080631	0.199413051	0.090310639	0.452882291	-2.326168265	0.069863575	1.851377885	1.155749193	HDACi
HCT116	TSA	Q07343	PDE4B	0.176313047	0.222515385	0.002545393	0.199414216	0.032669986	0.163829775	-2.326159832	0.04000084	2.594245219	1.397930888	HDACi
A549	TSA	P36941	LTBR	0.195280181	0.205009344	0.042227203	0.200144762	0.006879557	0.034372906	-2.320884235	0.122114071	1.374407687	0.913234292	HDACi
HCT116	Abexinostat	Q07343	PDE4B	0.238038648	0.162332003	0.002859444	0.200185326	0.053532683	0.267415619	-2.320591873	0.041108373	2.543718402	1.386069711	HDACi
PC9	Ralimetinib	Q96B18	DACT3	0.20684278	0.193789867	0.074050001	0.200316323	0.009229803	0.046076141	-2.319648106	0.170836408	1.130474934	0.767419569	Ralimetinib
PC9	Belinostat	P61812-2	TGFB2	0.184233094	0.217013146	0.000881691	0.20062312	0.023178997	0.115535025	-2.317440225	0.033706345	3.054683511	1.472288339	HDACi
HCT116	Vorinostat	Q15004	PCLAF	0.226323693	0.175508281	0.002409445	0.200915987	0.035931923	0.178840535	-2.315335729	0.039448568	2.618082946	1.403968759	HDACi
H292	Panobinostat	Q3MIP1	ITPRIPL2	0.222447711	0.180311659	0.000880838	0.201379685	0.029794688	0.1479528	-2.312009941	0.033706345	3.055104178	1.472288339	HDACi
H292	Panobinostat	Q7Z4F1	LRP10	0.212422489	0.190615586	0.001953774	0.201519038	0.015419809	0.076517879	-2.311011958	0.037735071	2.709125784	1.423254834	HDACi
H292	Vorinostat	Q12947	FOXF2	0.195012681	0.208052241	0.000222767	0.201532461	0.009220362	0.045751248	-2.310915861	0.030437499	3.652149781	1.516591031	HDACi
HCT116	Belinostat	P78545	ELF3	0.196925088	0.206199155	0.000156433	0.201562122	0.006557755	0.032534661	-2.310703548	0.029670807	3.805671026	1.527670639	HDACi
PC9	Abexinostat	Q8NC26	ZNF114	0.192268896	0.211460245	0.001686002	0.20186457	0.013570333	0.067224935	-2.308540372	0.036748671	2.773141787	1.434758367	HDACi
PC9	TSA	P23771-2	GATA3	0.183320749	0.220620095	0.001558617	0.201970422	0.026374621	0.13058655	-2.307784063	0.036145631	2.807260674	1.441944186	HDACi
A549	Vorinostat	Q86SJ2	AMIGO2	0.204032085	0.20021103	0.004427696	0.202121558	0.002701894	0.013367669	-2.306704892	0.046002786	2.353822184	1.337215865	HDACi
A549	Vorinostat	P05305	EDN1	0.20544051	0.199016162	0.003308476	0.202228336	0.0045427	0.02246322	-2.305942936	0.042616949	2.480372058	1.370417648	HDACi
A549	Belinostat	O75147	OBSL1	0.274716193	0.130056852	0.007823945	0.202386522	0.102289601	0.505417058	-2.304814876	0.05520017	2.106574202	1.258059587	HDACi
HCT116	TSA	Q96RU8	TRIB1	0.18563408	0.219223113	0.000815714	0.202428596	0.023751033	0.117330423	-2.304514987	0.033373282	3.088462068	1.476601081	HDACi
PC9	Abexinostat	O60245-2	PCDH7	0.197592638	0.207668002	0.00189491	0.20263032	0.007124358	0.035159386	-2.303078031	0.037454063	2.72241147	1.426501064	HDACi
A549	Abexinostat	Q9Y2K1	ZBTB1	0.223325696	0.182504518	0.002818907	0.202915107	0.028864932	0.142251272	-2.301051819	0.041016325	2.549919252	1.387043258	HDACi
H292	Belinostat	Q96FE7	PIK3IP1	0.23037001	0.176372559	0.048842135	0.203371285	0.038181964	0.187745107	-2.297812104	0.132732061	1.311205358	0.877024162	HDACi
A549	Belinostat	P41134	ID1	0.177028587	0.230012177	0.006778251	0.203520382	0.037465056	0.184085032	-2.296754812	0.052725311	2.168882324	1.27798085	HDACi
H292	CUDC101	P49019	HCAR3	0.222933806	0.184454107	0.026989078	0.203693956	0.027209256	0.133579104	-2.295524921	0.095640846	1.568811945	1.019356591	HDACi
A549	Belinostat	Q96MT1-5	RNF145	0.171816348	0.235820433	0.002177235	0.20381839	0.045257723	0.222049261	-2.294643864	0.038533956	2.662094784	1.414156405	HDACi
H292	Panobinostat	Q96MT1-5	RNF145	0.186181267	0.221580939	0.000887159	0.203881103	0.025031348	0.122774242	-2.29420003	0.033753233	3.051998333	1.471684625	HDACi
HCT116	Abexinostat	Q96RU8	TRIB1	0.252299392	0.15547364	0.004833904	0.203886516	0.068466146	0.33580517	-2.294161729	0.047143547	2.315701988	1.326577749	HDACi
HCT116	Vorinostat	Q07343	PDE4B	0.22145522	0.186444842	0.001485367	0.203950031	0.024756076	0.121383046	-2.29371237	0.035848876	2.828166269	1.445524458	HDACi
A549	Panobinostat	P35680	HNF1B	0.218132245	0.191982021	0.024099677	0.205057133	0.018491	0.090174871	-2.285902166	0.090225661	1.617988786	1.044669927	HDACi
A549	Ralimetinib	P30874	SSTR2	0.410677098	0	0.066655842	0.205338549	0.290392561	1.414213562	-2.2839236	0.160039406	1.176161782	0.795773068	Ralimetinib
H292	Panobinostat	Q08174-2	PCDH1	0.215900409	0.195479605	0.000248527	0.205690007	0.014439689	0.070201219	-2.28145639	0.03088612	3.604625646	1.510236641	HDACi
H292	Belinostat	O95377	GJB5	0.212920595	0.199395717	0.007583494	0.206158156	0.009563532	0.046389299	-2.278176557	0.054626885	2.120130657	1.262593566	HDACi
PC9	Vorinostat	P02792	FTL	0.189918479	0.222836613	0.001105412	0.206377546	0.023276636	0.112786667	-2.276642084	0.034441853	2.956475648	1.462913488	HDACi
H292	TSA	Q96NY8	NECTIN4	0.229446071	0.183317461	0.005972821	0.206381766	0.032617852	0.158046193	-2.276612583	0.050529909	2.223820465	1.296451482	HDACi
PC9	Belinostat	O60245-2	PCDH7	0.200863718	0.212313529	0.001945101	0.206588624	0.008096239	0.039190148	-2.275167285	0.037729003	2.711057802	1.423324668	HDACi
PSC1	Belinostat	Q12841	FSTL1	0.138257048	0.275609114	0.037080558	0.206933081	0.097122578	0.469342926	-2.272763798	0.113545394	1.430853744	0.94483048	HDACi
A549	Panobinostat	Q86SJ2	AMIGO2	0.200067903	0.213834559	0.004259074	0.206951231	0.009734496	0.047037632	-2.272637263	0.045509023	2.370684852	1.341902484	HDACi
H292	CUDC101	O14503	BHLHE40	0.233123555	0.181703345	0.001012034	0.20741345	0.036359579	0.175300005	-2.269418644	0.034084598	2.994805007	1.46744183	HDACi
PSC1	TSA	O75840	KLF7	0.228685514	0.186632069	0.000783693	0.207658791	0.029736277	0.143197774	-2.267713144	0.033292655	3.105854155	1.477651568	HDACi
PC9	CUDC101	Q96JK2	DCAF5	0.232464306	0.183208396	0.002010514	0.207836351	0.034829188	0.167579867	-2.266480087	0.037968857	2.69669293	1.420572482	HDACi
H292	Belinostat	Q8WVN6	SECTM1	0.252473441	0.165189826	0.011524599	0.208831633	0.061718836	0.29554352	-2.259587832	0.064134107	1.938374163	1.192910945	HDACi
HCT116	CUDC101	O14544	SOCS6	0.192121872	0.227247631	0.000920648	0.209684752	0.024837662	0.118452401	-2.253706143	0.033905167	3.03590659	1.469734107	HDACi
H292	Belinostat	Q96MT1-5	RNF145	0.208560105	0.211010098	0.000611696	0.209785102	0.001732407	0.008258006	-2.253015868	0.032293803	3.213464117	1.49088081	HDACi
A549	Belinostat	Q9GZR1	SENP6	0.24033534	0.180480946	0.001478613	0.210408143	0.042323448	0.201149288	-2.248737557	0.035828915	2.830145378	1.445766347	HDACi
A549	TSA	P35680	HNF1B	0.250782286	0.170290223	0.024269491	0.210536254	0.056916484	0.270340535	-2.247859408	0.090549605	1.614939337	1.043113438	HDACi
PC9	Vorinostat	O75509	TNFRSF21	0.20527199	0.216372356	0.000478736	0.210822173	0.007849144	0.037231114	-2.245901487	0.032169783	3.319903852	1.492551868	HDACi
H292	Abexinostat	P43003	SLC1A3	0.20943915	0.212725491	0.003629025	0.21108232	0.002323794	0.011008944	-2.244122346	0.043586546	2.440210013	1.360647547	HDACi
H292	Belinostat	P24394	IL4R	0.220485731	0.201712433	0.000607842	0.211099082	0.013274726	0.062883864	-2.244007789	0.032279137	3.216209526	1.491078084	HDACi
H292	TSA	P19021-5	PAM	0.216285166	0.206046717	0.004594597	0.211165941	0.007239677	0.034284302	-2.243550932	0.046507549	2.337752569	1.332476547	HDACi
HCT116	Vorinostat	P50281	MMP14	0.17145212	0.251260083	0.009074623	0.211356102	0.056432751	0.267003181	-2.242252333	0.058337267	2.042171422	1.234053921	HDACi
A549	Vorinostat	P19438	TNFRSF1A	0.203517864	0.219946137	0.019415373	0.211732001	0.011616543	0.054864373	-2.239688763	0.081068728	1.711854259	1.091146644	HDACi
H292	Abexinostat	P24394	IL4R	0.238572725	0.185112852	0.001791184	0.211842789	0.037801839	0.178442888	-2.238934077	0.037068395	2.746859824	1.430996213	HDACi
A549	Panobinostat	O60462-3	NRP2	0.203434166	0.220526949	0.000909701	0.211980558	0.012086423	0.057016657	-2.237996145	0.033852738	3.041101254	1.470406195	HDACi
A549	Panobinostat	Q9NPR2	SEMA4B	0.22315398	0.200991197	0.008998296	0.212072588	0.015671454	0.07389665	-2.237369938	0.058137814	2.045839718	1.235541299	HDACi
A549	Abexinostat	Q86SQ4-3	ADGRG6	0.224996635	0.199163815	0.001477421	0.212080225	0.018266562	0.086130436	-2.237317987	0.035828915	2.830495665	1.445766347	HDACi
A549	Belinostat	Q9NPR2	SEMA4B	0.231790472	0.193153911	0.008973916	0.212472192	0.027320175	0.128582355	-2.234654061	0.058074221	2.047017986	1.236016604	HDACi
H292	Panobinostat	P61812-2	TGFB2	0.189166483	0.235878665	0.022658856	0.212522574	0.033030501	0.15542114	-2.234312	0.087536204	1.644762017	1.057812289	HDACi
PSC1	TSA	Q9HCY8	S100A14	0.22466332	0.201810069	0.151424924	0.213236695	0.016159689	0.07578287	-2.22947237	0.272496083	0.819802636	0.564639737	HDACi
PC9	Belinostat	Q08345-5	DDR1	0.200110293	0.226421297	0.000683308	0.213265795	0.018604689	0.087237098	-2.229275501	0.032774859	3.165383493	1.484459167	HDACi
HCT116	CUDC101	P41134	ID1	0.175416207	0.251326288	0.033168247	0.213371248	0.053676533	0.251564039	-2.228562313	0.106811404	1.479277483	0.971382376	HDACi
PC9	TSA	Q969W9	PMEPA1	0.180802355	0.246162982	0.006112897	0.213482669	0.046216943	0.216490373	-2.227809143	0.050949347	2.213752909	1.292861379	HDACi
H292	Belinostat	P04818	TYMS	0.198711704	0.228422048	0.008961918	0.213566876	0.021008385	0.098369118	-2.227240192	0.05806461	2.047599027	1.236088488	HDACi
HCT116	Belinostat	O14544	SOCS6	0.194721066	0.232949739	0.000997145	0.213835402	0.027031754	0.126413838	-2.225427371	0.034062764	3.001241533	1.467720114	HDACi
H292	Panobinostat	Q11128	FUT5	0.222931396	0.204896617	0.002857083	0.213914007	0.012752514	0.059615143	-2.224897145	0.041108373	2.544077133	1.386069711	HDACi
A549	TSA	Q96MT1-5	RNF145	0.230884678	0.197226727	0.001899394	0.214055702	0.023799765	0.111184914	-2.223941825	0.037468418	2.721385045	1.426334638	HDACi
A549	Abexinostat	Q5T6S3	PHF19	0.198971865	0.229355282	0.000748699	0.214163573	0.02148432	0.10031734	-2.223214978	0.033075221	3.125692949	1.480497246	HDACi
HCT116	TSA	P50281	MMP14	0.204768734	0.223771076	0.008281911	0.214269905	0.013436685	0.062709158	-2.222498862	0.056340376	2.081869461	1.249180262	HDACi
A549	Belinostat	P00749	PLAU	0.198850916	0.229931443	0.003472705	0.21439118	0.021977252	0.102510055	-2.221682542	0.043120235	2.459332147	1.36531888	HDACi
HCT116	Abexinostat	Q15004	PCLAF	0.274187345	0.154886357	0.007783019	0.214536851	0.084358538	0.393212342	-2.220702616	0.055091286	2.108851897	1.258917094	HDACi
H292	Panobinostat	Q12947	FOXF2	0.203482547	0.22629493	0.000332426	0.214888738	0.016130791	0.075065781	-2.218338216	0.031504205	3.478304609	1.50163147	HDACi
H292	CUDC101	Q11128	FUT5	0.247492837	0.18301053	0.003720098	0.215251684	0.045595877	0.211825877	-2.215903572	0.043930133	2.42944567	1.357237486	HDACi
PSC1	CUDC101	Q96CX6	LRRC58	0.186307594	0.244364196	0.002401635	0.215335895	0.041052217	0.190642703	-2.215339271	0.039394819	2.619493005	1.404560895	HDACi
H292	TSA	E7ERA6	RNF223	0.207419218	0.223572839	0.00234611	0.215496028	0.011422335	0.053004851	-2.214266816	0.039161663	2.6296517	1.407138871	HDACi
PC9	Panobinostat	Q14511	NEDD9	0.22211219	0.209075494	0.001207748	0.215593842	0.009218337	0.042757885	-2.213612124	0.034846217	2.918023545	1.457844362	HDACi
HCT116	Panobinostat	Q07343	PDE4B	0.194422883	0.237185249	0.002538162	0.215804066	0.030237559	0.140115799	-2.212206046	0.039975736	2.595480626	1.398203531	HDACi
PC9	Panobinostat	Q8NC26	ZNF114	0.243659253	0.188837553	0.003663255	0.216248403	0.038764796	0.179260496	-2.209238615	0.043713537	2.436132859	1.359384049	HDACi
HCT116	TSA	Q15004	PCLAF	0.188248657	0.244293201	0.001832062	0.216270929	0.039629478	0.183239966	-2.209088343	0.037256628	2.737059897	1.428796452	HDACi
H292	Abexinostat	Q9Y5J5	PHLDA3	0.222031097	0.210646491	0.002977902	0.216338794	0.008050132	0.037210766	-2.208635702	0.041456901	2.526089665	1.382403165	HDACi
A549	Vorinostat	Q86SQ4-3	ADGRG6	0.220291148	0.212793732	0.001095025	0.21654244	0.005301473	0.024482375	-2.20727829	0.034441853	2.960575935	1.462913488	HDACi
PC9	Vorinostat	P17936-2	IGFBP3	0.217562984	0.215742118	0.003650746	0.216652551	0.001287547	0.00594291	-2.20654487	0.04366172	2.437618336	1.359899164	HDACi
A549	TSA	Q9GZR1	SENP6	0.231078733	0.20263292	0.000355368	0.216855826	0.020114227	0.092753917	-2.205191892	0.031850389	3.449321271	1.496885263	HDACi
A549	Abexinostat	Q96JK9	MAML3	0.246639259	0.187180207	0.036130577	0.216909733	0.042043899	0.193831315	-2.204833302	0.111904079	1.442125104	0.951154083	HDACi
H292	CUDC101	Q96KN4	LRATD1	0.229034514	0.20516494	0.010982626	0.217099727	0.016878337	0.077744626	-2.203570183	0.062813766	1.959293795	1.201945168	HDACi
HCT116	Belinostat	P36941	LTBR	0.256018854	0.17829558	0.015190362	0.217157217	0.054958654	0.253082329	-2.203188197	0.072349411	1.818431886	1.140564998	HDACi
PC9	CUDC101	P05305	EDN1	0.434497333	0	0.064665491	0.217248666	0.30723601	1.414213562	-2.202580775	0.157134235	1.189327421	0.803729183	HDACi
A549	CUDC101	Q5T6S3	PHF19	0.242322774	0.192951273	0.001031312	0.217637024	0.034910923	0.160408933	-2.200004091	0.03415437	2.986609952	1.466553717	HDACi
HCT116	CUDC101	P00749	PLAU	0.198859368	0.236762123	0.001379035	0.217810745	0.026801295	0.123048542	-2.198852965	0.035403185	2.860424689	1.450957665	HDACi
A549	Abexinostat	P35680	HNF1B	0.239028955	0.196863371	0.024626567	0.217946163	0.029815571	0.136802458	-2.197956291	0.09122178	1.608596133	1.039901459	HDACi
HCT116	Vorinostat	O14544	SOCS6	0.187525357	0.248798722	0.001772899	0.218162039	0.043326812	0.198599226	-2.196528004	0.037068395	2.751316109	1.430996213	HDACi
PC9	Belinostat	Q8WXI7	MUC16	0.193428229	0.243556487	0.001520671	0.218492358	0.035446031	0.162230073	-2.194345272	0.03595742	2.817964641	1.444211476	HDACi
PC9	Belinostat	Q86VE9-4	SERINC5	0.173184394	0.263811308	0.003419738	0.218497851	0.064082906	0.293288495	-2.194309005	0.042966655	2.466007123	1.366868451	HDACi
PC9	CUDC101	P08581	MET	0.218489624	0.218711214	0.000591997	0.218600419	0.000156688	0.00071678	-2.193631929	0.032248279	3.227680224	1.491493459	HDACi
H292	CUDC101	Q96FE7	PIK3IP1	0.28388709	0.153549236	0.050503225	0.218718163	0.092162781	0.421376897	-2.192855065	0.135379142	1.296680886	0.868448242	HDACi
A549	TSA	Q86SQ4-3	ADGRG6	0.241057565	0.196412736	0.002217197	0.21873515	0.031568661	0.144323677	-2.192743018	0.038700733	2.654195708	1.412280812	HDACi
H292	TSA	O60245-2	PCDH7	0.21911943	0.218379494	0.001253377	0.218749462	0.000523214	0.00239184	-2.192648629	0.035016775	2.901918365	1.455723857	HDACi
PC9	Panobinostat	P02792	FTL	0.155742401	0.283017717	0.006440182	0.219380059	0.089997239	0.410234363	-2.188495699	0.051833033	2.191101892	1.285393374	HDACi
HCT116	CUDC101	Q9H1C4	UNC93B1	0.221642022	0.217243889	0.007411744	0.219442956	0.003109949	0.014172016	-2.188082136	0.054247577	2.130079586	1.265619656	HDACi
HCT116	Panobinostat	Q9UJM3	ERRFI1	0.232295169	0.207186829	0.004309195	0.219740999	0.017754277	0.08079638	-2.186124024	0.045669902	2.365603858	1.340369917	HDACi
PC9	Panobinostat	P50591	TNFSF10	0.126758772	0.313025972	0.013659429	0.219892372	0.1317108	0.598978485	-2.185130536	0.068922986	1.864567459	1.161635913	HDACi
A549	Abexinostat	O60462-3	NRP2	0.243847597	0.196958614	0.002254455	0.220403106	0.033155518	0.150431265	-2.181783542	0.038883847	2.646958335	1.410230777	HDACi
PC9	Abexinostat	P08476	INHBA	0.214591522	0.226767712	0.001048188	0.220679617	0.008609867	0.039015232	-2.17997471	0.034217673	2.979560932	1.46574953	HDACi
PC9	CUDC101	O75509	TNFRSF21	0.216471413	0.226008362	0.000474316	0.221239888	0.006743641	0.030481128	-2.176316581	0.032169783	3.323932073	1.492551868	HDACi
H292	CUDC101	Q14517	FAT1	0.216917595	0.225619444	0.001568724	0.221268519	0.006153137	0.02780846	-2.176129887	0.036147205	2.804453596	1.441925283	HDACi
HCT116	Abexinostat	P50281	MMP14	0.238270961	0.206008085	0.010090289	0.222139523	0.022813298	0.10269806	-2.170461993	0.060754223	1.996096416	1.216423528	HDACi
PC9	Panobinostat	O75712	GJB3	0.217850192	0.226501605	0.000581907	0.222175899	0.006117472	0.027534366	-2.170225772	0.032248279	3.235146279	1.491493459	HDACi
A549	Panobinostat	Q9Y2K1	ZBTB1	0.23407926	0.2108454	0.00273307	0.22246233	0.01642882	0.073849897	-2.168367033	0.040690074	2.56334932	1.390511516	HDACi
A549	Abexinostat	P36941	LTBR	0.2253573	0.219567563	0.045801823	0.222462432	0.004093962	0.018402937	-2.168366374	0.127940507	1.339117234	0.892991931	HDACi
HCT116	Panobinostat	P41134	ID1	0.203932335	0.2421266	0.034405854	0.223029467	0.027007424	0.121093522	-2.16469376	0.108958022	1.463367655	0.962740789	HDACi
H292	Panobinostat	P24394	IL4R	0.205047716	0.241254078	0.000727855	0.223150897	0.025601764	0.114728483	-2.163908489	0.03296116	3.13795514	1.481997509	HDACi
HCT116	Belinostat	Q15723	ELF2	0.176389156	0.270136893	0.00617546	0.223263025	0.066289661	0.296912849	-2.163183753	0.051108764	2.209330706	1.291504622	HDACi
A549	Vorinostat	Q5T6S3	PHF19	0.190623016	0.25630648	0.002332343	0.223464748	0.046445223	0.207841386	-2.161880835	0.03914001	2.632207608	1.407379072	HDACi
HCT116	TSA	P41134	ID1	0.226404843	0.220573839	0.036358103	0.223489341	0.004123142	0.018448943	-2.161722068	0.112295481	1.43939879	0.949637721	HDACi
HCT116	Vorinostat	Q9UKT4	FBXO5	0.201946376	0.245117819	0.004686701	0.223532097	0.03052682	0.136565711	-2.161446089	0.046749707	2.329132736	1.33022111	HDACi
PSC1	CUDC101	Q8TCB0	IFI44	0.246086077	0.201409622	0.066432222	0.223747849	0.031591024	0.141190293	-2.160054281	0.159701845	1.177621221	0.796690066	HDACi
A549	Belinostat	Q8WUI4-8	HDAC7	0.248414771	0.199092896	0.002736953	0.223753833	0.034875832	0.15586697	-2.160015697	0.040709894	2.562732619	1.39030003	HDACi
HCT116	Belinostat	Q03405	PLAUR	0.195475345	0.252413722	0.001876407	0.223944534	0.040261512	0.179783412	-2.158786643	0.037439366	2.726672992	1.426671515	HDACi
H292	Belinostat	P36941	LTBR	0.217941571	0.229949961	0.002828908	0.223945766	0.008491213	0.037916383	-2.158778705	0.041035391	2.548381154	1.386841424	HDACi
H292	Belinostat	O15554	KCNN4	0.17701543	0.271528729	0.004353345	0.224272079	0.066830994	0.2979907	-2.15667807	0.045805005	2.361176924	1.339087065	HDACi
PSC1	Vorinostat	Q9HCY8	S100A14	0.127437136	0.321125914	0.137817872	0.224281525	0.136958648	0.610655061	-2.156617311	0.255724327	0.860694459	0.592227956	HDACi
PC9	Vorinostat	Q969W9	PMEPA1	0.17646141	0.272160607	0.007558078	0.224311008	0.067669551	0.301677352	-2.15642767	0.054579425	2.121588648	1.262971048	HDACi
A549	Vorinostat	Q9Y2K1	ZBTB1	0.246891548	0.201785142	0.003028676	0.224338345	0.031895046	0.142173848	-2.156251863	0.04163194	2.518747214	1.380573353	HDACi
HCT116	TSA	P78545	ELF3	0.20196407	0.246900916	0.000838006	0.224432493	0.031775149	0.141579985	-2.155646533	0.033449898	3.076752637	1.475605206	HDACi
PC9	Belinostat	O60381	HBP1	0.230065234	0.219235904	0.002295862	0.224650569	0.007657493	0.034086238	-2.154245377	0.039039872	2.639054286	1.408491614	HDACi
HCT116	Panobinostat	P78545	ELF3	0.218626701	0.2313354	0.000183123	0.22498105	0.008986407	0.039942952	-2.152124603	0.030020686	3.737257599	1.522579388	HDACi
PSC1	CUDC101	O60279	SUSD5	0	0.450096939	0.073625306	0.225048469	0.318266598	1.414213562	-2.151692342	0.170240274	1.132972888	0.76893769	HDACi
HCT116	TSA	Q99081-3	TCF12	0.229422951	0.22106996	0.000395459	0.225246455	0.005906456	0.026222195	-2.150423691	0.031988696	3.402898446	1.495003457	HDACi
A549	Belinostat	P20591	MX1	0.260274599	0.190397212	0.047674413	0.225335906	0.049410775	0.219276082	-2.14985088	0.130958387	1.321714643	0.882866681	HDACi
H292	CUDC101	Q12947	FOXF2	0.238259794	0.212502917	0.000600541	0.225381356	0.018212862	0.080809091	-2.14955992	0.032248279	3.221457298	1.491493459	HDACi
A549	Panobinostat	Q9GZR1	SENP6	0.212637118	0.238378658	0.000263908	0.225507888	0.018202017	0.080715656	-2.148750198	0.031041322	3.578547326	1.508059795	HDACi
H292	TSA	Q15223	NECTIN1	0.221508132	0.229534545	0.007570155	0.225521338	0.005675531	0.02516627	-2.14866415	0.054591879	2.120895235	1.262871956	HDACi
PC9	Belinostat	P46937-9	YAP1	0.271137773	0.180289415	0.032714228	0.225713594	0.06423949	0.28460621	-2.147434786	0.105986934	1.485263328	0.974747672	HDACi
HCT116	Panobinostat	Q99081-3	TCF12	0.22975959	0.221988744	0.000389409	0.225874167	0.005494818	0.024326898	-2.146408815	0.031988696	3.409593882	1.495003457	HDACi
A549	TSA	Q9Y2K1	ZBTB1	0.242749491	0.209276947	0.002839727	0.226013219	0.023668663	0.10472247	-2.145520939	0.041053971	2.546723354	1.386644833	HDACi
A549	Abexinostat	P05305	EDN1	0.240510138	0.212216009	0.003476904	0.226363074	0.02000697	0.088384425	-2.143289463	0.043128315	2.458807334	1.365237512	HDACi
H292	Vorinostat	Q96FE7	PIK3IP1	0.243971817	0.208761872	0.052418643	0.226366845	0.024897191	0.109986032	-2.143265429	0.138345707	1.28051423	0.859034314	HDACi
PC9	Belinostat	Q92934	BAD	0.236213405	0.216606281	0.002186736	0.226409843	0.01386433	0.061235546	-2.142991414	0.038555085	2.660203673	1.413918334	HDACi
A549	CUDC101	P35680	HNF1B	0.254973131	0.197948383	0.025032009	0.226460757	0.040322586	0.178055511	-2.142667024	0.091994453	1.601504288	1.03623836	HDACi
H292	CUDC101	Q86UK0	ABCA12	0.24849112	0.204771927	0.000887562	0.226631523	0.030914137	0.136407049	-2.141579547	0.033753233	3.051801255	1.471684625	HDACi
HCT116	TSA	Q99541	PLIN2	0.200728083	0.252606117	0.0016181	0.2266671	0.03668331	0.161837822	-2.141353092	0.036376408	2.790994715	1.439180183	HDACi
A549	Vorinostat	Q9GZR1	SENP6	0.240721843	0.213055038	0.000346758	0.22688844	0.019563385	0.08622469	-2.139944986	0.031741592	3.459973539	1.498371289	HDACi
A549	Panobinostat	Q9Y261-2	FOXA2	0.202901987	0.250880069	0.002471936	0.226891028	0.033925628	0.149523884	-2.139928533	0.039687823	2.606962835	1.401342722	HDACi
H292	TSA	P15941-2	MUC1	0.246165506	0.207905697	0.015425925	0.227035602	0.02705377	0.119160915	-2.13900955	0.072837734	1.811748796	1.137643575	HDACi
PC9	Panobinostat	P23771-2	GATA3	0.213464103	0.240706263	0.001350188	0.227085183	0.019263116	0.08482771	-2.138694522	0.035318674	2.869605757	1.451995608	HDACi
H292	Panobinostat	Q9NX09	DDIT4	0.234381287	0.220022792	0.001844454	0.227202039	0.010152989	0.044687051	-2.137952311	0.037310223	2.734132169	1.42817216	HDACi
PC9	Belinostat	Q02487	DSC2	0.193813794	0.260607981	0.001903284	0.227210888	0.047230622	0.207871298	-2.137896127	0.037489491	2.720496442	1.426090456	HDACi
H292	CUDC101	P36941	LTBR	0.256261892	0.198272378	0.00528955	0.227267135	0.041004779	0.180425467	-2.137539022	0.04856191	2.276581244	1.313704241	HDACi
A549	Belinostat	P02671	FGA	0.203638194	0.251603114	0.001199009	0.227620654	0.03391632	0.149003702	-2.135296622	0.03481574	2.921177406	1.458224371	HDACi
HCT116	Belinostat	Q8WV24	PHLDA1	0.220215923	0.235467385	0.000899049	0.227841654	0.010784412	0.047332925	-2.13389657	0.033824196	3.046216811	1.470772518	HDACi
PC9	CUDC101	O95274	LYPD3	0.223425652	0.232339061	5.94E-05	0.227882356	0.006302732	0.027657833	-2.133638866	0.028448483	4.226419313	1.54594089	HDACi
HCT116	Abexinostat	O14544	SOCS6	0.212616715	0.244053925	0.000874653	0.22833532	0.022229464	0.097354472	-2.130774056	0.033706345	3.05816428	1.472288339	HDACi
PC9	Belinostat	Q96JK2	DCAF5	0.287232208	0.169613376	0.00599816	0.228422792	0.083169074	0.364101467	-2.130221483	0.050579341	2.221981936	1.296026834	HDACi
H292	Panobinostat	Q86UY5	FAM83A	0.253298683	0.203859932	0.002070968	0.228579308	0.034958476	0.15293806	-2.129233287	0.038197763	2.683826575	1.417962075	HDACi
H292	Belinostat	Q6ISB3	GRHL2	0.232293344	0.22495066	0.000259091	0.228622002	0.005192062	0.022710245	-2.128963845	0.03088612	3.586548094	1.510236641	HDACi
A549	Panobinostat	Q86SQ4-3	ADGRG6	0.240774331	0.21711279	0.001502374	0.228943561	0.016731236	0.073080179	-2.126936107	0.035914036	2.823222069	1.44473579	HDACi
H292	Panobinostat	Q9ULU4-19	ZMYND8	0.232321243	0.226021383	0.001528815	0.229171313	0.004454674	0.019438183	-2.125501633	0.03601288	2.815645182	1.443542143	HDACi
PC9	TSA	Q14511	NEDD9	0.263250062	0.195283622	0.002531652	0.229266842	0.048059531	0.209622683	-2.124900375	0.039948081	2.596595963	1.398504077	HDACi
HCT116	Panobinostat	Q86UU0	BCL9L	0.255315604	0.203537678	0.007861562	0.229426641	0.036612523	0.159582699	-2.123895169	0.055301917	2.10449118	1.257259816	HDACi
H292	Abexinostat	O15554	KCNN4	0.225707157	0.233224712	0.000308232	0.229465934	0.005315715	0.023165594	-2.123648102	0.031302731	3.511122313	1.504417767	HDACi
H292	Abexinostat	Q08174-2	PCDH1	0.23677412	0.222387871	0.000168133	0.229580995	0.010172614	0.044309477	-2.122924873	0.029670807	3.774346309	1.527670639	HDACi
PC9	Ralimetinib	Q9UPA5	BSN	0	0.459358697	0.225929667	0.229679348	0.324815649	1.414213562	-2.122306952	0.358509188	0.646026739	0.445499709	Ralimetinib
H292	Vorinostat	P43003	SLC1A3	0.231767255	0.227942508	0.003715326	0.229854882	0.002704505	0.01176614	-2.121204789	0.043918322	2.430003046	1.357354262	HDACi
A549	TSA	Q9NPR2	SEMA4B	0.249204432	0.210779838	0.009368303	0.229992135	0.027170291	0.118135739	-2.120343567	0.059026054	2.028339072	1.228956252	HDACi
A549	Belinostat	Q14563	SEMA3A	0.178713277	0.28254267	0.025452717	0.230627974	0.073418468	0.318341555	-2.116360583	0.092800101	1.594265845	1.032451551	HDACi
A549	Belinostat	Q5T6S3	PHF19	0.227275067	0.234135393	0.000312695	0.23070523	0.004850982	0.021026755	-2.115877386	0.031389039	3.504879152	1.503221983	HDACi
H292	TSA	Q9NX09	DDIT4	0.223247784	0.238548412	0.001530281	0.230898098	0.010819178	0.046856938	-2.114671803	0.036027974	2.815228801	1.443360161	HDACi
H292	Belinostat	Q8IZW8	TNS4	0.223664208	0.238663685	0.000105174	0.231163947	0.010606232	0.04588186	-2.113011689	0.029598365	3.978089857	1.528732271	HDACi
HCT116	TSA	P04818	TYMS	0.195270328	0.267201752	0.003193575	0.23123604	0.050863197	0.21996224	-2.112561823	0.042216327	2.49572286	1.374519552	HDACi
PC9	Vorinostat	Q9NPR2	SEMA4B	0.233363497	0.229323826	0.001628654	0.231343661	0.002856479	0.012347339	-2.111890524	0.036413769	2.788171222	1.438734362	HDACi
A549	Panobinostat	P20591	MX1	0.278443469	0.184678313	0.048160748	0.231560891	0.066301978	0.286326319	-2.110536481	0.13164803	1.317306773	0.880585636	HDACi
A549	Belinostat	Q8NI08-5	NCOA7	0.244038094	0.219469548	0.003107473	0.231753821	0.017372585	0.074961377	-2.109334969	0.041875873	2.507592606	1.378036121	HDACi
H292	Abexinostat	Q8WVN6	SECTM1	0.255512197	0.208310773	0.011150163	0.231911485	0.033376447	0.143918905	-2.108353829	0.063219357	1.952718789	1.199149928	HDACi
A549	CUDC101	O14544	SOCS6	0.210003319	0.253851391	0.001494256	0.231927355	0.031005269	0.13368526	-2.108255106	0.035869736	2.825574935	1.44527182	HDACi
HCT116	TSA	P36941	LTBR	0.2496162	0.214777568	0.015379309	0.232196884	0.024634633	0.106093729	-2.106579483	0.072746262	1.813063182	1.138189316	HDACi
PC9	TSA	Q11128	FUT5	0.244783506	0.219888902	0.000364407	0.232336204	0.017603143	0.075765822	-2.105714113	0.031906031	3.438413458	1.496127211	HDACi
A549	TSA	Q8WUI4-8	HDAC7	0.260094638	0.204748298	0.002957244	0.232421468	0.039135773	0.168382778	-2.105184761	0.04137881	2.529112777	1.383222006	HDACi
HCT116	CUDC101	P21741	MDK	0.269501283	0.195974551	0.002869843	0.232737917	0.051991251	0.22338969	-2.103221826	0.041164607	2.542141838	1.385476026	HDACi
HCT116	Belinostat	Q99081-3	TCF12	0.243823214	0.222459789	0.000640642	0.233141502	0.015106223	0.064794224	-2.100722251	0.032530435	3.19338468	1.48771013	HDACi
PC9	Ralimetinib	Q86UY5	FAM83A	0.216322592	0.250437913	0.008154777	0.233380253	0.024123174	0.103364248	-2.099245602	0.0560127	2.088587884	1.251713493	Ralimetinib
HCT116	TSA	Q9Y2K1	ZBTB1	0.212354322	0.25528665	0.000752398	0.233820486	0.030357741	0.129833538	-2.096526759	0.033107733	3.123552123	1.480070553	HDACi
HCT116	Belinostat	O15417	TNRC18	0.216635324	0.251057067	0.001099187	0.233846195	0.024339848	0.104084857	-2.096368139	0.034441853	2.958928254	1.462913488	HDACi
H292	CUDC101	P19021-5	PAM	0.255200109	0.212641663	0.004925333	0.233920886	0.030093366	0.128647622	-2.095907412	0.047449554	2.307564375	1.323767865	HDACi
A549	TSA	Q9Y261-2	FOXA2	0.272802542	0.195543831	0.002855522	0.234173186	0.054630158	0.233289555	-2.094352204	0.041102212	2.544314462	1.386134801	HDACi
PC9	Belinostat	O60487	MPZL2	0.258550179	0.209931739	0.005637729	0.234240959	0.034378429	0.146765231	-2.093934728	0.049583951	2.248895817	1.304658868	HDACi
PC9	Panobinostat	Q14995	NR1D2	0.248079715	0.220656256	0.001386868	0.234367985	0.019391314	0.082738751	-2.093152583	0.035417236	2.857964933	1.450785333	HDACi
H292	Belinostat	P05549	TFAP2A	0.2378689	0.23097534	0.000282695	0.23442212	0.004874482	0.020793611	-2.092819387	0.03109096	3.548682337	1.507365873	HDACi
A549	Belinostat	Q7Z5L9	IRF2BP2	0.233954621	0.235069873	0.000549141	0.234512247	0.000788602	0.003362734	-2.092264829	0.032248279	3.260316097	1.491493459	HDACi
A549	Vorinostat	P35680	HNF1B	0.263463634	0.205934948	0.025549436	0.234699291	0.040678924	0.173323593	-2.091114613	0.092993449	1.592618681	1.031547643	HDACi
H292	CUDC101	Q08174-2	PCDH1	0.229308963	0.241167002	8.65E-05	0.235237982	0.0083849	0.035644327	-2.087807074	0.02903448	4.063059358	1.537085946	HDACi
H292	TSA	Q9Y5J5	PHLDA3	0.223481935	0.247797056	0.003951937	0.235639495	0.017193387	0.072964795	-2.085346726	0.04460139	2.403189964	1.350651604	HDACi
PC9	Belinostat	Q3KP66	INAVA	0.176157799	0.295340249	0.048273869	0.235749024	0.084274718	0.357476425	-2.084676297	0.131832769	1.31628789	0.879976627	HDACi
A549	TSA	Q5T6S3	PHF19	0.262911211	0.209428732	0.001225352	0.236169971	0.037817824	0.160129688	-2.082102555	0.034846425	2.911739249	1.457841769	HDACi
A549	Belinostat	P10646	TFPI	0.22864346	0.24400441	0.003509157	0.236323935	0.010861832	0.045961625	-2.081162341	0.043206061	2.454797182	1.364455324	HDACi
H292	Panobinostat	P19021-5	PAM	0.238744743	0.234094081	0.005017898	0.236419412	0.003288515	0.013909665	-2.080579596	0.047804487	2.299478139	1.320531334	HDACi
PSC1	Vorinostat	O75840	KLF7	0.222407461	0.250677111	0.000325452	0.236542286	0.019989661	0.08450777	-2.079829979	0.031470329	3.487512847	1.50209872	HDACi
PC9	Belinostat	P49862	KLK7	0.147486349	0.32566395	0.013087018	0.236575149	0.12599059	0.532560543	-2.07962956	0.067622168	1.883159286	1.169910907	HDACi
PC9	TSA	O75712	GJB3	0.217107162	0.256853588	0.001011439	0.236980375	0.028104967	0.11859618	-2.077160507	0.034084598	2.995060311	1.46744183	HDACi
H292	Belinostat	E7ERA6	RNF223	0.205738293	0.268255034	0.004729506	0.236996663	0.044206011	0.18652588	-2.077061348	0.046856888	2.325184232	1.329226561	HDACi
HCT116	CUDC101	Q9BZJ4	SLC25A39	0.255759142	0.218462858	0.000771657	0.237111	0.026372455	0.11122409	-2.0763655	0.033196024	3.112575841	1.47891393	HDACi
HCT116	Abexinostat	Q03405	PLAUR	0.214211331	0.260143196	0.001543892	0.237177264	0.032478733	0.136938643	-2.075962379	0.036072219	2.811383201	1.442827146	HDACi
H292	Belinostat	Q96IF1	AJUBA	0.239697487	0.23466314	0.000237626	0.237180314	0.003559821	0.015008924	-2.075943826	0.030673501	3.624105142	1.513236648	HDACi
PC9	Abexinostat	Q14511	NEDD9	0.27676328	0.198203075	0.003107368	0.237483178	0.055550454	0.233913216	-2.074102773	0.041875873	2.507607295	1.378036121	HDACi
H292	Panobinostat	Q9H4F8-2	SMOC1	0.241886518	0.233625902	0.018649275	0.23775621	0.005841138	0.024567761	-2.072445073	0.079524446	1.729338039	1.099499345	HDACi
HCT116	Vorinostat	P78545	ELF3	0.23495424	0.24106212	0.000160229	0.23800818	0.004318924	0.018146114	-2.070916939	0.029670807	3.795258486	1.527670639	HDACi
H292	CUDC101	Q5TAA0	TTC22	0.12564584	0.350436608	0.025530087	0.238041224	0.158951077	0.667746007	-2.070716656	0.092941115	1.592947701	1.031792123	HDACi
A549	Belinostat	Q99081-3	TCF12	0.231374883	0.245180781	0.000894894	0.238277832	0.009762244	0.040970005	-2.069283357	0.033806876	3.048228439	1.470994954	HDACi
PC9	Abexinostat	Q16790	CA9	0.235615065	0.241280893	0.00765253	0.238447979	0.004006345	0.016801757	-2.068253539	0.054786486	2.116194933	1.261326553	HDACi
A549	Vorinostat	P20591	MX1	0.271290326	0.205944374	0.049362504	0.23861735	0.046206566	0.193642944	-2.067229151	0.133574197	1.306602822	0.874277426	HDACi
HCT116	Belinostat	P20248	CCNA2	0.250122963	0.227157104	0.000848017	0.238640034	0.016239315	0.068049416	-2.067092009	0.03354353	3.071595209	1.474391232	HDACi
PC9	Belinostat	Q16790	CA9	0.112007562	0.365291661	0.026950791	0.238649611	0.179098904	0.750468033	-2.067034109	0.095569816	1.56942848	1.019679252	HDACi
A549	Abexinostat	Q86UU0	BCL9L	0.248156036	0.22960937	0.00332555	0.238882703	0.013114474	0.054899219	-2.065625699	0.042693343	2.478136494	1.369639838	HDACi
A549	TSA	P49716	CEBPD	0.202820996	0.275362621	0.011682071	0.239091809	0.051294675	0.214539657	-2.064363392	0.0644932	1.932480162	1.190486075	HDACi
HCT116	Belinostat	P62079	TSPAN5	0.167187575	0.312834286	0.013825199	0.240010931	0.102987777	0.429096196	-2.058827985	0.069278397	1.859328621	1.15940217	HDACi
A549	Vorinostat	Q309B1	TRIM16L	0.255490186	0.225401116	0.001932806	0.240445651	0.021276185	0.088486462	-2.056217262	0.037698063	2.713811735	1.42368096	HDACi
HCT116	Belinostat	Q99541	PLIN2	0.24847709	0.232767486	0.00029628	0.240622288	0.011108367	0.046165164	-2.055157814	0.031206872	3.528297711	1.505749759	HDACi
A549	TSA	Q99081-3	TCF12	0.246249227	0.235067532	0.001109271	0.24065838	0.007906652	0.032854258	-2.054941436	0.034441853	2.954962347	1.462913488	HDACi
HCT116	Abexinostat	P78545	ELF3	0.242500605	0.239141853	0.000188104	0.240821229	0.002374997	0.009862073	-2.053965519	0.030054466	3.725601758	1.522090979	HDACi
PC9	Belinostat	O15417	TNRC18	0.244184482	0.237701509	0.000198686	0.240942995	0.004584154	0.019025886	-2.053236236	0.030054466	3.701832353	1.522090979	HDACi
HCT116	CUDC101	Q07343	PDE4B	0.228720341	0.253440012	0.002038255	0.241080177	0.017479447	0.072504705	-2.052415068	0.038044193	2.690741415	1.419711624	HDACi
PC9	Belinostat	Q8N5J2-3	MINDY1	0.238711283	0.243776395	5.12E-05	0.241243839	0.003581575	0.014846284	-2.051435997	0.028448483	4.291131014	1.54594089	HDACi
A549	Abexinostat	P02671	FGA	0.244771342	0.237921313	0.000102278	0.241346328	0.004843702	0.020069508	-2.05082322	0.02958662	3.990215659	1.528904643	HDACi
PC9	Vorinostat	P50591	TNFSF10	0.236939876	0.24602122	0.002278652	0.241480548	0.00642148	0.026592121	-2.050021114	0.038984335	2.64232192	1.409109868	HDACi
A549	Abexinostat	P10124	SRGN	0.22865002	0.254931748	0.027015915	0.241790884	0.018583989	0.076859757	-2.048168242	0.095680388	1.568380319	1.01917707	HDACi
PSC1	Panobinostat	Q5T750	XP32	0.107563768	0.376228209	0.214132713	0.241895988	0.189974449	0.785355929	-2.047541251	0.345405413	0.669316981	0.46167086	HDACi
H292	Panobinostat	Q9Y5J5	PHLDA3	0.242104925	0.241773813	0.003339916	0.241939369	0.000234131	0.000967727	-2.047282547	0.04273883	2.476264402	1.369177375	HDACi
HCT116	CUDC101	Q14995	NR1D2	0.307380328	0.176667464	0.008003703	0.242023896	0.092427952	0.381895977	-2.046778597	0.055665278	2.096709015	1.254415619	HDACi
PSC1	Panobinostat	O75840	KLF7	0.227882056	0.256354468	0.000333918	0.242118262	0.020133035	0.083153725	-2.046216197	0.03152572	3.476360551	1.501334982	HDACi
A549	CUDC101	Q9GZR1	SENP6	0.285258665	0.199685278	0.003251474	0.242471971	0.060509522	0.249552647	-2.044110106	0.042419946	2.487919654	1.372429893	HDACi
PC9	Belinostat	Q9P2P1	NYNRIN	0.22513328	0.260024423	0.000504713	0.242578852	0.024671764	0.101706162	-2.043474315	0.032248279	3.296955254	1.491493459	HDACi
PSC1	CUDC101	Q92478	CLEC2B	0.204289178	0.281121536	0.017309213	0.242705357	0.054328681	0.223846239	-2.042722141	0.076851089	1.761722676	1.114349972	HDACi
PSC1	Belinostat	P04818	TYMS	0.235205046	0.250386861	0.008403427	0.242795954	0.010735165	0.044214759	-2.042183717	0.056658522	2.075543554	1.246734758	HDACi
PC9	Panobinostat	P08581	MET	0.252391606	0.233636612	0.000940266	0.243014109	0.013261783	0.054572072	-2.040888016	0.033944532	3.026749238	1.469230179	HDACi
H292	Belinostat	Q9Y2K1	ZBTB1	0.274089506	0.211982767	0.002686902	0.243036137	0.043916097	0.180697805	-2.040757253	0.040524136	2.570748213	1.392286236	HDACi
H292	TSA	P50281	MMP14	0.184145749	0.302436775	0.005798644	0.243291262	0.083644387	0.343803497	-2.039243588	0.050043144	2.236673546	1.300655412	HDACi
HCT116	Belinostat	Q9GZR1	SENP6	0.163788108	0.322820934	0.010227788	0.243304521	0.11245319	0.462191121	-2.039164965	0.061076757	1.990218262	1.214124032	HDACi
A549	Panobinostat	Q99081-3	TCF12	0.216085177	0.270553197	0.001719502	0.243319187	0.038514706	0.158288816	-2.039078005	0.036854979	2.764597404	1.433503829	HDACi
HCT116	TSA	Q03405	PLAUR	0.21814111	0.268588647	0.00170166	0.243364879	0.035671796	0.146577419	-2.038807115	0.036816061	2.76912733	1.433962675	HDACi
PC9	CUDC101	P57682	KLF3	0.239179059	0.247960586	0.00578318	0.243569822	0.006209478	0.025493625	-2.037592696	0.050006618	2.237833275	1.300972512	HDACi
HCT116	Belinostat	O15554	KCNN4	0.161965211	0.32521893	0.013454025	0.24359207	0.115437812	0.473898068	-2.037460925	0.068445232	1.87114778	1.164656801	HDACi
A549	Belinostat	Q8IVL0	NAV3	0.267267895	0.220141623	0.000934035	0.243704759	0.033323306	0.136736379	-2.036793672	0.033943638	3.029636623	1.469241609	HDACi
A549	TSA	P20749	BCL3	0.251518121	0.235907892	0.000531565	0.243713006	0.011038099	0.045291382	-2.036744848	0.032248279	3.274444029	1.491493459	HDACi
A549	Panobinostat	Q8WUI4-8	HDAC7	0.263290695	0.224195212	0.002612859	0.243742954	0.027644681	0.113417354	-2.036567582	0.040297972	2.582883964	1.39471681	HDACi
A549	Vorinostat	Q9Y261-2	FOXA2	0.213703167	0.273802054	0.003321989	0.24375261	0.042496331	0.174342053	-2.036510425	0.04268272	2.478601835	1.36974791	HDACi
HCT116	Panobinostat	Q99541	PLIN2	0.210145153	0.277369674	0.002586536	0.243757413	0.047534914	0.195009101	-2.036481998	0.040158432	2.587281544	1.396223254	HDACi
PC9	Belinostat	P30530	AXL	0.215693471	0.271850386	0.001874703	0.243771929	0.039708935	0.162893798	-2.036396092	0.037429039	2.727067496	1.426791323	HDACi
PC9	Panobinostat	P06454	PTMA	0.272886037	0.21485799	0.004175051	0.243872013	0.041032025	0.168252293	-2.035803892	0.045280483	2.379338265	1.344088944	HDACi
H292	Ralimetinib	P01215	CGA	0.262946955	0.225253838	0.007586262	0.244100397	0.026653059	0.109188921	-2.034453455	0.054626885	2.11997218	1.262593566	Ralimetinib
PSC1	TSA	Q15004	PCLAF	0.271876489	0.21651135	0.0013657	0.244193919	0.039149065	0.160319575	-2.033900819	0.035342686	2.86464483	1.451700452	HDACi
HCT116	CUDC101	O15417	TNRC18	0.162494942	0.325975361	0.012924125	0.244235152	0.115598113	0.473306616	-2.03365724	0.067283697	1.88859885	1.172090156	HDACi
H292	CUDC101	Q7Z4F1	LRP10	0.251599169	0.236881183	0.002055585	0.244240176	0.010407188	0.042610467	-2.03362756	0.038109577	2.687064494	1.41896587	HDACi
PSC1	Belinostat	P10646	TFPI	0.281941176	0.206604275	0.038403195	0.244272725	0.053271233	0.218080971	-2.033435309	0.115776713	1.415632637	0.936378786	HDACi
PC9	Vorinostat	Q92478	CLEC2B	0.229578786	0.259688336	0.020952655	0.244633561	0.021290667	0.087030852	-2.031305756	0.084077093	1.678760934	1.075322315	HDACi
H292	Panobinostat	P15941-2	MUC1	0.264386166	0.225460691	0.016161675	0.244923429	0.027524467	0.112379887	-2.029597309	0.074413446	1.791513619	1.128348584	HDACi
PSC1	Belinostat	O75840	KLF7	0.261548625	0.228332925	0.00056809	0.244940775	0.023487047	0.095888676	-2.029495135	0.032248279	3.24558265	1.491493459	HDACi
PC9	CUDC101	O95864	FADS2	0.260617777	0.22953716	0.001822479	0.245077469	0.021977315	0.089674971	-2.028690239	0.037238709	2.739337408	1.429005389	HDACi
A549	Panobinostat	P02671	FGA	0.224222429	0.26607079	0.001007024	0.24514661	0.02959126	0.120708419	-2.028283284	0.034084598	2.996960375	1.46744183	HDACi
HCT116	Belinostat	Q9BV36	MLPH	0.250604482	0.239722993	0.000529607	0.245163738	0.007694375	0.031384638	-2.02818249	0.032248279	3.276045932	1.491493459	HDACi
H292	TSA	P18827	SDC1	0.249483613	0.24099503	0.0001493	0.245239322	0.006002335	0.024475418	-2.027737776	0.029670807	3.825939767	1.527670639	HDACi
PC9	Vorinostat	Q9NP84	TNFRSF12A	0.179478923	0.311161502	0.009381054	0.245320213	0.093113645	0.379559613	-2.027261989	0.059048306	2.027748377	1.228792559	HDACi
HCT116	Panobinostat	P17481	HOXB8	0.237055169	0.253957248	0.001773817	0.245506209	0.011951575	0.048681355	-2.026168586	0.037068395	2.751091103	1.430996213	HDACi
A549	Abexinostat	Q9Y261-2	FOXA2	0.24852952	0.242524752	0.001078968	0.245527136	0.004246012	0.017293453	-2.026045612	0.034335914	2.966991313	1.464251393	HDACi
PC9	Abexinostat	Q96JK2	DCAF5	0.329496573	0.161650987	0.011615023	0.24557378	0.118684752	0.4832957	-2.025771563	0.064344149	1.934979919	1.191490937	HDACi
PC9	Panobinostat	P57682	KLF3	0.267905429	0.22348173	0.005379598	0.24569358	0.031412299	0.127851524	-2.025067936	0.048856813	2.269250193	1.311074864	HDACi
A549	Vorinostat	P36941	LTBR	0.275985104	0.215529097	0.054317218	0.2457571	0.042748853	0.173947579	-2.024694996	0.141378768	1.265062479	0.849615807	HDACi
PC9	Abexinostat	Q9ULI1	NWD2	0	0.491893728	0.152309729	0.245946864	0.34782139	1.414213562	-2.023581436	0.273593348	0.817272354	0.562894466	HDACi
A549	Panobinostat	P49716	CEBPD	0.29218617	0.199959851	0.008753967	0.24607301	0.065213856	0.265018319	-2.022841665	0.05757339	2.057795083	1.239778201	HDACi
HCT116	CUDC101	P09758	TACSTD2	0.281260697	0.211780554	0.006283705	0.246520626	0.049129881	0.199293185	-2.020219738	0.051407583	2.201784215	1.288972816	HDACi
H292	Abexinostat	Q99081-3	TCF12	0.266222511	0.22685219	0.000906374	0.246537351	0.027839021	0.112920096	-2.020121861	0.033843533	3.042692602	1.470524311	HDACi
PC9	TSA	Q9NPR2	SEMA4B	0.222985744	0.271064863	0.002042425	0.247025303	0.033997071	0.137625867	-2.017269267	0.038065317	2.689853887	1.419470552	HDACi
A549	Vorinostat	P00749	PLAU	0.227284075	0.267188293	0.003849906	0.247236184	0.028216544	0.114127888	-2.016038191	0.044298769	2.414549885	1.353608345	HDACi
H292	Belinostat	Q9ULU4-19	ZMYND8	0.253922249	0.240891102	0.001580367	0.247406675	0.009214412	0.037243993	-2.015043669	0.036206484	2.801242113	1.441213643	HDACi
PC9	Belinostat	Q01105-2	SET	0.048585259	0.446601696	0.077472678	0.247593478	0.281440121	1.136702486	-2.013954785	0.175780414	1.110851433	0.755029517	HDACi
H292	Vorinostat	Q96IF1	AJUBA	0.253360557	0.241864283	0.000323434	0.24761242	0.008129093	0.032829908	-2.013844415	0.031467622	3.490214009	1.502136075	HDACi
H292	Belinostat	Q9UM47	NOTCH3	0.27704933	0.218245566	0.013566336	0.247647448	0.04158054	0.167902156	-2.013640339	0.068721515	1.867537445	1.162907277	HDACi
H292	Belinostat	P41134	ID1	0.253463842	0.241841566	0.001430895	0.247652704	0.008218191	0.033184336	-2.013609722	0.035641615	2.844392147	1.44804263	HDACi
PC9	CUDC101	P27930	IL1R2	0.267312154	0.228048471	0.026320856	0.247680313	0.027763617	0.112094564	-2.013448896	0.094404627	1.579699983	1.02500672	HDACi
PC9	Vorinostat	P08476	INHBA	0.227100566	0.268321997	0.001485395	0.247711282	0.029147953	0.117669059	-2.01326852	0.035848876	2.828158016	1.445524458	HDACi
PSC1	Belinostat	P28300	LOX	0.141888456	0.353712814	0.11897198	0.247800635	0.14978244	0.604447362	-2.012748212	0.231980561	0.92455531	0.634548406	HDACi
A549	Vorinostat	P41134	ID1	0.286686278	0.209079839	0.012559698	0.247883059	0.054876039	0.22137874	-2.01226842	0.066475146	1.901020801	1.177340701	HDACi
PC9	Belinostat	P23771-2	GATA3	0.313407875	0.182425501	0.007113727	0.247916688	0.092618525	0.373587294	-2.012072707	0.053594559	2.147902816	1.270879297	HDACi
HCT116	TSA	Q9UJM3	ERRFI1	0.246061082	0.250147772	0.003886135	0.248104427	0.002889726	0.011647218	-2.010980619	0.044391286	2.410482094	1.352702271	HDACi
H292	CUDC101	Q86VZ4	LRP11	0.225110294	0.271599086	0.000934543	0.24835469	0.03287254	0.132361262	-2.009526103	0.033943638	3.029400856	1.469241609	HDACi
HCT116	Abexinostat	P41134	ID1	0.214308415	0.282579544	0.036141117	0.248443979	0.048274978	0.194309311	-2.009007515	0.111919835	1.441998433	0.951092939	HDACi
A549	CUDC101	Q96MT1-5	RNF145	0.224874951	0.272074567	0.001707112	0.248474759	0.033375169	0.134320159	-2.00882879	0.036818758	2.767737976	1.433930863	HDACi
A549	Belinostat	Q9BXB1	LGR4	0.24018002	0.257264074	0.008554386	0.248722047	0.012080251	0.04856928	-2.0073937	0.057076164	2.067811178	1.243545222	HDACi
A549	Abexinostat	P22692	IGFBP4	0.257386281	0.24015434	0.005379809	0.24877031	0.012184822	0.04898021	-2.007113778	0.048856813	2.269233145	1.311074864	HDACi
H292	Vorinostat	P15941-2	MUC1	0.26795755	0.229647227	0.016336637	0.248802389	0.027089489	0.108879538	-2.006927758	0.074786248	1.786837328	1.126178252	HDACi
HCT116	Vorinostat	P36941	LTBR	0.267956439	0.229858388	0.016046302	0.248907414	0.02693939	0.108230566	-2.006318893	0.074173365	1.794625039	1.129752021	HDACi
HCT116	Vorinostat	P15407	FOSL1	0.323758431	0.174102526	0.014303095	0.248930478	0.105822705	0.425109475	-2.006185213	0.070362075	1.844569988	1.152661363	HDACi
A549	Vorinostat	Q86UU0	BCL9L	0.305154897	0.192807939	0.006939363	0.248981418	0.079441296	0.319065161	-2.005890019	0.053149173	2.158680415	1.274503491	HDACi
A549	Abexinostat	Q7Z5L9	IRF2BP2	0.247578804	0.25051089	0.000591988	0.249044847	0.002073298	0.008325	-2.005522535	0.032248279	3.227687175	1.491493459	HDACi
A549	Abexinostat	Q9NPR2	SEMA4B	0.279816589	0.218334458	0.010060878	0.249075523	0.043474432	0.174543172	-2.005344841	0.060690638	1.997364127	1.216878295	HDACi
H292	Belinostat	P15941-2	MUC1	0.291794728	0.206886442	0.016773345	0.249340585	0.060039225	0.240792027	-2.003810368	0.07569056	1.775380316	1.120958284	HDACi
A549	Vorinostat	Q96MT1-5	RNF145	0.238717435	0.260106785	0.001225036	0.24941211	0.015124555	0.06064082	-2.003396579	0.034846425	2.9118513	1.457841769	HDACi
HCT116	Belinostat	Q8IZW8	TNS4	0.226648428	0.272779864	0.003065246	0.249714146	0.032619852	0.13062877	-2.001650544	0.041738865	2.51353466	1.379459361	HDACi
H292	Abexinostat	Q6ISB3	GRHL2	0.243671087	0.255807682	0.000421743	0.249739384	0.008581868	0.034363295	-2.00150474	0.031988696	3.374951714	1.495003457	HDACi
PC9	Abexinostat	Q9NPR2	SEMA4B	0.262075721	0.237666144	0.002253147	0.249870933	0.017260178	0.069076372	-2.000745011	0.038876044	2.647210432	1.410317936	HDACi
A549	Abexinostat	Q96MT1-5	RNF145	0.289602242	0.210219994	0.004965071	0.249911118	0.056131726	0.224606758	-2.000513009	0.04758884	2.304074573	1.322494881	HDACi
HCT116	Abexinostat	P04818	TYMS	0.263012443	0.236838679	0.002763369	0.249925561	0.018507646	0.074052634	-2.000429637	0.040817226	2.558561137	1.389156509	HDACi
A549	Abexinostat	Q9BXB1	LGR4	0.266888249	0.233207407	0.010519461	0.250047828	0.023815952	0.095245585	-1.99972402	0.061811118	1.978006498	1.2089334	HDACi
H292	Abexinostat	P36941	LTBR	0.296324613	0.20382255	0.008646432	0.250073581	0.065408836	0.261558359	-1.999575441	0.057313314	2.063163077	1.241744476	HDACi
PC9	TSA	Q5VV17	OTUD1	0.239753289	0.260434017	0.005303378	0.250093653	0.014623482	0.058472026	-1.99945965	0.048594719	2.275447445	1.313410929	HDACi
HCT116	TSA	Q8WV24	PHLDA1	0.237212784	0.263281881	0.001036757	0.250247333	0.018433636	0.073661666	-1.998573404	0.034166432	2.984323019	1.466400367	HDACi
A549	TSA	P02671	FGA	0.242342035	0.258541066	0.000277301	0.25044155	0.011454444	0.045736997	-1.997454158	0.03109096	3.557047984	1.507365873	HDACi
A549	Panobinostat	Q8NI08-5	NCOA7	0.299470707	0.201435413	0.005798377	0.25045306	0.069321421	0.276784087	-1.997387858	0.050043144	2.236693572	1.300655412	HDACi
A549	Abexinostat	Q96B01	RAD51AP1	0.225500534	0.275787947	0.00464313	0.250644241	0.03555857	0.141868691	-1.996287012	0.046656338	2.333189126	1.331089351	HDACi
A549	CUDC101	P51530	DNA2	0.219619488	0.281777119	0.002079293	0.250698303	0.043952083	0.175318629	-1.995975862	0.038237047	2.682084333	1.417515658	HDACi
PC9	Abexinostat	P57682	KLF3	0.2587162	0.242700446	0.005387876	0.250708323	0.011324848	0.045171408	-1.995918204	0.048883529	2.268582371	1.310837449	HDACi
PC9	Vorinostat	Q14511	NEDD9	0.25931626	0.242139068	0.00132791	0.250727664	0.012146109	0.048443433	-1.99580691	0.035282488	2.876831469	1.452440801	HDACi
A549	Vorinostat	Q8NI08-5	NCOA7	0.247595704	0.253948919	0.003604783	0.250772312	0.004492402	0.017914267	-1.99555003	0.043474391	2.443120861	1.361766493	HDACi
PSC1	Panobinostat	P01584	IL1B	0.297229595	0.204787773	0.024969424	0.251008684	0.06536624	0.260414255	-1.994190817	0.091856281	1.602591484	1.036891142	HDACi
H292	Panobinostat	Q8TCB0	IFI44	0.330547163	0.172690444	0.060586251	0.251618804	0.111621557	0.443613732	-1.990688355	0.151020324	1.21762592	0.820964601	HDACi
A549	Belinostat	P20749	BCL3	0.261062251	0.242473207	0.000610841	0.251767729	0.013144439	0.052208592	-1.989834721	0.032293803	3.214071627	1.49088081	HDACi
HCT116	Panobinostat	Q9Y2K1	ZBTB1	0.252046586	0.251540884	1.27E-05	0.251793735	0.000357585	0.001420149	-1.989685707	0.025822787	4.897701325	1.587996893	HDACi
HCT116	Panobinostat	Q03405	PLAUR	0.232439058	0.271308334	0.00139551	0.251873696	0.027484729	0.109121077	-1.98922763	0.035426067	2.855267051	1.45067706	HDACi
HCT116	Abexinostat	Q8WV24	PHLDA1	0.272094204	0.231887841	0.002145455	0.251991023	0.028430192	0.112822241	-1.988555756	0.038427025	2.668480601	1.415363239	HDACi
HCT116	Abexinostat	P62079	TSPAN5	0.20194264	0.302176191	0.008774991	0.252059415	0.070875824	0.281186972	-1.988164251	0.057595847	2.056753344	1.239608831	HDACi
A549	Vorinostat	O60462-3	NRP2	0.267401248	0.236852743	0.00179005	0.252126995	0.021601055	0.085675295	-1.987777499	0.037068395	2.747134904	1.430996213	HDACi
A549	Belinostat	P30530	AXL	0.276415835	0.227915665	0.014101933	0.25216575	0.034294799	0.136001018	-1.987555757	0.069906261	1.850721345	1.155483927	HDACi
PSC1	CUDC101	P17302	GJA1	0.193813571	0.310763145	0.008145016	0.252288358	0.082695837	0.327783008	-1.986854463	0.055986496	2.089108065	1.251916714	HDACi
PC9	TSA	Q86VE9-4	SERINC5	0.213171055	0.291487894	0.002830585	0.252329474	0.055378367	0.219468485	-1.986619359	0.04103844	2.548123839	1.386809156	HDACi
HCT116	Belinostat	Q9Y2K1	ZBTB1	0.272278569	0.233226756	0.000738462	0.252752662	0.027613801	0.109252268	-1.984201806	0.033027649	3.131672051	1.481122343	HDACi
PC9	Ralimetinib	Q96QD5	DEPDC7	0	0.505653859	0.190159431	0.252826929	0.357551273	1.414213562	-1.983777957	0.318271674	0.720882131	0.497202011	Ralimetinib
A549	Abexinostat	Q8NI08-5	NCOA7	0.271186441	0.234918959	0.00336813	0.2530527	0.025644982	0.101342457	-1.982490229	0.04281138	2.472611124	1.368440769	HDACi
PC9	Belinostat	Q6ISB3	GRHL2	0.255826193	0.250425136	2.87E-05	0.253125665	0.003819124	0.015087857	-1.982074303	0.028448483	4.542275473	1.54594089	HDACi
H292	Panobinostat	O60245-2	PCDH7	0.26406095	0.242230165	0.00134425	0.253145558	0.015436696	0.060979527	-1.981960927	0.035318674	2.871520091	1.451995608	HDACi
HCT116	Belinostat	P41134	ID1	0.205055367	0.301631878	0.036570297	0.253343623	0.068289906	0.269554472	-1.980832583	0.112652372	1.436871507	0.948259658	HDACi
H292	TSA	Q9HB63	NTN4	0.222522042	0.284497908	0.001693895	0.253509975	0.043823555	0.172867184	-1.979885581	0.036788957	2.771113558	1.434282529	HDACi
A549	Belinostat	Q96JK9	MAML3	0.301741403	0.205361761	0.039361147	0.253551582	0.068150698	0.268784353	-1.979648819	0.117321658	1.404932251	0.930621808	HDACi
H292	Belinostat	Q15223	NECTIN1	0.266419225	0.24100568	0.00753624	0.253712452	0.01797009	0.070828568	-1.978733766	0.054540807	2.122845301	1.263278438	HDACi
A549	Abexinostat	Q309B1	TRIM16L	0.248969986	0.259162892	0.002235837	0.254066439	0.007207473	0.028368457	-1.976722278	0.038784517	2.650559815	1.411341615	HDACi
A549	TSA	Q309B1	TRIM16L	0.278456063	0.229969951	0.002363484	0.254213007	0.034284859	0.134866658	-1.975890248	0.039222369	2.626447265	1.406466182	HDACi
H292	Vorinostat	Q9UM47	NOTCH3	0.280188449	0.228378868	0.013738087	0.254283658	0.036634906	0.144071021	-1.975489346	0.069101104	1.862073741	1.160515014	HDACi
H292	Panobinostat	Q9NPR2	SEMA4B	0.258633152	0.250076385	0.000368906	0.254354769	0.006050548	0.023787829	-1.975085953	0.031931014	3.43308429	1.495787288	HDACi
H292	Panobinostat	P43003	SLC1A3	0.274474075	0.234457887	0.003939697	0.254465981	0.028295718	0.111196466	-1.974455295	0.044561987	2.404537175	1.351035452	HDACi
PC9	Vorinostat	O60245-2	PCDH7	0.259159229	0.249920909	0.001946501	0.254540069	0.006532478	0.02566385	-1.974035315	0.037729003	2.710745369	1.423324668	HDACi
PSC1	Abexinostat	P04818	TYMS	0.248944495	0.261252353	0.008626343	0.255098424	0.008702969	0.034116123	-1.970874109	0.057275664	2.064173284	1.242029867	HDACi
HCT116	TSA	Q86UU0	BCL9L	0.22715369	0.283122674	0.006011061	0.255138182	0.039576048	0.155116132	-1.970649278	0.050630133	2.221048838	1.295590934	HDACi
A549	CUDC101	O60462-3	NRP2	0.26528531	0.245057748	0.001463211	0.255171529	0.014303046	0.056052674	-1.970460727	0.035767004	2.834692963	1.446517436	HDACi
H292	Belinostat	Q9H4F8-2	SMOC1	0.347336132	0.16308511	0.025447105	0.255210621	0.130285147	0.510500491	-1.970239725	0.092789622	1.594361625	1.032500592	HDACi
A549	Panobinostat	Q309B1	TRIM16L	0.240171991	0.270757159	0.002926215	0.255464575	0.02162698	0.08465745	-1.968804848	0.041332364	2.533693704	1.383709758	HDACi
HCT116	Belinostat	P11166	SLC2A1	0.224717642	0.286219274	0.004987461	0.255468458	0.043488221	0.170229317	-1.968782918	0.047682872	2.302120507	1.321637593	HDACi
HCT116	Abexinostat	P20248	CCNA2	0.282475151	0.228739518	0.002190871	0.255607335	0.037996831	0.148653131	-1.96799886	0.038580793	2.659383276	1.413628852	HDACi
A549	CUDC101	Q9HBE1	PATZ1	0.243576096	0.268071151	0.001963168	0.255823624	0.01732062	0.067705318	-1.966778601	0.03774293	2.707042428	1.423164391	HDACi
H292	Belinostat	P19021-5	PAM	0.280353072	0.231330043	0.005286548	0.255841558	0.034664516	0.135492124	-1.966677468	0.048553124	2.276827792	1.313782824	HDACi
A549	Abexinostat	Q99081-3	TCF12	0.247188262	0.264545882	0.000948263	0.255867072	0.012273691	0.047969015	-1.966533599	0.033967051	3.023071267	1.468942152	HDACi
HCT116	Belinostat	Q9UBV4	WNT16	0.195171237	0.316685673	0.006300983	0.255928455	0.085923681	0.335733209	-1.966187536	0.051473536	2.200591684	1.288415995	HDACi
HCT116	Panobinostat	Q92876	KLK6	0.267551172	0.244377495	0.01810563	0.255964333	0.016386264	0.064017763	-1.965985299	0.078485711	1.742186359	1.105209403	HDACi
PC9	TSA	Q14995	NR1D2	0.232287058	0.280010594	0.00143941	0.256148826	0.033745636	0.1317423	-1.964945814	0.035678807	2.84181545	1.44758968	HDACi
PC9	Panobinostat	O60487	MPZL2	0.266914805	0.245828374	0.005800757	0.25637159	0.014910358	0.058159168	-1.963691698	0.050045979	2.236515346	1.300630811	HDACi
H292	Vorinostat	Q99708-2	RBBP8	0.317611909	0.195173922	0.02437015	0.256392915	0.086576731	0.337672088	-1.963571696	0.090747725	1.613141805	1.042164256	HDACi
PSC1	CUDC101	P21741	MDK	0.143029023	0.369964896	0.058280093	0.25649696	0.160467895	0.625613244	-1.96298637	0.147466111	1.234479765	0.831307774	HDACi
H292	CUDC101	P20393	NR1D1	0.270081944	0.243077674	0.025752268	0.256579809	0.019094903	0.074420909	-1.96252045	0.093367449	1.589184512	1.029804507	HDACi
PC9	Abexinostat	Q14995	NR1D2	0.237059739	0.276671617	0.00120315	0.256865678	0.028009827	0.109044648	-1.960913963	0.034823926	2.919680095	1.458122272	HDACi
H292	Panobinostat	Q96NY8	NECTIN4	0.27571784	0.238154562	0.006629797	0.256936201	0.026561249	0.103376825	-1.960517923	0.052313503	2.178499788	1.281386195	HDACi
PC9	CUDC101	P06454	PTMA	0.271328951	0.242908993	0.003772524	0.257118972	0.020095945	0.078158157	-1.95949203	0.044116293	2.423367968	1.355400991	HDACi
A549	Panobinostat	Q9BXB1	LGR4	0.214033706	0.300483101	0.009685226	0.257258404	0.061128953	0.237616935	-1.958709889	0.059812459	2.013890225	1.223208341	HDACi
PC9	Belinostat	P15822	HIVEP1	0.035209727	0.479447467	0.072301494	0.257328597	0.314123518	1.220709717	-1.958316304	0.168367348	1.140852729	0.77374213	HDACi
H292	Panobinostat	P49019	HCAR3	0.284546364	0.230278014	0.030734944	0.257412189	0.038373518	0.149074208	-1.957847723	0.102410989	1.512367579	0.989653439	HDACi
HCT116	Abexinostat	P09758	TACSTD2	0.229312252	0.28627463	0.003473437	0.257793441	0.040278484	0.156243245	-1.955712535	0.043120235	2.459240611	1.36531888	HDACi
A549	Abexinostat	P00749	PLAU	0.283937991	0.231693935	0.006441712	0.257815963	0.036942126	0.143288747	-1.955586503	0.051835091	2.190998678	1.285376134	HDACi
PC9	Belinostat	Q5TAA0	TTC22	0.26710924	0.248962806	0.006220898	0.258036023	0.012831466	0.049727422	-1.954355608	0.051223932	2.206146917	1.29052709	HDACi
H292	CUDC101	P04818	TYMS	0.225827548	0.290295493	0.010303411	0.258061521	0.045585721	0.176646719	-1.954213057	0.061287551	1.987018995	1.212627734	HDACi
PSC1	TSA	Q92478	CLEC2B	0.2535842	0.262627512	0.018622676	0.258105856	0.006394588	0.024775058	-1.953965221	0.079475455	1.729957915	1.099766979	HDACi
H292	Vorinostat	Q7Z4F1	LRP10	0.258274737	0.258233929	0.001846671	0.258254333	2.89E-05	0.000111733	-1.953135542	0.037319661	2.733610363	1.428062304	HDACi
A549	Vorinostat	Q8WUI4-8	HDAC7	0.248261184	0.268299884	0.003224196	0.258280534	0.0141695	0.054860891	-1.952989179	0.042320015	2.491578564	1.373454189	HDACi
A549	CUDC101	Q9Y261-2	FOXA2	0.228967422	0.287667743	0.003408956	0.258317583	0.041507395	0.160683584	-1.952782249	0.042946418	2.467378575	1.367073053	HDACi
H292	Abexinostat	P04818	TYMS	0.225055427	0.29214904	0.010375648	0.258602233	0.047442349	0.183456841	-1.951193361	0.061460039	1.983984755	1.211407171	HDACi
HCT116	Belinostat	Q08345-5	DDR1	0.236197746	0.28130472	0.000930321	0.258751233	0.031895447	0.123266841	-1.950362358	0.033943638	3.031366954	1.469241609	HDACi
HCT116	Vorinostat	P17481	HOXB8	0.236693562	0.28201876	0.00303851	0.259356161	0.032049755	0.123574296	-1.946993453	0.041653126	2.517339332	1.380352403	HDACi
H292	CUDC101	P17275	JUNB	0.274770638	0.244022954	0.002658588	0.259396796	0.021741895	0.083817132	-1.946767434	0.040451275	2.575348903	1.39306779	HDACi
A549	Belinostat	Q86UU0	BCL9L	0.269295558	0.249557536	0.003512828	0.259426547	0.013956889	0.053799002	-1.946601977	0.043208994	2.454343158	1.36442585	HDACi
PSC1	TSA	P10646	TFPI	0.288273514	0.230580631	0.040215912	0.259427072	0.040795029	0.157250469	-1.946599055	0.118824055	1.395602073	0.925095632	HDACi
HCT116	Belinostat	Q6AZY7	SCARA3	0.24944665	0.269587176	0.006089347	0.259516913	0.014241503	0.054876973	-1.946099532	0.050881571	2.215429307	1.293439491	HDACi
HCT116	Vorinostat	Q99541	PLIN2	0.277132137	0.241982712	0.000646231	0.259557425	0.024854397	0.095756832	-1.945874338	0.032539699	3.189611987	1.487586475	HDACi
HCT116	Vorinostat	Q14995	NR1D2	0.2395278	0.279606462	0.000719843	0.259567131	0.028339894	0.109181366	-1.945820387	0.032922653	3.142762373	1.482505171	HDACi
HCT116	Vorinostat	P04818	TYMS	0.258448303	0.261020761	0.002102472	0.259734532	0.001819002	0.007003313	-1.944890259	0.038297581	2.677269839	1.416828659	HDACi
H292	CUDC101	Q8WVN6	SECTM1	0.327895572	0.191638859	0.015623471	0.259767216	0.096348046	0.370901484	-1.94470873	0.073289351	1.806222477	1.134959127	HDACi
PC9	Belinostat	Q06547	GABPB1	0.300420074	0.219441308	0.010120687	0.259930691	0.057260635	0.220291934	-1.943801109	0.060834079	1.994790012	1.215853061	HDACi
PC9	Vorinostat	Q9UKT4	FBXO5	0.273862578	0.246487836	0.000357247	0.260175207	0.019356865	0.074399346	-1.942444605	0.031850389	3.447031668	1.496885263	HDACi
A549	Belinostat	P17936-2	IGFBP3	0.267960785	0.252434299	0.006992673	0.260197542	0.010978884	0.042194418	-1.94232076	0.053275988	2.155356793	1.273468486	HDACi
H292	Belinostat	P22223	CDH3	0.267951595	0.252494674	0.00123482	0.260223135	0.010929694	0.042001237	-1.942178867	0.034900001	2.908396441	1.45717456	HDACi
PC9	TSA	P18827	SDC1	0.242005972	0.278884919	0.001826247	0.260445445	0.026077354	0.100125973	-1.940946887	0.037238709	2.738440595	1.429005389	HDACi
H292	Abexinostat	P15941-2	MUC1	0.296412264	0.224535428	0.016918891	0.260473846	0.050824598	0.195123613	-1.940789576	0.076008769	1.771628101	1.119136301	HDACi
HCT116	TSA	P13611	VCAN	0.221424764	0.299796958	0.007504182	0.260610861	0.05541751	0.212644668	-1.940030883	0.054468647	2.124696629	1.263853414	HDACi
A549	Panobinostat	Q5T6S3	PHF19	0.250978155	0.27035787	0.000569353	0.260668012	0.013703528	0.052570808	-1.939714541	0.032248279	3.244618453	1.491493459	HDACi
HCT116	Vorinostat	Q99081-3	TCF12	0.279040173	0.242484127	0.001208914	0.26076215	0.025849028	0.09912876	-1.939193619	0.034846425	2.91760442	1.457841769	HDACi
H292	Vorinostat	P36941	LTBR	0.276399914	0.245229	0.004363377	0.260814457	0.022041165	0.084508985	-1.938904255	0.045836047	2.36017727	1.33879284	HDACi
PC9	Belinostat	Q9UKT4	FBXO5	0.241240624	0.281046467	0.00070759	0.261143545	0.028146982	0.107783564	-1.93708505	0.032777215	3.150218193	1.484427946	HDACi
HCT116	Vorinostat	Q9GZR1	SENP6	0.223526035	0.298960045	0.002646873	0.26124304	0.0533399	0.204177306	-1.936535495	0.040423684	2.577266862	1.39336411	HDACi
H292	CUDC101	P13726	F3	0.180689513	0.341856633	0.074841858	0.261273073	0.113962364	0.436181052	-1.936369648	0.172016689	1.125855437	0.764429415	HDACi
H292	Panobinostat	E7ERA6	RNF223	0.245126397	0.277500987	0.003367467	0.261313692	0.022892292	0.08760464	-1.936145375	0.04281138	2.472696697	1.368440769	HDACi
PC9	Belinostat	Q8WYP3-2	RIN2	0.228805855	0.293829705	0.001882413	0.26131778	0.045978805	0.175949778	-1.936122809	0.037444035	2.725284978	1.426617358	HDACi
A549	Abexinostat	P51530	DNA2	0.241334931	0.281340965	0.001331658	0.261337948	0.028288538	0.108245046	-1.936011467	0.035287531	2.875607146	1.452378726	HDACi
A549	Panobinostat	Q15345	LRRC41	0.226364235	0.29667686	0.010327678	0.261520548	0.049718534	0.1901133	-1.935003791	0.061340844	1.985997308	1.21225025	HDACi
A549	Abexinostat	P41134	ID1	0.193845623	0.330345441	0.012145076	0.262095532	0.096519947	0.368262465	-1.931835334	0.065636339	1.915599777	1.182855649	HDACi
A549	Abexinostat	P57739	CLDN2	0.258425248	0.265774742	0.051540552	0.262099995	0.005196877	0.019827841	-1.931810767	0.137001726	1.287850936	0.863273961	HDACi
PC9	CUDC101	P30530	AXL	0.269441691	0.254831347	0.001414169	0.262136519	0.010331074	0.039411043	-1.931609741	0.035528714	2.849498703	1.449420515	HDACi
H292	Abexinostat	P18827	SDC1	0.251787379	0.272485904	0.000445045	0.262136641	0.014636067	0.055833733	-1.931609068	0.032068178	3.351595755	1.493925712	HDACi
H292	CUDC101	P15941-2	MUC1	0.302659826	0.221738081	0.017167994	0.262198954	0.057220315	0.218232432	-1.931266167	0.076564023	1.765280451	1.115975257	HDACi
HCT116	Abexinostat	P11166	SLC2A1	0.233788283	0.290636805	0.004784384	0.262212544	0.040197975	0.15330302	-1.93119139	0.04703334	2.320173973	1.327594179	HDACi
HCT116	Abexinostat	Q99081-3	TCF12	0.304342999	0.220422273	0.004130823	0.262382636	0.059340915	0.226161745	-1.930255847	0.045155243	2.383963389	1.34529182	HDACi
H292	CUDC101	Q08345-5	DDR1	0.283331322	0.241477654	0.003727245	0.262404488	0.029595013	0.112783943	-1.9301357	0.043946119	2.428612031	1.357079475	HDACi
PC9	TSA	P57682	KLF3	0.299194227	0.225712008	0.006370528	0.262453118	0.051959776	0.197977361	-1.92986836	0.051681044	2.195824576	1.286668723	HDACi
A549	CUDC101	Q9Y2K1	ZBTB1	0.280375933	0.244530755	0.003117287	0.262453344	0.025346369	0.09657476	-1.929867114	0.041913028	2.506223244	1.377650964	HDACi
HCT116	CUDC101	Q9UKT4	FBXO5	0.263064206	0.261847797	0.003616488	0.262456002	0.000860131	0.003277239	-1.929852505	0.043542695	2.441712912	1.361084691	HDACi
HCT116	TSA	P20248	CCNA2	0.244998975	0.281029548	0.000822769	0.263014262	0.025477462	0.096867227	-1.926787065	0.033418715	3.084722204	1.476010251	HDACi
PC9	Panobinostat	Q8N5J2-3	MINDY1	0.270539233	0.255662386	0.00010563	0.26310081	0.010519519	0.039982846	-1.926312406	0.029670807	3.976211993	1.527670639	HDACi
PSC1	Vorinostat	P28300	LOX	0.185192318	0.341009737	0.123881929	0.263101027	0.110179553	0.418772796	-1.926311212	0.238235198	0.90699204	0.622994073	HDACi
A549	Belinostat	Q96B54	ZNF428	0.284312414	0.242003753	0.007435793	0.263158083	0.029916741	0.113683534	-1.925998385	0.054300953	2.128672716	1.265192545	HDACi
HCT116	Belinostat	Q96JZ2	HSH2D	0.222937614	0.303473087	0.007180192	0.26320535	0.056947179	0.216360265	-1.925739279	0.053743968	2.143863939	1.269670276	HDACi
PC9	Panobinostat	Q02487	DSC2	0.251007581	0.275649829	0.000591235	0.263328705	0.017424701	0.066170912	-1.925063299	0.032248279	3.228239976	1.491493459	HDACi
H292	CUDC101	P05549	TFAP2A	0.285266093	0.241419071	0.001378157	0.263342582	0.031004527	0.117734575	-1.924987273	0.035403185	2.860701345	1.450957665	HDACi
HCT116	Ralimetinib	Q9NXW2-2	DNAJB12	0.226642712	0.300141037	0.0023443	0.263391874	0.051971164	0.197314986	-1.924717257	0.039161663	2.62998679	1.407138871	Ralimetinib
HCT116	TSA	Q15723	ELF2	0.206269256	0.320770211	0.009349794	0.263519734	0.080964402	0.307242272	-1.924017091	0.058973499	2.029197956	1.229343103	HDACi
A549	Abexinostat	Q8WUI4-8	HDAC7	0.279530611	0.247887496	0.002622629	0.263709054	0.022375061	0.084847528	-1.922980993	0.040359888	2.581263076	1.394050049	HDACi
H292	Abexinostat	Q86UK0	ABCA12	0.308597077	0.21947104	0.003414723	0.264034058	0.063021625	0.238687485	-1.921204057	0.042956125	2.466644471	1.366974906	HDACi
PC9	CUDC101	Q8N5J2-3	MINDY1	0.283552517	0.245578549	0.000622863	0.264565533	0.02685165	0.10149338	-1.918302972	0.032427005	3.205607184	1.48909316	HDACi
HCT116	Abexinostat	P13611	VCAN	0.25515367	0.274084587	0.003795385	0.264619128	0.01338618	0.050586593	-1.918010742	0.04418136	2.420744187	1.35476092	HDACi
PC9	Vorinostat	O75712	GJB3	0.254162152	0.27525511	0.000708232	0.264708631	0.014914974	0.056344871	-1.917522858	0.032779244	3.149824339	1.484401072	HDACi
PC9	Belinostat	P06454	PTMA	0.330814322	0.198684502	0.009054283	0.264749412	0.093429891	0.352899335	-1.917300613	0.058282064	2.043145935	1.234465077	HDACi
H292	Panobinostat	Q15223	NECTIN1	0.274009993	0.256104702	0.007871133	0.265057348	0.012660953	0.047766842	-1.91562356	0.055322417	2.10396273	1.257098855	HDACi
PC9	CUDC101	Q8N960	CEP120	0.242411824	0.288077333	0.010469874	0.265244579	0.032290392	0.121738178	-1.914604831	0.061675851	1.980058531	1.209884851	HDACi
H292	Abexinostat	Q9UM47	NOTCH3	0.309120233	0.221561277	0.014787749	0.265340755	0.061913532	0.23333593	-1.914081813	0.071468457	1.830097917	1.145885595	HDACi
HCT116	Belinostat	Q86Y91	KIF18B	0.201026369	0.329761504	0.01175642	0.265393937	0.091029486	0.342997612	-1.913792685	0.064662817	1.929724897	1.189345382	HDACi
A549	TSA	O75147	OBSL1	0.26145484	0.270022512	0.000853432	0.265738676	0.006058259	0.022797809	-1.91191988	0.033573729	3.068831315	1.47400042	HDACi
A549	Panobinostat	Q92823-5	NRCAM	0.266908715	0.264832223	0.000405209	0.265870469	0.001468302	0.005522621	-1.911204552	0.031988696	3.392321181	1.495003457	HDACi
PC9	Panobinostat	P05305	EDN1	0.230331782	0.301488034	0.011076917	0.265909908	0.050315068	0.189218478	-1.91099056	0.063036693	1.95558111	1.200406578	HDACi
A549	TSA	P17010-3	ZFX	0.280519744	0.251348759	0.002528606	0.265934252	0.020627001	0.077564288	-1.910858491	0.039931672	2.597118859	1.398682504	HDACi
H292	Panobinostat	Q99081-3	TCF12	0.312709799	0.219227029	0.004472113	0.265968414	0.0661023	0.248534401	-1.910673171	0.04611937	2.349487238	1.336116638	HDACi
A549	Vorinostat	Q99081-3	TCF12	0.253477952	0.278470982	0.001035966	0.265974467	0.017672741	0.066445254	-1.910640338	0.034165283	2.984654474	1.466414974	HDACi
HCT116	Abexinostat	P36941	LTBR	0.333307661	0.198767243	0.01952744	0.266037452	0.095134442	0.357597929	-1.910298736	0.081282568	1.709354683	1.090002584	HDACi
H292	Belinostat	Q92685	ALG3	0.249867678	0.282236523	0.003895524	0.2660521	0.02288823	0.086029127	-1.910219301	0.044408974	2.409434114	1.352529263	HDACi
A549	Panobinostat	P17936-2	IGFBP3	0.271487857	0.260779925	0.007205305	0.266133891	0.007571651	0.028450535	-1.909775852	0.053791826	2.142347619	1.269283712	HDACi
A549	Panobinostat	P00749	PLAU	0.26703795	0.265265726	0.004243501	0.266151838	0.001253152	0.00470841	-1.909678564	0.045454396	2.372275679	1.342424105	HDACi
H292	Belinostat	Q15583	TGIF1	0.270167695	0.262155997	0.001432842	0.266161846	0.005665126	0.021284516	-1.909624318	0.035641615	2.843801841	1.44804263	HDACi
PC9	Belinostat	Q9NZP8	C1RL	0.314561688	0.21784849	0.008290571	0.266205089	0.068386559	0.256894257	-1.909389944	0.056372702	2.081415553	1.248931145	HDACi
PC9	CUDC101	P02792	FTL	0.314729072	0.217776788	0.006582223	0.26625293	0.068555617	0.257483053	-1.909130692	0.052181841	2.181627382	1.282480606	HDACi
A549	TSA	P00749	PLAU	0.3088182	0.223763551	0.009445612	0.266290876	0.060142719	0.225853473	-1.908925099	0.059236783	2.02476991	1.227408532	HDACi
PC9	Belinostat	Q76M96-2	CCDC80	0.130286494	0.402384066	0.030506329	0.26633528	0.192402038	0.722405375	-1.908684547	0.102017642	1.515610052	0.99132472	HDACi
A549	TSA	P57739	CLDN2	0.250005652	0.282708037	0.050502192	0.266356844	0.023124078	0.086816159	-1.908567743	0.135379142	1.296689774	0.868448242	HDACi
H292	TSA	Q02487	DSC2	0.282289485	0.25062606	0.013116277	0.266457773	0.022389423	0.084026157	-1.908021176	0.06768356	1.882189415	1.169516806	HDACi
H292	CUDC101	Q6ISB3	GRHL2	0.271460046	0.261535799	0.000290324	0.266497922	0.007017502	0.026332297	-1.90780381	0.03109096	3.5371178	1.507365873	HDACi
A549	Vorinostat	P57739	CLDN2	0.268935689	0.264210592	0.053206854	0.266573141	0.003341148	0.012533701	-1.907396669	0.13963271	1.274032419	0.855012833	HDACi
PC9	Belinostat	Q5VV17	OTUD1	0.320329861	0.213042004	0.007504044	0.266685933	0.075863971	0.28446934	-1.906786369	0.054468647	2.124704649	1.263853414	HDACi
A549	Abexinostat	Q9GZR1	SENP6	0.261077203	0.272717567	5.93E-05	0.266897385	0.00823098	0.030839492	-1.905642925	0.028448483	4.227076323	1.54594089	HDACi
H292	Vorinostat	O15554	KCNN4	0.248967483	0.284862169	0.00109104	0.266914826	0.025381376	0.095091666	-1.905548652	0.034441853	2.962159176	1.462913488	HDACi
A549	Belinostat	Q96B01	RAD51AP1	0.249120583	0.285259007	0.004605384	0.267189795	0.025553724	0.095638849	-1.904063189	0.046546001	2.336734162	1.332117629	HDACi
A549	Abexinostat	P20591	MX1	0.294339979	0.240107716	0.053577102	0.267223847	0.038348001	0.14350516	-1.903879334	0.140210489	1.27102078	0.853219496	HDACi
H292	Belinostat	Q9NQ84-2	GPRC5C	0.276295145	0.258268758	0.002741052	0.267281952	0.012746581	0.047689642	-1.903565672	0.040729073	2.562082662	1.390095474	HDACi
HCT116	CUDC101	Q9UIF7	MUTYH	0.257868972	0.276759587	0.000616316	0.267314279	0.013357682	0.049969952	-1.90339119	0.032336746	3.210196587	1.490303678	HDACi
H292	Abexinostat	Q9ULU4-19	ZMYND8	0.283592602	0.252283577	0.001775219	0.267938089	0.022138824	0.08262664	-1.900028411	0.037068395	2.750748184	1.430996213	HDACi
PC9	CUDC101	Q9BPZ3	PAIP2	0.283762398	0.252181039	0.025893237	0.267971718	0.022331393	0.083334887	-1.899847347	0.093629355	1.586813657	1.028587971	HDACi
PC9	TSA	P02794	FTH1	0.208972721	0.326981191	0.013974383	0.267976956	0.083444589	0.311387183	-1.899819152	0.069612364	1.854667372	1.157313617	HDACi
HCT116	Vorinostat	Q8WV24	PHLDA1	0.261541404	0.274481854	0.000990007	0.268011629	0.00915028	0.034141353	-1.899632495	0.034062764	3.004361834	1.467720114	HDACi
H292	Abexinostat	Q16790	CA9	0.235600946	0.300456626	0.023089482	0.268028786	0.045859891	0.171100617	-1.899540142	0.088348864	1.636585811	1.053799029	HDACi
HCT116	Abexinostat	O15554	KCNN4	0.213009408	0.323339417	0.007429219	0.268174413	0.078015098	0.290911788	-1.898756503	0.05429182	2.129056848	1.265265602	HDACi
H292	TSA	Q08174-2	PCDH1	0.231461493	0.304912833	0.002368982	0.268187163	0.05193794	0.193663037	-1.898687913	0.039249405	2.625438202	1.406166922	HDACi
A549	Belinostat	Q9NR63	CYP26B1	0.215706623	0.321012037	0.016852566	0.26835933	0.074462173	0.277471898	-1.89776205	0.075867788	1.773333957	1.119942578	HDACi
H292	Belinostat	Q9BXS4	TMEM59	0.295460613	0.241463701	0.004715714	0.268462157	0.038181582	0.142223331	-1.897209358	0.046806081	2.3264525	1.32969772	HDACi
H292	Belinostat	Q08345-5	DDR1	0.272904563	0.264248353	0.003742619	0.268576458	0.006120865	0.022790028	-1.896595243	0.043996206	2.426824352	1.356584772	HDACi
H292	Panobinostat	Q8IZW8	TNS4	0.271383944	0.265784303	1.43E-05	0.268584123	0.003959544	0.014742287	-1.896554069	0.025822787	4.846104423	1.587996893	HDACi
HCT116	Abexinostat	Q8IZW8	TNS4	0.301557167	0.23624809	0.006392231	0.268902629	0.046180491	0.171736853	-1.894844235	0.051742345	2.194347517	1.286153891	HDACi
PC9	CUDC101	P23771-2	GATA3	0.287458566	0.250364159	0.001170333	0.268911362	0.026229707	0.097540344	-1.894797381	0.03468066	2.93169069	1.459912651	HDACi
PC9	Panobinostat	P18827	SDC1	0.288474073	0.249513176	0.001165644	0.268993624	0.027549515	0.102416981	-1.894356116	0.03468066	2.933434227	1.459912651	HDACi
A549	CUDC101	Q86SQ4-3	ADGRG6	0.258268501	0.279805558	0.001138201	0.26903703	0.015228999	0.056605587	-1.89412334	0.034530794	2.94378098	1.461793436	HDACi
A549	Belinostat	P17010-3	ZFX	0.277447367	0.260793172	0.002513384	0.269120269	0.011776294	0.043758481	-1.89367704	0.039868563	2.599741108	1.399369414	HDACi
HCT116	TSA	O14544	SOCS6	0.253824857	0.284528528	0.000928376	0.269176693	0.021710774	0.080656219	-1.893374599	0.033943638	3.032276036	1.469241609	HDACi
A549	CUDC101	P57739	CLDN2	0.246947469	0.291559122	0.050289957	0.269253295	0.031545202	0.117158092	-1.892964094	0.135074499	1.298518734	0.869426635	HDACi
HCT116	Vorinostat	P20248	CCNA2	0.27557844	0.263168003	0.000689459	0.269373221	0.008775505	0.032577495	-1.892321656	0.032774859	3.161491573	1.484459167	HDACi
HCT116	Vorinostat	Q9BVI0	PHF20	0.241634577	0.297321444	0.005609271	0.26947801	0.039376561	0.146121613	-1.891760543	0.049513231	2.251093571	1.30527873	HDACi
A549	TSA	Q92823-5	NRCAM	0.259459308	0.279565095	0.000440519	0.269512201	0.014216939	0.052750631	-1.891577508	0.032028119	3.356035263	1.494468566	HDACi
HCT116	Abexinostat	P17481	HOXB8	0.281161275	0.258051666	0.001483892	0.26960647	0.016340961	0.060610419	-1.891072975	0.035848876	2.828597573	1.445524458	HDACi
PC9	CUDC101	Q5TAA0	TTC22	0.315653215	0.223640744	0.007978236	0.26964698	0.065062642	0.24128823	-1.890856221	0.055617249	2.098093124	1.254790496	HDACi
PC9	TSA	P08581	MET	0.262501286	0.276896411	0.000657018	0.269698849	0.010178891	0.037741692	-1.890578733	0.032539699	3.182422453	1.487586475	HDACi
PC9	TSA	Q9UKT4	FBXO5	0.238628178	0.300868327	0.001781394	0.269748252	0.044010431	0.163153722	-1.890314482	0.037068395	2.749240095	1.430996213	HDACi
HCT116	Vorinostat	Q03405	PLAUR	0.249483242	0.290178909	0.001488293	0.269831075	0.028776182	0.106645173	-1.889871587	0.035849469	2.827311533	1.445517274	HDACi
H292	Abexinostat	O60245-2	PCDH7	0.254664803	0.28510065	0.002327101	0.269882726	0.021521394	0.079743503	-1.889595455	0.039122588	2.633184688	1.40757242	HDACi
HCT116	Abexinostat	Q9BVI0	PHF20	0.252896294	0.28720422	0.004304769	0.270050257	0.024259367	0.089832786	-1.888700172	0.045665509	2.366050148	1.340411701	HDACi
PC9	Panobinostat	O60381	HBP1	0.304207134	0.235973321	0.003641797	0.270090227	0.048248593	0.178638794	-1.888486654	0.043648486	2.438684239	1.360030819	HDACi
A549	TSA	Q8IVG5	SAMD9L	0.172525513	0.368069125	0.092740447	0.270297319	0.138270214	0.511548596	-1.887380892	0.197210287	1.032730813	0.705070435	HDACi
H292	Abexinostat	P22223	CDH3	0.265366544	0.275372074	0.001539769	0.270369309	0.007074979	0.026167832	-1.886996702	0.036033033	2.812544426	1.443299175	HDACi
H292	Abexinostat	Q8TCB0	IFI44	0.245188209	0.296334101	0.074722204	0.270761155	0.036165607	0.133570147	-1.884907318	0.171834605	1.126550325	0.764889371	HDACi
PC9	CUDC101	O43278	SPINT1	0.29940254	0.242174275	0.001556296	0.270788407	0.040466494	0.149439538	-1.884762117	0.036138829	2.807907722	1.442025926	HDACi
H292	Belinostat	P10914	IRF1	0.272405904	0.269357182	0.009227313	0.270881543	0.002155772	0.007958357	-1.884266	0.058712568	2.034924753	1.231268921	HDACi
PC9	Abexinostat	P24468-2	NR2F2	0.242598384	0.299221126	0.001513614	0.270909755	0.040038325	0.147792112	-1.884115749	0.03595742	2.819984893	1.444211476	HDACi
H292	Abexinostat	P05549	TFAP2A	0.27075807	0.271153146	0.000257175	0.270955608	0.000279361	0.001031021	-1.88387159	0.03088612	3.589771774	1.510236641	HDACi
A549	Panobinostat	Q14563	SEMA3A	0.237869746	0.304219024	0.027449778	0.271044385	0.046916024	0.173093512	-1.883398975	0.096459376	1.561461167	1.015655551	HDACi
HCT116	Abexinostat	Q9Y2K1	ZBTB1	0.297710879	0.244484631	0.001411249	0.271097755	0.037636641	0.138830517	-1.883114928	0.035515547	2.85039623	1.449581488	HDACi
A549	TSA	P10646	TFPI	0.286047397	0.256329845	0.003290997	0.271188621	0.021013482	0.077486593	-1.882631451	0.042595225	2.48267252	1.370639082	HDACi
PC9	CUDC101	Q969W9	PMEPA1	0.203674052	0.338726068	0.011162414	0.27120006	0.095496197	0.352124542	-1.882570598	0.063247629	1.952241888	1.19895575	HDACi
PC9	Belinostat	O00193	SMAP	0.326767219	0.21576961	0.019960462	0.271268414	0.078487162	0.289333952	-1.882207021	0.08209457	1.699829413	1.085685567	HDACi
A549	Vorinostat	Q96B01	RAD51AP1	0.297236687	0.245493993	0.007519513	0.27136534	0.036587609	0.134827864	-1.88169163	0.054490952	2.123810269	1.263675601	HDACi
PSC1	Abexinostat	P10646	TFPI	0.298232686	0.245107194	0.041704337	0.27166994	0.037565396	0.138275864	-1.880073155	0.121256116	1.379818782	0.916296346	HDACi
H292	Panobinostat	P22223	CDH3	0.271939626	0.27236589	0.001374493	0.272152758	0.000301414	0.001107519	-1.877511436	0.035375783	2.86185731	1.451293937	HDACi
H292	TSA	O15554	KCNN4	0.176472389	0.368065397	0.018326604	0.272268893	0.135476715	0.497584259	-1.876895933	0.078925903	1.736917995	1.102780441	HDACi
HCT116	CUDC101	P41182	BCL6	0.35343607	0.191192699	0.115117379	0.272314384	0.114723387	0.421290221	-1.876654903	0.226966566	0.938859107	0.644038112	HDACi
PC9	Panobinostat	Q08345-5	DDR1	0.279770499	0.265185803	0.000346265	0.272478151	0.010312938	0.037848678	-1.875787544	0.031740614	3.460591473	1.498384679	HDACi
HCT116	TSA	P17481	HOXB8	0.275441131	0.269914015	0.001510875	0.272677573	0.003908261	0.014332901	-1.874732048	0.035940617	2.82077153	1.444414467	HDACi
A549	Panobinostat	P17010-3	ZFX	0.248728644	0.297111165	0.004737945	0.272919904	0.034211608	0.125354024	-1.873450479	0.046878295	2.324409985	1.329028192	HDACi
A549	Vorinostat	P20749	BCL3	0.262223738	0.283717967	0.000437126	0.272970853	0.015198715	0.055678892	-1.873181185	0.032028119	3.359393555	1.494468566	HDACi
HCT116	Belinostat	P55085	F2RL1	0.243724715	0.302367276	0.004998059	0.273045995	0.041466553	0.151866547	-1.872784097	0.047717474	2.301198648	1.321322557	HDACi
PC9	Panobinostat	Q92478	CLEC2B	0.326870565	0.219263565	0.020454486	0.273067065	0.076089639	0.278648175	-1.872672776	0.08307685	1.689211426	1.08051998	HDACi
PC9	TSA	Q9Y2K1	ZBTB1	0.297811191	0.248399756	0.001578428	0.273105473	0.034939161	0.127932846	-1.872469867	0.036201931	2.80177535	1.441268258	HDACi
HCT116	Abexinostat	Q9GZR1	SENP6	0.260071233	0.28669521	0.000865126	0.273383222	0.018825995	0.068863022	-1.871003392	0.033591543	3.062920525	1.473770041	HDACi
H292	Vorinostat	E7ERA6	RNF223	0.292742019	0.254451244	0.002448043	0.273596631	0.027075667	0.09896199	-1.869877628	0.039576103	2.611181016	1.402566974	HDACi
PC9	Abexinostat	O75712	GJB3	0.229639063	0.31794515	0.003527425	0.273792106	0.062441833	0.228062941	-1.868847242	0.043227342	2.452542171	1.364241464	HDACi
A549	Belinostat	Q9H5Y7	SLITRK6	0.267121298	0.280599998	0.001752849	0.273860648	0.009530881	0.034801935	-1.868486119	0.036953695	2.756255475	1.432342133	HDACi
PC9	Panobinostat	Q86VE9-4	SERINC5	0.278571864	0.269279549	0.001058818	0.273925707	0.006570659	0.023987011	-1.868143433	0.034232709	2.975178551	1.465558731	HDACi
A549	Vorinostat	Q96JK9	MAML3	0.352506552	0.195495539	0.04295566	0.274001046	0.111023552	0.405193899	-1.867746695	0.123285451	1.366979607	0.909088172	HDACi
PC9	CUDC101	P49862	KLK7	0.251569965	0.296502761	0.002955531	0.274036363	0.031772285	0.115941856	-1.867560751	0.041376808	2.529364493	1.383243018	HDACi
H292	TSA	Q99081-3	TCF12	0.208846729	0.339304484	0.007589932	0.274075606	0.092247563	0.336577064	-1.867354166	0.05462877	2.119762105	1.26257858	HDACi
PSC1	Panobinostat	P24385	CCND1	0.236828126	0.311484155	0.022751234	0.27415614	0.052789785	0.192553721	-1.866930308	0.087698616	1.642995043	1.057007261	HDACi
PC9	Abexinostat	Q92478	CLEC2B	0.322175651	0.226752266	0.020070438	0.274463958	0.067474523	0.245841106	-1.865311383	0.082305023	1.697443147	1.084573657	HDACi
A549	Abexinostat	P30530	AXL	0.32691509	0.222412746	0.01621935	0.274663918	0.073894316	0.269035395	-1.864260697	0.074540097	1.789966549	1.127610047	HDACi
PC9	Belinostat	Q86WR7	PROSER2	0.289184553	0.260222193	0.001196024	0.274703373	0.020479481	0.074551254	-1.864053469	0.034809271	2.922260242	1.458305077	HDACi
A549	Vorinostat	Q9NPR2	SEMA4B	0.296892787	0.252554143	0.010529448	0.274723465	0.031352156	0.114122598	-1.863947953	0.061822364	1.977594404	1.20885439	HDACi
A549	Abexinostat	Q92823-5	NRCAM	0.26495722	0.284516395	0.000438856	0.274736807	0.013830425	0.050340634	-1.863877889	0.032028119	3.357677511	1.494468566	HDACi
PC9	TSA	Q9H422	HIPK3	0.269036311	0.28082105	0.001552699	0.274928681	0.008333069	0.030309931	-1.862870678	0.036118351	2.808912593	1.442272085	HDACi
PC9	Panobinostat	Q5TAA0	TTC22	0.322626357	0.227340659	0.008242835	0.274983508	0.067377163	0.245022559	-1.862582998	0.056245664	2.083923391	1.249910954	HDACi
H292	Belinostat	Q11128	FUT5	0.290594101	0.259571116	0.003383204	0.275082609	0.021936563	0.079745364	-1.862063164	0.042839953	2.470671808	1.368151012	HDACi
HCT116	Vorinostat	P13611	VCAN	0.24448688	0.305757853	0.006434294	0.275122366	0.043325121	0.157475821	-1.861854666	0.051818162	2.191499131	1.285517995	HDACi
H292	Abexinostat	Q08345-5	DDR1	0.279222335	0.271186147	0.003828941	0.275204241	0.005682444	0.020648096	-1.861425393	0.044251221	2.416921324	1.354074738	HDACi
PC9	Panobinostat	O95365	ZBTB7A	0.300806619	0.249631298	0.001161326	0.275218959	0.036186417	0.131482282	-1.86134824	0.034647423	2.935045923	1.460329063	HDACi
PC9	Abexinostat	P08581	MET	0.257957555	0.292779357	0.000944555	0.275368456	0.024622732	0.089417402	-1.860564788	0.033944532	3.024772686	1.469230179	HDACi
H292	CUDC101	P61812-2	TGFB2	0.228886079	0.321870223	0.026677125	0.275378151	0.065749719	0.238761568	-1.860513997	0.095043293	1.573860977	1.022078524	HDACi
H292	Abexinostat	Q9GZT5	WNT10A	0.26733701	0.283752215	0.007904335	0.275544612	0.011607303	0.042124949	-1.859642176	0.055414397	2.102134652	1.256377388	HDACi
A549	Belinostat	Q309B1	TRIM16L	0.266600516	0.28461007	0.002645405	0.275605293	0.012734677	0.046206215	-1.859324499	0.040418436	2.577507907	1.393420493	HDACi
HCT116	Vorinostat	Q96JZ2	HSH2D	0.278171439	0.273049676	0.006940298	0.275610558	0.003621633	0.013140401	-1.859296942	0.053149173	2.158621869	1.274503491	HDACi
H292	CUDC101	P41134	ID1	0.234076978	0.317375916	0.003510199	0.275726447	0.058901244	0.213622031	-1.858690441	0.043208202	2.454668314	1.364433806	HDACi
PC9	Vorinostat	Q14995	NR1D2	0.294581071	0.257056309	0.002040469	0.27581869	0.026534014	0.096200928	-1.858207876	0.038050892	2.690269922	1.419635155	HDACi
PC9	Abexinostat	Q9UKT4	FBXO5	0.271150485	0.280965866	4.28E-05	0.276058175	0.006940523	0.025141522	-1.856955769	0.028448483	4.368298738	1.54594089	HDACi
A549	Belinostat	Q9Y5J5	PHLDA3	0.269114054	0.283038455	0.000709737	0.276076254	0.009846038	0.035664198	-1.85686129	0.032781017	3.148902511	1.484377572	HDACi
A549	Abexinostat	Q14563	SEMA3A	0.217602565	0.335099179	0.028632671	0.276350872	0.083082652	0.300641903	-1.855426929	0.098637711	1.543138134	1.005957013	HDACi
HCT116	Vorinostat	Q9Y2K1	ZBTB1	0.300821312	0.25204739	0.001211557	0.276434351	0.034488371	0.124761524	-1.854991193	0.034846425	2.916656178	1.457841769	HDACi
A549	Belinostat	P28827-2	PTPRM	0.279361296	0.273815766	0.000208023	0.276588531	0.003921282	0.014177312	-1.85418676	0.030239351	3.68188965	1.519427534	HDACi
H292	TSA	Q9UM47	NOTCH3	0.282310534	0.270992327	0.015275929	0.27665143	0.00800318	0.028928751	-1.853858711	0.072544692	1.815992369	1.139394357	HDACi
PC9	Abexinostat	P23771-2	GATA3	0.279722182	0.274113453	0.000906671	0.276917818	0.00396597	0.014321831	-1.852470211	0.033845967	3.042550102	1.470493072	HDACi
HCT116	Panobinostat	P04818	TYMS	0.250779664	0.303334144	0.002649828	0.277056904	0.03716163	0.134129954	-1.851745777	0.040429485	2.576782382	1.393301786	HDACi
PSC1	Panobinostat	P19438	TNFRSF1A	0.22347897	0.331639532	0.005165317	0.277559251	0.076481067	0.275548613	-1.849132315	0.048181969	2.28690305	1.317115457	HDACi
PSC1	Abexinostat	P02649	APOE	0.101031477	0.454092134	0.103010185	0.277561806	0.249651585	0.899445025	-1.849119038	0.211062601	0.987119831	0.675588714	HDACi
A549	CUDC101	P19438	TNFRSF1A	0.246833745	0.308322143	0.022423316	0.277577944	0.043478863	0.156636591	-1.849035158	0.087069173	1.649300153	1.060135582	HDACi
H292	Vorinostat	Q8WVN6	SECTM1	0.288125408	0.267174967	0.012849447	0.277650187	0.014814199	0.053355624	-1.848659725	0.067092914	1.891115565	1.173323348	HDACi
H292	Belinostat	Q86UK0	ABCA12	0.236156103	0.31922295	0.004238516	0.277689526	0.05873713	0.211520871	-1.848455331	0.045439957	2.37278617	1.34256209	HDACi
HCT116	Belinostat	Q9BVI0	PHF20	0.253643527	0.30200622	0.005273192	0.277824873	0.034197588	0.123090448	-1.847752326	0.048518596	2.277926447	1.314091774	HDACi
H292	CUDC101	Q9Y2K1	ZBTB1	0.34817469	0.207882225	0.008966296	0.278028458	0.099201754	0.356804316	-1.846695537	0.058069923	2.047386914	1.236048754	HDACi
HCT116	Belinostat	O15350	TP73	0.247654475	0.30846079	0.010746111	0.278057633	0.042996558	0.154631819	-1.846544155	0.062300772	1.968748664	1.205506572	HDACi
PC9	CUDC101	P08670	VIM	0.257294748	0.298957514	0.097654971	0.278126131	0.029460024	0.105923252	-1.846188799	0.203851444	1.010305647	0.690686207	HDACi
H292	Panobinostat	Q6ISB3	GRHL2	0.290581307	0.265765626	0.000448306	0.278173466	0.017547336	0.063080553	-1.84594328	0.032097144	3.348425784	1.49353361	HDACi
HCT116	TSA	Q8IZW8	TNS4	0.274515588	0.282072434	0.003086761	0.278294011	0.005343497	0.019200906	-1.845318236	0.041813257	2.510497036	1.378685999	HDACi
PC9	Panobinostat	Q96AW1	VOPP1	0.223527147	0.333298863	0.053502868	0.278413005	0.077620325	0.278795614	-1.844701492	0.14010315	1.271622933	0.853552101	HDACi
PC9	Belinostat	Q9Y2K1	ZBTB1	0.297804937	0.259146658	0.001099469	0.278475797	0.027335531	0.098161246	-1.844376148	0.034441853	2.95881692	1.462913488	HDACi
PSC1	Panobinostat	Q12841	FSTL1	0.339272199	0.217896843	0.062297884	0.278584521	0.085825337	0.308076474	-1.843812996	0.153533792	1.205526704	0.813796025	HDACi
H292	Panobinostat	Q96KN4	LRATD1	0.293147228	0.264526116	0.01297005	0.278836672	0.020238182	0.072580776	-1.842507779	0.067374712	1.887058361	1.171503081	HDACi
PSC1	Panobinostat	Q99708-2	RBBP8	0.265771859	0.292252264	0.001359819	0.279012062	0.018724474	0.067109909	-1.841600605	0.035323301	2.866518879	1.451938724	HDACi
PC9	TSA	Q02487	DSC2	0.257916505	0.300505423	0.001034497	0.279210964	0.030114913	0.107857199	-1.840572502	0.034165283	2.985270908	1.466414974	HDACi
HCT116	Abexinostat	Q9UBV4	WNT16	0.233662839	0.324811167	0.003732263	0.279237003	0.064451601	0.230813252	-1.840437964	0.0439548	2.428027809	1.356993688	HDACi
A549	CUDC101	P00749	PLAU	0.278492551	0.280240556	0.004343514	0.279366553	0.001236026	0.004424388	-1.839768789	0.045794589	2.362158753	1.33918583	HDACi
HCT116	Belinostat	Q92876	KLK6	0.272006891	0.286899822	0.017501354	0.279453357	0.010530893	0.037683902	-1.839320591	0.077240594	1.756928353	1.112154394	HDACi
PSC1	TSA	Q56A73	SPIN4	0	0.559329774	0.126374428	0.279664887	0.395505876	1.414213562	-1.838228967	0.241426231	0.898340799	0.617215546	HDACi
A549	Abexinostat	Q9HBE1	PATZ1	0.29967948	0.259698209	0.001687271	0.279688844	0.028271028	0.101080285	-1.838105383	0.036752978	2.772815101	1.434707467	HDACi
PSC1	Panobinostat	Q9HCY8	S100A14	0.144889323	0.41456283	0.151510319	0.279726077	0.190687966	0.681695349	-1.837913343	0.272600786	0.819557787	0.564472896	HDACi
H292	TSA	Q08345-5	DDR1	0.291535935	0.26823005	0.003749261	0.279882993	0.016479749	0.058880853	-1.837104272	0.044018938	2.426054336	1.356360444	HDACi
HCT116	CUDC101	P20248	CCNA2	0.271998156	0.288199349	0.000521334	0.280098752	0.011455974	0.040899768	-1.835992537	0.032248279	3.282883937	1.491493459	HDACi
H292	TSA	Q9NPR2	SEMA4B	0.300992798	0.259283306	0.000940786	0.280138052	0.029493064	0.105280463	-1.835790133	0.033944532	3.026508975	1.469230179	HDACi
H292	Belinostat	Q9NPR2	SEMA4B	0.288058235	0.272414108	0.000423049	0.280236172	0.011062068	0.039474091	-1.835284911	0.031990114	3.373608956	1.49498421	HDACi
A549	Belinostat	Q92823-5	NRCAM	0.288173165	0.272437102	0.000646119	0.280305133	0.011127077	0.039696301	-1.83492993	0.032539699	3.189687629	1.487586475	HDACi
PC9	TSA	Q8N5J2-3	MINDY1	0.308045767	0.252690066	0.001387752	0.280367916	0.039142392	0.13961081	-1.834606829	0.035417236	2.857687999	1.450785333	HDACi
PSC1	TSA	P04818	TYMS	0.262912844	0.298101485	0.010710481	0.280507164	0.024882126	0.088704067	-1.833890476	0.062212836	1.970191017	1.206120002	HDACi
PC9	Belinostat	Q92876	KLK6	0.256756482	0.30432606	0.002892844	0.280541271	0.033636771	0.119899546	-1.833715069	0.041229311	2.538674979	1.38479392	HDACi
PC9	TSA	P61812-2	TGFB2	0.309292684	0.252080187	0.001549774	0.280686435	0.040455344	0.14413003	-1.83296875	0.03611388	2.809731674	1.442325845	HDACi
PSC1	Belinostat	Q99708-2	RBBP8	0.268893968	0.292530665	0.001336665	0.280712317	0.016713669	0.059540205	-1.83283573	0.035300861	2.873977517	1.452214706	HDACi
PC9	Belinostat	O76061	STC2	0.275763181	0.285715129	0.004595268	0.280739155	0.00703709	0.025066293	-1.832697801	0.046508884	2.337689143	1.332464078	HDACi
H292	Panobinostat	Q08345-5	DDR1	0.298955729	0.262605025	0.00381766	0.280780377	0.025703829	0.091544251	-1.83248598	0.044237409	2.418202705	1.354210318	HDACi
PC9	TSA	Q08174-2	PCDH1	0.258463112	0.303212198	0.001435348	0.280837655	0.031642382	0.112671438	-1.83219171	0.035654912	2.843042649	1.447880632	HDACi
H292	Belinostat	Q9NR83	SLC2A4RG	0.440715537	0.121008369	0.075631112	0.280861953	0.226067107	0.804904703	-1.832066893	0.173145807	1.121299511	0.76158802	HDACi
H292	Panobinostat	Q14210	LY6D	0.304154493	0.257571072	0.020292427	0.280862782	0.032939453	0.117279522	-1.832062633	0.082754753	1.692666008	1.082207051	HDACi
H292	Vorinostat	P04818	TYMS	0.261806525	0.301017809	0.010694187	0.281412167	0.027726565	0.098526533	-1.82924339	0.062184889	1.97085223	1.206315137	HDACi
H292	CUDC101	Q3KP66	INAVA	0.184569537	0.378471316	0.028896968	0.281520426	0.137109263	0.487031312	-1.828688492	0.099120945	1.539147728	1.003834568	HDACi
HCT116	TSA	P30305-4	CDC25B	0.250297852	0.312937407	0.001993311	0.28161763	0.044292854	0.157280118	-1.828190443	0.037869889	2.700424984	1.421705972	HDACi
PC9	Vorinostat	Q9NZP8	C1RL	0.297588864	0.265700944	0.006680558	0.281644904	0.022548164	0.08005884	-1.828050726	0.052471745	2.17518725	1.28007449	HDACi
A549	Vorinostat	Q9BXB1	LGR4	0.25407045	0.309293644	0.009290306	0.281682047	0.039048694	0.138626848	-1.827860479	0.058835401	2.031969983	1.230361285	HDACi
H292	Vorinostat	P18827	SDC1	0.318538137	0.244846102	0.002427484	0.28169212	0.052108137	0.184982589	-1.827808889	0.039493419	2.614843545	1.403475262	HDACi
H292	Panobinostat	Q14517	FAT1	0.281017169	0.282457935	0.00195397	0.281737552	0.001018776	0.003616044	-1.827576225	0.037735071	2.709082052	1.423254834	HDACi
H292	Belinostat	Q68CP9	ARID2	0.285769265	0.277954564	7.85E-05	0.281861914	0.005525828	0.019604734	-1.826939544	0.028448483	4.105188027	1.54594089	HDACi
PC9	CUDC101	Q9H422	HIPK3	0.315821335	0.247936662	0.002633462	0.281878999	0.048001712	0.170291907	-1.826852101	0.040386992	2.579473006	1.393758491	HDACi
H292	CUDC101	Q9GZT5	WNT10A	0.305842258	0.257945291	0.006943094	0.281893775	0.03386827	0.120145506	-1.826776477	0.053158559	2.15844697	1.2744268	HDACi
PC9	TSA	P06454	PTMA	0.325217323	0.238778648	0.005758339	0.281997986	0.061121374	0.216744008	-1.826243238	0.049929061	2.239702797	1.301646598	HDACi
H292	Abexinostat	Q8IZW8	TNS4	0.31433489	0.249735026	0.001977165	0.282034958	0.045679002	0.161962198	-1.8260541	0.037824427	2.703957138	1.422227647	HDACi
H292	TSA	Q96MT1-5	RNF145	0.244395835	0.32020274	0.002752878	0.282299287	0.053603577	0.189882084	-1.824702608	0.04076948	2.560213078	1.389664832	HDACi
HCT116	CUDC101	Q8NBE8	KLHL23	0.342684681	0.221967669	0.009386644	0.282326175	0.085359818	0.302344683	-1.824565205	0.059063574	2.027489641	1.228680275	HDACi
PC9	TSA	Q9P2P1	NYNRIN	0.257334788	0.307378884	0.001125867	0.282356836	0.03538652	0.125325529	-1.824408534	0.034483809	2.948512753	1.462384764	HDACi
HCT116	CUDC101	O75362	ZNF217	0.285434894	0.279466874	0.004026778	0.282450884	0.004220028	0.014940749	-1.823928078	0.044833681	2.395042325	1.3483956	HDACi
A549	Belinostat	P49796	RGS3	0.257655676	0.307404825	0.004230715	0.28253025	0.03517796	0.124510421	-1.823522751	0.045416527	2.373586184	1.342786076	HDACi
A549	Panobinostat	P10646	TFPI	0.270187322	0.295250429	0.004524351	0.282718875	0.017722293	0.062685212	-1.822559888	0.046252904	2.344443674	1.334860998	HDACi
PC9	CUDC101	Q02487	DSC2	0.299168817	0.266306142	0.001348091	0.282737479	0.023237421	0.082187266	-1.822464957	0.035318674	2.870280728	1.451995608	HDACi
H292	Belinostat	Q86UY5	FAM83A	0.256848768	0.308748116	0.004096794	0.282798442	0.036698381	0.129768681	-1.822153921	0.045099627	2.38755585	1.345827053	HDACi
PC9	Vorinostat	Q02487	DSC2	0.305655299	0.260232229	0.001935793	0.282943764	0.032118961	0.113517118	-1.821412754	0.037708706	2.713141076	1.423558373	HDACi
HCT116	Abexinostat	Q86Y91	KIF18B	0.207443072	0.3586036	0.01584172	0.283023336	0.106886634	0.377660147	-1.821007085	0.073718912	1.800197673	1.132421082	HDACi
HCT116	CUDC101	Q9GZR1	SENP6	0.276538288	0.289566704	0.000770158	0.283052496	0.009212481	0.0325469	-1.820858451	0.033196024	3.113420366	1.47891393	HDACi
HCT116	Panobinostat	Q8WV24	PHLDA1	0.264023136	0.302500086	0.001344398	0.283261611	0.027207313	0.096050124	-1.819793001	0.035318674	2.871472217	1.451995608	HDACi
H292	Belinostat	P18827	SDC1	0.30007694	0.266461518	0.000552657	0.283269229	0.023769693	0.083912018	-1.819754201	0.032248279	3.257544121	1.491493459	HDACi
A549	TSA	Q16790	CA9	0.284301875	0.282867418	0.00188952	0.283584646	0.001014314	0.00357676	-1.81814867	0.037454063	2.723648519	1.426501064	HDACi
A549	Panobinostat	Q07973	CYP24A1	0.294399082	0.272778455	0.008100039	0.283588768	0.015288092	0.053909372	-1.8181277	0.055883973	2.091512886	1.252712729	HDACi
H292	TSA	P10914	IRF1	0.266744904	0.300639721	0.011545181	0.283692312	0.023967255	0.084483272	-1.817601038	0.064174797	1.937599259	1.192635498	HDACi
H292	Vorinostat	P41134	ID1	0.300538742	0.267029795	0.002414837	0.283784269	0.023694404	0.083494424	-1.817133478	0.039462629	2.617112113	1.403813982	HDACi
H292	Abexinostat	O75712	GJB3	0.301018378	0.26655569	0.014968392	0.283787034	0.0243688	0.085870028	-1.81711942	0.071865074	1.824824855	1.143482121	HDACi
PC9	TSA	Q07352	ZFP36L1	0.312613787	0.255034226	0.001500636	0.283824007	0.040714898	0.143451215	-1.816931473	0.035901554	2.823724629	1.444886758	HDACi
HCT116	Ralimetinib	P0DPQ3	PRR20G	0	0.568536959	0.130297193	0.28426848	0.402016339	1.414213562	-1.814673956	0.246333251	0.88506494	0.608476962	Ralimetinib
PC9	Belinostat	P00749	PLAU	0.260406309	0.308142841	0.002797954	0.284274575	0.033754825	0.118740219	-1.81464302	0.04095271	2.553159417	1.387717359	HDACi
PSC1	Panobinostat	Q15004	PCLAF	0.275109945	0.293660542	0.000159464	0.284385243	0.013117253	0.046124941	-1.814081488	0.029670807	3.797338073	1.527670639	HDACi
A549	Belinostat	Q9ULD2	MTUS1	0.276035185	0.292880149	0.000128427	0.284457667	0.011911188	0.041873325	-1.813714127	0.029670807	3.891344552	1.527670639	HDACi
H292	CUDC101	Q9NPR2	SEMA4B	0.286194817	0.282726125	0.00041048	0.284460471	0.002452736	0.008622413	-1.813699905	0.031988696	3.386707648	1.495003457	HDACi
PC9	Panobinostat	Q8WXI7	MUC16	0.269752337	0.299251844	0.000961343	0.28450209	0.020859301	0.073318622	-1.813488843	0.034025721	3.01712161	1.46819266	HDACi
H292	Vorinostat	Q9NP74	PALMD	0.327039827	0.242102016	0.031134074	0.284570922	0.060060102	0.211054952	-1.813139845	0.103110006	1.506764052	0.986699189	HDACi
H292	CUDC101	Q15223	NECTIN1	0.310474172	0.258763729	0.008247359	0.284618951	0.036564805	0.128469329	-1.812896372	0.056263936	2.083685101	1.249769891	HDACi
PC9	CUDC101	Q14995	NR1D2	0.293231039	0.276018956	0.001325404	0.284624997	0.012170781	0.042760759	-1.812865722	0.035278228	2.877651704	1.452493238	HDACi
HCT116	Belinostat	P30291	WEE1	0.278901095	0.29062159	0.000255582	0.284761343	0.008287641	0.029103814	-1.812174786	0.03088612	3.592470086	1.510236641	HDACi
HCT116	Panobinostat	Q6AZY7	SCARA3	0.296930202	0.272743224	0.005434289	0.284836713	0.017102777	0.060044144	-1.811792985	0.048983036	2.264857265	1.309954299	HDACi
H292	Belinostat	O60245-2	PCDH7	0.311811585	0.257946722	0.002148232	0.284879154	0.03808821	0.133699532	-1.811578041	0.03843899	2.667918778	1.41522803	HDACi
A549	TSA	P17936-2	IGFBP3	0.301470114	0.268423121	0.007339299	0.284946618	0.023367753	0.082007477	-1.811236427	0.054081929	2.134345392	1.266947824	HDACi
A549	Vorinostat	P51530	DNA2	0.253633978	0.316565495	0.002243561	0.285099736	0.044499302	0.156083281	-1.810461389	0.038825403	2.649062081	1.41088403	HDACi
A549	TSA	Q07973	CYP24A1	0.319919746	0.250633631	0.00849772	0.285276688	0.048992682	0.171737418	-1.809566236	0.056915969	2.070697601	1.244765867	HDACi
A549	Belinostat	Q12841	FSTL1	0.341061749	0.229761714	0.006277073	0.285411731	0.07870101	0.275745533	-1.808883459	0.051395991	2.202242792	1.289070757	HDACi
PC9	CUDC101	Q9Y5V3-2	MAGED1	0.296595331	0.274242887	0.000252915	0.285419109	0.015805565	0.055376688	-1.808846166	0.03088612	3.597025493	1.510236641	HDACi
PC9	Belinostat	Q08174-2	PCDH1	0.269414414	0.301700631	0.000918704	0.285557522	0.022829803	0.079948176	-1.808146707	0.033905167	3.036824446	1.469734107	HDACi
PC9	Belinostat	Q9NY26	SLC39A1	0.24419532	0.327267064	0.005542386	0.285731192	0.058740594	0.205579913	-1.807269558	0.049315703	2.256303237	1.307014769	HDACi
A549	Panobinostat	Q7Z5L9	IRF2BP2	0.295071061	0.276555458	0.000624868	0.28581326	0.013092509	0.045807913	-1.806855247	0.032453606	3.204212039	1.48873704	HDACi
PSC1	TSA	P28300	LOX	0.231157651	0.340870244	0.133300475	0.286013948	0.077578519	0.271240334	-1.805842592	0.250107918	0.875168302	0.601872559	HDACi
PC9	Panobinostat	P24468-2	NR2F2	0.294213953	0.277928627	0.000719713	0.28607129	0.011515464	0.040253828	-1.805553379	0.032922653	3.14284058	1.482505171	HDACi
PC9	Belinostat	Q9UKV0-10	HDAC9	0.3223131	0.250006003	0.002362123	0.286159551	0.051128839	0.178672488	-1.805108333	0.039216015	2.626697452	1.406536542	HDACi
PSC1	TSA	P17302	GJA1	0.301492945	0.270960657	0.001115726	0.286226801	0.021589588	0.075428255	-1.80476933	0.034441853	2.952442597	1.462913488	HDACi
PC9	CUDC101	Q11128	FUT5	0.333519145	0.238944278	0.004032843	0.286231711	0.06687453	0.233637739	-1.80474458	0.044855629	2.394388733	1.348183053	HDACi
PC9	Belinostat	O95365	ZBTB7A	0.347405323	0.225271896	0.006822561	0.28633861	0.086361375	0.301605762	-1.804205879	0.052825601	2.166052584	1.277155553	HDACi
A549	TSA	P51530	DNA2	0.285577614	0.288199938	0.00110368	0.286888776	0.001854263	0.006463351	-1.801436568	0.034441853	2.957156858	1.462913488	HDACi
HCT116	Vorinostat	Q9UJM3	ERRFI1	0.320007454	0.253807006	0.008323552	0.28690723	0.046810785	0.163156521	-1.801343771	0.056455328	2.079691281	1.248295069	HDACi
H292	Belinostat	Q86VZ4	LRP11	0.302979335	0.270962625	0.000884399	0.28697098	0.022639233	0.078890322	-1.801023244	0.033750388	3.053351622	1.471721231	HDACi
HCT116	Belinostat	P30305-4	CDC25B	0.299777485	0.274183103	0.000299189	0.286980294	0.018097961	0.063063427	-1.800976419	0.031224032	3.524054223	1.505511017	HDACi
A549	Vorinostat	P22692	IGFBP4	0.338301643	0.235969357	0.00826687	0.2871355	0.072359854	0.252005947	-1.800196385	0.056307731	2.082658884	1.249431971	HDACi
H292	Belinostat	O15417	TNRC18	0.278581857	0.296337042	0.001002236	0.287459449	0.012554812	0.043675071	-1.798569639	0.034062764	2.999029913	1.467720114	HDACi
H292	Panobinostat	P10914	IRF1	0.311474245	0.263521157	0.009098518	0.287497701	0.033907954	0.117941652	-1.798377675	0.058405414	2.041029359	1.233546896	HDACi
H292	Panobinostat	Q15583	TGIF1	0.292191563	0.282931193	0.001519488	0.287561378	0.006548071	0.022771037	-1.798058173	0.03595742	2.81830276	1.444211476	HDACi
A549	Abexinostat	Q96B54	ZNF428	0.237483809	0.337642811	0.007813272	0.28756331	0.07082311	0.246287018	-1.79804848	0.055167884	2.107167053	1.258313671	HDACi
PSC1	Abexinostat	Q9HCY8	S100A14	0.125080969	0.450093351	0.153852995	0.28758716	0.22981846	0.799126289	-1.79792883	0.27546759	0.812894045	0.559929491	HDACi
H292	Vorinostat	P24394	IL4R	0.261523366	0.313697117	0.001369174	0.287610241	0.036892413	0.12827225	-1.797813046	0.035342686	2.863541337	1.451700452	HDACi
HCT116	Belinostat	Q9HBE1	PATZ1	0.211488257	0.364368456	0.013909378	0.287928357	0.108102626	0.375449736	-1.796218215	0.069464423	1.856692291	1.158237566	HDACi
A549	TSA	Q14563	SEMA3A	0.276354237	0.299632807	0.029955529	0.287993522	0.016460435	0.057155574	-1.795891733	0.101070996	1.523523	0.995373456	HDACi
H292	Vorinostat	Q15223	NECTIN1	0.312020387	0.264171002	0.00827821	0.288095695	0.033834625	0.117442313	-1.795379994	0.056329215	2.082063555	1.249266305	HDACi
HCT116	CUDC101	Q9Y2K1	ZBTB1	0.274556665	0.301748235	0.00033923	0.28815245	0.019227344	0.066726289	-1.795095808	0.031573167	3.469505644	1.500681854	HDACi
HCT116	Panobinostat	P13611	VCAN	0.253201359	0.323128464	0.007507506	0.288164911	0.049445931	0.171589006	-1.795033419	0.054468647	2.124504298	1.263853414	HDACi
HCT116	Belinostat	Q8IV32	CCDC71	0.43973033	0.136657742	0.042219982	0.288194036	0.214304682	0.743612483	-1.794887616	0.122101024	1.374481954	0.913280693	HDACi
H292	CUDC101	Q14393	GAS6	0.283462604	0.293825128	4.93E-05	0.288643866	0.007327411	0.025385647	-1.792637528	0.028448483	4.306841165	1.54594089	HDACi
PC9	Belinostat	Q07352	ZFP36L1	0.278252281	0.299040104	0.00034249	0.288646193	0.01469921	0.050924664	-1.792625899	0.031642782	3.465351792	1.499725339	HDACi
PC9	TSA	Q9NY26	SLC39A1	0.205841071	0.371553165	0.013263249	0.288697118	0.117176145	0.405879165	-1.79237139	0.068011931	1.87735008	1.167414893	HDACi
PC9	Abexinostat	Q9NY26	SLC39A1	0.253580644	0.323823367	0.00495022	0.288702006	0.049669106	0.172042815	-1.792346963	0.047535841	2.305375479	1.322978816	HDACi
PC9	Belinostat	Q9Y5V3-2	MAGED1	0.297735083	0.279755898	0.000183646	0.28874549	0.012713203	0.044029097	-1.792129681	0.030036304	3.73601761	1.522353514	HDACi
HCT116	TSA	Q6AZY7	SCARA3	0.230214536	0.347462837	0.016079553	0.288838687	0.082907069	0.287035887	-1.791664106	0.074241846	1.793726029	1.129351239	HDACi
HCT116	CUDC101	P21583	KITLG	0.216913175	0.360815724	0.016342981	0.288864449	0.101754468	0.352256806	-1.791535434	0.0748043	1.786668727	1.126073436	HDACi
PSC1	Belinostat	P01584	IL1B	0.296835675	0.280975426	0.028756797	0.288905551	0.011214889	0.038818532	-1.791330173	0.098858233	1.541259486	1.004987158	HDACi
PC9	Vorinostat	P57682	KLF3	0.33304896	0.244787379	0.007416594	0.28891817	0.062410362	0.216013975	-1.791267158	0.054262154	2.12979551	1.265502971	HDACi
PC9	Panobinostat	P17028	ZNF24	0.242155391	0.33569953	0.011207291	0.288927461	0.066145695	0.228935301	-1.791220767	0.063358545	1.950499363	1.198194808	HDACi
H292	Abexinostat	P19021-5	PAM	0.303816457	0.274287915	0.005566577	0.289052186	0.020879832	0.07223551	-1.79059811	0.049380996	2.254411773	1.306440158	HDACi
A549	TSA	Q9Y5J5	PHLDA3	0.325273758	0.252860654	0.004164779	0.289067206	0.051203797	0.177134577	-1.790523147	0.045250021	2.380408033	1.344381211	HDACi
A549	Panobinostat	P57739	CLDN2	0.257356773	0.321028241	0.052279662	0.289192507	0.045022527	0.155683586	-1.789897922	0.138150756	1.28166723	0.859646734	HDACi
PC9	Belinostat	Q9UIG8	SLCO3A1	0.173387995	0.405052323	0.02619877	0.289220159	0.163811417	0.56639004	-1.789759982	0.094192186	1.581719095	1.025985124	HDACi
H292	TSA	Q7Z4F1	LRP10	0.283015873	0.295556653	0.00189796	0.289286263	0.008867671	0.030653618	-1.789430277	0.037463264	2.721712964	1.426394392	HDACi
PC9	TSA	P02792	FTL	0.24762751	0.330986925	0.003488096	0.289307217	0.058944008	0.20374192	-1.789325781	0.043151019	2.457411626	1.36500894	HDACi
PC9	Vorinostat	Q9Y2K1	ZBTB1	0.294468119	0.284445537	0.000297822	0.289456828	0.007087036	0.024483913	-1.788579905	0.031206872	3.526043304	1.505749759	HDACi
A549	Belinostat	Q9UF56	FBXL17	0.290273794	0.288949165	0.002207462	0.28961148	0.000936654	0.003234174	-1.787809306	0.038652379	2.656106682	1.412823769	HDACi
H292	CUDC101	Q96NY8	NECTIN4	0.325694424	0.253533646	0.007862197	0.289614035	0.051025376	0.176184058	-1.787796577	0.05530385	2.104456101	1.257244631	HDACi
PC9	Abexinostat	Q8N5J2-3	MINDY1	0.322841283	0.256481997	0.002054081	0.28966164	0.046923102	0.161992806	-1.787559454	0.038108801	2.687382409	1.418974714	HDACi
PC9	Panobinostat	P02794	FTH1	0.257688699	0.321710224	0.008880816	0.289699461	0.045270054	0.156265579	-1.787371093	0.057842436	2.051547114	1.237753429	HDACi
PC9	Belinostat	P10244	MYBL2	0.240598866	0.338953369	0.028552572	0.289776117	0.069547136	0.240002995	-1.7869894	0.098493627	1.544354766	1.006591871	HDACi
HCT116	Belinostat	O75362	ZNF217	0.299599703	0.28000254	0.003944476	0.289801121	0.013857287	0.047816539	-1.786864918	0.044576704	2.404010629	1.350892046	HDACi
HCT116	CUDC101	Q15723	ELF2	0.25162678	0.328198333	0.006079448	0.289912557	0.054144265	0.186760675	-1.786310275	0.050859463	2.216135848	1.293628228	HDACi
A549	TSA	Q9BXB1	LGR4	0.324845645	0.254995426	0.015323837	0.289920536	0.049391564	0.170362418	-1.786270569	0.072645328	1.814632468	1.13879231	HDACi
PC9	Panobinostat	Q5VV17	OTUD1	0.272955958	0.307425755	0.0068659	0.290190856	0.024373827	0.083992403	-1.784926033	0.052928715	2.163302552	1.276308646	HDACi
PC9	CUDC101	Q5VV17	OTUD1	0.285289656	0.295233094	0.005633561	0.290261375	0.007031072	0.024223244	-1.784575489	0.049568573	2.249217014	1.30479358	HDACi
HCT116	Abexinostat	Q08345-5	DDR1	0.288571273	0.291964577	0.000255418	0.290267925	0.002399428	0.008266252	-1.784542934	0.03088612	3.592748792	1.510236641	HDACi
H292	Vorinostat	P22223	CDH3	0.291230305	0.289399947	0.001427414	0.290315126	0.001294259	0.004458118	-1.784308354	0.035634163	2.845449928	1.448133438	HDACi
A549	TSA	Q8IWK6	ADGRA3	0.308600132	0.272070005	0.003738624	0.290335068	0.0258307	0.088968586	-1.784209256	0.043986106	2.42728824	1.356684487	HDACi
PSC1	CUDC101	Q14201-2	BTG3	0.300819709	0.280315906	0.004205985	0.290567808	0.014498378	0.049896712	-1.783053221	0.045341597	2.37613228	1.34350319	HDACi
A549	TSA	Q9HBE1	PATZ1	0.307092323	0.275296291	0.001564043	0.291194307	0.02248319	0.077210266	-1.779945945	0.036145631	2.805751222	1.441944186	HDACi
H292	Belinostat	Q14517	FAT1	0.284438582	0.298205027	0.001889409	0.291321805	0.009734346	0.033414411	-1.779314408	0.037454063	2.723674111	1.426501064	HDACi
HCT116	Panobinostat	O14544	SOCS6	0.247875988	0.335269091	0.003622647	0.291572539	0.061796256	0.211941276	-1.778073244	0.043560753	2.44097395	1.360904618	HDACi
A549	TSA	P35318	ADM	0.295203396	0.288280069	3.97E-05	0.291741733	0.004895531	0.016780361	-1.777236321	0.028448483	4.401740295	1.54594089	HDACi
PSC1	Abexinostat	P30838	ALDH3A1	0.180652495	0.402974904	0.076184357	0.291813699	0.157205683	0.538719339	-1.776880483	0.173944636	1.118134191	0.75958896	HDACi
HCT116	CUDC101	Q6TCH7	PAQR3	0.312895982	0.270805806	0.002194875	0.291850894	0.029762249	0.101977583	-1.776696606	0.038587025	2.658590121	1.413558709	HDACi
PSC1	Belinostat	Q99081-3	TCF12	0.267070825	0.316912341	0.004487892	0.291991583	0.035243274	0.120699623	-1.776001314	0.046159641	2.347957579	1.335737578	HDACi
PSC1	Abexinostat	P28300	LOX	0.176188815	0.40791385	0.129805858	0.292051332	0.163854343	0.561046381	-1.775706128	0.245747218	0.886705709	0.609511389	HDACi
PC9	Vorinostat	P24468-2	NR2F2	0.286555605	0.297570265	0.000431448	0.292062935	0.00778854	0.026667336	-1.775648814	0.032028119	3.365071294	1.494468566	HDACi
PSC1	TSA	Q99708-2	RBBP8	0.290837356	0.293346216	0.001419489	0.292091786	0.001774032	0.006073542	-1.775506305	0.035572446	2.847867986	1.448886269	HDACi
PC9	Belinostat	P39687	ANP32A	0.292806879	0.291391588	5.83E-05	0.292099233	0.001000762	0.003426104	-1.775469523	0.028448483	4.234410729	1.54594089	HDACi
HCT116	Belinostat	Q9UJM3	ERRFI1	0.3367533	0.247816978	0.010823705	0.292285139	0.062887477	0.215157968	-1.774551616	0.062455347	1.965624041	1.204430376	HDACi
A549	Vorinostat	P30530	AXL	0.315277021	0.269859516	0.01574104	0.292568268	0.032115026	0.109769341	-1.77315479	0.073503116	1.802966568	1.133694251	HDACi
PC9	Panobinostat	Q9UIG8	SLCO3A1	0.290268219	0.294916644	7.08E-05	0.292592432	0.003286933	0.011233828	-1.773035642	0.028448483	4.14970567	1.54594089	HDACi
PSC1	CUDC101	O95864	FADS2	0.296793087	0.288641621	0.057624876	0.292717354	0.005763957	0.019691203	-1.772419814	0.146489077	1.239389998	0.834194757	HDACi
PSC1	Abexinostat	Q8NAP3	ZBTB38	0.336558422	0.248921295	0.068631954	0.292739858	0.061968807	0.211685582	-1.772308903	0.162969153	1.163473637	0.787894591	HDACi
PC9	CUDC101	P00749	PLAU	0.301533386	0.284049841	0.001040339	0.292791613	0.012362733	0.042223659	-1.772053865	0.034171175	2.982825246	1.466340091	HDACi
HCT116	Abexinostat	O15417	TNRC18	0.263510497	0.322162637	0.002694742	0.292836567	0.041473326	0.141626186	-1.771832378	0.040553586	2.569482865	1.391970742	HDACi
A549	TSA	P30530	AXL	0.340656293	0.245251214	0.016492679	0.292953754	0.067461579	0.230280642	-1.771255159	0.07513159	1.782708791	1.124177422	HDACi
PC9	Panobinostat	Q08174-2	PCDH1	0.284419406	0.30151533	0.000477943	0.292967368	0.012088643	0.041262764	-1.771188115	0.032169783	3.32062361	1.492551868	HDACi
PC9	TSA	Q9UIG8	SLCO3A1	0.312758641	0.273186538	0.00072124	0.29297259	0.027981703	0.095509626	-1.771162401	0.032927431	3.141920357	1.482442147	HDACi
PSC1	Ralimetinib	Q9H902-3	REEP1	0	0.585947337	0.182980979	0.292973668	0.414327335	1.414213562	-1.77115709	0.310034647	0.737594053	0.50858977	Ralimetinib
A549	Panobinostat	P41134	ID1	0.229696539	0.356260715	0.011944739	0.292978627	0.089494387	0.305463876	-1.771132672	0.065142319	1.922823339	1.186136786	HDACi
PC9	Panobinostat	Q9Y2K1	ZBTB1	0.282326034	0.303908875	0.000308588	0.293117455	0.015261373	0.052065725	-1.770449215	0.031327583	3.510620446	1.50407311	HDACi
A549	Vorinostat	Q7Z5L9	IRF2BP2	0.296356735	0.289886944	0.000607885	0.29312184	0.004574833	0.015607275	-1.77042763	0.032279137	3.216178928	1.491078084	HDACi
A549	Belinostat	Q9HBE1	PATZ1	0.308058993	0.278494088	0.001538493	0.293276541	0.020905545	0.071282704	-1.769666421	0.036030302	2.812904568	1.443332099	HDACi
HCT116	CUDC101	P78545	ELF3	0.285845722	0.300815496	0.000228621	0.293330609	0.010585229	0.036086344	-1.769400471	0.03059402	3.640883564	1.514363456	HDACi
H292	Panobinostat	Q9UM47	NOTCH3	0.327545891	0.259602694	0.015336907	0.293574293	0.048043095	0.16364885	-1.768202453	0.072663045	1.81426223	1.138686404	HDACi
H292	Panobinostat	Q8TDS4	HCAR2	0.337328917	0.249832884	0.03746225	0.293580901	0.061869038	0.210739317	-1.76816998	0.114207991	1.426406138	0.942303508	HDACi
PC9	Panobinostat	Q9NZP8	C1RL	0.304152218	0.283252816	0.007006633	0.293702517	0.014778109	0.050316591	-1.767572466	0.0533123	2.154490629	1.27317258	HDACi
PC9	Panobinostat	Q06547	GABPB1	0.309570069	0.277914267	0.010287852	0.293742168	0.022384032	0.076202993	-1.76737771	0.061237312	1.987675277	1.212983884	HDACi
PSC1	Panobinostat	Q99081-3	TCF12	0.272730254	0.31506339	0.004370287	0.293896822	0.029934048	0.101852235	-1.766618336	0.045846868	2.359490062	1.338690331	HDACi
HCT116	Abexinostat	Q9P2N6	KANSL3	0.293453065	0.294517361	0.001557589	0.293985213	0.000752571	0.002559894	-1.766184502	0.036138829	2.807547206	1.442025926	HDACi
H292	TSA	Q9ULU4-19	ZMYND8	0.286207877	0.302015355	0.002353766	0.294111616	0.011177575	0.038004533	-1.76556433	0.039161663	2.628236753	1.407138871	HDACi
A549	Vorinostat	P17010-3	ZFX	0.302751804	0.285490894	0.002698212	0.294121349	0.012205307	0.041497521	-1.765516588	0.040554588	2.568923857	1.391960003	HDACi
A549	Belinostat	Q8TE76	MORC4	0.288394399	0.299928466	0.005475442	0.294161433	0.008155817	0.02772565	-1.765319987	0.049114892	2.26158081	1.308786806	HDACi
A549	CUDC101	Q15583	TGIF1	0.27460352	0.314239824	0.00527382	0.294421672	0.028027099	0.095193737	-1.764044226	0.048518596	2.277874694	1.314091774	HDACi
H292	Panobinostat	Q8WVN6	SECTM1	0.361611223	0.227491658	0.016492221	0.29455144	0.094836854	0.321970431	-1.763408486	0.07513159	1.782720858	1.124177422	HDACi
PC9	TSA	O60487	MPZL2	0.263831897	0.325499907	0.010904452	0.294665902	0.043605867	0.147984097	-1.76284797	0.062627533	1.962396155	1.203234698	HDACi
PC9	Abexinostat	Q9P2P1	NYNRIN	0.255090617	0.334285977	0.002945013	0.294688297	0.055999576	0.190029859	-1.762738326	0.041367109	2.530912745	1.383344832	HDACi
A549	Belinostat	Q8WYP3-2	RIN2	0.323995743	0.265421865	0.012355933	0.294708804	0.041417986	0.14053868	-1.762637936	0.066111294	1.90812444	1.179724342	HDACi
H292	Belinostat	Q8NAP3	ZBTB38	0.243872941	0.345649947	0.01102205	0.294761444	0.071967211	0.244154087	-1.76238027	0.062881911	1.957737609	1.201474265	HDACi
A549	TSA	P35568	IRS1	0.304246107	0.285365337	0.009852805	0.294805722	0.013350721	0.045286505	-1.762163568	0.060233249	2.006440125	1.22016371	HDACi
PSC1	Abexinostat	P19438	TNFRSF1A	0.318982277	0.270925595	0.001779138	0.294953936	0.033981206	0.115208517	-1.761438433	0.037068395	2.749790369	1.430996213	HDACi
PC9	CUDC101	P02794	FTH1	0.309625346	0.280478735	0.004763885	0.295052041	0.020609766	0.069851293	-1.760958659	0.046969905	2.322038695	1.328180315	HDACi
A549	TSA	Q15596	NCOA2	0.301595448	0.288866379	0.003190956	0.295230914	0.009000811	0.03048736	-1.7600843	0.042206357	2.496079158	1.374622128	HDACi
A549	TSA	Q7Z5L9	IRF2BP2	0.315035505	0.275443535	0.001036384	0.29523952	0.02799575	0.094823857	-1.760042246	0.034165401	2.984479351	1.466413482	HDACi
PC9	Belinostat	P31641	SLC6A6	0.261850784	0.329122626	0.002296771	0.295486705	0.047568376	0.160983133	-1.758834873	0.039039872	2.638882263	1.408491614	HDACi
H292	Abexinostat	P61812-2	TGFB2	0.227209699	0.363885734	0.029551139	0.295547716	0.096644551	0.327001515	-1.758537023	0.10034387	1.52942578	0.998509152	HDACi
PSC1	Belinostat	P17302	GJA1	0.304699885	0.286551785	0.000998835	0.295625835	0.012832645	0.043408402	-1.758155741	0.034062764	3.000506356	1.467720114	HDACi
H292	Belinostat	Q96KN4	LRATD1	0.313522067	0.277835394	0.013509801	0.29567873	0.025234289	0.085343605	-1.757897628	0.068592919	1.869351045	1.163720713	HDACi
PC9	Belinostat	Q7Z698	SPRED2	0.262177125	0.329493559	0.002480009	0.295835342	0.047599907	0.160900001	-1.757133681	0.039732414	2.605546733	1.400855051	HDACi
A549	Abexinostat	Q9Y5J5	PHLDA3	0.288488697	0.303210665	0.000750212	0.295849681	0.010410003	0.035186799	-1.757063757	0.033075221	3.124816009	1.480497246	HDACi
HCT116	Vorinostat	P11166	SLC2A1	0.266773394	0.324957779	0.005531169	0.295865586	0.041142573	0.139058327	-1.756986195	0.049288097	2.257183052	1.307257953	HDACi
H292	Vorinostat	Q6ISB3	GRHL2	0.291733222	0.301154717	0.000451963	0.296443969	0.006662003	0.022473059	-1.754168648	0.032118226	3.3448972	1.493248446	HDACi
H292	Panobinostat	P05549	TFAP2A	0.286212301	0.306938503	0.000358422	0.296575402	0.014655638	0.049416229	-1.753529151	0.031850389	3.445605007	1.496885263	HDACi
A549	Panobinostat	P00450	CP	0.295142081	0.298177795	0.001558774	0.296659938	0.002146574	0.007235808	-1.753117981	0.036145631	2.807216713	1.441944186	HDACi
PSC1	Belinostat	P36941	LTBR	0.28176023	0.311630086	0.006394278	0.296695158	0.021121177	0.071188143	-1.752946711	0.051744195	2.194208512	1.286138369	HDACi
PSC1	TSA	P19438	TNFRSF1A	0.325531601	0.267915479	0.002364414	0.29672354	0.040740751	0.137302052	-1.752808711	0.039222369	2.626276478	1.406466182	HDACi
PC9	Abexinostat	Q8N4U5	TCP11L2	0.295290345	0.298183667	0.001169022	0.296737006	0.002045888	0.006894616	-1.75274324	0.03468066	2.932177328	1.459912651	HDACi
H292	TSA	Q14210	LY6D	0.32625083	0.267694828	0.021101978	0.296972829	0.041405346	0.139424696	-1.751597154	0.084367191	1.675676826	1.073826411	HDACi
H292	Belinostat	Q8TCB0	IFI44	0.351896233	0.242167766	0.067096618	0.297031999	0.077589743	0.261216783	-1.751309735	0.16068096	1.173299368	0.794035583	HDACi
A549	CUDC101	Q99999	GAL3ST1	0.319548934	0.27465806	0.012378915	0.297103497	0.031742642	0.106840351	-1.750962508	0.066149324	1.907317419	1.179474588	HDACi
HCT116	Panobinostat	O75362	ZNF217	0.303450318	0.291115934	0.004111449	0.297283126	0.008721727	0.029338116	-1.750090517	0.045122649	2.38600511	1.34560541	HDACi
H292	Vorinostat	Q08174-2	PCDH1	0.289573033	0.305182699	0.000136408	0.297377866	0.011037701	0.037116753	-1.749630824	0.029670807	3.865159648	1.527670639	HDACi
H292	Abexinostat	Q11128	FUT5	0.279303245	0.316048596	0.005501944	0.29767592	0.025982887	0.087285819	-1.748185571	0.049198224	2.259483867	1.308050573	HDACi
A549	Panobinostat	Q99999	GAL3ST1	0.315241654	0.280164378	0.012481311	0.297703016	0.02480338	0.083315849	-1.748054257	0.06634666	1.903739802	1.178180933	HDACi
PSC1	Panobinostat	Q92478	CLEC2B	0.291167497	0.304447225	0.020866612	0.297807361	0.009390186	0.031531073	-1.74754868	0.083883554	1.680548066	1.07632318	HDACi
PC9	CUDC101	P17028	ZNF24	0.301647255	0.294256176	0.004471993	0.297951715	0.005226282	0.017540701	-1.746849542	0.04611937	2.34949889	1.336116638	HDACi
PC9	Abexinostat	Q14103-4	HNRNPD	0.302708536	0.293587755	0.000539733	0.298148146	0.006449366	0.021631414	-1.74589873	0.032248279	3.267820934	1.491493459	HDACi
PC9	Belinostat	Q9H190	SDCBP2	0.264202873	0.332135949	0.002352222	0.298169411	0.048035939	0.16110284	-1.745795837	0.039161663	2.628521783	1.407138871	HDACi
H292	CUDC101	Q9BXS4	TMEM59	0.306156419	0.290189624	0.004827163	0.298173022	0.011290229	0.037864689	-1.745778365	0.047132894	2.316308013	1.326675893	HDACi
PC9	TSA	P24468-2	NR2F2	0.295583427	0.300871623	0.000442116	0.298227525	0.003739319	0.012538477	-1.745514677	0.032044509	3.354463633	1.494246377	HDACi
PSC1	Panobinostat	P36941	LTBR	0.314382305	0.282792823	0.004697893	0.298587564	0.022337137	0.074809334	-1.743774018	0.046770009	2.328096842	1.330032546	HDACi
A549	CUDC101	Q92823-5	NRCAM	0.299376259	0.298082342	0.000445374	0.298729301	0.000914937	0.003062764	-1.743089344	0.032068178	3.351274715	1.493925712	HDACi
PC9	TSA	P30530	AXL	0.250910708	0.346895779	0.004524625	0.298903244	0.067871694	0.227069113	-1.742249542	0.046252904	2.344417362	1.334860998	HDACi
HCT116	Panobinostat	Q9H1B7	IRF2BPL	0.314360619	0.283624729	0.031147687	0.298992674	0.021733556	0.072689261	-1.74181796	0.103133281	1.5065742	0.986601168	HDACi
A549	Panobinostat	Q15596	NCOA2	0.300217313	0.297865772	0.003399278	0.299041542	0.001662791	0.0055604	-1.74158218	0.042893848	2.468613289	1.367604994	HDACi
HCT116	TSA	Q7Z5L9	IRF2BP2	0.325105036	0.273002471	0.004004834	0.299053754	0.036842077	0.123195502	-1.741523269	0.044758536	2.397415462	1.349124123	HDACi
PC9	CUDC101	P18827	SDC1	0.310846799	0.287277058	0.00093984	0.299061929	0.016666324	0.05572867	-1.741483832	0.033944532	3.026946173	1.469230179	HDACi
PC9	Vorinostat	P08581	MET	0.307777863	0.290722465	0.001108137	0.299250164	0.012059988	0.04030069	-1.740576057	0.034441853	2.955406368	1.462913488	HDACi
H292	Abexinostat	Q9NPR2	SEMA4B	0.303074938	0.295739028	0.0004178	0.299406983	0.005187272	0.017325154	-1.739820225	0.031988696	3.379031834	1.495003457	HDACi
H292	Vorinostat	Q9Y5J5	PHLDA3	0.305976952	0.29286183	0.003774118	0.299419391	0.009273791	0.03097258	-1.739760439	0.044116293	2.423184486	1.355400991	HDACi
PC9	TSA	O15417	TNRC18	0.302144693	0.296867366	0.00023187	0.29950603	0.003731634	0.012459295	-1.739343047	0.030636218	3.634754517	1.51376485	HDACi
H292	CUDC101	O75147	OBSL1	0.301955039	0.29715793	0.001977715	0.299556485	0.003392068	0.011323636	-1.73910003	0.037824427	2.703836208	1.422227647	HDACi
A549	Vorinostat	Q92823-5	NRCAM	0.319449787	0.279666252	0.00157899	0.29955802	0.028131207	0.093909044	-1.739092637	0.036204376	2.801620572	1.441238939	HDACi
A549	Panobinostat	P30530	AXL	0.320857772	0.278322847	0.016092861	0.29959031	0.030076734	0.100392879	-1.738937135	0.074267533	1.793366735	1.129201005	HDACi
PSC1	Panobinostat	P04818	TYMS	0.288090367	0.311410395	0.010663549	0.299750381	0.01648975	0.055011605	-1.738166509	0.062120935	1.972098229	1.206762015	HDACi
H292	Panobinostat	Q13275	SEMA3F	0.327318425	0.272351122	0.001452728	0.299834774	0.038867752	0.129630569	-1.737760384	0.035753991	2.837815586	1.446675471	HDACi
H292	CUDC101	Q13275	SEMA3F	0.298911793	0.30123081	0.000339333	0.300071301	0.001639793	0.005464677	-1.736622749	0.031573167	3.469374502	1.500681854	HDACi
HCT116	Belinostat	P21583	KITLG	0.280932973	0.319558036	0.012376554	0.300245504	0.027312044	0.090965705	-1.73578545	0.066149324	1.907400265	1.179474588	HDACi
PC9	Panobinostat	Q96JK2	DCAF5	0.248012674	0.352606545	0.009532684	0.300309609	0.073959036	0.246275955	-1.735477455	0.059446521	2.020784803	1.225873557	HDACi
HCT116	Abexinostat	Q9UJM3	ERRFI1	0.396516349	0.204580281	0.02812446	0.300548315	0.135719296	0.451572306	-1.734331163	0.097698077	1.55091581	1.010113985	HDACi
H292	TSA	Q96IF1	AJUBA	0.293144952	0.308031132	0.0002676	0.300588042	0.010526119	0.035018421	-1.734140476	0.031055835	3.572513266	1.507856792	HDACi
PC9	CUDC101	O60427	FADS1	0.340120717	0.261279976	0.003287105	0.300700346	0.055748822	0.185396602	-1.733601565	0.042585708	2.483186391	1.37073613	HDACi
HCT116	Belinostat	Q9P2N6	KANSL3	0.290439425	0.311160371	0.00148657	0.300799898	0.014651921	0.048709862	-1.733124017	0.035848876	2.827814644	1.445524458	HDACi
HCT116	Vorinostat	Q86Y91	KIF18B	0.26887658	0.333076514	0.005783649	0.300976547	0.045396209	0.150829721	-1.732277023	0.050009129	2.237798085	1.30095071	HDACi
PC9	CUDC101	Q08345-5	DDR1	0.30856837	0.293518856	0.000373028	0.301043613	0.010641614	0.035349076	-1.731955585	0.031973251	3.428258513	1.495213199	HDACi
H292	Abexinostat	Q14517	FAT1	0.325303154	0.276852907	0.004219109	0.30107803	0.034259498	0.113789433	-1.731790656	0.045384857	2.374779234	1.343089032	HDACi
PSC1	Belinostat	Q15004	PCLAF	0.351802663	0.250533456	0.005276657	0.30116806	0.071608143	0.237768051	-1.731359322	0.048527425	2.277641132	1.31401275	HDACi
H292	Abexinostat	Q96IF1	AJUBA	0.341379105	0.261064697	0.004061445	0.301221901	0.056790863	0.188534973	-1.731101428	0.044973477	2.391319422	1.347043537	HDACi
H292	CUDC101	Q9ULU4-19	ZMYND8	0.31985297	0.282657835	0.002015466	0.301255403	0.026300932	0.087304434	-1.730940979	0.037984617	2.695624453	1.420392247	HDACi
PC9	Ralimetinib	P12277	CKB	0.306759404	0.295788187	0.004804046	0.301273796	0.007757822	0.025750073	-1.7308529	0.047079953	2.318392873	1.327163977	Ralimetinib
H292	Panobinostat	Q86UK0	ABCA12	0.340630777	0.262448837	0.002868462	0.301539807	0.05528298	0.183335596	-1.729579626	0.041162072	2.54235088	1.385502773	HDACi
H292	Panobinostat	Q86VZ4	LRP11	0.265747603	0.337410369	0.00240154	0.301578986	0.050673228	0.168026388	-1.729392191	0.039394819	2.619510101	1.404560895	HDACi
HCT116	Abexinostat	Q8WVN6	SECTM1	0.219830646	0.38338466	0.020620522	0.301607653	0.115650153	0.383445683	-1.729255057	0.08341979	1.685700345	1.078730907	HDACi
PC9	Panobinostat	Q9P2P1	NYNRIN	0.31852025	0.284900829	0.000761114	0.30171054	0.023772521	0.078792476	-1.728763	0.033119803	3.118550176	1.479912257	HDACi
HCT116	Vorinostat	Q9UBV4	WNT16	0.236101806	0.367411404	0.008266868	0.301756605	0.092849908	0.307698012	-1.728542745	0.056307731	2.082658991	1.249431971	HDACi
PC9	Belinostat	O43291	SPINT2	0.278579554	0.325160964	0.001417827	0.301870259	0.03293803	0.109113202	-1.72799947	0.035547766	2.848376741	1.449187686	HDACi
PC9	Abexinostat	Q02487	DSC2	0.292157137	0.312194978	0.000579219	0.302176058	0.014168893	0.04688953	-1.726538739	0.032248279	3.237156899	1.491493459	HDACi
A549	Panobinostat	P22692	IGFBP4	0.339258511	0.26516981	0.006979098	0.302214161	0.052388623	0.173349332	-1.726356832	0.053242004	2.156200725	1.273745606	HDACi
PSC1	Abexinostat	P17302	GJA1	0.292510098	0.311965446	0.001557872	0.302237772	0.013757008	0.045517171	-1.726244125	0.036138829	2.807468238	1.442025926	HDACi
PC9	CUDC101	P46937-9	YAP1	0.330846571	0.273712171	0.040140091	0.302279371	0.040400122	0.1336516	-1.726045568	0.118693799	1.396421648	0.925571969	HDACi
PC9	CUDC101	O60487	MPZL2	0.303384036	0.301205382	0.007078719	0.302294709	0.001540541	0.005096155	-1.725972368	0.053499017	2.150045301	1.271654198	HDACi
PC9	Ralimetinib	Q9UBG3	CRNN	0	0.604826066	0.675267858	0.302413033	0.427676612	1.414213562	-1.72540778	0.767965644	0.170523922	0.114658208	Ralimetinib
H292	Abexinostat	Q9BXS4	TMEM59	0.358873849	0.245987895	0.008256279	0.302430872	0.079822423	0.263936095	-1.725322678	0.056287726	2.083215632	1.249586298	HDACi
PSC1	TSA	Q9UK33	ZNF580	0.283585356	0.321455832	0.002851873	0.302520594	0.02677847	0.088517842	-1.724894739	0.04108797	2.544869891	1.386285316	HDACi
PSC1	Abexinostat	P50281	MMP14	0.288815411	0.316360809	0.005914618	0.30258811	0.019477538	0.064369805	-1.724572795	0.050380545	2.228073329	1.297737141	HDACi
A549	Abexinostat	Q9UKT4	FBXO5	0.312894385	0.292616161	0.008455096	0.302755273	0.01433887	0.047361255	-1.723776007	0.056803392	2.07288148	1.245625733	HDACi
PC9	Abexinostat	Q9NZP8	C1RL	0.332736114	0.272780135	0.007361474	0.302758125	0.042395279	0.140030194	-1.723762419	0.054126108	2.133035234	1.266593203	HDACi
A549	CUDC101	P10646	TFPI	0.299217984	0.306384096	0.004113524	0.30280104	0.005067206	0.01673444	-1.723557934	0.045122649	2.385785918	1.34560541	HDACi
H292	Panobinostat	Q9Y2K1	ZBTB1	0.303033394	0.302743972	0.002243592	0.302888683	0.000204653	0.000675669	-1.72314042	0.038825403	2.649056029	1.41088403	HDACi
PSC1	Vorinostat	Q9UK33	ZNF580	0.317462604	0.288486073	0.004070778	0.302974338	0.020489501	0.067627844	-1.722732491	0.045006257	2.390322616	1.346727102	HDACi
PSC1	Belinostat	P50281	MMP14	0.275526958	0.330561934	0.007861631	0.303044446	0.038915605	0.128415503	-1.722398694	0.055301917	2.104487341	1.257259816	HDACi
A549	Belinostat	P35568	IRS1	0.306391435	0.299830498	0.010486786	0.303110967	0.004639283	0.01530556	-1.722082044	0.061713492	1.97935761	1.209619876	HDACi
PC9	Panobinostat	Q14103-4	HNRNPD	0.336912011	0.269556968	0.003333915	0.303234489	0.047627208	0.157063954	-1.721494243	0.042722792	2.477045493	1.369340378	HDACi
PSC1	Panobinostat	P25311	AZGP1	0.163374585	0.443322123	0.245963392	0.303348354	0.197952803	0.652559343	-1.720952611	0.380418805	0.609129526	0.419738023	HDACi
A549	CUDC101	Q8WYP3-2	RIN2	0.327577972	0.279197745	0.01260332	0.303387859	0.034209986	0.112759906	-1.720764744	0.06658136	1.899515034	1.176647335	HDACi
H292	TSA	P49019	HCAR3	0.355157171	0.251712252	0.034515392	0.303434711	0.073146604	0.241062085	-1.720541962	0.109133645	1.461987188	0.962041338	HDACi
PC9	Belinostat	P04626	ERBB2	0.275259875	0.33166991	0.001511534	0.303464893	0.039887918	0.131441624	-1.720398471	0.035940617	2.820582051	1.444414467	HDACi
H292	CUDC101	O95377	GJB5	0.311392427	0.295622733	0.010558469	0.30350758	0.011150857	0.036739963	-1.720195546	0.061887313	1.976399048	1.208398375	HDACi
H292	TSA	Q5VV17	OTUD1	0.241848356	0.365510619	0.050003699	0.303679487	0.087442425	0.287943138	-1.719378633	0.134617715	1.300997868	0.870897785	HDACi
HCT116	CUDC101	Q9UBV4	WNT16	0.282920178	0.324453565	0.000816458	0.303686872	0.02936854	0.096706649	-1.719343552	0.033373282	3.088065941	1.476601081	HDACi
A549	TSA	P41134	ID1	0.318956465	0.288435102	0.010993267	0.303695784	0.021581863	0.071064086	-1.719301216	0.062830284	1.958873211	1.201830976	HDACi
PSC1	TSA	P01584	IL1B	0.377266451	0.230144434	0.030481481	0.303705443	0.104030976	0.342539058	-1.719255332	0.10198683	1.515963941	0.991455908	HDACi
PC9	Abexinostat	Q9Y2K1	ZBTB1	0.326520329	0.280975534	0.001541369	0.303747932	0.032205033	0.106025523	-1.71905351	0.036051795	2.812093302	1.443073106	HDACi
A549	Vorinostat	P10646	TFPI	0.324523132	0.283328375	0.003704957	0.303925754	0.029129092	0.09584279	-1.718209166	0.043866314	2.431216808	1.357868854	HDACi
A549	Belinostat	Q07973	CYP24A1	0.325091436	0.282986662	0.008452297	0.304039049	0.029772571	0.097923512	-1.717671467	0.056799905	2.073025237	1.245652391	HDACi
A549	Abexinostat	P18827	SDC1	0.27787473	0.330465553	0.001703719	0.304170142	0.037187328	0.12225831	-1.717049554	0.036818758	2.76860212	1.433930863	HDACi
PSC1	Vorinostat	Q15004	PCLAF	0.332156569	0.276218388	0.00165117	0.304187478	0.039554267	0.130032528	-1.716967329	0.036468905	2.78220825	1.438077278	HDACi
PC9	Abexinostat	Q9NP84	TNFRSF12A	0.24950503	0.359091235	0.008393074	0.304298133	0.077489149	0.254648781	-1.716442613	0.05662851	2.076078974	1.246964862	HDACi
H292	Vorinostat	P02649	APOE	0.42808464	0.180585544	0.03920444	0.304335092	0.175008289	0.575051296	-1.716267397	0.117081128	1.406664743	0.931513102	HDACi
H292	CUDC101	Q8TDS4	HCAR2	0.394334902	0.214688317	0.041727272	0.30451161	0.127029319	0.417157556	-1.715430862	0.121297315	1.379580006	0.916148811	HDACi
PC9	Abexinostat	Q9BYG0	B3GNT5	0.239682401	0.369525034	0.019506262	0.304603718	0.091812607	0.301416566	-1.714994545	0.081241436	1.709825949	1.09022241	HDACi
A549	Panobinostat	Q9H5Y7	SLITRK6	0.299355818	0.30998441	0.001938249	0.304670114	0.007515549	0.024667826	-1.714680107	0.037718394	2.712590513	1.42344681	HDACi
PC9	Vorinostat	P61812-2	TGFB2	0.344337081	0.26512141	0.002970964	0.304729245	0.056013938	0.183815433	-1.71440013	0.041420872	2.527102591	1.382780761	HDACi
HCT116	Vorinostat	P09758	TACSTD2	0.24039489	0.369186169	0.008765479	0.304790529	0.091069187	0.298792705	-1.71411002	0.057585959	2.057224361	1.239683393	HDACi
H292	CUDC101	P22223	CDH3	0.310363583	0.299366068	0.001408624	0.304864825	0.007776417	0.025507754	-1.71375839	0.035480844	2.85120505	1.450006052	HDACi
PC9	Panobinostat	P30530	AXL	0.319176459	0.290568443	0.002178252	0.304872451	0.020228922	0.066352083	-1.713722303	0.038533956	2.661891873	1.414156405	HDACi
PSC1	TSA	P24385	CCND1	0.324574706	0.285242975	0.030607072	0.304908841	0.027811734	0.091213276	-1.713550115	0.102181011	1.514178213	0.990629803	HDACi
HCT116	Belinostat	P21741	MDK	0.251520006	0.358742682	0.009539735	0.305131344	0.075817881	0.248476213	-1.712497709	0.059447198	2.020463687	1.22586861	HDACi
PSC1	CUDC101	P10646	TFPI	0.353761732	0.256604275	0.044712991	0.305183003	0.068700697	0.225113115	-1.712253478	0.126204496	1.349566274	0.898925175	HDACi
HCT116	Abexinostat	Q99541	PLIN2	0.368146273	0.24223385	0.007476975	0.305190062	0.089033529	0.291731416	-1.712220113	0.054403865	2.126274087	1.264370248	HDACi
HCT116	TSA	Q14995	NR1D2	0.345767206	0.264709233	0.004036428	0.30523822	0.057316642	0.187776754	-1.711992477	0.044874432	2.394002823	1.34800104	HDACi
PC9	Belinostat	Q9BRK4	LZTS2	0.176047214	0.43451209	0.042327577	0.305279652	0.182762266	0.598671628	-1.711796662	0.122284851	1.373376588	0.912627342	HDACi
H292	TSA	Q11128	FUT5	0.272656695	0.337933682	0.007904032	0.305295188	0.0461578	0.151190721	-1.711723242	0.055414397	2.102151297	1.256377388	HDACi
A549	Abexinostat	P20749	BCL3	0.321706465	0.288886623	0.001246617	0.305296544	0.023207132	0.076015051	-1.711716836	0.034958582	2.90426679	1.456446194	HDACi
HCT116	Vorinostat	P30305-4	CDC25B	0.305022056	0.306021461	1.62E-05	0.305521759	0.000706686	0.002313048	-1.710652965	0.025822787	4.791723118	1.587996893	HDACi
A549	Panobinostat	Q9HC84	MUC5B	0.274310607	0.336763047	0.001871035	0.305536827	0.044160544	0.144534274	-1.710581814	0.03742252	2.727918132	1.426866973	HDACi
HCT116	Vorinostat	P41134	ID1	0.313389083	0.297804391	0.04768403	0.305596737	0.011020041	0.036060729	-1.710298956	0.130962766	1.321627049	0.88285216	HDACi
A549	Abexinostat	P35568	IRS1	0.320451619	0.291339669	0.00999892	0.305895644	0.020585257	0.067295031	-1.708888532	0.060545887	2.000046898	1.217915355	HDACi
PSC1	Abexinostat	Q92478	CLEC2B	0.295266503	0.316594188	0.021047825	0.305930346	0.01508095	0.049295372	-1.708724878	0.084270913	1.676792785	1.0743223	HDACi
PC9	Belinostat	P15941-2	MUC1	0.303545148	0.309129476	0.002587092	0.306337312	0.003948716	0.012890091	-1.706806997	0.040161131	2.587188171	1.396194069	HDACi
PSC1	Vorinostat	P30838	ALDH3A1	0.273418747	0.33945039	0.079716378	0.306434569	0.046691423	0.152369959	-1.706349039	0.178944628	1.098452441	0.747281335	HDACi
PC9	CUDC101	Q8WVN6	SECTM1	0.29500423	0.317878822	0.000285647	0.306441526	0.01617478	0.052782597	-1.706316284	0.03109096	3.544169918	1.507365873	HDACi
A549	TSA	P20591	MX1	0.29488626	0.318000576	0.067020679	0.306443418	0.016344289	0.053335423	-1.706307375	0.160560788	1.173791178	0.794360509	HDACi
PC9	Belinostat	P30305-4	CDC25B	0.342950791	0.270172878	0.002508792	0.306561834	0.051461756	0.167867457	-1.705749996	0.039848532	2.600535296	1.399587672	HDACi
HCT116	TSA	Q08345-5	DDR1	0.286636396	0.326614409	0.000830331	0.306625403	0.028268724	0.092193028	-1.705450872	0.033449898	3.080748548	1.475605206	HDACi
HCT116	Vorinostat	Q15723	ELF2	0.276374562	0.33692959	0.005041102	0.306652076	0.04281887	0.139633395	-1.705325377	0.047856037	2.297474505	1.320063264	HDACi
H292	Panobinostat	Q9BXS4	TMEM59	0.346415364	0.267191046	0.006083868	0.306803205	0.056020053	0.182592789	-1.704614542	0.050868786	2.215820211	1.293548623	HDACi
HCT116	Abexinostat	Q92876	KLK6	0.304075717	0.310048854	0.019532218	0.307062285	0.004223646	0.013755013	-1.703396769	0.081292405	1.709248427	1.089950027	HDACi
HCT116	TSA	O75362	ZNF217	0.321429388	0.292715088	0.004120364	0.307072238	0.020304076	0.066121498	-1.703350007	0.045132373	2.385064388	1.345511828	HDACi
H292	Panobinostat	Q9GZT5	WNT10A	0.355948984	0.258295884	0.009185878	0.307122434	0.06905117	0.224832712	-1.703114196	0.058631382	2.036879305	1.231869869	HDACi
H292	CUDC101	O15195	VILL	0.349627032	0.264651292	0.027908058	0.307139162	0.060086922	0.195634192	-1.703035619	0.097311504	1.554270379	1.011835815	HDACi
PC9	Panobinostat	Q7Z7D3	VTCN1	0.340806137	0.273600087	0.002805947	0.307203112	0.047521853	0.154691966	-1.702735264	0.040974957	2.551920469	1.387481491	HDACi
A549	Abexinostat	P35318	ADM	0.295811267	0.318605986	0.000358433	0.307208627	0.016118301	0.052466954	-1.702709367	0.031850389	3.445591481	1.496885263	HDACi
A549	Abexinostat	P30305-4	CDC25B	0.25931245	0.355193909	0.020910387	0.30725318	0.06779843	0.220659815	-1.702500155	0.083975957	1.679637936	1.075845037	HDACi
H292	CUDC101	O15554	KCNN4	0.308905117	0.305945871	0.000303691	0.307425494	0.002092503	0.006806536	-1.701691287	0.031248905	3.517567565	1.505165196	HDACi
HCT116	Panobinostat	P21583	KITLG	0.287850732	0.327813725	0.012640499	0.307832229	0.028258103	0.091797091	-1.699783811	0.06665529	1.898235789	1.176165376	HDACi
H292	Panobinostat	O15554	KCNN4	0.369997978	0.245735087	0.007334904	0.307866532	0.087867132	0.285406574	-1.699623051	0.054074044	2.134605566	1.267011149	HDACi
H292	CUDC101	Q9UIG8	SLCO3A1	0.344655989	0.271148974	0.007149226	0.307902481	0.051977308	0.168810944	-1.699454601	0.053677532	2.145740968	1.270207461	HDACi
H292	Abexinostat	Q96MT1-5	RNF145	0.335573571	0.280293845	0.003128405	0.307933708	0.039088669	0.126938584	-1.699308293	0.041963948	2.504677076	1.377123657	HDACi
PC9	Panobinostat	P61812-2	TGFB2	0.326825349	0.289581993	0.0008347	0.308203671	0.026335029	0.085446839	-1.698044051	0.033449898	3.078469713	1.475605206	HDACi
H292	Abexinostat	Q9Y2K1	ZBTB1	0.338755522	0.277779671	0.002974806	0.308267596	0.043116438	0.139866915	-1.697744847	0.041444965	2.526541372	1.382528222	HDACi
PC9	CUDC101	O95365	ZBTB7A	0.32445093	0.292113116	0.000528339	0.308282023	0.022866288	0.074173277	-1.69767733	0.032248279	3.277087634	1.491493459	HDACi
HCT116	CUDC101	P11166	SLC2A1	0.309084396	0.30797095	0.002729498	0.308527673	0.000787325	0.002551879	-1.696528201	0.040689941	2.56391728	1.390512936	HDACi
HCT116	Abexinostat	Q15723	ELF2	0.352344595	0.264992469	0.004295298	0.308668532	0.061767281	0.200108771	-1.695869684	0.04565262	2.367006666	1.340534292	HDACi
A549	TSA	Q8WYP3-2	RIN2	0.347894143	0.269487405	0.013184895	0.308690774	0.055441936	0.179603475	-1.69576573	0.067829943	1.879923341	1.168578551	HDACi
A549	CUDC101	Q8WUI4-8	HDAC7	0.342608845	0.274922457	0.003922037	0.308765651	0.047861504	0.15500916	-1.695415828	0.04452747	2.406488266	1.35137198	HDACi
PSC1	CUDC101	P20827	EFNA1	0.334237436	0.283294721	0.053798528	0.308766079	0.036021939	0.116664172	-1.69541383	0.140546828	1.269229606	0.852178951	HDACi
HCT116	Vorinostat	O75362	ZNF217	0.303100262	0.314478678	0.004934399	0.30878947	0.008045755	0.026055794	-1.695304538	0.047484068	2.306765761	1.323452078	HDACi
A549	TSA	Q9ULD2	MTUS1	0.316266499	0.301407018	0.000155591	0.308836758	0.010507239	0.034021985	-1.69508362	0.029670807	3.8080166	1.527670639	HDACi
PC9	Vorinostat	P23771-2	GATA3	0.338805083	0.278925476	0.002097137	0.308865279	0.042341276	0.137086553	-1.694950393	0.03827697	2.678373256	1.417062449	HDACi
H292	Abexinostat	Q15223	NECTIN1	0.363583066	0.254224157	0.011075955	0.308903612	0.077328426	0.250331893	-1.694771356	0.0630355	1.955618831	1.200414795	HDACi
PC9	Belinostat	Q8N960	CEP120	0.37437487	0.243912879	0.012566783	0.309143875	0.092250559	0.298406556	-1.693649675	0.066490976	1.900775893	1.177237292	HDACi
PC9	TSA	Q08345-5	DDR1	0.308146719	0.310171205	0.00040781	0.309158962	0.001431528	0.004630395	-1.693579266	0.031988696	3.389542287	1.495003457	HDACi
PC9	TSA	Q14103-4	HNRNPD	0.30794226	0.310790247	0.000416603	0.309366254	0.00201383	0.006509535	-1.692612262	0.031988696	3.380277432	1.495003457	HDACi
HCT116	Vorinostat	Q8IZW8	TNS4	0.300492133	0.318677057	0.003281579	0.309584595	0.012858683	0.041535281	-1.691594411	0.042563533	2.483917075	1.370962335	HDACi
HCT116	Abexinostat	Q9BV36	MLPH	0.399266484	0.219965274	0.018633172	0.309615879	0.126785101	0.409491598	-1.691448631	0.079493221	1.729713201	1.099669905	HDACi
HCT116	Panobinostat	Q8IZW8	TNS4	0.297681076	0.321751725	0.003261232	0.3097164	0.01702052	0.054955177	-1.690980314	0.04248068	2.486618346	1.371808544	HDACi
PSC1	Panobinostat	Q9UK33	ZNF580	0.312816258	0.306865209	0.00321469	0.309840734	0.004208027	0.013581259	-1.690401272	0.042275417	2.492860937	1.373912098	HDACi
A549	Panobinostat	Q9Y5J5	PHLDA3	0.320132032	0.299672702	0.001324825	0.309902367	0.014466931	0.046682221	-1.690114321	0.035278228	2.877841374	1.452493238	HDACi
A549	Panobinostat	Q9ULD2	MTUS1	0.319399792	0.300515698	0.000234222	0.309957745	0.013353071	0.043080294	-1.68985654	0.030636218	3.630372277	1.51376485	HDACi
H292	Abexinostat	P30291	WEE1	0.241769305	0.378906162	0.014126005	0.310337734	0.096970401	0.312467325	-1.688088972	0.069938769	1.849980658	1.155282017	HDACi
PC9	Panobinostat	Q6ISB3	GRHL2	0.30460742	0.316126455	0.000126068	0.310366937	0.008145188	0.026243735	-1.687953217	0.029670807	3.899396035	1.527670639	HDACi
PSC1	Abexinostat	Q15345	LRRC41	0.351048122	0.269774377	0.090742369	0.310411249	0.057469217	0.185138962	-1.687747253	0.194536509	1.042189886	0.710998882	HDACi
PC9	CUDC101	Q92597	NDRG1	0.329309621	0.291597818	0.002107604	0.310453719	0.026666271	0.085894514	-1.687549879	0.038300943	2.676210954	1.416790535	HDACi
HCT116	Belinostat	P09758	TACSTD2	0.206867075	0.414146909	0.020002988	0.310506992	0.146568976	0.472031163	-1.687302341	0.082170677	1.698905124	1.085283137	HDACi
PC9	Belinostat	Q9Y2A9	B3GNT3	0.291932612	0.329130263	0.00098901	0.310531438	0.026302711	0.084702249	-1.687188762	0.034062764	3.004799286	1.467720114	HDACi
PC9	Vorinostat	P05305	EDN1	0.367031863	0.254101709	0.010032785	0.310566786	0.079853678	0.257122402	-1.68702455	0.060615124	1.998578494	1.217419001	HDACi
A549	Belinostat	P17342	NPR3	0.295142132	0.326107877	0.003975455	0.310625005	0.021896088	0.070490424	-1.686754126	0.044669076	2.400613175	1.349993032	HDACi
PC9	Vorinostat	P02794	FTH1	0.322269836	0.298984872	0.005007686	0.310627354	0.016464956	0.053005494	-1.686743216	0.04776095	2.300362895	1.320927039	HDACi
A549	TSA	Q9H5Y7	SLITRK6	0.335484843	0.286139603	0.004378992	0.310812223	0.034892354	0.112261845	-1.685884853	0.045870698	2.358625813	1.338464655	HDACi
PSC1	Panobinostat	P17302	GJA1	0.341269249	0.280675003	0.002175676	0.310972126	0.042846602	0.137782773	-1.685142825	0.038529043	2.662405758	1.414211781	HDACi
HCT116	Panobinostat	Q08345-5	DDR1	0.289628074	0.332943037	0.000959379	0.311285555	0.030628304	0.098392951	-1.683689462	0.034012892	3.018009675	1.468356438	HDACi
PC9	Panobinostat	O76061	STC2	0.297722967	0.324976627	0.004855822	0.311349797	0.019271248	0.061895809	-1.683391758	0.047225735	2.31373722	1.325821272	HDACi
PC9	Abexinostat	O60487	MPZL2	0.316228108	0.306647061	0.007071345	0.311437584	0.006774823	0.02175339	-1.682985036	0.053486143	2.15049799	1.271758719	HDACi
A549	Panobinostat	P20749	BCL3	0.326936674	0.296103118	0.001192419	0.311519896	0.021802617	0.069987878	-1.682603786	0.034773451	2.923571197	1.458752205	HDACi
A549	TSA	P28827-2	PTPRM	0.318666755	0.304427583	0.000379012	0.311547169	0.010068615	0.032318109	-1.682477488	0.031988696	3.421347533	1.495003457	HDACi
A549	CUDC101	Q99081-3	TCF12	0.305932571	0.317324165	0.001094972	0.311628368	0.008055073	0.025848331	-1.682101524	0.034441853	2.960596937	1.462913488	HDACi
H292	Vorinostat	P05549	TFAP2A	0.291617308	0.331780372	0.000847598	0.31169884	0.028399574	0.091112223	-1.681775309	0.033539632	3.071809882	1.47444171	HDACi
PC9	Abexinostat	Q8WYP3-2	RIN2	0.302974993	0.321035067	0.000158393	0.31200503	0.012770401	0.040930111	-1.680358808	0.029670807	3.800265116	1.527670639	HDACi
H292	TSA	P43003	SLC1A3	0.316130277	0.307889086	0.004710697	0.312009681	0.005827402	0.018676991	-1.6803373	0.046791184	2.326914875	1.329835967	HDACi
PC9	Panobinostat	Q8N4U5	TCP11L2	0.36204378	0.262201546	0.00801316	0.312122663	0.07059912	0.226190305	-1.679814981	0.055684087	2.096196196	1.254268899	HDACi
A549	Vorinostat	Q9ULD2	MTUS1	0.314058991	0.310531669	2.80E-05	0.31229533	0.002494193	0.00798665	-1.679017099	0.028448483	4.55217092	1.54594089	HDACi
A549	Vorinostat	P02671	FGA	0.310516426	0.314096753	0.000155079	0.312306589	0.002531673	0.008106371	-1.678965086	0.029670807	3.809447324	1.527670639	HDACi
PC9	TSA	O60381	HBP1	0.324646039	0.30002439	0.002896821	0.312335215	0.017410135	0.055741827	-1.678832858	0.041252459	2.538078293	1.384550157	HDACi
A549	Belinostat	Q15596	NCOA2	0.331634871	0.293220794	0.003385635	0.312427832	0.027162854	0.086941211	-1.678405115	0.042839953	2.470359803	1.368151012	HDACi
H292	Abexinostat	Q96NY8	NECTIN4	0.332681838	0.292299121	0.007710226	0.31249048	0.028554893	0.091378442	-1.678115858	0.054935067	2.112932903	1.260150338	HDACi
H292	CUDC101	Q6ZW31	SYDE1	0.285192975	0.340218176	0.003258807	0.312705576	0.038908693	0.124425964	-1.677123152	0.042466232	2.486941336	1.371956276	HDACi
H292	Belinostat	Q96AW1	VOPP1	0.295539824	0.330120936	0.002189268	0.31283038	0.024452539	0.078165488	-1.67654747	0.03856839	2.659701098	1.413768485	HDACi
H292	Panobinostat	Q96IF1	AJUBA	0.327571387	0.298229357	0.00092435	0.312900372	0.020747949	0.066308482	-1.676224722	0.033932403	3.034163404	1.469385383	HDACi
PC9	CUDC101	O60381	HBP1	0.330935634	0.294981454	0.002984061	0.312958544	0.025423445	0.081235823	-1.675956532	0.041479286	2.525192256	1.382168725	HDACi
HCT116	Belinostat	Q14995	NR1D2	0.33631034	0.289679895	0.001622621	0.312995117	0.032972704	0.105345745	-1.675787944	0.036390845	2.789782928	1.439007857	HDACi
H292	Panobinostat	P18827	SDC1	0.299695938	0.326328257	0.000722347	0.313012098	0.018831893	0.060163466	-1.675709678	0.03294038	3.141253885	1.482271391	HDACi
PC9	CUDC101	O76061	STC2	0.313359249	0.312740747	0.005379771	0.313049998	0.000437347	0.001397053	-1.675535003	0.048856813	2.269236228	1.311074864	HDACi
H292	TSA	Q9NPE6	SPAG4	0.398480284	0.227912447	0.020188589	0.313196365	0.120609674	0.385092827	-1.674860625	0.082549872	1.694894033	1.083283597	HDACi
H292	TSA	P04818	TYMS	0.301103398	0.325601433	0.011965203	0.313352415	0.017322727	0.055281932	-1.674141982	0.065182925	1.922079915	1.185866152	HDACi
HCT116	Panobinostat	Q9GZR1	SENP6	0.298203227	0.328538476	0.001006183	0.313370851	0.02145026	0.068450081	-1.674057104	0.034083975	2.997323199	1.467449765	HDACi
HCT116	Panobinostat	P78410	BTN3A2	0.240730945	0.386026224	0.02055964	0.313378585	0.102739277	0.327843964	-1.674021501	0.08327982	1.686984503	1.079460221	HDACi
H292	CUDC101	Q96JM2-3	ZNF462	0.400778867	0.226188694	0.014963469	0.31348378	0.123453895	0.393812704	-1.673537295	0.071856546	1.824967712	1.143533663	HDACi
H292	Vorinostat	Q86UK0	ABCA12	0.343815016	0.283353784	0.001809642	0.3135844	0.042752548	0.136335059	-1.673074305	0.037186753	2.742407307	1.429611738	HDACi
A549	Panobinostat	Q8WYP3-2	RIN2	0.319336249	0.307878023	0.013769734	0.313607136	0.00810219	0.025835476	-1.672969707	0.069178606	1.861074439	1.160028191	HDACi
PC9	TSA	P00749	PLAU	0.279554181	0.347961514	0.004704041	0.313757848	0.048371289	0.154167582	-1.672276551	0.046789823	2.327528904	1.329848596	HDACi
H292	TSA	Q8IZW8	TNS4	0.271519911	0.356157912	0.003855662	0.313838912	0.059848105	0.190696892	-1.671903857	0.044320207	2.413901022	1.353398225	HDACi
HCT116	CUDC101	P13611	VCAN	0.292123359	0.335798258	0.006017213	0.313960808	0.030882817	0.098365199	-1.671343616	0.050648628	2.220604633	1.29543231	HDACi
PC9	Belinostat	P49447	CYB561	0.307108513	0.320900941	0.006383875	0.314004727	0.009752719	0.031059148	-1.671141816	0.051714252	2.194915652	1.286389756	HDACi
HCT116	TSA	Q9BV36	MLPH	0.309905763	0.318211028	0.000466845	0.314058396	0.00587271	0.018699419	-1.670895258	0.032169783	3.330827207	1.492551868	HDACi
H292	Vorinostat	Q9BXS4	TMEM59	0.347679467	0.280637163	0.005642543	0.314158315	0.047406068	0.150898657	-1.670436328	0.049594902	2.248525154	1.304562968	HDACi
PC9	Belinostat	Q00587	CDC42EP1	0.3235177	0.304817152	0.000171654	0.314167426	0.013223284	0.042089928	-1.67039449	0.029682122	3.765345504	1.52750506	HDACi
A549	Panobinostat	Q92859	NEO1	0.303298261	0.32526715	0.00032311	0.314282706	0.015534351	0.049427952	-1.669865209	0.031467622	3.490649779	1.502136075	HDACi
H292	TSA	Q15583	TGIF1	0.316167892	0.313329831	0.00173136	0.314748861	0.002006812	0.006375916	-1.667726936	0.036866407	2.761612711	1.433369182	HDACi
PSC1	TSA	Q8TCB0	IFI44	0.369300908	0.260243786	0.080679368	0.314772347	0.07711503	0.244986674	-1.667619289	0.180342836	1.09323751	0.743901105	HDACi
H292	Abexinostat	Q86UY5	FAM83A	0.343795415	0.285934216	0.002746156	0.314864816	0.040914046	0.129941626	-1.667195542	0.04073394	2.561274853	1.390043576	HDACi
PC9	TSA	Q9NZP8	C1RL	0.335213693	0.294616819	0.007336458	0.314915256	0.028706325	0.091155714	-1.666964444	0.054075796	2.134513575	1.266997081	HDACi
PC9	CUDC101	Q9H1C4	UNC93B1	0.340590258	0.289405267	0.002455776	0.314997762	0.036193254	0.114900037	-1.666586515	0.03961791	2.609811214	1.402108439	HDACi
HCT116	CUDC101	Q08345-5	DDR1	0.320555027	0.309890832	0.000437002	0.31522293	0.007540725	0.02392188	-1.665555613	0.032028119	3.359516772	1.494468566	HDACi
PC9	Vorinostat	Q86VE9-4	SERINC5	0.299275993	0.331251662	0.001140471	0.315263828	0.022610213	0.071718386	-1.665368446	0.034534052	2.942915793	1.461752458	HDACi
PC9	Abexinostat	P10244	MYBL2	0.296084891	0.334469359	0.031300573	0.315277125	0.027141918	0.08608908	-1.665307597	0.103396498	1.504447717	0.98549417	HDACi
PSC1	Belinostat	Q9UK33	ZNF580	0.354561603	0.276000788	0.008279515	0.315281196	0.055550884	0.176194728	-1.66528897	0.056335606	2.081995117	1.249217026	HDACi
H292	Panobinostat	O14503	BHLHE40	0.314628477	0.316162708	3.16E-05	0.315395593	0.001084865	0.003439696	-1.664765595	0.028448483	4.49994352	1.54594089	HDACi
PC9	Belinostat	Q8WVN6	SECTM1	0.236525883	0.394328292	0.012382277	0.315427088	0.111583153	0.353752602	-1.664621536	0.066158552	1.907199474	1.179414012	HDACi
PSC1	Panobinostat	P10646	TFPI	0.345818863	0.28513867	0.046907177	0.315478767	0.042907376	0.136007174	-1.664385188	0.129724648	1.328760702	0.886977498	HDACi
PC9	TSA	Q9BXS4	TMEM59	0.329691108	0.301378095	0.000389048	0.315534601	0.020020324	0.063448901	-1.664129876	0.031988696	3.409996951	1.495003457	HDACi
H292	Abexinostat	Q13275	SEMA3F	0.300625735	0.330592874	0.001057579	0.315609304	0.021189967	0.067139869	-1.663788358	0.034232709	2.975687018	1.465558731	HDACi
A549	Vorinostat	Q8IVL0	NAV3	0.287231304	0.344042871	0.002225526	0.315637087	0.040171844	0.127272257	-1.663661364	0.038726474	2.652567258	1.411992049	HDACi
HCT116	Abexinostat	Q86UU0	BCL9L	0.378385845	0.253435777	0.020204427	0.315910811	0.088353041	0.279677167	-1.662410786	0.08257491	1.694553455	1.083151889	HDACi
PSC1	Vorinostat	P07711	CTSL	0.294620931	0.337253436	0.005117924	0.315937184	0.030145733	0.095416858	-1.662290352	0.048033004	2.290906199	1.318460252	HDACi
A549	Abexinostat	Q12841	FSTL1	0.318035923	0.314017403	5.32E-05	0.316026663	0.002841523	0.008991402	-1.661881812	0.028448483	4.274242496	1.54594089	HDACi
PSC1	Abexinostat	Q9C0C4	SEMA4C	0.369986486	0.262489995	0.008415974	0.31623824	0.076011498	0.2403615	-1.660916263	0.05670291	2.074895597	1.246394651	HDACi
H292	Abexinostat	Q6ZW31	SYDE1	0.247286723	0.385504505	0.009677697	0.316395614	0.097734731	0.308900398	-1.660198495	0.059797077	2.014227983	1.223320042	HDACi
PC9	TSA	Q8WYP3-2	RIN2	0.314394804	0.318414096	1.12E-05	0.31640445	0.002842069	0.008982392	-1.660158205	0.025822787	4.949331414	1.587996893	HDACi
H292	Panobinostat	P41134	ID1	0.285062781	0.348055195	0.002569872	0.316558988	0.044542364	0.140707942	-1.659453737	0.040091288	2.590088521	1.396949988	HDACi
H292	TSA	Q6ISB3	GRHL2	0.281633972	0.351551505	0.003551183	0.316592738	0.049439162	0.156160126	-1.65929993	0.043284869	2.449626903	1.363663895	HDACi
PC9	TSA	Q16739	UGCG	0.288128209	0.345097998	0.002548802	0.316613103	0.040283724	0.127233282	-1.659207131	0.040019673	2.593663877	1.397726465	HDACi
A549	Belinostat	P48443	RXRG	0.36867583	0.264857473	0.010305551	0.316766652	0.073410665	0.231749978	-1.658507634	0.061294665	1.986928804	1.212577323	HDACi
PC9	Vorinostat	Q96JK2	DCAF5	0.339102751	0.294446218	0.002330355	0.316774485	0.031576937	0.099682704	-1.65847196	0.039134577	2.632577931	1.407439361	HDACi
HCT116	Vorinostat	Q9BV36	MLPH	0.352585713	0.281100445	0.00395687	0.316843079	0.050547717	0.159535495	-1.658159594	0.044604357	2.402648195	1.350622713	HDACi
HCT116	Panobinostat	Q7Z5L9	IRF2BP2	0.359064473	0.274941864	0.007204998	0.317003168	0.059483668	0.187643764	-1.657430835	0.053790961	2.142366162	1.269290696	HDACi
A549	Vorinostat	Q9UKT4	FBXO5	0.335845737	0.298187795	0.010114356	0.317016766	0.026628186	0.083996145	-1.657368954	0.060822093	1.995061763	1.21593864	HDACi
PC9	CUDC101	Q8IVF2	AHNAK2	0.341146593	0.293266733	0.001298094	0.317206663	0.033856174	0.106732228	-1.656505019	0.035223739	2.886693926	1.45316455	HDACi
A549	TSA	Q6ZVF9	GPRIN3	0.324436533	0.310015016	0.004453703	0.317225775	0.010197552	0.032146039	-1.6564181	0.046056392	2.351278783	1.336710088	HDACi
A549	Abexinostat	Q9ULD2	MTUS1	0.32514801	0.309336105	0.000177543	0.317242058	0.011180705	0.035243453	-1.656344049	0.029682122	3.750697358	1.52750506	HDACi
PSC1	Belinostat	Q7Z3B3	KANSL1	0.287030449	0.347711358	0.010065349	0.317370903	0.042907883	0.135197909	-1.655758227	0.060697908	1.997171148	1.216826275	HDACi
PC9	Belinostat	P20827	EFNA1	0.174490284	0.460855121	0.038238681	0.317672703	0.202490518	0.637418691	-1.654386969	0.115510416	1.417497102	0.937378853	HDACi
PC9	Abexinostat	P61812-2	TGFB2	0.29284986	0.342565695	0.002258394	0.317707778	0.035154404	0.110650122	-1.654227687	0.038909583	2.646200336	1.409943425	HDACi
A549	Belinostat	Q68CZ2	TNS3	0.306501379	0.329031204	0.001783656	0.317766291	0.015930992	0.050134304	-1.653962004	0.037068395	2.748688785	1.430996213	HDACi
PC9	Abexinostat	Q86VE9-4	SERINC5	0.271374283	0.364236509	0.004310843	0.317805396	0.065663509	0.206615463	-1.653784474	0.045677647	2.365437744	1.340296278	HDACi
H292	TSA	P00749	PLAU	0.322562138	0.313233004	0.002986808	0.317897571	0.006596694	0.020751005	-1.653366103	0.041490514	2.524792638	1.382051186	HDACi
PC9	Belinostat	P0CAP2	POLR2M	0.437887425	0.198029376	0.026981663	0.317958401	0.169605253	0.533419632	-1.653090069	0.095626186	1.56893129	1.019423165	HDACi
PC9	Abexinostat	Q11128	FUT5	0.333636604	0.302325808	0.00057027	0.317981206	0.022140076	0.069626997	-1.652986595	0.032248279	3.243919391	1.491493459	HDACi
A549	CUDC101	O75147	OBSL1	0.323696027	0.31257508	0.000799742	0.318135553	0.007863697	0.024718071	-1.652286486	0.033340971	3.097050055	1.477021753	HDACi
PSC1	Vorinostat	P01584	IL1B	0.363343421	0.272964102	0.029465856	0.318153761	0.063907829	0.200870891	-1.652203917	0.100194985	1.530680934	0.999154017	HDACi
PSC1	Panobinostat	P28300	LOX	0.220061873	0.416264775	0.138097928	0.318163324	0.138736402	0.436054037	-1.652160555	0.256052716	0.859812837	0.591670613	HDACi
A549	Abexinostat	P17010-3	ZFX	0.362863178	0.273719453	0.00516012	0.318291315	0.063034132	0.198039121	-1.651580301	0.048158645	2.287340204	1.317325745	HDACi
PC9	Belinostat	O14879	IFIT3	0.287363237	0.349298435	0.002073915	0.318330836	0.043794798	0.137576362	-1.651401179	0.038203641	2.683209118	1.417895245	HDACi
PC9	Belinostat	Q9H422	HIPK3	0.25771	0.379083621	0.011447196	0.318396811	0.085824111	0.269550786	-1.65110221	0.063949495	1.941300879	1.19416288	HDACi
PSC1	Vorinostat	P10646	TFPI	0.353903447	0.282912155	0.046906519	0.318407801	0.050198424	0.157654504	-1.651052412	0.129724648	1.328766792	0.886977498	HDACi
HCT116	TSA	P21583	KITLG	0.28930217	0.347699735	0.013002423	0.318500952	0.041293314	0.12964895	-1.650630408	0.067455875	1.88597571	1.170980217	HDACi
HCT116	Vorinostat	Q08345-5	DDR1	0.308054736	0.329040957	0.000374494	0.318547847	0.014839499	0.046584836	-1.65041801	0.031985087	3.426555032	1.495052458	HDACi
A549	Belinostat	Q6ZVF9	GPRIN3	0.328708117	0.308490436	0.004401172	0.318599276	0.014296059	0.044871599	-1.650185104	0.045939361	2.356431674	1.337815051	HDACi
PSC1	CUDC101	Q01628	IFITM3	0.341927666	0.295301697	0.096205039	0.318614682	0.032969539	0.103477776	-1.650115347	0.201859236	1.016802178	0.694951375	HDACi
PC9	Abexinostat	O60381	HBP1	0.333017487	0.304571068	0.002962227	0.318794278	0.020114655	0.063096037	-1.649302361	0.041393412	2.528381609	1.383068772	HDACi
HCT116	Belinostat	Q14145	KEAP1	0.310363939	0.327235925	0.000152068	0.318799932	0.011930296	0.037422516	-1.649276774	0.029670807	3.817961242	1.527670639	HDACi
A549	Abexinostat	Q15596	NCOA2	0.328692955	0.308925339	0.003368712	0.318809147	0.013977815	0.043843834	-1.649235071	0.04281138	2.472536134	1.368440769	HDACi
A549	CUDC101	Q8IVL0	NAV3	0.279987712	0.357685674	0.003875524	0.318836693	0.054940756	0.17231629	-1.649110425	0.044371307	2.411669556	1.352897779	HDACi
H292	Belinostat	O60487	MPZL2	0.329767914	0.308358907	0.000478622	0.31906341	0.015138454	0.047446537	-1.648084922	0.032169783	3.320006923	1.492551868	HDACi
H292	Panobinostat	Q5TAA0	TTC22	0.353061995	0.285069201	0.003269054	0.319065598	0.048078166	0.150684267	-1.648075033	0.042502528	2.485577887	1.371585241	HDACi
H292	Panobinostat	P04818	TYMS	0.309998202	0.328196199	0.012366307	0.319097201	0.012867927	0.040326042	-1.647932142	0.066131169	1.907759966	1.179593798	HDACi
H292	Vorinostat	O95377	GJB5	0.26965063	0.368878256	0.010967532	0.319264443	0.070164527	0.219769313	-1.647176209	0.062785732	1.959891087	1.202139035	HDACi
PC9	Vorinostat	Q6ISB3	GRHL2	0.343774557	0.294763234	0.001203118	0.319268896	0.034656239	0.108548748	-1.647156086	0.034823926	2.919691898	1.458122272	HDACi
H292	Panobinostat	Q14995	NR1D2	0.305860806	0.333211745	0.002201198	0.319536275	0.019340034	0.060525317	-1.645948372	0.038624437	2.657340988	1.413137842	HDACi
HCT116	Panobinostat	Q15723	ELF2	0.316564307	0.322587403	0.002239877	0.319575855	0.004258972	0.013326951	-1.645769685	0.038803884	2.649775831	1.4111248	HDACi
A549	CUDC101	P05305	EDN1	0.358044639	0.281227695	0.005644201	0.319636167	0.054317782	0.169936283	-1.645497438	0.049597731	2.248397566	1.304538195	HDACi
H292	TSA	Q92597	NDRG1	0.356032969	0.283321417	0.016799268	0.319677193	0.051414831	0.160833592	-1.645312274	0.075747966	1.774709639	1.120629024	HDACi
H292	Abexinostat	Q9NQ84-2	GPRC5C	0.353794942	0.285802815	0.00416911	0.319798878	0.048077694	0.150337281	-1.644763216	0.045259431	2.379956639	1.34429091	HDACi
H292	Ralimetinib	Q99741	CDC6	0.424691589	0.21495414	0.05560988	0.319822864	0.148306773	0.463715354	-1.644655013	0.143341339	1.254848042	0.843628543	Ralimetinib
HCT116	Abexinostat	Q56NI9	ESCO2	0.274724636	0.365042105	0.005522455	0.31988337	0.063864095	0.199648061	-1.644382102	0.049266809	2.257867794	1.30744557	HDACi
HCT116	Panobinostat	O15417	TNRC18	0.381158424	0.258692067	0.00727572	0.319925246	0.086596791	0.270678205	-1.644193254	0.053977941	2.138124014	1.267783686	HDACi
PC9	Abexinostat	P00749	PLAU	0.326936563	0.313167487	0.001116376	0.320052025	0.009736207	0.030420702	-1.64362166	0.034441853	2.952189342	1.462913488	HDACi
PC9	Panobinostat	Q86UW6	N4BP2	0.305854771	0.334250085	0.000418001	0.320052428	0.020078519	0.062735094	-1.643619843	0.031988696	3.378822953	1.495003457	HDACi
A549	Belinostat	Q68CP9	ARID2	0.30505994	0.335351621	0.002393203	0.320205781	0.021419453	0.066892775	-1.642928742	0.039362324	2.621020459	1.404919272	HDACi
PC9	TSA	Q06547	GABPB1	0.333602611	0.306979938	0.011238078	0.320291275	0.018825072	0.058774853	-1.642543597	0.063449114	1.949307939	1.197574439	HDACi
PC9	Abexinostat	P02792	FTL	0.401920096	0.238781616	0.01804495	0.320350856	0.115356325	0.3600937	-1.642275249	0.078371098	1.743644314	1.10584407	HDACi
A549	Vorinostat	P35568	IRS1	0.343070144	0.297962952	0.010314041	0.320516548	0.031895602	0.09951312	-1.641529251	0.061318587	1.986571158	1.212407859	HDACi
A549	Belinostat	Q8NC67	NETO2	0.257219929	0.383845556	0.027402961	0.320532743	0.089537839	0.279340695	-1.641456359	0.096393885	1.562202505	1.015950515	HDACi
HCT116	TSA	P09758	TACSTD2	0.320489641	0.320580628	0.003795331	0.320535134	6.43E-05	0.000200719	-1.641445594	0.04418136	2.420750352	1.35476092	HDACi
A549	Panobinostat	Q16790	CA9	0.318016252	0.32307077	0.002288716	0.320543511	0.003574084	0.011150075	-1.64140789	0.039028177	2.640408151	1.408621734	HDACi
A549	Vorinostat	Q96A19	CCDC102A	0.335131404	0.30597875	0.003865987	0.320555077	0.020614039	0.064307324	-1.641355838	0.04434577	2.412739626	1.353147797	HDACi
PC9	Panobinostat	P46937-9	YAP1	0.364073295	0.277345051	0.041543808	0.320709173	0.06132613	0.191220379	-1.640662476	0.121001345	1.381493695	0.917209801	HDACi
PSC1	Panobinostat	P02649	APOE	0.141677783	0.499838913	0.111214222	0.320758348	0.253258164	0.789560631	-1.64044128	0.221903938	0.953839672	0.65383499	HDACi
PC9	Panobinostat	Q8N960	CEP120	0.389108494	0.252454885	0.013432014	0.32078169	0.096628694	0.301228832	-1.640336301	0.068390627	1.871858864	1.165003416	HDACi
PC9	CUDC101	Q9H3Q1	CDC42EP4	0.336840257	0.304806509	0.001024787	0.320823383	0.02265128	0.070603582	-1.640148799	0.03415437	2.9893663	1.466553717	HDACi
PC9	Abexinostat	P30530	AXL	0.301906778	0.339876351	0.001535973	0.320891565	0.026848542	0.083668582	-1.63984223	0.036029007	2.813616536	1.443347702	HDACi
PC9	Vorinostat	Q9P2P1	NYNRIN	0.330730719	0.31109426	0.000356573	0.320912489	0.013885073	0.043267476	-1.639748157	0.031850389	3.44785161	1.496885263	HDACi
HCT116	Abexinostat	O43734	TRAF3IP2	0.404806458	0.237019064	0.021249171	0.320912761	0.118643604	0.36970672	-1.639746935	0.084643607	1.672658017	1.072405839	HDACi
H292	Belinostat	P14316	IRF2	0.321062819	0.3208833	0.003209546	0.32097306	0.000126939	0.000395482	-1.639475883	0.042273312	2.493556385	1.373933725	HDACi
PSC1	CUDC101	Q9Y2Y9	KLF13	0.235995201	0.406313579	0.014655213	0.32115439	0.12043328	0.375001194	-1.638661078	0.07116935	1.834007856	1.147707003	HDACi
H292	Vorinostat	Q9H4F8-2	SMOC1	0.326801606	0.315678795	0.024038871	0.3212402	0.007865015	0.024483285	-1.638275651	0.090114535	1.619085935	1.045205153	HDACi
HCT116	Abexinostat	Q96BF6	NACC2	0.241438759	0.401102111	0.025829331	0.321270435	0.112899039	0.351414344	-1.638139873	0.093506582	1.587886844	1.029157817	HDACi
PC9	Belinostat	Q6ZS11	RINL	0.28803301	0.354531023	0.003850286	0.321282017	0.047021196	0.146354896	-1.638087865	0.044298769	2.414506953	1.353608345	HDACi
HCT116	Vorinostat	Q9P2N6	KANSL3	0.292488416	0.350230423	0.002445197	0.32135942	0.040829765	0.12705327	-1.637740334	0.039561083	2.611686095	1.402731823	HDACi
A549	CUDC101	Q9ULD2	MTUS1	0.311879	0.330972243	0.000179428	0.321425622	0.013500962	0.042003378	-1.637443161	0.02974763	3.746110196	1.526547634	HDACi
PSC1	CUDC101	O75840	KLF7	0.30831536	0.334870991	0.000346935	0.321593176	0.018777667	0.058389507	-1.636691302	0.031741592	3.459752248	1.498371289	HDACi
PSC1	Belinostat	P19438	TNFRSF1A	0.299442795	0.343894943	0.001032198	0.321668869	0.031432415	0.097716684	-1.636351774	0.034163624	2.986237029	1.466436073	HDACi
PC9	TSA	P46937-9	YAP1	0.371063559	0.272726312	0.041581862	0.321894935	0.069534935	0.216017486	-1.635338217	0.121066926	1.381096063	0.916974484	HDACi
PC9	Belinostat	Q14103-4	HNRNPD	0.356262992	0.287558153	0.003673408	0.321910573	0.048581658	0.150916628	-1.635268135	0.043766177	2.43493084	1.358861388	HDACi
A549	CUDC101	Q15596	NCOA2	0.35657672	0.287252138	0.004402929	0.321914429	0.049019882	0.152276125	-1.63525085	0.045946961	2.356258318	1.337743205	HDACi
A549	Belinostat	Q6ZUX7	LHFPL2	0.287992739	0.35586147	0.079200408	0.321927104	0.047990439	0.149072379	-1.635194046	0.178242858	1.101272581	0.748987863	HDACi
HCT116	Panobinostat	Q9C029	TRIM7	0.337043029	0.307044007	0.001871279	0.322043518	0.021212512	0.065868463	-1.634672442	0.03742252	2.72786136	1.426866973	HDACi
HCT116	Abexinostat	P18827	SDC1	0.266844302	0.377327011	0.010432869	0.322085657	0.078123073	0.242553715	-1.63448368	0.061585505	1.981596239	1.21052149	HDACi
PC9	CUDC101	Q02952	AKAP12	0.33830997	0.305947667	0.004823552	0.322128818	0.022883604	0.071038673	-1.634290362	0.047132894	2.316633046	1.326675893	HDACi
PSC1	Belinostat	Q8NAP3	ZBTB38	0.350272464	0.293989937	0.076377905	0.322131201	0.039797757	0.12354518	-1.634279693	0.174230845	1.117032261	0.758874958	HDACi
PC9	Vorinostat	O60487	MPZL2	0.321267105	0.323045865	0.007730374	0.322156485	0.001257773	0.003904229	-1.634166458	0.054969533	2.111799508	1.25987795	HDACi
H292	Vorinostat	Q9NPR2	SEMA4B	0.318491495	0.325828199	0.000594584	0.322159847	0.005187834	0.016103291	-1.634151403	0.032248279	3.225786893	1.491493459	HDACi
A549	Panobinostat	P48443	RXRG	0.353635831	0.290773648	0.008605754	0.32220474	0.044450276	0.137956616	-1.633950378	0.057225552	2.065211062	1.242410009	HDACi
HCT116	CUDC101	P04818	TYMS	0.303088501	0.341388766	0.002540226	0.322238634	0.027082377	0.084044476	-1.633798622	0.039978312	2.595127625	1.398175547	HDACi
H292	TSA	P22223	CDH3	0.321991834	0.32254527	0.00163204	0.322268552	0.000391339	0.001214325	-1.633664682	0.036413769	2.787269139	1.438734362	HDACi
PC9	Panobinostat	Q9UPQ0-4	LIMCH1	0.349217779	0.295725245	0.005776254	0.322471512	0.037824933	0.117296977	-1.632756381	0.049983709	2.238353716	1.301171522	HDACi
PC9	TSA	Q7Z7D3	VTCN1	0.285282427	0.360091372	0.006121783	0.322686899	0.052897912	0.163929531	-1.631793088	0.050982508	2.213122047	1.292578804	HDACi
A549	Belinostat	Q08345-5	DDR1	0.337594908	0.307806554	0.001512215	0.322700731	0.021063547	0.065272696	-1.631731248	0.03594675	2.820386578	1.444340365	HDACi
H292	CUDC101	Q9H3D4	TP63	0.325375264	0.320030767	0.000536782	0.322703016	0.00377913	0.011710861	-1.631721034	0.032248279	3.270201828	1.491493459	HDACi
A549	Belinostat	Q96BU1	S100PBP	0.336409674	0.309220026	0.001219803	0.32281485	0.019225984	0.059557311	-1.631221148	0.034846425	2.913710285	1.457841769	HDACi
H292	Vorinostat	Q9ULU4-19	ZMYND8	0.325811759	0.320006108	0.002049443	0.322908933	0.004105215	0.012713228	-1.630800741	0.038086249	2.688364183	1.419231797	HDACi
PC9	CUDC101	A6NDU8	C5orf51	0.36084727	0.285038973	0.003112264	0.322943121	0.053604562	0.165987624	-1.630648003	0.041892465	2.506923614	1.377864086	HDACi
HCT116	TSA	Q9UKT4	FBXO5	0.314337304	0.331569388	0.00514035	0.322953346	0.012184923	0.037729671	-1.630602329	0.048074581	2.289007287	1.318084494	HDACi
A549	CUDC101	Q96JK9	MAML3	0.323064404	0.322984375	0.052588905	0.323024389	5.66E-05	0.000175185	-1.630284998	0.138616657	1.279105869	0.858184578	HDACi
A549	Abexinostat	Q8WYP3-2	RIN2	0.358867964	0.287257948	0.013511742	0.323062956	0.050635928	0.15673703	-1.630112763	0.068594187	1.86928865	1.163712687	HDACi
PSC1	TSA	Q5T750	XP32	0.237453623	0.408705054	0.259430376	0.323079338	0.121093048	0.374809013	-1.630039605	0.394891615	0.585979175	0.403522087	HDACi
PC9	Vorinostat	O95365	ZBTB7A	0.346144761	0.300014035	0.001053932	0.323079398	0.032619349	0.10096388	-1.630039339	0.034223759	2.977187235	1.465672287	HDACi
H292	Belinostat	P15104	GLUL	0.364748782	0.281514804	0.030149608	0.323131793	0.058855311	0.182140266	-1.62980539	0.101396511	1.520718329	0.993976988	HDACi
H292	CUDC101	P15104	GLUL	0.375792915	0.270831315	0.030388569	0.323312115	0.074219059	0.229558546	-1.629000526	0.101839957	1.517289745	0.992081793	HDACi
PSC1	Abexinostat	P01584	IL1B	0.338761433	0.307901617	0.031198597	0.323331525	0.021821185	0.067488579	-1.628913917	0.103225594	1.505864938	0.986212608	HDACi
A549	Vorinostat	Q8WYP3-2	RIN2	0.344884291	0.301781927	0.013382294	0.323333109	0.030477974	0.094261841	-1.628906848	0.068274178	1.873469417	1.165743519	HDACi
A549	Abexinostat	Q8TE76	MORC4	0.368838748	0.277849411	0.006951333	0.32334408	0.064339177	0.198980532	-1.6288579	0.053180998	2.157931896	1.274243519	HDACi
H292	Abexinostat	Q86U86	PBRM1	0.264953867	0.381740347	0.008044307	0.323347107	0.082580512	0.255392766	-1.628844392	0.055764411	2.094511357	1.253642882	HDACi
PC9	TSA	Q9Y287	ITM2B	0.315186329	0.331534396	0.002280651	0.323360362	0.011559829	0.03574906	-1.628785252	0.038984335	2.641941096	1.409109868	HDACi
PC9	Belinostat	P08670	VIM	0.23515914	0.411806102	0.101695613	0.323482621	0.124908265	0.386135936	-1.628239889	0.209271077	0.992697782	0.679290791	HDACi
PSC1	Belinostat	Q92481-2	TFAP2B	0.313043199	0.334016372	0.000863545	0.323529786	0.014830273	0.045838972	-1.628029555	0.033587573	3.063714935	1.473821372	HDACi
A549	Panobinostat	P28827-2	PTPRM	0.331056819	0.316275542	0.000409514	0.323666181	0.010451941	0.032292348	-1.627421466	0.031988696	3.387731047	1.495003457	HDACi
PC9	Abexinostat	O95365	ZBTB7A	0.341991221	0.305904062	0.000663809	0.323947641	0.025517475	0.078770368	-1.626167443	0.032567165	3.177956974	1.48722005	HDACi
PSC1	Belinostat	P08253	MMP2	0.368296852	0.279623009	0.030412417	0.323959931	0.062701876	0.193548244	-1.626112711	0.101883359	1.516949063	0.991896747	HDACi
PSC1	Belinostat	Q8N9Z2	CCDC71L	0.407445453	0.240566804	0.10144199	0.324006129	0.118001024	0.364193803	-1.625906992	0.208928458	0.99378224	0.680002402	HDACi
H292	Vorinostat	Q08345-5	DDR1	0.344041667	0.303998264	0.004315127	0.324019966	0.028314962	0.087386472	-1.625845381	0.045692006	2.365006446	1.340159772	HDACi
A549	Panobinostat	P35568	IRS1	0.347096289	0.301016405	0.010419723	0.324056347	0.032583398	0.100548558	-1.625683403	0.061551279	1.982143841	1.210762916	HDACi
HCT116	Belinostat	O43286	B4GALT5	0.298185136	0.349992211	0.045703769	0.324088674	0.036633134	0.113034293	-1.625539493	0.127781134	1.340047986	0.893533263	HDACi
H292	Panobinostat	O15195	VILL	0.368884027	0.279395131	0.029241244	0.324139579	0.063278205	0.195219002	-1.625312903	0.099765019	1.534004154	1.001021712	HDACi
HCT116	Panobinostat	O95407	TNFRSF6B	0.31272152	0.335614972	0.00056453	0.324168246	0.016188115	0.049937387	-1.625185316	0.032248279	3.248312628	1.491493459	HDACi
H292	Panobinostat	Q15345	LRRC41	0.36321148	0.285182038	0.004162001	0.324196759	0.055175148	0.170190313	-1.625058428	0.045244915	2.380697772	1.344430227	HDACi
PC9	Abexinostat	Q9H422	HIPK3	0.366601023	0.282203513	0.003911984	0.324402268	0.059678052	0.183963114	-1.624144188	0.044473855	2.407602887	1.351895224	HDACi
A549	Belinostat	Q7Z4F1	LRP10	0.301389556	0.347472107	0.012523975	0.324430832	0.032585284	0.10043831	-1.624017164	0.066415668	1.902257824	1.177729457	HDACi
H292	Vorinostat	Q96MT1-5	RNF145	0.307520603	0.34151292	0.00106935	0.324516761	0.024036198	0.074067663	-1.623635099	0.034286673	2.970880257	1.464874649	HDACi
A549	Panobinostat	Q96JK9	MAML3	0.386754666	0.262486075	0.047220339	0.32462037	0.087871163	0.270689	-1.623174561	0.130215829	1.325870898	0.88533622	HDACi
HCT116	Belinostat	P08581-2	MET	0.293322836	0.356018737	0.002832674	0.324670787	0.044332697	0.136546614	-1.622950516	0.041047502	2.547803436	1.386713266	HDACi
A549	CUDC101	P36941	LTBR	0.31608011	0.333421066	0.059991093	0.324750588	0.012261908	0.037757923	-1.622595955	0.150092511	1.221913223	0.823640977	HDACi
PC9	CUDC101	O14867	BACH1	0.331132845	0.318396078	0.000835169	0.324764462	0.009006254	0.02773165	-1.622534324	0.033449898	3.078225685	1.475605206	HDACi
HCT116	CUDC101	P17481	HOXB8	0.308999044	0.340533796	0.003047564	0.32476642	0.022298437	0.068659922	-1.622525624	0.041679542	2.516047101	1.38007706	HDACi
HCT116	Abexinostat	O75362	ZNF217	0.357885858	0.291815214	0.005066498	0.324850536	0.046719001	0.143816911	-1.62215201	0.047911814	2.295292118	1.319557389	HDACi
H292	Panobinostat	P78545	ELF3	0.338542501	0.311160957	0.0016396	0.324851729	0.019361676	0.059601578	-1.622146711	0.036429491	2.785262012	1.438546893	HDACi
H292	Abexinostat	Q86VZ4	LRP11	0.354535272	0.295168475	0.002572156	0.324851874	0.041978665	0.129224019	-1.622146068	0.040102179	2.589702662	1.396832028	HDACi
PC9	Belinostat	Q14126	DSG2	0.316632043	0.333459104	0.000200974	0.325045574	0.011898529	0.036605725	-1.621286086	0.030077076	3.696859127	1.521764388	HDACi
A549	TSA	Q5U5Q3	MEX3C	0.333990812	0.316313281	0.000710609	0.325152046	0.012499902	0.038443253	-1.620813591	0.032796534	3.148369329	1.484172056	HDACi
A549	Belinostat	Q96A19	CCDC102A	0.33538139	0.314960464	0.00394643	0.325170927	0.014439776	0.044406724	-1.62072982	0.044583418	2.403795628	1.350826636	HDACi
PC9	Belinostat	O43278	SPINT1	0.293918003	0.356432063	0.003367627	0.325175033	0.044204116	0.135939452	-1.620711603	0.04281138	2.472675961	1.368440769	HDACi
H292	TSA	Q9NQ84-2	GPRC5C	0.356666899	0.294290087	0.003976047	0.325478493	0.044107067	0.135514537	-1.619365878	0.044669076	2.400548508	1.349993032	HDACi
HCT116	TSA	Q9GZR1	SENP6	0.330196422	0.320965056	0.00113882	0.325580739	0.006527562	0.020048979	-1.618912739	0.034534052	2.943545046	1.461752458	HDACi
HCT116	Belinostat	Q68CP9	ARID2	0.311784883	0.33952587	0.000685099	0.325655377	0.01961584	0.060234965	-1.618582048	0.032774859	3.16424644	1.484459167	HDACi
H292	Belinostat	Q15596	NCOA2	0.309064921	0.34225678	0.002884727	0.325660851	0.023470189	0.07206942	-1.618557798	0.04120854	2.539895233	1.385012767	HDACi
H292	CUDC101	O60487	MPZL2	0.329967593	0.321475828	0.000211606	0.325721711	0.006004585	0.018434708	-1.618288211	0.03038685	3.674472994	1.517314322	HDACi
HCT116	TSA	Q9Y6X2	PIAS3	0.360235405	0.291219661	0.0137673	0.325727533	0.048801501	0.149823076	-1.618262422	0.06917673	1.861151212	1.16003997	HDACi
HCT116	Abexinostat	P30305-4	CDC25B	0.387845731	0.263674121	0.008167745	0.325759926	0.087802587	0.269531579	-1.618118956	0.056046875	2.087897805	1.2514486	HDACi
PSC1	Panobinostat	Q14201-2	BTG3	0.33365745	0.318100812	0.004748451	0.325879131	0.011000204	0.033755473	-1.617591128	0.046913676	2.323448063	1.328700531	HDACi
PSC1	Abexinostat	Q99708-2	RBBP8	0.278587588	0.373239114	0.004754655	0.325913351	0.066928736	0.205357454	-1.617439643	0.046925342	2.322881015	1.328592552	HDACi
PC9	Abexinostat	Q14210	LY6D	0.250554066	0.401569438	0.011106558	0.326061752	0.106783994	0.327496227	-1.616782876	0.063116196	1.954420505	1.199859184	HDACi
H292	CUDC101	Q96SA4-4	SERINC2	0.251305879	0.400824281	0.032423072	0.32606508	0.105725476	0.324246545	-1.616768151	0.105466353	1.489145834	0.976886072	HDACi
H292	Panobinostat	O95377	GJB5	0.375915245	0.276312762	0.020513804	0.326114004	0.070429591	0.215966167	-1.616551702	0.08319805	1.687953808	1.079886851	HDACi
A549	CUDC101	Q8TE76	MORC4	0.297410353	0.355253923	0.009485253	0.326332138	0.04090158	0.125337273	-1.615587021	0.05932185	2.022951085	1.226785312	HDACi
A549	Panobinostat	Q15326	ZMYND11	0.322631876	0.33025231	3.58E-05	0.326442093	0.005388461	0.016506635	-1.615100998	0.028448483	4.44630449	1.54594089	HDACi
A549	Panobinostat	P56559-2	ARL4C	0.332365488	0.320870363	0.000597188	0.326617925	0.008128281	0.024886206	-1.614324124	0.032248279	3.223889112	1.491493459	HDACi
PC9	Vorinostat	Q8WXI7	MUC16	0.354032302	0.299253907	0.001538224	0.326643105	0.038734175	0.118582558	-1.61421291	0.036030302	2.812980428	1.443332099	HDACi
PSC1	TSA	Q14145	KEAP1	0.347031994	0.306364128	0.00193422	0.326698061	0.028756524	0.088021716	-1.613970204	0.037707746	2.713494204	1.42356943	HDACi
H292	CUDC101	Q15583	TGIF1	0.355175637	0.298238252	0.002500727	0.326706944	0.040260811	0.123232187	-1.613930974	0.039806892	2.601933725	1.400041725	HDACi
HCT116	CUDC101	Q9BVI0	PHF20	0.337245557	0.316291474	0.003377609	0.326768516	0.014816774	0.045343334	-1.613659109	0.042819631	2.471390597	1.368357075	HDACi
H292	Vorinostat	A8K2U0	A2ML1	0.430770065	0.223169669	0.333981489	0.326969867	0.146795647	0.448957724	-1.612770409	0.470367814	0.476277604	0.327562404	HDACi
A549	Belinostat	P47974	ZFP36L2	0.358813989	0.295139237	0.009890319	0.326976613	0.045024849	0.137700518	-1.612740645	0.060301863	2.004789719	1.219669272	HDACi
A549	CUDC101	Q96B01	RAD51AP1	0.312781391	0.341707328	0.005416534	0.327244359	0.020453726	0.062502915	-1.61155977	0.048944188	2.266278506	1.310298877	HDACi
HCT116	Abexinostat	Q9P2B7	CFAP97	0.310062049	0.344507412	0.002685023	0.32728473	0.02435655	0.074420061	-1.6113818	0.040516261	2.571051974	1.39237064	HDACi
PSC1	Belinostat	O60315	ZEB2	0.274305879	0.380374965	0.018890439	0.327340422	0.07500217	0.229125903	-1.611136327	0.079958824	1.723757959	1.097133602	HDACi
PC9	Ralimetinib	Q2V2M9-4	FHOD3	0	0.654870864	0.15060232	0.327435432	0.463063629	1.414213562	-1.61071765	0.271480804	0.822168337	0.566260873	Ralimetinib
A549	TSA	Q68CP9	ARID2	0.339424849	0.315731482	0.001323707	0.327578166	0.016753741	0.051144254	-1.610088896	0.035275038	2.878208102	1.452532515	HDACi
PC9	CUDC101	O14613	CDC42EP2	0.353901434	0.30132853	0.009593213	0.327614982	0.037174657	0.113470564	-1.609926761	0.059587833	2.018035926	1.224842405	HDACi
A549	TSA	Q96B01	RAD51AP1	0.276414344	0.37902765	0.008025177	0.327720997	0.072558565	0.221403466	-1.609459988	0.05572014	2.095545405	1.2539878	HDACi
H292	TSA	P24394	IL4R	0.321635025	0.334081239	0.000493872	0.327858132	0.008800802	0.026843324	-1.608856417	0.032242541	3.306385416	1.491570734	HDACi
H292	Abexinostat	P17010-3	ZFX	0.311622265	0.344098542	0.000631446	0.327860404	0.022964196	0.070042601	-1.60884642	0.032498232	3.199663916	1.488140269	HDACi
A549	TSA	Q9NR63	CYP26B1	0.450525961	0.205213794	0.066184949	0.327869877	0.173461897	0.529057131	-1.608804733	0.159365334	1.179240762	0.797606144	HDACi
PC9	Vorinostat	O76061	STC2	0.296873995	0.358925707	0.005581847	0.327899851	0.043877186	0.133812768	-1.60867285	0.049431434	2.2532221	1.305996791	HDACi
H292	TSA	Q96KN4	LRATD1	0.344808243	0.31129569	0.014948673	0.328051967	0.023696954	0.072235366	-1.608003725	0.071820319	1.825397362	1.143752672	HDACi
HCT116	CUDC101	Q6P5Z2	PKN3	0.318120778	0.338213162	0.006313314	0.32816697	0.014207461	0.04329339	-1.607498056	0.051522084	2.199742629	1.288006576	HDACi
A549	Vorinostat	Q15596	NCOA2	0.358874341	0.297508621	0.004121875	0.328191481	0.043392116	0.132215853	-1.607390305	0.045133402	2.384905141	1.345501928	HDACi
H292	Vorinostat	Q16790	CA9	0.3631855	0.293236979	0.019834064	0.328211239	0.049461074	0.150698903	-1.607303451	0.081862792	1.7025883	1.08691345	HDACi
H292	Vorinostat	Q9GZT5	WNT10A	0.348277211	0.308359805	0.007819866	0.328318508	0.028225869	0.085970995	-1.606832015	0.055187567	2.106800662	1.258158749	HDACi
PC9	TSA	Q8WXI7	MUC16	0.314120992	0.342604476	0.001094194	0.328362734	0.020140864	0.061337241	-1.60663769	0.034441853	2.960905788	1.462913488	HDACi
A549	Abexinostat	Q9H5Y7	SLITRK6	0.320843682	0.335895714	0.002055528	0.328369698	0.010643394	0.032412838	-1.606607093	0.038109577	2.687076616	1.41896587	HDACi
H292	Belinostat	P30530	AXL	0.329482704	0.327320064	3.03E-06	0.328401384	0.001529218	0.004656551	-1.606467888	0.020352463	5.517887806	1.691383033	HDACi
HCT116	Abexinostat	P78410	BTN3A2	0.329274551	0.327876675	0.019746632	0.328575613	0.000988447	0.00300828	-1.605702688	0.081673869	1.704506966	1.08791687	HDACi
H292	Panobinostat	Q02487	DSC2	0.350141869	0.30740977	0.015571986	0.32877582	0.030216157	0.091905046	-1.604823898	0.073194729	1.807655986	1.135520193	HDACi
H292	Abexinostat	E7ERA6	RNF223	0.327259801	0.330357284	0.003036536	0.328808542	0.002190251	0.006661175	-1.604680315	0.041641702	2.517621494	1.380471525	HDACi
H292	CUDC101	Q14210	LY6D	0.382964465	0.274667897	0.023700134	0.328816181	0.076577238	0.23288768	-1.604646798	0.089491903	1.625249198	1.048216258	HDACi
A549	Panobinostat	Q9Y6R7	FCGBP	0.266103363	0.391671139	0.017029991	0.328887251	0.088789826	0.269970411	-1.60433501	0.076254397	1.768785585	1.117735107	HDACi
A549	Abexinostat	P49796	RGS3	0.319616685	0.33831103	0.004589879	0.328963858	0.013218898	0.040183435	-1.603999007	0.046500004	2.338198739	1.332547012	HDACi
A549	Belinostat	Q9H582	ZNF644	0.318713947	0.339549625	0.001013786	0.329131786	0.014733049	0.044763374	-1.603262732	0.034084598	2.994053549	1.46744183	HDACi
A549	TSA	Q86UU0	BCL9L	0.369415718	0.289050775	0.005692405	0.329233246	0.056826596	0.172602847	-1.602818067	0.049736765	2.244704173	1.303322465	HDACi
A549	Belinostat	P00450	CP	0.344802864	0.313834915	0.001624747	0.329318889	0.021897647	0.066493746	-1.60244283	0.03640768	2.78921438	1.438806996	HDACi
A549	Panobinostat	Q9HBE1	PATZ1	0.335872668	0.322787937	0.001615726	0.329330302	0.009252302	0.028094294	-1.602392831	0.036372886	2.791632416	1.439222237	HDACi
HCT116	CUDC101	Q92896-2	GLG1	0.328700341	0.33015967	0.00136717	0.329430006	0.001031901	0.003132384	-1.601956128	0.035342686	2.86417734	1.451700452	HDACi
A549	Panobinostat	Q8IWK6	ADGRA3	0.357275645	0.301672119	0.00577838	0.329473882	0.03931763	0.119334588	-1.60176399	0.049986698	2.238193896	1.30114555	HDACi
A549	TSA	Q9Y4U1	MMACHC	0.30041466	0.358602477	0.001821268	0.329508568	0.041145	0.12486777	-1.601612115	0.037231993	2.739626173	1.429083716	HDACi
PC9	Belinostat	Q8N4U5	TCP11L2	0.294981347	0.364072362	0.002803197	0.329526854	0.048854725	0.14825719	-1.601532055	0.040973288	2.552346324	1.387499187	HDACi
H292	Belinostat	Q99081-3	TCF12	0.335060655	0.324339136	0.000253118	0.329699895	0.007581259	0.022994423	-1.600774666	0.03088612	3.596677803	1.510236641	HDACi
PC9	Belinostat	Q96RT1-8	ERBIN	0.320843441	0.338652962	0.000178533	0.329748201	0.012593233	0.038190452	-1.600563305	0.02974763	3.748280985	1.526547634	HDACi
HCT116	Vorinostat	P21583	KITLG	0.336860183	0.322722124	0.015832521	0.329791153	0.009997118	0.030313481	-1.600375395	0.073704229	1.800449933	1.132507595	HDACi
H292	Vorinostat	P61626	LYZ	0	0.65988084	0.407356881	0.32994042	0.466606217	1.414213562	-1.599722566	0.540074033	0.390024943	0.267546703	HDACi
PC9	CUDC101	Q15653	NFKBIB	0.360448327	0.299729652	0.001866608	0.33008899	0.042934587	0.130069734	-1.599073077	0.037412924	2.728946826	1.426978352	HDACi
H292	CUDC101	P78545	ELF3	0.338422318	0.321768913	0.001612638	0.330095615	0.011775735	0.035673711	-1.59904412	0.036363698	2.79246304	1.439331962	HDACi
PC9	TSA	Q86UW6	N4BP2	0.272294205	0.388070042	0.007301798	0.330182123	0.081865879	0.247941586	-1.598666083	0.054014777	2.136570208	1.26748741	HDACi
H292	TSA	Q8TDS4	HCAR2	0.35227268	0.308384671	0.042946978	0.330328675	0.031033509	0.093947365	-1.598025881	0.1232692	1.367067386	0.909145423	HDACi
H292	Vorinostat	Q11128	FUT5	0.365897941	0.295274936	0.004922411	0.330586439	0.049938006	0.151058846	-1.596900551	0.047439781	2.307822156	1.323857328	HDACi
HCT116	Belinostat	Q92766-2	RREB1	0.29601697	0.365420501	0.008018899	0.330718735	0.049075708	0.148391072	-1.596323318	0.055704309	2.095885234	1.254111212	HDACi
A549	TSA	Q96A19	CCDC102A	0.3167654	0.344770991	0.005727651	0.330768195	0.019802943	0.05986955	-1.596107575	0.049849173	2.242023485	1.302342046	HDACi
HCT116	Vorinostat	P30291	WEE1	0.298805127	0.362777991	0.002813712	0.330791559	0.045235646	0.1367497	-1.596005674	0.041010488	2.55072039	1.387105066	HDACi
H292	Belinostat	Q6ZW31	SYDE1	0.31142765	0.350565294	0.002985385	0.330996472	0.027674494	0.083609633	-1.595112255	0.041485835	2.524999636	1.382100169	HDACi
HCT116	Abexinostat	P30291	WEE1	0.353872684	0.308164121	0.001053218	0.331018402	0.032320834	0.097640597	-1.595016671	0.034223759	2.977481635	1.465672287	HDACi
H292	CUDC101	P09758	TACSTD2	0.318742574	0.343327108	0.000307302	0.331034841	0.017383891	0.05251378	-1.594945027	0.031264835	3.512435314	1.50494386	HDACi
H292	CUDC101	Q9UHL9-3	GTF2IRD1	0.32176601	0.3403635	0.00154751	0.331064755	0.013150412	0.039721569	-1.594814663	0.036088596	2.810366585	1.442630016	HDACi
H292	TSA	P32926	DSG3	0.343045516	0.319084103	0.003646323	0.33106481	0.016943278	0.05117813	-1.594814426	0.04366172	2.438144902	1.359899164	HDACi
PC9	Belinostat	P18564	ITGB6	0.329834866	0.332488612	0.000358362	0.331161739	0.001876482	0.005666361	-1.594392096	0.031850389	3.445678299	1.496885263	HDACi
PSC1	TSA	P50281	MMP14	0.309484246	0.352847638	0.007743468	0.331165942	0.030662549	0.09258968	-1.594373786	0.054994091	2.111064507	1.259683971	HDACi
PC9	Abexinostat	Q08174-2	PCDH1	0.310976746	0.351489698	0.001484901	0.331233222	0.028646983	0.08648584	-1.594080717	0.035848876	2.828302506	1.445524458	HDACi
A549	Belinostat	Q9Y2Y9	KLF13	0.337454148	0.325016709	0.002686776	0.331235429	0.008794597	0.026550896	-1.594071104	0.040524136	2.570768559	1.392286236	HDACi
PC9	Belinostat	P22223	CDH3	0.281721231	0.380785365	0.004916629	0.331253298	0.070048921	0.211466336	-1.593993277	0.047430427	2.308332596	1.323942968	HDACi
PSC1	Panobinostat	Q7Z5L9	IRF2BP2	0.34862834	0.313903123	0.05585622	0.331265732	0.024554436	0.07412308	-1.593939126	0.143745146	1.252928457	0.842406812	HDACi
A549	Panobinostat	O75147	OBSL1	0.401964906	0.260573214	0.009889335	0.33126906	0.099979024	0.301806103	-1.593924629	0.060301586	2.004832906	1.219671263	HDACi
PC9	TSA	O43278	SPINT1	0.333269034	0.329297251	0.000533943	0.331283143	0.002808475	0.008477566	-1.5938633	0.032248279	3.272505174	1.491493459	HDACi
H292	Belinostat	Q9Y287	ITM2B	0.332506253	0.330084562	1.05E-05	0.331295408	0.001712394	0.005168783	-1.59380989	0.025822787	4.978358199	1.587996893	HDACi
A549	Vorinostat	Q68DK7	MSL1	0.2979322	0.365086258	0.006989747	0.331509229	0.04748509	0.14323912	-1.59287906	0.053267122	2.155538568	1.273540768	HDACi
PC9	Vorinostat	Q14103-4	HNRNPD	0.365946148	0.297179671	0.003808018	0.33156291	0.048625242	0.146654648	-1.592645466	0.044209167	2.419300979	1.354487664	HDACi
PC9	CUDC101	Q76I76	SSH2	0.359336004	0.303901587	0.003154845	0.331618795	0.039198052	0.118202141	-1.592402317	0.042058742	2.501021957	1.376143721	HDACi
PC9	Abexinostat	P30305-4	CDC25B	0.348202889	0.315198909	0.000657002	0.331700899	0.023337338	0.070356573	-1.592045173	0.032539699	3.182433455	1.487586475	HDACi
HCT116	Abexinostat	Q14145	KEAP1	0.348862397	0.31455813	0.00083611	0.331710264	0.02425678	0.073126406	-1.592004442	0.033449898	3.07773653	1.475605206	HDACi
A549	TSA	Q6ZUX7	LHFPL2	0.338906856	0.324755463	0.090840952	0.33183116	0.010006546	0.030155533	-1.59147873	0.194695514	1.041718325	0.710644056	HDACi
A549	Panobinostat	Q68CP9	ARID2	0.320156789	0.343515643	0.002174333	0.331836216	0.016517204	0.04977517	-1.591456745	0.038519453	2.662673914	1.414319885	HDACi
A549	TSA	P00450	CP	0.347340958	0.31673319	0.001630444	0.332037074	0.02164296	0.065182361	-1.590583758	0.036413769	2.787694023	1.438734362	HDACi
H292	Vorinostat	O15417	TNRC18	0.364646035	0.299495802	0.002288995	0.332070918	0.046068171	0.138729918	-1.590436713	0.039028177	2.640355232	1.408621734	HDACi
HCT116	Vorinostat	Q6AZY7	SCARA3	0.336897494	0.327325557	0.006569357	0.332111526	0.006768382	0.020379847	-1.590260303	0.052156104	2.182477164	1.282694855	HDACi
A549	TSA	P22692	IGFBP4	0.366935891	0.297347769	0.00729871	0.33214183	0.049206233	0.148148255	-1.590128666	0.054008796	2.136753916	1.267535505	HDACi
A549	Abexinostat	Q6ZUX7	LHFPL2	0.340113621	0.324194646	0.091200153	0.332154134	0.011256416	0.033889133	-1.590075227	0.195151004	1.040004432	0.709629209	HDACi
PSC1	CUDC101	Q02487	DSC2	0.382013666	0.282304092	0.011989944	0.332158879	0.070505316	0.212263831	-1.590054616	0.065246061	1.921182862	1.185445705	HDACi
A549	Panobinostat	P04150	NR3C1	0.340457648	0.324038508	0.001480095	0.332248078	0.011610085	0.034944026	-1.589667242	0.035837208	2.82971037	1.445665838	HDACi
PSC1	Vorinostat	Q92478	CLEC2B	0.305969032	0.358939651	0.021850113	0.332454341	0.037455884	0.112664745	-1.588771878	0.085898964	1.660546318	1.066012074	HDACi
A549	Abexinostat	Q8IVL0	NAV3	0.357406088	0.307703215	0.001248913	0.332554651	0.035145238	0.105682594	-1.588336645	0.034989658	2.90346768	1.456060301	HDACi
A549	Abexinostat	O60238	BNIP3L	0.312174148	0.353080662	0.024968261	0.332627405	0.028925273	0.086959983	-1.588021058	0.091856281	1.602611701	1.036891142	HDACi
HCT116	Belinostat	Q9C0C4	SEMA4C	0.287176603	0.37828715	0.004430147	0.332731877	0.064424885	0.193624025	-1.587568007	0.046005781	2.353581899	1.337187588	HDACi
H292	TSA	Q92685	ALG3	0.310619347	0.354859343	0.004771692	0.332739345	0.031282402	0.094014736	-1.587535626	0.04700658	2.321327591	1.327841341	HDACi
A549	Abexinostat	P17936-2	IGFBP3	0.353918658	0.311645337	0.008405303	0.332781998	0.029891752	0.089823825	-1.587350703	0.05666233	2.075446617	1.246705567	HDACi
PC9	Belinostat	P29466	CASP1	0.381259236	0.284391853	0.004701176	0.332825545	0.068495584	0.205800261	-1.587161929	0.046782521	2.327793521	1.32991638	HDACi
HCT116	Belinostat	Q9P2B7	CFAP97	0.26829669	0.39760759	0.013005023	0.33295214	0.091436614	0.274623896	-1.586613281	0.067455875	1.885888865	1.170980217	HDACi
H292	TSA	P21741	MDK	0.356410102	0.309650202	0.018823245	0.333030152	0.033064243	0.09928303	-1.586275293	0.079860878	1.725305508	1.097665918	HDACi
H292	Belinostat	Q9NX09	DDIT4	0.305632263	0.360572059	0.002705885	0.333102161	0.038848303	0.11662579	-1.585963383	0.040585675	2.567690612	1.391627221	HDACi
A549	CUDC101	P17010-3	ZFX	0.354230119	0.312064612	0.003181552	0.333147365	0.029815516	0.089496479	-1.585767611	0.042165426	2.497360948	1.375043508	HDACi
HCT116	Abexinostat	Q96L73	NSD1	0.293494783	0.372954833	0.004727141	0.333224808	0.05618674	0.168615117	-1.585432283	0.046847516	2.325401485	1.329313432	HDACi
A549	Abexinostat	P28827-2	PTPRM	0.347039869	0.31960915	0.000810822	0.33332451	0.019396447	0.058190883	-1.58500069	0.033373282	3.091074591	1.476601081	HDACi
A549	TSA	Q8TE76	MORC4	0.358861652	0.307965368	0.005413105	0.33341351	0.035989108	0.107941361	-1.584615531	0.048942131	2.266553572	1.310317121	HDACi
PC9	Abexinostat	P17028	ZNF24	0.342879719	0.324009147	0.004808318	0.333444433	0.01334351	0.040017191	-1.584481731	0.047095786	2.318006812	1.327017955	HDACi
A549	Belinostat	Q5U5Q3	MEX3C	0.320065894	0.346863933	0.000544199	0.333464914	0.018949075	0.056824795	-1.584393122	0.032248279	3.264242558	1.491493459	HDACi
A549	Vorinostat	Q9H5Y7	SLITRK6	0.342870786	0.324087152	0.002929808	0.333478969	0.013282035	0.039828704	-1.584332315	0.041342303	2.533160872	1.383605338	HDACi
HCT116	Abexinostat	P55085	F2RL1	0.25528872	0.41182454	0.020241411	0.33355663	0.11068754	0.331840324	-1.583996377	0.082648251	1.693759212	1.08276633	HDACi
H292	Panobinostat	P32926	DSG3	0.345687718	0.321518491	0.003673927	0.333603105	0.017090224	0.051229212	-1.583795379	0.043766177	2.434869505	1.358861388	HDACi
A549	Vorinostat	Q9HC98-2	NEK6	0.325006373	0.342212266	0.010539205	0.33360932	0.012166404	0.036469017	-1.583768502	0.061837569	1.977192135	1.208747594	HDACi
PC9	Belinostat	P50281	MMP14	0.24763843	0.41961478	0.014850593	0.333626605	0.121605643	0.364496241	-1.583693753	0.071601121	1.828256203	1.145080179	HDACi
PC9	Belinostat	Q16739	UGCG	0.262971379	0.404297761	0.010041773	0.33363457	0.099932843	0.299527843	-1.58365931	0.060633899	1.998189611	1.217284506	HDACi
H292	CUDC101	Q9C030-2	TRIM6	0.369035901	0.298347692	0.015553039	0.333691796	0.049984112	0.149791253	-1.583411876	0.073142809	1.808184733	1.135828363	HDACi
A549	CUDC101	Q9UHE8	STEAP1	0.301602122	0.365811333	0.002785269	0.333706727	0.045402768	0.136055898	-1.583347324	0.040904797	2.555132854	1.388225762	HDACi
A549	Abexinostat	Q99999	GAL3ST1	0.388692769	0.279088512	0.015361321	0.333890641	0.077501914	0.232117658	-1.582552441	0.072711392	1.81357144	1.138397538	HDACi
H292	Belinostat	Q9UIG8	SLCO3A1	0.357338089	0.311189944	0.006933412	0.334264017	0.032631666	0.097622431	-1.580940037	0.053142452	2.159052962	1.274558408	HDACi
A549	Abexinostat	P10646	TFPI	0.360096277	0.308443002	0.004218947	0.334269639	0.036524382	0.109266225	-1.580915769	0.045384857	2.374795939	1.343089032	HDACi
H292	Belinostat	P02794	FTH1	0.337999903	0.330574777	0.00856968	0.33428734	0.005250357	0.01570612	-1.580839377	0.057112696	2.067035371	1.243267341	HDACi
A549	CUDC101	Q9BXB1	LGR4	0.315329211	0.353762207	0.01070828	0.334545709	0.027176232	0.08123324	-1.579724753	0.062209634	1.970280285	1.206142355	HDACi
PC9	CUDC101	P11169	SLC2A3	0.358670902	0.310802947	0.0046877	0.334736924	0.033847755	0.101117484	-1.578900394	0.046749707	2.329040178	1.33022111	HDACi
PC9	TSA	O95365	ZBTB7A	0.356664258	0.313050321	0.000971054	0.334857289	0.030839711	0.092098072	-1.578381722	0.034059607	3.01275658	1.467760373	HDACi
HCT116	Belinostat	O96028	NSD2	0.282284653	0.387495846	0.017163647	0.33489025	0.074395548	0.222149043	-1.578239722	0.076559245	1.765390418	1.116002357	HDACi
PC9	Belinostat	Q14596	NBR1	0.375557812	0.294294014	0.003739349	0.334925913	0.057462183	0.171566846	-1.578086095	0.043989103	2.427204003	1.356654896	HDACi
A549	Vorinostat	Q9BVI0	PHF20	0.313222687	0.356825309	0.000965662	0.335023998	0.03083171	0.092028362	-1.577663652	0.034059607	3.015174689	1.467760373	HDACi
PC9	CUDC101	Q06547	GABPB1	0.361081229	0.309027864	0.01150101	0.335054547	0.036807288	0.109854613	-1.577532111	0.064061769	1.939264	1.193401076	HDACi
A549	Abexinostat	Q68CP9	ARID2	0.346752802	0.323411408	0.001347668	0.335082105	0.016504858	0.049256161	-1.577413452	0.035318674	2.870416935	1.451995608	HDACi
PSC1	TSA	Q14201-2	BTG3	0.348377107	0.321887682	0.004770994	0.335132395	0.018730852	0.055890903	-1.577196947	0.047003956	2.321391086	1.327865586	HDACi
PC9	Ralimetinib	Q9BY76	ANGPTL4	0.375111401	0.295159725	0.006556342	0.335135563	0.056534372	0.168691056	-1.577183308	0.052125344	2.1833384	1.282951066	Ralimetinib
HCT116	TSA	Q92876	KLK6	0.293081062	0.377441363	0.019735941	0.335261212	0.05965174	0.177926161	-1.576642513	0.081666898	1.704742153	1.08795394	HDACi
PC9	CUDC101	Q96RT1-8	ERBIN	0.342624557	0.328113195	0.00011752	0.335368876	0.010261082	0.030596406	-1.576179289	0.029670807	3.929886535	1.527670639	HDACi
A549	Belinostat	Q08495	DMTN	0.365926842	0.30496729	0.009417336	0.335447066	0.043104913	0.128499895	-1.575842971	0.059155607	2.026071936	1.228004083	HDACi
A549	CUDC101	P49796	RGS3	0.310981859	0.360167606	0.004798766	0.335574733	0.034779575	0.103641818	-1.575294003	0.047064318	2.318870416	1.327308229	HDACi
H292	Belinostat	Q13275	SEMA3F	0.338881779	0.33231415	0.000326555	0.335597965	0.004644015	0.013838032	-1.575194128	0.031470329	3.48604388	1.50209872	HDACi
H292	TSA	P78545	ELF3	0.325976036	0.34531157	0.002430124	0.335643803	0.013672287	0.040734514	-1.574997089	0.039495528	2.614371635	1.403452075	HDACi
H292	Panobinostat	Q8WV41	SNX33	0.356508357	0.315133104	0.005592165	0.335820731	0.029256722	0.087120059	-1.574236803	0.049452709	2.252420037	1.305809913	HDACi
H292	Abexinostat	Q9NP74	PALMD	0.453410278	0.2188827	0.045191956	0.336146489	0.16583604	0.493344556	-1.572838014	0.126963955	1.344938856	0.896319558	HDACi
H292	CUDC101	P02649	APOE	0.453313032	0.219056451	0.039518536	0.336184741	0.165644417	0.492718427	-1.572673849	0.117580243	1.403199155	0.929665648	HDACi
A549	CUDC101	P30530	AXL	0.380788724	0.291660737	0.018120765	0.33622473	0.063023004	0.187443094	-1.572502251	0.078521398	1.741823469	1.10501198	HDACi
HCT116	Panobinostat	P11166	SLC2A1	0.335135222	0.337445023	0.003100601	0.336290122	0.001633276	0.004856748	-1.57222169	0.041871577	2.508554071	1.378080678	HDACi
PSC1	Belinostat	Q9Y2Y9	KLF13	0.352348295	0.320385187	0.006499784	0.336366741	0.022601331	0.067192525	-1.571893032	0.051968922	2.187101099	1.284256291	HDACi
A549	Abexinostat	Q5U5Q3	MEX3C	0.327178287	0.345771734	0.000415008	0.336475011	0.013147553	0.039074381	-1.571428733	0.031988696	3.381943123	1.495003457	HDACi
H292	CUDC101	Q9NYQ8	FAT2	0.357638132	0.315495555	0.005736639	0.336566844	0.029799302	0.088539032	-1.571035036	0.04987169	2.241342462	1.30214591	HDACi
PSC1	Abexinostat	Q9NP84	TNFRSF12A	0.374529349	0.298623385	0.022536291	0.336576367	0.053673622	0.159469372	-1.570994213	0.087277698	1.647117565	1.059096716	HDACi
PC9	Panobinostat	Q92934	BAD	0.311411976	0.361876484	0.006123664	0.33664423	0.035683795	0.105998536	-1.570703357	0.050983451	2.212988681	1.292570773	HDACi
A549	CUDC101	P00450	CP	0.354364629	0.318932604	0.001732994	0.336648617	0.025054225	0.07442248	-1.570684559	0.036887206	2.761202956	1.433124239	HDACi
HCT116	Abexinostat	Q9HBE1	PATZ1	0.292725136	0.380600356	0.009779323	0.336662746	0.062137164	0.184567983	-1.570624007	0.060062996	2.009691231	1.221393008	HDACi
A549	Belinostat	Q9HC98-2	NEK6	0.404313765	0.269542716	0.013285844	0.336928241	0.095297523	0.282842194	-1.569486738	0.068066473	1.876610848	1.167066751	HDACi
PC9	Ralimetinib	P07741-2	APRT	0.375930817	0.298004654	0.008637259	0.336967736	0.055102118	0.163523425	-1.569317634	0.05730411	2.063624056	1.241814229	Ralimetinib
H292	Abexinostat	Q02487	DSC2	0.344653849	0.329455354	0.016866025	0.337054601	0.010746958	0.031884918	-1.568945774	0.075884532	1.772987261	1.119846737	HDACi
HCT116	Panobinostat	Q9BVI0	PHF20	0.316840987	0.357597003	0.006023011	0.337218995	0.028818856	0.085460357	-1.568242291	0.050665993	2.220186328	1.295283443	HDACi
A549	TSA	Q9HC98-2	NEK6	0.334193428	0.340562161	0.010033133	0.337377795	0.004503374	0.013348164	-1.567563073	0.060615265	1.998563442	1.217417989	HDACi
PC9	TSA	P15941-2	MUC1	0.365092254	0.309817297	0.003068184	0.337454775	0.039085296	0.115823806	-1.567233925	0.041746676	2.51311866	1.379378095	HDACi
HCT116	Belinostat	Q56NI9	ESCO2	0.272329124	0.402965713	0.011211789	0.337647419	0.092374017	0.273581293	-1.566410567	0.063368928	1.950325088	1.198123641	HDACi
PC9	TSA	Q9Y5V3-2	MAGED1	0.329973249	0.345426072	0.000321145	0.337699661	0.010926796	0.03235655	-1.566187364	0.031467622	3.493298863	1.502136075	HDACi
PSC1	Belinostat	Q6ZUS6-5	CCDC149	0.288998218	0.386418556	0.050386485	0.337708387	0.068886582	0.203982443	-1.566150086	0.135215433	1.297685936	0.868973737	HDACi
HCT116	Vorinostat	O15417	TNRC18	0.343852123	0.331581606	0.00050096	0.337716864	0.008676566	0.025691835	-1.566113871	0.032248279	3.300196715	1.491493459	HDACi
H292	Abexinostat	O60487	MPZL2	0.338366559	0.337378609	0.000139646	0.337872584	0.000698586	0.002067603	-1.565448806	0.029670807	3.854972399	1.527670639	HDACi
PC9	Abexinostat	Q9H190	SDCBP2	0.306278706	0.369874518	0.00228793	0.338076612	0.04496903	0.133014317	-1.56457788	0.039024473	2.640557299	1.408662956	HDACi
HCT116	Abexinostat	Q8WUM9	SLC20A1	0.317165409	0.359220202	0.000909015	0.338192806	0.029737229	0.08792981	-1.564082125	0.033852738	3.041429109	1.470406195	HDACi
PSC1	Abexinostat	Q15004	PCLAF	0.34465828	0.331727476	0.000108711	0.338192878	0.009143459	0.027036226	-1.564081816	0.029670807	3.963725701	1.527670639	HDACi
A549	Belinostat	Q07343	PDE4B	0.339786443	0.336607072	0.000188036	0.338196758	0.002248155	0.006647475	-1.564065266	0.030054466	3.725758823	1.522090979	HDACi
PC9	CUDC101	Q7Z7D3	VTCN1	0.379389819	0.297328604	0.003926668	0.338359211	0.058026041	0.171492424	-1.563372431	0.0445403	2.405975847	1.35124686	HDACi
PSC1	Panobinostat	Q8TCB0	IFI44	0.428404882	0.248479426	0.084442925	0.338442154	0.12722651	0.375918037	-1.563018823	0.1856938	1.073436734	0.731202595	HDACi
PC9	TSA	O76061	STC2	0.330008043	0.346915196	0.005396693	0.33846162	0.011955163	0.035322063	-1.562935849	0.048893892	2.267872304	1.310745391	HDACi
H292	Belinostat	Q96JM2-3	ZNF462	0.363928008	0.313051843	0.00442921	0.338489926	0.035974882	0.106280509	-1.562815199	0.046005554	2.353673773	1.337189734	HDACi
PC9	Belinostat	Q9H3Q1	CDC42EP4	0.370281174	0.30690076	0.003041219	0.338590967	0.04481672	0.132362421	-1.562384609	0.041657387	2.516952372	1.380307978	HDACi
PC9	CUDC101	Q8NC26	ZNF114	0.257404731	0.419945618	0.013330221	0.338675174	0.114933763	0.339362822	-1.562025856	0.068153142	1.875162656	1.166514114	HDACi
H292	Panobinostat	Q5VV17	OTUD1	0.321297848	0.356303028	0.041551698	0.338800438	0.0247524	0.073058938	-1.561492356	0.121014273	1.381411223	0.917163404	HDACi
HCT116	Belinostat	Q86U86	PBRM1	0.272229814	0.405379219	0.013028438	0.338804516	0.094150847	0.277891359	-1.561474989	0.067497076	1.885107657	1.170715039	HDACi
PC9	Belinostat	O94907	DKK1	0.286704211	0.390953122	0.005599324	0.338828667	0.073715112	0.217558663	-1.561372155	0.049476868	2.251864368	1.305597798	HDACi
A549	TSA	P10124	SRGN	0.317606113	0.360169108	0.035293357	0.33888761	0.030096583	0.088809923	-1.561121201	0.110464339	1.452307033	0.956777902	HDACi
PC9	CUDC101	Q08174-2	PCDH1	0.338054958	0.33973343	0.000283908	0.338894194	0.001186859	0.003502151	-1.561093174	0.03109096	3.54682246	1.507365873	HDACi
HCT116	CUDC101	Q96BF6	NACC2	0.391527019	0.286279322	0.009010591	0.33890317	0.07442136	0.21959476	-1.561054962	0.058162326	2.045246703	1.235358236	HDACi
PC9	Ralimetinib	A6NKX4	SLC22A31	0.385685302	0.292229782	0.006748353	0.338957542	0.066083032	0.194959614	-1.560823521	0.05266374	2.170802204	1.278488306	Ralimetinib
A549	Panobinostat	Q6ZUX7	LHFPL2	0.299551342	0.378509741	0.082350521	0.339030542	0.055832019	0.164681385	-1.56051285	0.182728493	1.084333647	0.738193729	HDACi
HCT116	Panobinostat	P21741	MDK	0.37170812	0.306688554	0.002991845	0.339198337	0.045975776	0.135542457	-1.559798998	0.04150873	2.524060945	1.381860558	HDACi
H292	Vorinostat	Q02487	DSC2	0.390236871	0.288226394	0.016912613	0.339231633	0.0721323	0.212634357	-1.559657389	0.075996885	1.771789289	1.119204209	HDACi
A549	CUDC101	Q9NPR2	SEMA4B	0.356190609	0.322683723	0.012826027	0.339437166	0.023692946	0.069800683	-1.558783556	0.067049258	1.891907854	1.173606021	HDACi
PSC1	TSA	Q7Z3B3	KANSL1	0.295208476	0.383684358	0.011506918	0.339446417	0.062561896	0.184305661	-1.558744239	0.064083091	1.93904098	1.193256551	HDACi
H292	CUDC101	P98172	EFNB1	0.328578978	0.350377272	0.000250831	0.339478125	0.015413722	0.045404167	-1.558609482	0.03088612	3.600619573	1.510236641	HDACi
H292	Abexinostat	Q8WY36	BBX	0.324777397	0.354222731	0.001393598	0.339500064	0.020820996	0.0613284	-1.558516248	0.035426067	2.85586253	1.45067706	HDACi
H292	CUDC101	P30530	AXL	0.352614955	0.326516979	0.000374703	0.339565967	0.018454056	0.054346013	-1.558236223	0.031985087	3.42631312	1.495052458	HDACi
HCT116	TSA	P11166	SLC2A1	0.323165992	0.355995369	0.004569333	0.339580681	0.023213875	0.068360411	-1.558173711	0.046444641	2.340147158	1.333064393	HDACi
PC9	Panobinostat	Q07352	ZFP36L1	0.295821136	0.383468567	0.004823065	0.339644851	0.061976093	0.182473229	-1.557901111	0.047132891	2.316676847	1.326675917	HDACi
HCT116	Belinostat	P43005	SLC1A1	0.237771866	0.441663617	0.021467399	0.339717741	0.14417324	0.424391258	-1.557591531	0.085103695	1.668220563	1.070051582	HDACi
PSC1	Vorinostat	P17302	GJA1	0.347034487	0.332445386	0.001122128	0.339739937	0.010316052	0.030364555	-1.557497278	0.034463313	2.949957742	1.462642979	HDACi
PC9	Ralimetinib	P04350	TUBB4A	0.524238962	0.155297239	0.063558133	0.3397681	0.260881194	0.767821327	-1.557377685	0.15541142	1.19682887	0.808517073	Ralimetinib
HCT116	TSA	Q00587	CDC42EP1	0.304898368	0.374643498	0.002649067	0.339770933	0.049317254	0.145148539	-1.557365657	0.040427628	2.576907075	1.393321735	HDACi
A549	Panobinostat	Q9Y2J4-4	AMOTL2	0.31065068	0.368915365	0.002120391	0.339783022	0.041199353	0.121251948	-1.557314327	0.038317449	2.673583951	1.41660341	HDACi
A549	TSA	Q9H582	ZNF644	0.319335067	0.360551499	0.001431222	0.339943283	0.029144419	0.08573318	-1.556634032	0.035641615	2.844292944	1.44804263	HDACi
PC9	Vorinostat	P30305-4	CDC25B	0.326142612	0.353933696	0.001034162	0.340038154	0.019651264	0.05779135	-1.556231461	0.034165283	2.985411282	1.466414974	HDACi
PSC1	Belinostat	P20827	EFNA1	0.383614668	0.296600902	0.057130991	0.340107785	0.061528024	0.180907426	-1.555936067	0.145719863	1.243128239	0.836481247	HDACi
PC9	Belinostat	P00533	EGFR	0.3233972	0.356956907	0.006096131	0.340177053	0.023730297	0.069758664	-1.555642267	0.050903379	2.214945743	1.293253384	HDACi
HCT116	CUDC101	P36941	LTBR	0.353320018	0.32708398	0.021448137	0.340201999	0.018551681	0.054531368	-1.555536477	0.085061407	1.668610421	1.070267437	HDACi
HCT116	Panobinostat	Q92685	ALG3	0.330497737	0.349974535	0.002396976	0.340236136	0.013772176	0.040478288	-1.555391719	0.039362324	2.620336298	1.404919272	HDACi
HCT116	Belinostat	Q6P5Z2	PKN3	0.337346314	0.343202807	0.005881434	0.34027456	0.004141166	0.012170071	-1.555228799	0.050294948	2.230516777	1.29847564	HDACi
PSC1	Belinostat	Q15345	LRRC41	0.37881821	0.301882931	0.098964793	0.34035057	0.054401457	0.159839476	-1.554906567	0.20566121	1.00451928	0.686847613	HDACi
PC9	Panobinostat	Q8WYP3-2	RIN2	0.360924439	0.319843401	0.001033407	0.34038392	0.029048681	0.085340932	-1.554765209	0.034165283	2.985728771	1.466414974	HDACi
A549	TSA	P30305-4	CDC25B	0.299934527	0.380852294	0.022499505	0.34039341	0.057217501	0.168092271	-1.554724986	0.087203099	1.647827038	1.059468082	HDACi
H292	TSA	O15195	VILL	0.36714188	0.313655503	0.03112423	0.340398691	0.03782058	0.111106714	-1.554702605	0.103094916	1.506901386	0.986762751	HDACi
PC9	Abexinostat	Q08345-5	DDR1	0.329450845	0.351359405	0.000932448	0.340405125	0.015491691	0.045509571	-1.554675338	0.033943638	3.03037528	1.469241609	HDACi
HCT116	Vorinostat	O15350	TP73	0.249890027	0.430967483	0.02149132	0.340428755	0.128041097	0.376117162	-1.554575192	0.085142382	1.667736901	1.069854206	HDACi
H292	Belinostat	O43291	SPINT2	0.346414294	0.334507356	0.000248884	0.340460825	0.008419477	0.024729649	-1.554439291	0.03088612	3.604003341	1.510236641	HDACi
H292	TSA	Q9BXS4	TMEM59	0.369838572	0.31122	0.005717634	0.340529286	0.041449589	0.12172107	-1.554149217	0.049817561	2.242783624	1.302617539	HDACi
PC9	TSA	Q7Z698	SPRED2	0.296361297	0.38470687	0.004192554	0.340534084	0.062469754	0.183446406	-1.554128892	0.045301278	2.377521326	1.343889542	HDACi
HCT116	TSA	O14786	NRP1	0.293889304	0.38782373	0.004946782	0.340856517	0.06642167	0.194866949	-1.552763528	0.047517478	2.305677212	1.323146618	HDACi
PC9	CUDC101	Q9NQX5	NPDC1	0.329804077	0.352016174	0.000469895	0.340910125	0.015706324	0.046071745	-1.552536645	0.032169783	3.327999344	1.492551868	HDACi
A549	Panobinostat	Q9UF56	FBXL17	0.315882201	0.366162372	0.005379174	0.341022287	0.03555345	0.104255502	-1.552062069	0.048856813	2.269284407	1.311074864	HDACi
A549	CUDC101	Q309B1	TRIM16L	0.348170328	0.334199357	0.00248982	0.341184843	0.009878968	0.028954886	-1.551374539	0.03975676	2.603832127	1.400589021	HDACi
H292	Belinostat	P32926	DSG3	0.368109142	0.314550889	0.004129576	0.341330015	0.037871404	0.110952457	-1.55076081	0.045155243	2.384094535	1.34529182	HDACi
H292	Abexinostat	Q5T6S3	PHF19	0.15591836	0.526980183	0.062444311	0.341449272	0.262380331	0.768431369	-1.550256839	0.153750774	1.20450712	0.813182688	HDACi
A549	Belinostat	Q92859	NEO1	0.331038578	0.351863596	0.000323947	0.341451087	0.014725511	0.043126268	-1.550249168	0.031467622	3.489526527	1.502136075	HDACi
HCT116	CUDC101	Q6AZY7	SCARA3	0.357308715	0.325663593	0.006386758	0.341486154	0.022376481	0.065526758	-1.550101012	0.051721181	2.194719518	1.286331567	HDACi
H292	Belinostat	Q96NY8	NECTIN4	0.378854822	0.304255664	0.008976216	0.341555243	0.052749571	0.154439353	-1.549809157	0.058080775	2.04690672	1.235967601	HDACi
PC9	Panobinostat	Q9H422	HIPK3	0.363566723	0.319663759	0.001897744	0.341615241	0.031044084	0.090874411	-1.549555755	0.037463264	2.721762327	1.426394392	HDACi
A549	Panobinostat	Q5U5Q3	MEX3C	0.305173397	0.378165016	0.002741663	0.341669206	0.051612869	0.151060932	-1.549327867	0.040729073	2.561985922	1.390095474	HDACi
A549	TSA	Q9BXJ1-2	C1QTNF1	0.360680255	0.322799896	0.004451236	0.341740075	0.026785459	0.078379626	-1.549028654	0.046056392	2.351519334	1.336710088	HDACi
HCT116	TSA	Q9UHL9-3	GTF2IRD1	0.346180919	0.33735953	0.000266211	0.341770224	0.006237664	0.018251046	-1.548901384	0.031055835	3.574773468	1.507856792	HDACi
A549	Belinostat	Q9GZV5	WWTR1	0.330628366	0.353257702	0.000544812	0.341943034	0.016001357	0.046795388	-1.548172097	0.032248279	3.263753284	1.491493459	HDACi
H292	Belinostat	Q14393	GAS6	0.342262871	0.341866052	2.80E-06	0.342064461	0.000280594	0.000820295	-1.547659871	0.020352463	5.552826565	1.691383033	HDACi
H292	Abexinostat	Q68CP9	ARID2	0.368785451	0.315353355	0.001484833	0.342069403	0.037782198	0.110451848	-1.54763903	0.035848876	2.828322281	1.445524458	HDACi
PC9	Vorinostat	Q8WYP3-2	RIN2	0.359640208	0.324899741	0.000753652	0.342269974	0.02456522	0.071771472	-1.546793359	0.033107733	3.122829061	1.480070553	HDACi
PC9	Belinostat	P04156	PRNP	0.294104286	0.390579604	0.004785096	0.342341945	0.068218351	0.199269627	-1.546490029	0.04703334	2.320109366	1.327594179	HDACi
A549	Panobinostat	Q8NC67	NETO2	0.241372881	0.443528367	0.035213363	0.342450624	0.142945516	0.417419346	-1.546032106	0.110309945	1.453292498	0.957385333	HDACi
H292	TSA	P20393	NR1D1	0.337784004	0.347216997	0.031034986	0.342500501	0.006670133	0.019474813	-1.545821998	0.102932844	1.508148441	0.987446026	HDACi
PC9	Belinostat	Q9NZV1	CRIM1	0.332036757	0.353006993	0.00023948	0.342521875	0.014828196	0.043291239	-1.545731967	0.030742953	3.620731196	1.512254417	HDACi
H292	Abexinostat	Q9H4F8-2	SMOC1	0.3979486	0.287284501	0.024392238	0.34261655	0.078251335	0.22839333	-1.545333252	0.090792609	1.61274836	1.041949503	HDACi
A549	Belinostat	P30305-4	CDC25B	0.286534701	0.398702239	0.023440144	0.34261847	0.079314427	0.231494896	-1.545325169	0.08903998	1.630039718	1.050414948	HDACi
A549	CUDC101	P41134	ID1	0.297068842	0.38818275	0.010679973	0.342625796	0.064427263	0.188039731	-1.54529432	0.062146302	1.97142985	1.206584707	HDACi
H292	Belinostat	Q8WY36	BBX	0.339490482	0.345798319	0.001363778	0.3426444	0.004460315	0.013017329	-1.545215984	0.035338154	2.865256459	1.451756143	HDACi
A549	CUDC101	Q9UF56	FBXL17	0.32046594	0.364930085	0.004952287	0.342698012	0.031440898	0.091745202	-1.544990271	0.047539953	2.305194208	1.322941256	HDACi
A549	Abexinostat	Q92859	NEO1	0.378687589	0.306790174	0.002828449	0.342738882	0.050839149	0.148332016	-1.544818229	0.04103504	2.548451641	1.386845134	HDACi
PSC1	Abexinostat	O60315	ZEB2	0.276120853	0.409438424	0.021204106	0.342779639	0.094269758	0.27501563	-1.54464668	0.084550591	1.673580037	1.07288335	HDACi
PSC1	Abexinostat	P36941	LTBR	0.334033156	0.35164304	0.006824367	0.342838098	0.012452069	0.036320552	-1.544400656	0.052829149	2.165937604	1.277126387	HDACi
H292	Panobinostat	Q9UIG8	SLCO3A1	0.36570754	0.320081895	0.00710101	0.342894718	0.032262203	0.094087782	-1.544162416	0.053559199	2.148679866	1.271165923	HDACi
A549	Vorinostat	P28827-2	PTPRM	0.358243674	0.327560597	0.000973729	0.342902136	0.021696212	0.063272314	-1.544131205	0.034059607	3.011561937	1.467760373	HDACi
PSC1	TSA	Q9BXS4	TMEM59	0.359700297	0.326122317	0.002647599	0.342911307	0.023743218	0.069240114	-1.544092619	0.040424375	2.577147729	1.393356685	HDACi
HCT116	Abexinostat	O75815	BCAR3	0.361124285	0.324810602	0.00070228	0.342967444	0.025677652	0.074869064	-1.543856461	0.032774859	3.153489722	1.484459167	HDACi
A549	Belinostat	Q15345	LRRC41	0.356736528	0.329450917	0.007382574	0.343093723	0.01929384	0.056234897	-1.543325364	0.054180795	2.131792163	1.266154625	HDACi
A549	Belinostat	Q9H1B7	IRF2BPL	0.387032785	0.299204606	0.004177867	0.343118695	0.062103901	0.180998301	-1.54322036	0.045285926	2.379045407	1.344036752	HDACi
PC9	Panobinostat	Q9Y5V3-2	MAGED1	0.342530077	0.34371153	0.000116743	0.343120803	0.000835414	0.00243475	-1.543211496	0.029670807	3.932770562	1.527670639	HDACi
PC9	Vorinostat	Q8WVN6	SECTM1	0.336217134	0.350125358	0.000168015	0.343171246	0.0098346	0.028657995	-1.54299942	0.029670807	3.774650802	1.527670639	HDACi
H292	TSA	Q13275	SEMA3F	0.330450167	0.356109407	0.000997882	0.343279787	0.018143823	0.052854328	-1.542543185	0.034062764	3.000920599	1.467720114	HDACi
HCT116	Belinostat	O75815	BCAR3	0.34838848	0.338231051	5.75E-05	0.343309765	0.007182387	0.020921011	-1.5424172	0.028448483	4.240241074	1.54594089	HDACi
PC9	CUDC101	Q8WXI7	MUC16	0.372251395	0.314461744	0.001760256	0.34335657	0.040863454	0.119011715	-1.542220527	0.036990293	2.754424257	1.431912234	HDACi
A549	Abexinostat	Q16790	CA9	0.38845603	0.298279743	0.004853727	0.343367887	0.063764264	0.185702468	-1.542172976	0.047219503	2.313924692	1.325878588	HDACi
H292	Vorinostat	Q96KN4	LRATD1	0.372817601	0.314014478	0.015357205	0.34341604	0.041580087	0.121077883	-1.541970671	0.072702952	1.813687821	1.138447955	HDACi
H292	CUDC101	Q8WV41	SNX33	0.365377976	0.321530922	0.005737662	0.343454449	0.031004549	0.090272667	-1.541809322	0.049873695	2.24126504	1.302128452	HDACi
H292	Abexinostat	P30530	AXL	0.361639571	0.325346701	0.000740391	0.343493136	0.025662934	0.074711637	-1.541646826	0.033027649	3.130538735	1.481122343	HDACi
HCT116	TSA	Q9BVI0	PHF20	0.317156258	0.369940205	0.007192473	0.343548231	0.037323887	0.10864235	-1.541415439	0.053766863	2.143121735	1.269485302	HDACi
H292	Panobinostat	O75911	DHRS3	0.376245001	0.310920461	0.007534693	0.343582731	0.046191426	0.134440475	-1.541270568	0.054534421	2.122934441	1.263329293	HDACi
HCT116	TSA	P62079	TSPAN5	0.314613817	0.372634691	0.007270148	0.343624254	0.041026954	0.119394814	-1.541096225	0.053956818	2.138456756	1.267953667	HDACi
PC9	Abexinostat	O76061	STC2	0.341396783	0.34589759	0.005812836	0.343647186	0.003182551	0.009261101	-1.540999948	0.050080627	2.235611962	1.300330239	HDACi
H292	Panobinostat	P14316	IRF2	0.309528968	0.377866855	0.004162206	0.343697912	0.048322184	0.140594929	-1.54078701	0.045244915	2.380676472	1.344430227	HDACi
A549	Vorinostat	Q68CP9	ARID2	0.342872417	0.344561665	0.001548954	0.343717041	0.001194479	0.00347518	-1.540706714	0.036105688	2.809961422	1.442424381	HDACi
PC9	TSA	P30305-4	CDC25B	0.315218638	0.372435388	0.002765867	0.343827013	0.040458352	0.117670662	-1.540245198	0.040838938	2.558168755	1.388925557	HDACi
PSC1	Abexinostat	Q12947	FOXF2	0.243784318	0.44399828	0.028647909	0.343891299	0.14157265	0.411678488	-1.539975482	0.098658578	1.542907077	1.005865147	HDACi
H292	Panobinostat	Q9UHL9-3	GTF2IRD1	0.357251009	0.330720294	0.001087865	0.343985652	0.018760048	0.054537298	-1.539579707	0.034421083	2.963424947	1.463175466	HDACi
PC9	Vorinostat	Q9UPQ0-4	LIMCH1	0.407343294	0.280709617	0.010599427	0.344026455	0.089543532	0.260280949	-1.539408584	0.061983645	1.974717609	1.207722892	HDACi
A549	CUDC101	Q86UU0	BCL9L	0.377222665	0.310888213	0.005192335	0.344055439	0.046905541	0.136331345	-1.539287043	0.048262199	2.284637285	1.316392894	HDACi
A549	TSA	Q15326	ZMYND11	0.349912278	0.338552583	7.08E-05	0.34423243	0.008032517	0.023334574	-1.538545075	0.028448483	4.150139581	1.54594089	HDACi
PC9	Belinostat	Q86UW6	N4BP2	0.374993955	0.313491556	0.002245162	0.344242756	0.043488763	0.126331672	-1.538501801	0.038831004	2.648752304	1.410821379	HDACi
PSC1	CUDC101	Q9UK33	ZNF580	0.336191005	0.352349273	0.003131597	0.344270139	0.011425621	0.033187952	-1.538387046	0.041968816	2.504234085	1.377073285	HDACi
PC9	Panobinostat	Q53GL7	PARP10	0.325141514	0.363422231	0.004671256	0.344281873	0.027068555	0.078623235	-1.538337873	0.046735387	2.330566328	1.330354159	HDACi
H292	TSA	Q5JSP0	FGD3	0.387705292	0.30092022	0.01072312	0.344312756	0.061366313	0.178228403	-1.538208465	0.062245003	1.969678826	1.205895506	HDACi
HCT116	Vorinostat	Q9HBE1	PATZ1	0.341614757	0.347022165	0.009681842	0.344318461	0.003823615	0.011104879	-1.538184559	0.059805178	2.014042004	1.223261212	HDACi
PC9	CUDC101	Q8WYP3-2	RIN2	0.322342176	0.366403355	0.00107276	0.344372766	0.031155959	0.09047161	-1.537957041	0.034286677	2.969497309	1.464874605	HDACi
H292	Vorinostat	Q9NQ84-2	GPRC5C	0.356282808	0.332512448	0.003419345	0.344397628	0.016808183	0.048804583	-1.537852889	0.042966655	2.46605709	1.366868451	HDACi
H292	CUDC101	O43278	SPINT1	0.356834082	0.332071966	0.003111627	0.344453024	0.01750946	0.05083265	-1.537620852	0.041892465	2.507012416	1.377864086	HDACi
H292	Panobinostat	Q68CP9	ARID2	0.346996013	0.341955148	8.32E-05	0.344475581	0.00356443	0.01034741	-1.537526379	0.028726604	4.080056458	1.541715708	HDACi
PC9	Vorinostat	P18827	SDC1	0.394874883	0.294317404	0.005274313	0.344596143	0.071104875	0.206342633	-1.53702154	0.048518596	2.277834084	1.314091774	HDACi
PC9	Panobinostat	P31641	SLC6A6	0.336678266	0.352514576	0.000154603	0.344596421	0.011197963	0.032495876	-1.537020378	0.029670807	3.810783032	1.527670639	HDACi
H292	Belinostat	Q9C030-2	TRIM6	0.352344195	0.337028471	0.017066131	0.344686333	0.010829853	0.031419443	-1.536643999	0.076346446	1.767864929	1.117211176	HDACi
PC9	Belinostat	Q9Y5Z0	BACE2	0.327809444	0.361893032	0.009955692	0.344851238	0.024100736	0.069887341	-1.535953948	0.060461383	2.001928535	1.218521921	HDACi
PSC1	TSA	P21741	MDK	0.299226938	0.390491671	0.045989688	0.344859305	0.064533912	0.187131131	-1.535920203	0.128234137	1.337339537	0.891996345	HDACi
HCT116	TSA	Q86Y91	KIF18B	0.329873598	0.359895381	0.004112098	0.344884489	0.021228607	0.061552802	-1.535814848	0.045122649	2.38593655	1.34560541	HDACi
PC9	CUDC101	Q9BZJ4	SLC25A39	0.351005738	0.338892674	0.009120981	0.344949206	0.00856523	0.024830409	-1.535544155	0.058477519	2.039958465	1.233011058	HDACi
H292	TSA	Q8TCB0	IFI44	0.348566579	0.341491249	0.085359595	0.345028914	0.005003014	0.014500275	-1.535210827	0.187007336	1.068747655	0.728141357	HDACi
PC9	TSA	O60427	FADS1	0.322191924	0.367866668	0.001142291	0.345029296	0.032296922	0.093606317	-1.535209231	0.034534052	2.942223065	1.461752458	HDACi
H292	Abexinostat	Q9NX09	DDIT4	0.350697585	0.339507931	0.002702078	0.345102758	0.00791228	0.022927315	-1.534902091	0.04056847	2.568302131	1.391811374	HDACi
A549	Vorinostat	P49796	RGS3	0.327129607	0.36325963	0.004755319	0.345194618	0.025547784	0.074009799	-1.534518123	0.046925342	2.322820299	1.328592552	HDACi
H292	Vorinostat	P39687	ANP32A	0.351447846	0.339010401	0.000161633	0.345229124	0.008794602	0.025474681	-1.534373919	0.029670807	3.791469713	1.527670639	HDACi
H292	TSA	P33151	CDH5	0.308301525	0.382177668	0.018510332	0.345239596	0.052238322	0.151310343	-1.534330155	0.07925706	1.732585793	1.100962043	HDACi
PC9	CUDC101	Q9P2P1	NYNRIN	0.347942519	0.34267725	0.000118613	0.345309885	0.003723107	0.010781931	-1.534036462	0.029670807	3.925865887	1.527670639	HDACi
PSC1	Panobinostat	Q8N726	CDKN2A	0.376930924	0.313759543	0.048962477	0.345345234	0.044668912	0.129345673	-1.533888783	0.132925164	1.310136618	0.876392795	HDACi
PC9	Vorinostat	Q8N5J2-3	MINDY1	0.367171411	0.323920435	0.00099068	0.345545923	0.030583058	0.088506495	-1.533050636	0.034062764	3.004066502	1.467720114	HDACi
A549	Belinostat	P10124	SRGN	0.275570045	0.415606621	0.03582193	0.345588333	0.099020812	0.286528227	-1.532873582	0.111366642	1.445851017	0.953244874	HDACi
PC9	CUDC101	Q9Y2K1	ZBTB1	0.333592417	0.357620622	0.000388297	0.345606519	0.016990506	0.049161418	-1.532797663	0.031988696	3.410836424	1.495003457	HDACi
PC9	Vorinostat	Q13641	TPBG	0.334047064	0.357209614	0.000421766	0.345628339	0.016378396	0.047387307	-1.532706583	0.031988696	3.374928804	1.495003457	HDACi
A549	Vorinostat	Q68CZ2	TNS3	0.346668511	0.344946526	0.001264554	0.345807519	0.001217627	0.003521113	-1.531958857	0.035087666	2.898062667	1.454845524	HDACi
PSC1	Belinostat	Q12947	FOXF2	0.279258314	0.412554149	0.021730186	0.345906232	0.094254389	0.272485373	-1.53154709	0.085665224	1.662936556	1.067195448	HDACi
A549	Belinostat	P04150	NR3C1	0.348438702	0.343413703	0.001637764	0.345926203	0.003553211	0.010271586	-1.531463797	0.036421121	2.785748742	1.43864669	HDACi
PC9	Belinostat	P40189	IL6ST	0.335017936	0.356848112	0.013048117	0.345933024	0.015436266	0.044622122	-1.531435348	0.067542411	1.884452168	1.17042344	HDACi
A549	TSA	Q8IVL0	NAV3	0.462198127	0.229713955	0.028770054	0.345956041	0.164391135	0.475179258	-1.531339363	0.098881462	1.541059321	1.004885121	HDACi
A549	CUDC101	P02671	FGA	0.323568847	0.368537539	0.001599459	0.346053193	0.031797667	0.091886644	-1.530934279	0.036331969	2.796027006	1.439711068	HDACi
A549	Vorinostat	Q9NQV6-6	PRDM10	0.315652371	0.376705632	0.002203582	0.346179001	0.043171175	0.124707665	-1.530409878	0.038633543	2.65687084	1.413035458	HDACi
PC9	Vorinostat	Q06547	GABPB1	0.366472241	0.325915725	0.011944412	0.346193983	0.028677787	0.082837336	-1.530347444	0.065142319	1.922835218	1.186136786	HDACi
PC9	TSA	Q6ISB3	GRHL2	0.36253702	0.329999282	0.000557996	0.346268151	0.023007655	0.066444619	-1.530038398	0.032248279	3.253368803	1.491493459	HDACi
H292	CUDC101	Q15345	LRRC41	0.34004485	0.352605981	0.000274988	0.346325416	0.008882061	0.025646575	-1.52979983	0.031055835	3.560686833	1.507856792	HDACi
PSC1	CUDC101	Q9ULU8-4	CADPS	0	0.692844923	0.218357086	0.346422462	0.489915343	1.414213562	-1.52939562	0.350085495	0.66083271	0.455825883	HDACi
PSC1	TSA	P20827	EFNA1	0.414064106	0.279204967	0.057395435	0.346634537	0.095359811	0.275101876	-1.528512692	0.146136261	1.241122649	0.83524201	HDACi
PSC1	Vorinostat	P08253	MMP2	0.37616563	0.317152271	0.032893732	0.346658951	0.041728746	0.120374062	-1.528411084	0.10630328	1.482886849	0.973453336	HDACi
H292	Belinostat	Q16790	CA9	0.372245592	0.321115953	0.021097841	0.346680773	0.036154115	0.104286472	-1.52832027	0.084360388	1.675761979	1.073861433	HDACi
A549	Belinostat	Q99999	GAL3ST1	0.378329668	0.315033026	0.014288034	0.346681347	0.044757485	0.129102663	-1.52831788	0.070320049	1.845027538	1.152920835	HDACi
H292	Belinostat	Q9NPI1-2	BRD7	0.32596848	0.367395569	0.001785274	0.346682024	0.029293375	0.084496377	-1.528315061	0.037068395	2.748295231	1.430996213	HDACi
H292	Panobinostat	Q9C030-2	TRIM6	0.334460965	0.358923582	0.020049917	0.346692273	0.017297682	0.049893475	-1.528272412	0.082267625	1.697887421	1.084771039	HDACi
PC9	Vorinostat	Q16790	CA9	0.362048043	0.331392199	0.013316665	0.346720121	0.021676955	0.062520039	-1.528156533	0.068130753	1.875604525	1.166656812	HDACi
H292	Panobinostat	Q9NQ84-2	GPRC5C	0.375193501	0.318294247	0.003961044	0.346743874	0.040233848	0.116033335	-1.528057701	0.044620919	2.402190363	1.350461489	HDACi
PC9	Panobinostat	P00533	EGFR	0.338280143	0.355274824	0.00643106	0.346777483	0.012017054	0.034653502	-1.527917869	0.051810433	2.191717463	1.285582778	HDACi
PC9	Panobinostat	Q16739	UGCG	0.340050744	0.353579231	0.001940745	0.346814987	0.009566085	0.027582676	-1.527761849	0.037727713	2.712031507	1.42333952	HDACi
H292	Belinostat	Q9NP74	PALMD	0.412165032	0.281527291	0.037418009	0.346846162	0.092374833	0.266327966	-1.527632176	0.114142476	1.42691932	0.942552712	HDACi
A549	TSA	Q92636-2	NSMAF	0.288423173	0.405408329	0.010765259	0.346915751	0.082720997	0.238446934	-1.52734275	0.062337581	1.967975536	1.205250052	HDACi
H292	Abexinostat	Q96KN4	LRATD1	0.383896643	0.310040316	0.015640507	0.34696848	0.05222431	0.150516006	-1.527123487	0.073312982	1.80574916	1.134819113	HDACi
PC9	CUDC101	Q92934	BAD	0.387096366	0.306967592	0.004793233	0.347031979	0.056659599	0.1632691	-1.526859482	0.04705556	2.31937148	1.327389058	HDACi
A549	Vorinostat	P00450	CP	0.383573259	0.310548708	0.00334694	0.347060984	0.051636155	0.148781216	-1.526738907	0.042754908	2.475352133	1.369014028	HDACi
PSC1	Panobinostat	O60315	ZEB2	0.313333644	0.380813976	0.018956221	0.34707381	0.0477158	0.137480267	-1.52668559	0.080093884	1.722248247	1.096400643	HDACi
PC9	Belinostat	Q16363	LAMA4	0.248584221	0.445851639	0.024647022	0.34721793	0.139489129	0.401733657	-1.526086647	0.091262599	1.608235554	1.039707169	HDACi
HCT116	CUDC101	Q9P2B7	CFAP97	0.348428653	0.3462012	0.00149738	0.347314927	0.001575047	0.004534924	-1.52568368	0.035881243	2.824668056	1.445132524	HDACi
A549	Panobinostat	Q68CZ2	TNS3	0.349760974	0.345106647	0.001229773	0.34743381	0.003291106	0.009472613	-1.525189939	0.034860253	2.910175044	1.457669461	HDACi
PC9	Abexinostat	Q96QD8	SLC38A2	0.361393313	0.333576092	0.000704368	0.347484702	0.019669746	0.056606077	-1.524978629	0.032774859	3.152200197	1.484459167	HDACi
PC9	Panobinostat	P00749	PLAU	0.346096055	0.348927049	0.001415601	0.347511552	0.002001815	0.005760427	-1.524867158	0.035535345	2.849059021	1.449339467	HDACi
A549	Vorinostat	Q16790	CA9	0.374308472	0.320768208	0.002744624	0.34753834	0.037858684	0.108933835	-1.524755952	0.04073394	2.561517221	1.390043576	HDACi
PSC1	TSA	Q8N9Z2	CCDC71L	0.400372879	0.294764455	0.111016863	0.347568667	0.074676433	0.214853754	-1.524630064	0.221648898	0.954611049	0.654334424	HDACi
PC9	Belinostat	P21741	MDK	0.286989205	0.408241714	0.008237195	0.34761546	0.085738471	0.246647464	-1.52443585	0.056227695	2.084220663	1.250049722	HDACi
A549	Abexinostat	P00450	CP	0.359480363	0.335766676	0.001625282	0.34762352	0.016768109	0.048236406	-1.524402399	0.036409773	2.789071232	1.438782027	HDACi
PC9	Belinostat	O95864	FADS2	0.343173236	0.352176509	0.002851026	0.347674872	0.006366276	0.018311003	-1.524189292	0.041087923	2.544998853	1.386285807	HDACi
PC9	CUDC101	Q7Z698	SPRED2	0.356474533	0.338953164	0.001839635	0.347713849	0.012389479	0.03563125	-1.524027568	0.037278716	2.735268431	1.428539055	HDACi
PSC1	Vorinostat	P36941	LTBR	0.361925301	0.333641537	0.00543959	0.347783419	0.019999641	0.057506023	-1.523738941	0.048994107	2.264433868	1.309856154	HDACi
H292	Abexinostat	Q15583	TGIF1	0.408590686	0.287089158	0.007809995	0.347839922	0.085914554	0.246994519	-1.523504572	0.055154828	2.107349255	1.258416464	HDACi
HCT116	CUDC101	Q9HBE1	PATZ1	0.312192292	0.383509133	0.009374104	0.347850713	0.050428622	0.144972025	-1.523459818	0.059030487	2.028070211	1.228923632	HDACi
H292	Abexinostat	Q13873	BMPR2	0.267856443	0.427857044	0.02587627	0.347856743	0.11313751	0.325241676	-1.523434807	0.093591605	1.587098323	1.028763105	HDACi
A549	Belinostat	Q8NG11	TSPAN14	0.368501364	0.327437115	0.016843124	0.347969239	0.029036809	0.083446483	-1.522968318	0.075839887	1.773577352	1.120102322	HDACi
A549	Panobinostat	Q8WY36	BBX	0.341400287	0.354608253	0.002292133	0.34800427	0.009339443	0.02683715	-1.522823087	0.039034579	2.639760121	1.408550504	HDACi
A549	Abexinostat	Q9Y2J4-4	AMOTL2	0.367015034	0.329164643	0.000767778	0.348089839	0.026764269	0.076888968	-1.522468395	0.033196024	3.114764556	1.47891393	HDACi
HCT116	CUDC101	Q96L73	NSD1	0.342116375	0.354082632	0.003334877	0.348099503	0.008461422	0.02430748	-1.522428339	0.042725807	2.47692013	1.369309722	HDACi
A549	Vorinostat	Q9HC84	MUC5B	0.344465842	0.351844261	7.22E-05	0.348155052	0.00521733	0.014985651	-1.522198137	0.028448483	4.141505045	1.54594089	HDACi
PC9	Panobinostat	P15941-2	MUC1	0.386870627	0.309468861	0.004252623	0.348169744	0.054731314	0.157197214	-1.522137255	0.045478644	2.371343164	1.342192495	HDACi
A549	Belinostat	P18827	SDC1	0.324727622	0.371756568	0.001627865	0.348242095	0.033254487	0.095492438	-1.52183749	0.036413769	2.788381664	1.438734362	HDACi
H292	Vorinostat	P33151	CDH5	0.292634322	0.403850243	0.019777313	0.348242282	0.078641532	0.225824191	-1.521836714	0.081738011	1.703832707	1.087575936	HDACi
HCT116	Abexinostat	P08581-2	MET	0.323710429	0.372844915	0.002081632	0.348277672	0.034743328	0.099757552	-1.52169011	0.038237047	2.681595988	1.417515658	HDACi
PSC1	Abexinostat	Q99081-3	TCF12	0.302177936	0.394437961	0.007042564	0.348307949	0.065237689	0.18729888	-1.521564699	0.053407	2.152269191	1.272401819	HDACi
H292	Abexinostat	Q9UIG8	SLCO3A1	0.365758203	0.330954366	0.007202696	0.348356285	0.024610029	0.070646146	-1.521364504	0.05378523	2.14250492	1.26933697	HDACi
H292	TSA	Q8WV41	SNX33	0.347684237	0.349128022	0.006545632	0.34840613	0.00102091	0.002930229	-1.521158089	0.052098384	2.184048421	1.283175751	HDACi
A549	Belinostat	P51530	DNA2	0.293910662	0.4029772	0.006263256	0.348443931	0.077121689	0.221331703	-1.521001566	0.05135786	2.203199844	1.289393083	HDACi
H292	Abexinostat	Q96QD8	SLC38A2	0.314568782	0.382422107	0.052378374	0.348495445	0.047979546	0.13767625	-1.520788297	0.138297768	1.280847986	0.85918483	HDACi
A549	TSA	Q07343	PDE4B	0.350729725	0.34639139	0.000208497	0.348560558	0.003067666	0.008800955	-1.520518768	0.030239351	3.680899285	1.519427534	HDACi
H292	TSA	Q8WY36	BBX	0.333762616	0.363458008	0.001429896	0.348610312	0.020997814	0.06023291	-1.520312849	0.035641615	2.844695425	1.44804263	HDACi
HCT116	Panobinostat	P09758	TACSTD2	0.378050326	0.319255059	0.008126154	0.348652693	0.041574532	0.119243398	-1.520137472	0.055950364	2.090114941	1.252197085	HDACi
H292	Belinostat	Q01628	IFITM3	0.387947272	0.309380021	0.01309169	0.348663647	0.055555436	0.159338195	-1.520092145	0.067627622	1.883004272	1.169875881	HDACi
H292	CUDC101	Q01826-2	SATB1	0.268879977	0.428561458	0.016756323	0.348720718	0.112911858	0.323788787	-1.519856017	0.07565537	1.775821288	1.121160238	HDACi
A549	Abexinostat	Q9H582	ZNF644	0.365921114	0.33164793	0.002458375	0.348784522	0.0242348	0.069483589	-1.519592076	0.039627013	2.609351875	1.402008666	HDACi
HCT116	Abexinostat	Q6AZY7	SCARA3	0.401158508	0.296932946	0.009072907	0.349045727	0.073698602	0.211143115	-1.518512044	0.058336347	2.042253549	1.234060768	HDACi
H292	Abexinostat	Q569K4	ZNF385B	0.327405522	0.37077667	0.007420464	0.349091096	0.030668033	0.08785109	-1.518324535	0.054268599	2.129568944	1.265451388	HDACi
PSC1	Panobinostat	P01857	IGHG1	0.110231779	0.588434368	0.281034647	0.349333073	0.338140294	0.967959577	-1.517324858	0.417477613	0.551240135	0.379366808	HDACi
H292	Panobinostat	P33151	CDH5	0.275264963	0.423412841	0.022393564	0.349338902	0.104756369	0.299870322	-1.517300787	0.087013573	1.649876786	1.060412998	HDACi
A549	Abexinostat	Q68CZ2	TNS3	0.35637489	0.34230676	0.001169109	0.349340825	0.00994767	0.028475545	-1.517292844	0.03468066	2.932144856	1.459912651	HDACi
PSC1	Ralimetinib	P17405	SMPD1	0.370461608	0.328248505	0.003060752	0.349355057	0.029849172	0.085440789	-1.517234072	0.041709046	2.514171883	1.379769741	Ralimetinib
A549	Vorinostat	Q14563	SEMA3A	0.309233402	0.389486115	0.033993258	0.349359758	0.056747238	0.162432095	-1.517214656	0.108253939	1.468607207	0.965556292	HDACi
HCT116	Vorinostat	O75815	BCAR3	0.337025656	0.36179436	0.00044029	0.349410008	0.017514119	0.050124835	-1.517007163	0.032028119	3.356261622	1.494468566	HDACi
HCT116	Belinostat	P19438	TNFRSF1A	0.31624603	0.382679409	0.002898487	0.349462719	0.046975493	0.134422043	-1.516789537	0.041261234	2.537828604	1.384457783	HDACi
PC9	TSA	Q16790	CA9	0.312363387	0.386597212	0.010450081	0.3494803	0.052491241	0.150197998	-1.516716962	0.061623712	1.980880344	1.210252147	HDACi
PSC1	Abexinostat	Q14145	KEAP1	0.359729469	0.339237274	0.001132137	0.349483372	0.01449017	0.041461687	-1.516704281	0.034530794	2.946101148	1.461793436	HDACi
HCT116	Vorinostat	P62079	TSPAN5	0.311452003	0.387551053	0.009401687	0.349501528	0.053810154	0.153962571	-1.516629331	0.0591123	2.026794195	1.22832214	HDACi
PSC1	CUDC101	P08253	MMP2	0.418926768	0.280133717	0.033882696	0.349530243	0.098141507	0.280781161	-1.516510806	0.108073586	1.470022036	0.966280439	HDACi
HCT116	TSA	P21741	MDK	0.413478695	0.285619234	0.008623078	0.349548965	0.090410292	0.258648433	-1.516433533	0.057268665	2.064337683	1.242082944	HDACi
H292	Belinostat	Q13873	BMPR2	0.407840275	0.291349483	0.041068491	0.349594879	0.082371429	0.235619667	-1.516244045	0.120241207	1.386491251	0.919946672	HDACi
HCT116	Panobinostat	P62079	TSPAN5	0.3206293	0.378604787	0.007442742	0.349617044	0.04099486	0.117256469	-1.516152577	0.054320217	2.12826701	1.265038504	HDACi
PC9	Belinostat	Q6ZUT6	CCDC9B	0.364620246	0.334854082	0.000620783	0.349737164	0.021047856	0.060181927	-1.515656987	0.032366453	3.20706048	1.489904898	HDACi
A549	Panobinostat	Q9ULU4-19	ZMYND8	0.361808315	0.33780906	0.006117132	0.349808688	0.016970037	0.048512336	-1.515361976	0.050968251	2.213452132	1.292700268	HDACi
A549	Belinostat	Q9BXJ1-2	C1QTNF1	0.358342841	0.341367259	0.004643229	0.34985505	0.012003549	0.034310064	-1.515170777	0.046656338	2.333179939	1.331089351	HDACi
PC9	Belinostat	Q12841	FSTL1	0.278242209	0.421507119	0.012473521	0.349874664	0.10130359	0.289542513	-1.515089899	0.066325168	1.904010933	1.178321642	HDACi
A549	Abexinostat	P04156	PRNP	0.334027995	0.365753836	0.005588479	0.349890916	0.022433557	0.064115861	-1.515022887	0.049444431	2.252706389	1.305882618	HDACi
PC9	Panobinostat	P29466	CASP1	0.372539449	0.327433379	0.001229357	0.349986414	0.031894808	0.091131561	-1.514629175	0.034860253	2.910322057	1.457669461	HDACi
A549	Abexinostat	P17342	NPR3	0.357654283	0.342442116	0.005693689	0.3500482	0.010756626	0.030728986	-1.514374509	0.049740336	2.244606254	1.303291287	HDACi
PSC1	Abexinostat	Q92481-2	TFAP2B	0.277067713	0.423049564	0.014416739	0.350058639	0.103224757	0.294878472	-1.514331485	0.070618934	1.841132965	1.151078841	HDACi
HCT116	Abexinostat	P21741	MDK	0.298694559	0.4015575	0.010624705	0.35012603	0.072735083	0.207739719	-1.514053773	0.06203705	1.973683125	1.207348863	HDACi
H292	CUDC101	Q99081-3	TCF12	0.438514374	0.261889653	0.019157369	0.350202014	0.124892538	0.356629984	-1.513740716	0.080529548	1.717664142	1.094044736	HDACi
PC9	CUDC101	O94988	FAM13A	0.39395187	0.306562979	0.004208367	0.350257424	0.061793277	0.176422462	-1.513512463	0.045346504	2.375886343	1.34345619	HDACi
PC9	Panobinostat	Q9BXS4	TMEM59	0.337851848	0.36269042	0.000508389	0.350271134	0.017563522	0.050142648	-1.513455994	0.032248279	3.293803935	1.491493459	HDACi
HCT116	Abexinostat	P17483	HOXB4	0.351828252	0.348913678	0.00304643	0.350370965	0.002060915	0.005882096	-1.513044871	0.041679542	2.516208732	1.38007706	HDACi
H292	Belinostat	Q99708-2	RBBP8	0.353780299	0.347056936	0.018520555	0.350418618	0.004754136	0.013567018	-1.512848667	0.079274154	1.732346013	1.100868386	HDACi
H292	Belinostat	Q01826-2	SATB1	0.286014082	0.414830159	0.013434276	0.350422121	0.091086722	0.259934281	-1.512834246	0.068393551	1.871785723	1.164984844	HDACi
HCT116	Panobinostat	P20248	CCNA2	0.352391638	0.348750628	0.000741217	0.350571133	0.002574583	0.007343968	-1.512220888	0.033027649	3.13005483	1.481122343	HDACi
HCT116	Abexinostat	Q86U86	PBRM1	0.296387921	0.404773353	0.009731156	0.350580637	0.076640074	0.218608976	-1.512181777	0.059929745	2.011835552	1.222357573	HDACi
PC9	Panobinostat	P08670	VIM	0.318494917	0.382690664	0.11680631	0.35059279	0.045393248	0.129475704	-1.512131766	0.229191346	0.932533694	0.639801786	HDACi
PC9	Panobinostat	Q9NY26	SLC39A1	0.359705785	0.341720834	0.006273092	0.35071331	0.012717281	0.036261187	-1.511635913	0.051383806	2.202518322	1.289173728	HDACi
HCT116	Abexinostat	O14686-3	KMT2D	0.341146279	0.36028133	0.091611672	0.350713805	0.013530524	0.038579959	-1.511633876	0.195698656	1.03804919	0.708412156	HDACi
PC9	Panobinostat	Q11128	FUT5	0.380196336	0.321733844	0.001806464	0.35096509	0.041339225	0.117787284	-1.510600558	0.037169707	2.743170787	1.429810863	HDACi
H292	TSA	Q15596	NCOA2	0.33019535	0.372052815	0.003765926	0.351124082	0.029597697	0.084294124	-1.509947146	0.044098985	2.424128231	1.355571402	HDACi
H292	Belinostat	Q02487	DSC2	0.386770372	0.315927556	0.016562051	0.351348964	0.050093435	0.142574592	-1.509023451	0.0752596	1.78088587	1.123438093	HDACi
PC9	Belinostat	Q9BPZ3	PAIP2	0.42463911	0.278307502	0.033473433	0.351473306	0.103472072	0.294395251	-1.508512973	0.107316743	1.475299751	0.969332514	HDACi
H292	Vorinostat	P19021-5	PAM	0.384640375	0.318441063	0.007135001	0.351540719	0.046809983	0.133156645	-1.50823629	0.05364298	2.146605954	1.270487107	HDACi
HCT116	Vorinostat	P18827	SDC1	0.336624118	0.366684238	0.003210734	0.351654178	0.021255715	0.060444937	-1.507770736	0.042273312	2.493395733	1.373933725	HDACi
A549	TSA	P04150	NR3C1	0.376000975	0.327382952	0.002117771	0.351691963	0.034378134	0.097750695	-1.507615728	0.038311673	2.674121028	1.416668888	HDACi
H292	Abexinostat	Q9UHL9-3	GTF2IRD1	0.364352203	0.33939391	0.001089089	0.351873057	0.017648178	0.050154957	-1.506873045	0.034431705	2.962936718	1.463041468	HDACi
H292	Vorinostat	P15104	GLUL	0.375154594	0.328717501	0.033739721	0.351936047	0.032835983	0.093300994	-1.506614805	0.107791641	1.471858513	0.967414915	HDACi
A549	Belinostat	Q9BVI0	PHF20	0.3356874	0.368227324	0.000562043	0.351957362	0.023009201	0.065374967	-1.506527431	0.032248279	3.250230829	1.491493459	HDACi
HCT116	Panobinostat	O43286	B4GALT5	0.271736754	0.432208997	0.048833699	0.351972875	0.113471011	0.322385668	-1.506463842	0.132718135	1.311280379	0.877069729	HDACi
PC9	Belinostat	Q96QD8	SLC38A2	0.310621588	0.393363865	0.005679473	0.351992726	0.058507626	0.16621828	-1.506382478	0.049707251	2.245691992	1.303580256	HDACi
A549	TSA	Q15345	LRRC41	0.382781544	0.321282484	0.007758604	0.352032014	0.043486402	0.123529681	-1.50622146	0.055030417	2.110216418	1.259397195	HDACi
HCT116	Belinostat	Q8WUM9	SLC20A1	0.31928236	0.384822378	0.002339727	0.352052369	0.046343791	0.131638913	-1.506138044	0.039158476	2.630834794	1.407174215	HDACi
PC9	Vorinostat	Q9H422	HIPK3	0.353147215	0.350971571	0.001695264	0.352059393	0.001538413	0.004369753	-1.506109262	0.036788957	2.770762624	1.434282529	HDACi
PSC1	Vorinostat	P02647	APOA1	0.277733871	0.426465403	0.08243487	0.352099637	0.105169074	0.298691232	-1.505944355	0.182849118	1.083889042	0.73790713	HDACi
PC9	Belinostat	Q4L180	FILIP1L	0.386520056	0.317750075	0.002827605	0.352135066	0.04862772	0.138093944	-1.505799196	0.0410296	2.548581308	1.386902721	HDACi
A549	TSA	Q68CZ2	TNS3	0.364433893	0.339843793	0.001224583	0.352138843	0.017387826	0.049377758	-1.505783719	0.034846425	2.912011678	1.457841769	HDACi
PC9	Panobinostat	P13726	F3	0.347332399	0.356952246	0.004137553	0.352142322	0.006802259	0.019316791	-1.505769466	0.045170034	2.383256439	1.345149584	HDACi
PC9	TSA	Q9UPQ0-4	LIMCH1	0.41804991	0.286266968	0.011320006	0.352158439	0.093184611	0.264609906	-1.505703439	0.063604123	1.946153333	1.196514733	HDACi
PC9	Panobinostat	Q8WVN6	SECTM1	0.370102232	0.334381143	0.001117097	0.352241687	0.025258624	0.07170822	-1.505362435	0.034441853	2.95190906	1.462913488	HDACi
A549	CUDC101	Q9H5Y7	SLITRK6	0.337476579	0.367182616	0.002234557	0.352329597	0.021005341	0.059618439	-1.505002422	0.03877346	2.65080856	1.411465441	HDACi
PC9	Belinostat	Q9Y287	ITM2B	0.341163049	0.363525636	0.002830878	0.352344342	0.015812737	0.044878647	-1.504942046	0.04103844	2.548078852	1.386809156	HDACi
H292	Abexinostat	Q8WV41	SNX33	0.356449476	0.34849575	0.006289922	0.352472613	0.005624134	0.015956229	-1.50441693	0.051423949	2.201354739	1.288834578	HDACi
A549	TSA	P55198	MLLT6	0.28272987	0.422272249	0.01595844	0.35250106	0.098671362	0.279917917	-1.504300501	0.073999348	1.797009565	1.130772109	HDACi
H292	CUDC101	P10914	IRF1	0.371112662	0.334011401	0.011024187	0.352562031	0.026234553	0.07441117	-1.504050981	0.062888968	1.957653422	1.201425535	HDACi
A549	Vorinostat	Q6ZVF9	GPRIN3	0.384753366	0.320379538	0.005431533	0.352566452	0.04551917	0.129108059	-1.50403289	0.048983036	2.265077542	1.309954299	HDACi
H292	Abexinostat	P32926	DSG3	0.389565449	0.315643029	0.005079563	0.352604239	0.052271045	0.148242815	-1.503878276	0.047932915	2.294173637	1.319366161	HDACi
H292	TSA	Q9NY26	SLC39A1	0.364525428	0.340891047	0.004735144	0.352708238	0.016712031	0.047382027	-1.503452824	0.046873122	2.32466681	1.329076122	HDACi
PC9	Abexinostat	P04156	PRNP	0.337951466	0.367692925	0.000896207	0.352822196	0.021030387	0.05960619	-1.502986773	0.033806876	3.047591741	1.470994954	HDACi
H292	Panobinostat	P11166	SLC2A1	0.37078613	0.334936376	0.000940432	0.352861253	0.025349604	0.071840146	-1.502827074	0.033944532	3.026672611	1.469230179	HDACi
PC9	CUDC101	P30305-4	CDC25B	0.375586041	0.330235409	0.001141758	0.352910725	0.032067739	0.090866435	-1.502624821	0.034534052	2.942425966	1.461752458	HDACi
HCT116	Belinostat	Q9ULD2	MTUS1	0.338481786	0.367342294	0.003130028	0.35291204	0.02040746	0.057825912	-1.502619445	0.041967689	2.504451837	1.377084941	HDACi
HCT116	CUDC101	Q02487	DSC2	0.341757504	0.364068931	0.001573003	0.352913218	0.015776561	0.044703798	-1.50261463	0.036166937	2.803270462	1.441688267	HDACi
H292	Belinostat	P11166	SLC2A1	0.335678155	0.370155685	0.001798706	0.35291692	0.024379296	0.069079418	-1.502599494	0.037148278	2.745039816	1.430061308	HDACi
HCT116	Belinostat	P78410	BTN3A2	0.210025075	0.495829831	0.044036436	0.352927453	0.202094481	0.572623296	-1.502556439	0.12508977	1.356187837	0.902778205	HDACi
PC9	Panobinostat	Q96QD8	SLC38A2	0.379359639	0.32658943	0.001593861	0.352974534	0.037314173	0.105713498	-1.502363992	0.036306087	2.797549625	1.440020553	HDACi
A549	TSA	Q8WY36	BBX	0.388330945	0.317688182	0.003294202	0.353009564	0.049951976	0.141503182	-1.502220826	0.042595225	2.482249828	1.370639082	HDACi
A549	CUDC101	Q16790	CA9	0.398036849	0.308231359	0.004922416	0.353134104	0.063502071	0.179824238	-1.501711938	0.047439781	2.307821671	1.323857328	HDACi
HCT116	Vorinostat	O00762	UBE2C	0.326783059	0.379528254	0.006791724	0.353155656	0.037296485	0.105609196	-1.501623891	0.052764387	2.168019973	1.277659101	HDACi
PC9	Panobinostat	P04156	PRNP	0.35335825	0.353506502	0.000802295	0.353432376	0.00010483	0.000296606	-1.500493893	0.033340971	3.095665726	1.477021753	HDACi
PC9	Panobinostat	Q86WR7	PROSER2	0.333699042	0.373233187	0.001107952	0.353466114	0.027954862	0.079087814	-1.50035618	0.034441853	2.9554792	1.462913488	HDACi
PSC1	Panobinostat	Q8N9Z2	CCDC71L	0.455960205	0.250987114	0.108344075	0.353473659	0.144937862	0.41003865	-1.500325384	0.218123949	0.965194834	0.661296649	HDACi
PC9	Vorinostat	P06454	PTMA	0.429478685	0.277514502	0.013155338	0.353496593	0.107454904	0.303977198	-1.500231783	0.067765947	1.880898006	1.16898849	HDACi
PSC1	CUDC101	Q9HCY8	S100A14	0.350827811	0.356235562	0.209368724	0.353531686	0.003823858	0.010816167	-1.500088568	0.340116866	0.679088194	0.468371832	HDACi
A549	Belinostat	Q9UPZ6	THSD7A	0.34836535	0.358699453	9.83E-05	0.353532401	0.007307315	0.020669435	-1.50008565	0.029404928	4.007243686	1.531579876	HDACi
PC9	Belinostat	Q969X1	TMBIM1	0.270444371	0.436644281	0.017757171	0.353544326	0.117521083	0.332408342	-1.500036988	0.077790269	1.75062623	1.109074729	HDACi
PC9	CUDC101	P61812-2	TGFB2	0.371945711	0.335296203	0.000894362	0.353620957	0.025915115	0.073285009	-1.499724318	0.033806876	3.048486748	1.470994954	HDACi
HCT116	CUDC101	Q86U86	PBRM1	0.352313452	0.354979396	0.001131218	0.353646424	0.001885107	0.005330484	-1.499620422	0.034521298	2.946453855	1.461912888	HDACi
HCT116	Belinostat	Q86UU0	BCL9L	0.430651145	0.277000628	0.029187366	0.353825886	0.108647322	0.307064367	-1.498888493	0.099664843	1.534805101	1.001458014	HDACi
H292	Belinostat	Q9Y2J4-4	AMOTL2	0.365662177	0.342024034	0.000841912	0.353843105	0.016714691	0.047237578	-1.498818287	0.033449898	3.074733294	1.475605206	HDACi
HCT116	Belinostat	Q8WVN6	SECTM1	0.289378608	0.418507881	0.019747526	0.353943245	0.091308184	0.257974084	-1.498410054	0.081673869	1.704487305	1.08791687	HDACi
PSC1	Belinostat	Q15723	ELF2	0.330220096	0.377885552	0.005067027	0.354052824	0.033704567	0.095196437	-1.497963471	0.047911814	2.295246766	1.319557389	HDACi
HCT116	Vorinostat	Q9P2B7	CFAP97	0.344668054	0.363460957	0.002173123	0.354064505	0.013288589	0.037531548	-1.497915873	0.038511634	2.662915681	1.41440806	HDACi
PSC1	Vorinostat	O95445	APOM	0.268687758	0.439486907	0.024494384	0.354087332	0.120773237	0.341083189	-1.497822863	0.090973109	1.610933486	1.041086964	HDACi
A549	Abexinostat	Q9H1B7	IRF2BPL	0.352456178	0.355869503	0.00145558	0.35416284	0.002413585	0.006814903	-1.497515246	0.035753991	2.836964066	1.446675471	HDACi
PC9	TSA	P22223	CDH3	0.311901394	0.39687937	0.003869357	0.354390382	0.060088503	0.169554553	-1.496588645	0.044356856	2.412361156	1.35303924	HDACi
HCT116	Panobinostat	O14786	NRP1	0.327370256	0.38146181	0.001694669	0.354416033	0.038248505	0.107919792	-1.496484224	0.036788957	2.770915221	1.434282529	HDACi
PSC1	Panobinostat	Q14145	KEAP1	0.331203832	0.377721514	0.00132354	0.354462673	0.032892969	0.092796706	-1.496294383	0.035275038	2.878262841	1.452532515	HDACi
A549	Abexinostat	Q9UF56	FBXL17	0.333190325	0.375909991	0.005057513	0.354550158	0.030207365	0.08519913	-1.495938355	0.047892365	2.296063018	1.319733717	HDACi
H292	CUDC101	Q92685	ALG3	0.345606707	0.363769979	0.005117862	0.354688343	0.012843373	0.036210305	-1.495376178	0.048033004	2.290911393	1.318460252	HDACi
H292	Abexinostat	Q8WXI7	MUC16	0.410356362	0.299131796	0.05882795	0.354744079	0.078647645	0.221702489	-1.49514949	0.148274853	1.230416284	0.828932499	HDACi
PSC1	TSA	Q99081-3	TCF12	0.36221364	0.347541927	0.00644776	0.354877784	0.010374468	0.029233918	-1.494605834	0.051843999	2.190591103	1.28530151	HDACi
A549	Panobinostat	Q6ZVF9	GPRIN3	0.384713888	0.325373604	0.005289756	0.355043746	0.041959917	0.118182386	-1.493931301	0.04856191	2.276564387	1.313704241	HDACi
H292	CUDC101	Q68CP9	ARID2	0.369687842	0.34053216	0.000458365	0.355110001	0.02061618	0.058055758	-1.493662103	0.032146714	3.338789022	1.492863418	HDACi
H292	Belinostat	Q9UHL9-3	GTF2IRD1	0.366786185	0.343732156	0.001077793	0.35525917	0.016301661	0.045886671	-1.493056205	0.034335914	2.967464557	1.464251393	HDACi
PC9	CUDC101	Q07352	ZFP36L1	0.39184888	0.318715236	0.002940974	0.355282058	0.051713296	0.145555609	-1.492963262	0.041367109	2.531508775	1.383344832	HDACi
H292	Belinostat	O75147	OBSL1	0.353252326	0.357361255	0.002622331	0.35530679	0.002905452	0.008177304	-1.492862834	0.040359718	2.581312558	1.394051874	HDACi
PSC1	Belinostat	Q5U5Q3	MEX3C	0.283432988	0.427393288	0.037181825	0.355413138	0.101795305	0.286414017	-1.492431084	0.113729957	1.429669296	0.944125125	HDACi
A549	Belinostat	P35318	ADM	0.40477576	0.306068308	0.005532244	0.355422034	0.069796709	0.19637699	-1.492394973	0.049288786	2.257098668	1.307251875	HDACi
H292	Abexinostat	P11166	SLC2A1	0.345440805	0.365734682	0.001164525	0.355587743	0.014349938	0.040355548	-1.491722499	0.03468066	2.933851072	1.459912651	HDACi
PC9	CUDC101	Q9NWC5	TMEM45A	0.308674192	0.402550051	0.018319249	0.355612121	0.066380257	0.186664775	-1.491623595	0.078914602	1.737092336	1.102842632	HDACi
PSC1	Panobinostat	Q6ZUS6-5	CCDC149	0.30579114	0.405437885	0.052979991	0.355614512	0.070460889	0.198138397	-1.491613895	0.139221006	1.275888118	0.856295233	HDACi
PC9	Panobinostat	Q96RT1-8	ERBIN	0.353011756	0.358794176	2.10E-05	0.355902966	0.004088789	0.011488492	-1.490444139	0.027494497	4.678268667	1.56075422	HDACi
PC9	Panobinostat	Q76I76	SSH2	0.355836594	0.356254246	0.000798879	0.35604542	0.000295325	0.000829458	-1.4898668	0.033340971	3.097518906	1.477021753	HDACi
H292	Vorinostat	Q68CP9	ARID2	0.351262718	0.360833038	0.000200683	0.356047878	0.006767238	0.019006539	-1.489856839	0.030054466	3.697488606	1.522090979	HDACi
A549	TSA	Q9UHE8	STEAP1	0.329572414	0.382651349	0.002389521	0.356111881	0.037532475	0.105395177	-1.489597525	0.039359514	2.621689143	1.404950273	HDACi
HCT116	Belinostat	O14786	NRP1	0.347321293	0.365143745	0.000176098	0.356232519	0.012602376	0.035376828	-1.489108875	0.029682122	3.754246711	1.52750506	HDACi
A549	CUDC101	Q9HC98-2	NEK6	0.335646166	0.376909197	0.013573859	0.356277681	0.029177369	0.081895023	-1.488925985	0.068737896	1.867296655	1.162803763	HDACi
PC9	Belinostat	Q96IR7	HPDL	0.395426579	0.317202092	0.00873694	0.356314336	0.055313066	0.155236711	-1.488777566	0.057537878	2.058640627	1.240046157	HDACi
PC9	CUDC101	Q9H190	SDCBP2	0.363493515	0.349236814	0.001351496	0.356365165	0.01008101	0.028288428	-1.488571777	0.035318674	2.869185216	1.451995608	HDACi
PC9	Panobinostat	O43291	SPINT2	0.379361428	0.333592187	0.001119863	0.356476807	0.032363741	0.090787787	-1.488119879	0.034446553	2.950835231	1.462854226	HDACi
A549	Vorinostat	Q9H582	ZNF644	0.362345481	0.35062732	0.00150462	0.3564864	0.008285991	0.023243498	-1.488081054	0.035924542	2.822573039	1.444608756	HDACi
H292	Panobinostat	Q15596	NCOA2	0.364778592	0.348303391	0.001651746	0.356540992	0.011649727	0.032674298	-1.487860142	0.036468905	2.782056824	1.438077278	HDACi
PC9	CUDC101	O43164	PJA2	0.380864268	0.332275682	0.001592789	0.356569975	0.034357319	0.096355053	-1.487742869	0.036299371	2.79784163	1.440100897	HDACi
A549	Abexinostat	Q07343	PDE4B	0.37357254	0.339688996	0.001099621	0.356630768	0.023959284	0.067182324	-1.487496918	0.034441853	2.958756998	1.462913488	HDACi
PC9	TSA	Q8WV41	SNX33	0.356551659	0.356844948	0.000516919	0.356698303	0.000207386	0.000581405	-1.487223741	0.032248279	3.286577472	1.491493459	HDACi
PC9	TSA	P20248	CCNA2	0.298118772	0.41532681	0.013271616	0.356722791	0.082878599	0.232333343	-1.487124701	0.068032099	1.8770762	1.167286131	HDACi
A549	CUDC101	Q9BVI0	PHF20	0.324473605	0.389015995	0.002273744	0.3567448	0.045638362	0.127929999	-1.487035694	0.038973637	2.643258508	1.409229066	HDACi
PC9	CUDC101	O94907	DKK1	0.36922273	0.344334896	0.000877272	0.356778813	0.017598357	0.049325678	-1.486898151	0.033706345	3.056865807	1.472288339	HDACi
A549	Abexinostat	Q6ZVF9	GPRIN3	0.369547647	0.34432889	0.004921238	0.356938268	0.017832354	0.049959211	-1.48625351	0.047439781	2.307925659	1.323857328	HDACi
H292	Belinostat	Q86U86	PBRM1	0.348830968	0.36506195	0.000386288	0.356946459	0.011477038	0.032153387	-1.486220405	0.031988696	3.41308852	1.495003457	HDACi
PC9	CUDC101	Q9NP84	TNFRSF12A	0.29256978	0.421467629	0.013139128	0.357018704	0.091144543	0.255293469	-1.485928435	0.067735996	1.881433467	1.16918048	HDACi
PC9	TSA	P49447	CYB561	0.369201588	0.344896648	0.006101321	0.357049118	0.017186188	0.048133959	-1.48580554	0.050920779	2.214576112	1.29310496	HDACi
PC9	TSA	Q53GL7	PARP10	0.33403968	0.380110316	0.005532921	0.357074998	0.032576859	0.091232539	-1.485700972	0.049291665	2.257045506	1.307226514	HDACi
HCT116	TSA	Q68CP9	ARID2	0.329044911	0.385230446	0.002383029	0.357137679	0.039729173	0.111243296	-1.485447745	0.039332607	2.622870711	1.405247268	HDACi
HCT116	Vorinostat	Q86UU0	BCL9L	0.436390046	0.278266818	0.030575158	0.357328432	0.111810006	0.312905429	-1.484677383	0.102135555	1.514631296	0.990823047	HDACi
PC9	Panobinostat	O94907	DKK1	0.451628547	0.263078915	0.022742923	0.357353731	0.133324723	0.373088936	-1.484575243	0.087683447	1.643153728	1.057082383	HDACi
A549	Belinostat	Q9HC84	MUC5B	0.344108957	0.370655874	0.000380784	0.357382416	0.018771505	0.052524982	-1.484459444	0.031988696	3.419321855	1.495003457	HDACi
A549	TSA	P04156	PRNP	0.340855042	0.373963347	0.005716494	0.357409194	0.023411107	0.065502252	-1.484351348	0.049817561	2.242870258	1.302617539	HDACi
H292	Abexinostat	Q14995	NR1D2	0.34643332	0.368436166	0.002293247	0.357434743	0.015558362	0.043527839	-1.484248223	0.039034579	2.639549084	1.408550504	HDACi
A549	Abexinostat	Q07973	CYP24A1	0.391781787	0.323100388	0.010157259	0.357441088	0.048565083	0.135868776	-1.484222614	0.060917267	1.993223456	1.215259592	HDACi
PC9	CUDC101	O15374	SLC16A4	0.36936714	0.345522528	0.001932815	0.357444834	0.016860687	0.047170038	-1.484207493	0.037698063	2.713809621	1.42368096	HDACi
PC9	Belinostat	P78524	DENND2B	0.201154032	0.514033902	0.0521354	0.357593967	0.221239478	0.618689068	-1.483605698	0.137916974	1.282867292	0.860382282	HDACi
A549	Vorinostat	Q6ZUX7	LHFPL2	0.325060869	0.390229649	0.088186522	0.357645259	0.046081287	0.128846351	-1.483398779	0.191020856	1.054597787	0.718919212	HDACi
A549	Panobinostat	P04156	PRNP	0.313594306	0.401699876	0.007363196	0.357647091	0.062300046	0.174194192	-1.483391387	0.054126108	2.132933637	1.266593203	HDACi
H292	Abexinostat	Q9P2P1	NYNRIN	0.363453495	0.351935388	0.037760942	0.357694441	0.008144532	0.022769523	-1.483200396	0.114695001	1.422957177	0.940455509	HDACi
PC9	TSA	P17028	ZNF24	0.389773009	0.325631984	0.005653426	0.357702496	0.045354553	0.126794065	-1.483167908	0.049633273	2.247688324	1.304227088	HDACi
PSC1	Abexinostat	O14786	NRP1	0.33361096	0.381844008	0.003156316	0.357727484	0.034105916	0.095340495	-1.48306713	0.042066144	2.500819455	1.376067299	HDACi
H292	Belinostat	P39687	ANP32A	0.408604587	0.306994814	0.00655594	0.3577997	0.07184896	0.20080777	-1.482775915	0.052123624	2.183365044	1.282965399	HDACi
PC9	CUDC101	P04156	PRNP	0.359736401	0.356117588	0.000880278	0.357926995	0.002558887	0.007149187	-1.482262739	0.033706345	3.055379978	1.472288339	HDACi
PC9	Vorinostat	Q9Y5V3-2	MAGED1	0.361227118	0.354699279	0.000104951	0.357963198	0.004615879	0.012894842	-1.482116821	0.029598365	3.979015473	1.528732271	HDACi
H292	CUDC101	Q9NX09	DDIT4	0.359958595	0.356199983	0.002581641	0.358079289	0.00265774	0.007422211	-1.481649017	0.04014897	2.588104234	1.396325596	HDACi
H292	Abexinostat	Q14210	LY6D	0.429104978	0.287089432	0.027292488	0.358097205	0.100420155	0.280427085	-1.481576837	0.096195886	1.563956874	1.016843503	HDACi
HCT116	CUDC101	Q9P2N6	KANSL3	0.324064089	0.392295667	0.003187354	0.358179878	0.048247012	0.134700509	-1.481243804	0.042187775	2.496569658	1.374813383	HDACi
HCT116	TSA	Q9BY76	ANGPTL4	0.364604048	0.351948803	0.000139415	0.358276426	0.00894861	0.024976831	-1.480854976	0.029670807	3.855691558	1.527670639	HDACi
HCT116	Panobinostat	Q14145	KEAP1	0.321882404	0.394723479	0.002966355	0.358302941	0.051506418	0.143751033	-1.480748209	0.041397167	2.527776911	1.383029382	HDACi
A549	Belinostat	Q8NFT2	STEAP2	0.339573874	0.377131338	0.018266937	0.358352606	0.026557138	0.074108957	-1.48054825	0.078831596	1.738334261	1.103299679	HDACi
PSC1	Panobinostat	P07711	CTSL	0.309263091	0.407725641	0.008082559	0.358494366	0.069623537	0.194210965	-1.479977648	0.055841856	2.092451124	1.253040155	HDACi
PSC1	Abexinostat	Q8TCB0	IFI44	0.478203588	0.238881574	0.090260236	0.358542581	0.169226219	0.471983601	-1.479783628	0.193874823	1.044503536	0.712478586	HDACi
PSC1	Belinostat	Q96A19	CCDC102A	0.265359314	0.451822098	0.064669674	0.358590706	0.131849099	0.367686884	-1.479589999	0.157137156	1.189299326	0.803721113	HDACi
PC9	Belinostat	Q92766-2	RREB1	0.34328919	0.374055836	0.002608554	0.358672513	0.021755304	0.060655063	-1.479260908	0.040271422	2.583600236	1.39500304	HDACi
HCT116	Abexinostat	Q68CP9	ARID2	0.341673225	0.375684367	0.001049353	0.358678796	0.024049509	0.067050267	-1.479235634	0.034217673	2.979078313	1.46574953	HDACi
HCT116	CUDC101	Q99081-3	TCF12	0.346456279	0.370966674	0.000581437	0.358711476	0.017331466	0.048315895	-1.479104192	0.032248279	3.235497604	1.491493459	HDACi
PC9	Panobinostat	Q9UQR1	ZNF148	0.354580366	0.362984712	0.000130253	0.358782539	0.00594277	0.016563711	-1.478818416	0.029670807	3.88521153	1.527670639	HDACi
PSC1	Belinostat	Q16719	KYNU	0.363960814	0.354031925	0.018040441	0.35899637	0.007020785	0.019556701	-1.477958839	0.078364437	1.743752838	1.105880983	HDACi
PSC1	Belinostat	Q14145	KEAP1	0.340350666	0.377678644	0.000992632	0.359014655	0.026394866	0.073520303	-1.47788536	0.034062764	3.003211537	1.467720114	HDACi
PSC1	Belinostat	O76061	STC2	0.264463369	0.453798648	0.075127294	0.359131009	0.13388026	0.372789474	-1.47741787	0.172413891	1.124202256	0.763427747	HDACi
PC9	Vorinostat	Q3KP66	INAVA	0.325060006	0.393258088	0.063445973	0.359159047	0.048223326	0.134267329	-1.477305239	0.15523731	1.197595936	0.809003892	HDACi
PSC1	TSA	Q8NAP3	ZBTB38	0.391575382	0.326776618	0.084497534	0.359176	0.045819645	0.127568783	-1.477237142	0.185770196	1.073155967	0.731023961	HDACi
A549	Belinostat	Q96D42	HAVCR1	0.367189704	0.351238991	0.005622046	0.359214347	0.011278857	0.031398682	-1.477083121	0.049539445	2.250105596	1.305048861	HDACi
PC9	Panobinostat	Q9Y287	ITM2B	0.376990339	0.341451333	0.001983703	0.359220836	0.025129872	0.06995661	-1.477057063	0.037831296	2.702523383	1.422148783	HDACi
PSC1	TSA	P08253	MMP2	0.416522282	0.301926951	0.033844122	0.359224616	0.081031136	0.225572336	-1.47704188	0.107996027	1.470516744	0.96659222	HDACi
PC9	Abexinostat	Q6ISB3	GRHL2	0.372779599	0.345815077	0.000393293	0.359297338	0.019066796	0.053066901	-1.476749849	0.031988696	3.405283872	1.495003457	HDACi
A549	Panobinostat	Q9UHE8	STEAP1	0.305870557	0.412996048	0.006350384	0.359433303	0.075749161	0.210746085	-1.47620401	0.051629169	2.197200037	1.287104868	HDACi
A549	TSA	P48443	RXRG	0.382924134	0.336001053	0.009333613	0.359462594	0.033179629	0.092303426	-1.476086446	0.058929266	2.029950198	1.229668965	HDACi
H292	CUDC101	Q9UJ37	ST6GALNAC2	0.395177483	0.323779957	0.004395128	0.35947872	0.050485675	0.140441345	-1.476021724	0.045922592	2.357028469	1.337973606	HDACi
PSC1	Belinostat	P57087-3	JAM2	0.293314561	0.425675295	0.027604249	0.359494928	0.093593172	0.260346293	-1.475956679	0.096753707	1.559024069	1.014332385	HDACi
PSC1	CUDC101	P07711	CTSL	0.392289015	0.326709245	0.011842687	0.35949913	0.0463719	0.128990298	-1.475939816	0.064866688	1.926549758	1.187978279	HDACi
A549	Vorinostat	Q9UPZ6	THSD7A	0.373143763	0.345882612	0.000412156	0.359513188	0.019276545	0.053618463	-1.475883403	0.031988696	3.384938597	1.495003457	HDACi
PC9	CUDC101	Q13426	XRCC4	0.438329263	0.280702569	0.029222746	0.359515916	0.111458905	0.310024952	-1.475872453	0.099731019	1.534278982	1.001169742	HDACi
H292	Belinostat	Q14995	NR1D2	0.38699498	0.332052775	0.002243947	0.359523877	0.038850006	0.1080596	-1.475840506	0.038826512	2.648987327	1.410871621	HDACi
A549	Panobinostat	Q9UHG0	DCDC2	0.376750693	0.342813815	0.013332906	0.359782254	0.023996996	0.066698666	-1.474804067	0.068157882	1.875075197	1.166483912	HDACi
PSC1	Belinostat	Q5VTB9	RNF220	0.351846758	0.368006009	0.010885167	0.359926383	0.011426315	0.031746257	-1.474226236	0.062581762	1.963164895	1.203552213	HDACi
PC9	TSA	Q96RT1-8	ERBIN	0.356802575	0.363075373	2.49E-05	0.359938974	0.004435538	0.012323028	-1.474175769	0.028165173	4.603377649	1.550287574	HDACi
H292	Panobinostat	Q8WXI7	MUC16	0.405310864	0.314657231	0.060378478	0.359984048	0.064101799	0.178068444	-1.473995119	0.150680159	1.219117837	0.821943929	HDACi
PSC1	Abexinostat	Q16832	DDR2	0.374134784	0.346072163	0.007719708	0.360103474	0.019843269	0.055104353	-1.473516579	0.054948394	2.112399106	1.260044994	HDACi
H292	Abexinostat	Q9C030-2	TRIM6	0.370872403	0.349481506	0.017701552	0.360176955	0.015125648	0.041995047	-1.473222218	0.077676582	1.751988645	1.109709893	HDACi
HCT116	TSA	Q9P2N6	KANSL3	0.336312409	0.384143619	0.002250536	0.360228014	0.033821773	0.093889902	-1.473017715	0.038876044	2.647714085	1.410317936	HDACi
A549	TSA	P49796	RGS3	0.363389288	0.357153735	0.005889753	0.360271512	0.004409202	0.012238552	-1.472843518	0.050303478	2.229902932	1.298401985	HDACi
PC9	CUDC101	O95164	UBL3	0.359658676	0.360904461	3.33E-05	0.360281569	0.000880903	0.002445042	-1.472803247	0.028448483	4.477733373	1.54594089	HDACi
H292	Vorinostat	P32926	DSG3	0.392915101	0.327681579	0.004749756	0.36029834	0.046127066	0.128024643	-1.47273609	0.046919958	2.323328729	1.328642381	HDACi
PC9	Abexinostat	Q5TAA0	TTC22	0.404022125	0.316600169	0.009410831	0.360311147	0.061816658	0.171564657	-1.472684808	0.059137261	2.026372014	1.228138792	HDACi
A549	Panobinostat	Q5T7W0	ZNF618	0.331587837	0.389194939	0.003950103	0.360391388	0.040734372	0.113028151	-1.472363557	0.044599607	2.403391634	1.350668968	HDACi
HCT116	Abexinostat	O96028	NSD2	0.327865138	0.392943409	0.013123455	0.360404274	0.046017287	0.127682411	-1.472311976	0.067696549	1.881951819	1.169433472	HDACi
HCT116	TSA	O15417	TNRC18	0.396145147	0.324700075	0.002776505	0.360422611	0.050519295	0.14016683	-1.472238575	0.040874267	2.556501598	1.38855002	HDACi
PSC1	TSA	Q9C0C4	SEMA4C	0.323545373	0.397442713	0.01364724	0.360494043	0.05225331	0.144949165	-1.471952675	0.068902387	1.864955164	1.161765729	HDACi
A549	CUDC101	Q15326	ZMYND11	0.365029521	0.355981124	4.65E-05	0.360505322	0.006398183	0.017747818	-1.471907537	0.028448483	4.332770306	1.54594089	HDACi
H292	Belinostat	Q8WV41	SNX33	0.365675057	0.355368377	0.006397474	0.360521717	0.007287923	0.020214936	-1.471841927	0.051753643	2.193991455	1.286059071	HDACi
PSC1	Vorinostat	Q9C0C4	SEMA4C	0.36143404	0.359619797	0.007034324	0.360526918	0.001282864	0.003558302	-1.471821115	0.053384272	2.152777656	1.272586679	HDACi
HCT116	TSA	Q02487	DSC2	0.342054406	0.37940512	0.00241676	0.360729763	0.026410943	0.073215315	-1.471009633	0.039462629	2.616766495	1.403813982	HDACi
A549	Panobinostat	Q96A19	CCDC102A	0.364535816	0.356934124	0.004686002	0.36073497	0.005375208	0.014900713	-1.47098881	0.046749707	2.329197496	1.33022111	HDACi
PC9	CUDC101	Q9UPQ0-4	LIMCH1	0.400783268	0.320887437	0.007326544	0.360835352	0.056494884	0.156566932	-1.470587403	0.05406048	2.135100828	1.267120106	HDACi
A549	CUDC101	Q9Y5J5	PHLDA3	0.396033445	0.325641056	0.005220707	0.36083725	0.049774936	0.137942898	-1.470579815	0.048359443	2.282270657	1.315518706	HDACi
A549	Abexinostat	Q08495	DMTN	0.378953211	0.342735397	0.010070695	0.360844304	0.025609862	0.070972055	-1.470551613	0.060702693	1.996940541	1.216792039	HDACi
A549	Belinostat	P98170	XIAP	0.358027926	0.363719797	0.001110936	0.360873862	0.00402476	0.011152818	-1.470433444	0.034441853	2.954310784	1.462913488	HDACi
H292	CUDC101	P26012	ITGB8	0.369178154	0.352632086	0.002515094	0.36090512	0.011699837	0.032418041	-1.470308484	0.039871624	2.599445845	1.399336075	HDACi
PC9	Belinostat	P17028	ZNF24	0.388821636	0.333206184	0.005431276	0.36101391	0.039326063	0.108932266	-1.469873669	0.048983036	2.265098091	1.309954299	HDACi
H292	CUDC101	Q96AW1	VOPP1	0.368612762	0.353492559	0.003266763	0.36105266	0.010691598	0.029612296	-1.469718822	0.042497601	2.485882399	1.371635582	HDACi
PSC1	Belinostat	O14786	NRP1	0.32000636	0.402158353	0.006436148	0.361082356	0.058090232	0.160878067	-1.469600168	0.051824899	2.191373944	1.285461539	HDACi
PC9	Vorinostat	O15374	SLC16A4	0.346509265	0.375905441	0.001171338	0.361207353	0.020786236	0.057546546	-1.469100832	0.03468066	2.931317858	1.459912651	HDACi
A549	Belinostat	Q16790	CA9	0.401963151	0.320668228	0.004356496	0.361315689	0.057484191	0.159096859	-1.468668193	0.045810119	2.360862663	1.339038577	HDACi
H292	Vorinostat	Q15596	NCOA2	0.367539112	0.355209709	0.001700572	0.36137441	0.008718204	0.024125129	-1.468433746	0.036814663	2.769404862	1.433979169	HDACi
H292	Belinostat	Q00534	CDK6	0.380852871	0.341896356	0.011762671	0.361374613	0.027546416	0.07622676	-1.468432934	0.064682052	1.929494065	1.189216214	HDACi
PC9	Belinostat	Q9ULU4-19	ZMYND8	0.389396371	0.33337292	0.001716614	0.361384646	0.039614562	0.10961883	-1.468392884	0.036846943	2.76532732	1.433598539	HDACi
PC9	Ralimetinib	Q9BRK5	SDF4	0.403308005	0.319638586	0.004636018	0.361473295	0.059163214	0.163672433	-1.468039026	0.04664958	2.333854881	1.33115226	Ralimetinib
PSC1	Belinostat	Q7Z5L9	IRF2BP2	0.236536187	0.486530315	0.058225495	0.361533251	0.176772544	0.488952381	-1.467799754	0.147378803	1.234886807	0.831564975	HDACi
A549	Vorinostat	Q03405	PLAUR	0.367796322	0.355321451	0.000571226	0.361558886	0.008821066	0.024397316	-1.46769746	0.032248279	3.24319197	1.491493459	HDACi
HCT116	Abexinostat	Q9UQ84	EXO1	0.389126349	0.3339935	0.021220886	0.361559924	0.038984811	0.107823928	-1.467693318	0.084591224	1.673236494	1.072674692	HDACi
A549	Abexinostat	Q96BU1	S100PBP	0.385712	0.337432438	0.001891121	0.361572219	0.034138806	0.094417668	-1.467644262	0.037454063	2.723280614	1.426501064	HDACi
HCT116	Vorinostat	O15554	KCNN4	0.284307717	0.438865202	0.017919541	0.361586459	0.109288646	0.302247617	-1.467587443	0.078122123	1.746673128	1.107225964	HDACi
PC9	Abexinostat	O15374	SLC16A4	0.309785697	0.413439867	0.0058045	0.361612782	0.073294566	0.202687986	-1.46748242	0.050060667	2.236235161	1.300503365	HDACi
PSC1	Vorinostat	P19438	TNFRSF1A	0.342559322	0.380913427	0.000877912	0.361736375	0.027120447	0.074972962	-1.466989418	0.033706345	3.056548798	1.472288339	HDACi
H292	Belinostat	Q17R98	ZNF827	0.354838142	0.368809198	0.000520554	0.36182367	0.009879028	0.027303432	-1.466641305	0.032248279	3.283534376	1.491493459	HDACi
A549	CUDC101	Q68CZ2	TNS3	0.362134311	0.361569049	0.001362287	0.36185168	0.0003997	0.001104598	-1.466529627	0.035329912	2.865731541	1.451857441	HDACi
PC9	Panobinostat	Q14126	DSG2	0.365531826	0.358222664	3.41E-05	0.361877245	0.005168358	0.014282075	-1.466427701	0.028448483	4.467805756	1.54594089	HDACi
HCT116	TSA	P17482	HOXB9	0.35695689	0.367451301	0.001532944	0.362204095	0.00742067	0.020487536	-1.465125236	0.036027974	2.814473746	1.443360161	HDACi
HCT116	Abexinostat	Q02487	DSC2	0.350846169	0.373582272	0.001652928	0.362214221	0.016076853	0.04438493	-1.465084907	0.036473477	2.781746098	1.438022829	HDACi
H292	Abexinostat	P10914	IRF1	0.412262116	0.312242821	0.012698624	0.362252469	0.070724322	0.195234893	-1.464932573	0.066794042	1.896243345	1.175262277	HDACi
HCT116	Vorinostat	Q02487	DSC2	0.347695534	0.376865156	0.00196412	0.362280345	0.020626038	0.056933913	-1.46482156	0.037745253	2.70683203	1.423137664	HDACi
A549	Abexinostat	P56559-2	ARL4C	0.419799712	0.304775868	0.009823578	0.36228779	0.08133414	0.224501466	-1.464791911	0.06018838	2.00773029	1.220487344	HDACi
PC9	Belinostat	P55055	NR1H2	0.328212048	0.396396009	0.006185632	0.362304028	0.048213341	0.133074262	-1.464727248	0.051127369	2.208615937	1.291346553	HDACi
H292	CUDC101	Q9H1C4	UNC93B1	0.342650743	0.381994055	0.005083458	0.362322399	0.027819923	0.076782232	-1.464654098	0.047950411	2.293840798	1.319207666	HDACi
A549	CUDC101	Q96A19	CCDC102A	0.389169837	0.335498524	0.004694041	0.362334181	0.03795135	0.10474129	-1.464607186	0.04676131	2.328453091	1.330113327	HDACi
PSC1	Panobinostat	P08253	MMP2	0.394779302	0.330059963	0.034361927	0.362419632	0.045763484	0.126272087	-1.464266986	0.108877916	1.463922484	0.963060199	HDACi
A549	Abexinostat	Q9UPZ6	THSD7A	0.363184816	0.36178629	1.31E-05	0.362485553	0.000988907	0.002728129	-1.464004599	0.025822787	4.88175958	1.587996893	HDACi
H292	Abexinostat	Q15596	NCOA2	0.375015413	0.350562511	0.001699004	0.362788962	0.017290813	0.047660801	-1.462797532	0.036814424	2.769805555	1.433981994	HDACi
A549	Abexinostat	Q9GZV5	WWTR1	0.346586485	0.379087085	0.000783725	0.362836785	0.022981394	0.063338104	-1.462607369	0.033292655	3.105836288	1.477651568	HDACi
PC9	Vorinostat	Q9NY26	SLC39A1	0.337172537	0.388825734	0.005204914	0.362999135	0.036524326	0.100618217	-1.461961983	0.048301558	2.283586404	1.316038861	HDACi
PC9	Panobinostat	Q9BYG0	B3GNT5	0.396502182	0.329577552	0.00765099	0.363039867	0.047322859	0.130351688	-1.46180011	0.054786486	2.116282392	1.261326553	HDACi
PC9	Abexinostat	Q5TGL8	PXDC1	0.349550834	0.376756882	0.002992576	0.363153858	0.019237581	0.052973637	-1.461347189	0.041509675	2.523954783	1.381850668	HDACi
PC9	CUDC101	Q86UW6	N4BP2	0.415837536	0.310541944	0.006864945	0.36318974	0.074455227	0.205003662	-1.461204647	0.052928715	2.163362944	1.276308646	HDACi
PSC1	Vorinostat	Q9H1J7	WNT5B	0.319377143	0.407057253	0.029342492	0.363217198	0.0619992	0.170694561	-1.461095581	0.099954836	1.532502999	1.000196189	HDACi
A549	TSA	Q9BVI0	PHF20	0.382350326	0.344228669	0.001194737	0.363289498	0.026956082	0.074200003	-1.460808436	0.034796498	2.922727841	1.458464466	HDACi
A549	Abexinostat	P04150	NR3C1	0.38703658	0.339544309	0.002132908	0.363290445	0.033582107	0.09243873	-1.460804675	0.038411083	2.671027904	1.415543448	HDACi
H292	Panobinostat	P15104	GLUL	0.402156282	0.324617943	0.033936843	0.363387112	0.054827885	0.150880104	-1.46042084	0.108171302	1.469328558	0.965887945	HDACi
PC9	Belinostat	Q03112-3	MECOM	0.310603447	0.4161884	0.007697302	0.363395924	0.074659836	0.205450394	-1.460385859	0.054906039	2.11366146	1.260379883	HDACi
PC9	Belinostat	Q86UY5	FAM83A	0.301036713	0.426106495	0.014877876	0.363571604	0.08843769	0.243246969	-1.45968857	0.071660134	1.82745907	1.144722387	HDACi
A549	Abexinostat	O00193	SMAP	0.328640811	0.398577339	0.002757605	0.363609075	0.049452593	0.136004837	-1.459539889	0.040792725	2.559467896	1.389417278	HDACi
H292	Belinostat	Q9Y219	JAG2	0.337525151	0.38975527	0.002347891	0.363640211	0.036932272	0.101562673	-1.459416356	0.039161663	2.629322041	1.407138871	HDACi
HCT116	TSA	Q9H1B7	IRF2BPL	0.359945453	0.367417264	0.034937623	0.363681359	0.005283368	0.014527465	-1.459253116	0.109823495	1.456706647	0.959304738	HDACi
PC9	TSA	Q96QD8	SLC38A2	0.380749803	0.346938142	0.000877491	0.363843972	0.023908454	0.065710734	-1.458608185	0.033706345	3.056757414	1.472288339	HDACi
A549	TSA	Q9UPZ6	THSD7A	0.350411083	0.377281051	0.000516253	0.363846067	0.018999936	0.052219711	-1.458599879	0.032248279	3.2871378	1.491493459	HDACi
H292	Abexinostat	Q9BR39	JPH2	0.197562532	0.530326529	0.054378106	0.36394453	0.235299679	0.646526212	-1.458209512	0.14146498	1.264575922	0.849351057	HDACi
PC9	TSA	O15374	SLC16A4	0.341599691	0.386552357	0.001602451	0.364076024	0.031786335	0.087306861	-1.457688361	0.036331969	2.795215264	1.439711068	HDACi
PSC1	Abexinostat	Q9UK33	ZNF580	0.33009309	0.398193078	0.004318979	0.364143084	0.048153963	0.132239127	-1.457422651	0.045703424	2.364618905	1.340051262	HDACi
A549	CUDC101	Q9UKT4	FBXO5	0.372426434	0.355946494	0.010370171	0.364186464	0.011653077	0.031997558	-1.457250793	0.061444569	1.984214089	1.2115165	HDACi
HCT116	TSA	Q5U5Q3	MEX3C	0.297081099	0.431345732	0.009892354	0.364213416	0.094939433	0.260669785	-1.45714403	0.060302966	2.004700365	1.219661327	HDACi
HCT116	TSA	O43734	TRAF3IP2	0.381538417	0.346933346	0.017459481	0.364235881	0.024469481	0.067180313	-1.457055043	0.077167089	1.757968665	1.112567885	HDACi
PSC1	Vorinostat	P57087-3	JAM2	0.313295193	0.415235628	0.02671803	0.36426541	0.072082773	0.197885308	-1.456938088	0.095120161	1.573195568	1.021727424	HDACi
PSC1	Abexinostat	P20749	BCL3	0.354903484	0.37363834	0.003712958	0.364270912	0.013247544	0.036367285	-1.456916298	0.04390477	2.430279937	1.357488297	HDACi
PC9	Belinostat	Q16625	OCLN	0.414539738	0.314349541	0.005435158	0.364444639	0.070845167	0.194392123	-1.456228415	0.048988082	2.264787845	1.309909562	HDACi
PC9	Belinostat	Q7Z5J4	RAI1	0.338995758	0.389909411	0.00221658	0.364452585	0.03600139	0.098782095	-1.456196963	0.038696972	2.654316564	1.412323013	HDACi
[truncated: 278,498 more rows]
