# Supplementary material for: Defining the heterogeneous molecular landscape of lung cancer cell responses to epigenetic inhibition
Source: Commun Biol. 2026 Jan 28;9:176. doi: 10.1038/s42003-025-09455-0 (PMC12876866; doi:10.1038/s42003-025-09455-0)
Supplement: Supplementary file 4 — Supplementary Data 2 [file 42003_2025_9455_MOESM4_ESM.csv]

Uniprot	Gene	Site	Line	Drug	Rep1_FC	Rep2_FC	p	mean	std	cv	log2FC	padj	lgp	lgpadj	cat	cluster
A0A0J9YX06	TRBJ1-2	TRBJ1-2_2	HCT116	Abexinostat	1.300487276664862	0.9399597816719333	0.6191419308603197	1.1202235291683977	0.254931436513699	0.22757193531093595	0.16378663607427596	0.7447226027776668	0.2082097827669296	0.12800546485859096	HDACi	notreg
A0A0J9YX06	TRBJ1-2	TRBJ1-2_2	HCT116	Belinostat	1.6802923659989173	1.3036483769031888	0.16789229917552043	1.491970371451053	0.2663275187827417	0.1785072437622995	0.5772188858712601	0.332271535620222	0.7749692234705091	0.47850686140727045	HDACi	notreg
A0A0J9YX06	TRBJ1-2	TRBJ1-2_2	HCT116	CUDC101	1.0628045479155388	0.7951738006320023	0.722480719745652	0.9289891742737706	0.18924351625821187	0.20370906518491066	-0.10626631024127076	0.8207082077966088	0.14117373807978528	0.08581122323210744	HDACi	notreg
A0A0J9YX06	TRBJ1-2	TRBJ1-2_2	HCT116	Panobinostat	1.300487276664862	1.1559896581442115	0.1775963677944807	1.2282384674045368	0.10217524592125889	0.08318844315075999	0.2965906929082719	0.3435959367080566	0.7505659206685948	0.4639519806839374	HDACi	notreg
A0A0J9YX06	TRBJ1-2	TRBJ1-2_2	HCT116	Ralimetinib	1.1943692474282621	0.9281815570238438	0.7341631599321619	1.0612754022260529	0.1882231209533495	0.17735558607930288	0.08579908591207988	0.829179111427192	0.13420741204068312	0.08135164713072389	Ralimetinib	notreg
A0A0J9YX06	TRBJ1-2	TRBJ1-2_2	HCT116	TSA	1.2208987547374122	1.0916403332375753	0.26539340271787476	1.1562695439874937	0.0913995063680037	0.07904688560143576	0.20947775116455344	0.4386121459182608	0.576109877247145	0.3579193461371961	HDACi	notreg
A0A0J9YX06	TRBJ1-2	TRBJ1-2_2	HCT116	Vorinostat	1.0216567406605308	1.193047974719908	0.22582103902194273	1.1073523576902193	0.12119190383931644	0.10944294559692422	0.14711435834936432	0.3972570108008527	0.6462355987020937	0.4009284296139574	HDACi	notreg
A0A1W2PR82	PERCC1	PERCC1_144	HCT116	Abexinostat	0.256162430113855	0.29284252545413203	0.00568086730873763	0.2745024777839935	0.025936744149678986	0.09448637534736082	-1.8651089231776665	0.08204286582502435	2.245585354668535	1.0859591777739754	HDACi	down
A0A1W2PR82	PERCC1	PERCC1_144	HCT116	Belinostat	0.30788383621177484	0.3446603168186756	0.0065545317132586975	0.3262720765152252	0.02600489882531508	0.07970310883806687	-1.615852572970387	0.0848313126054109	2.1834583309170754	1.0714438130540174	HDACi	down
A0A1W2PR82	PERCC1	PERCC1_144	HCT116	CUDC101	0.3412707394916137	0.27770900179378993	0.011175797868829364	0.30948987064270184	0.04494493575013178	0.14522263897295548	-1.692035902936301	0.09878457422608132	1.951721461693971	1.0053108676748608	HDACi	down
A0A1W2PR82	PERCC1	PERCC1_144	HCT116	Panobinostat	0.3143575001697639	0.39536646370733436	0.008144850154656505	0.3548619819385491	0.05728198745430985	0.1614204687168469	-1.494670075029795	0.09006950332183448	2.0891169012393815	1.0454222321178093	HDACi	down
A0A1W2PR82	PERCC1	PERCC1_144	HCT116	Ralimetinib	0.8683763779171099	1.254465526388924	0.7602549089562574	1.061420952153017	0.27300625502695947	0.25720827770846777	0.08599693254024095	0.8469174886176761	0.11904076694084235	0.07215889897692654	Ralimetinib	notreg
A0A1W2PR82	PERCC1	PERCC1_144	HCT116	TSA	0.2593992620928495	0.4469568732472651	0.019521781487761278	0.3531780676700573	0.1326232587104369	0.3755138578829729	-1.5015323403667125	0.11854550454525606	1.7094805527041053	0.9261149105867359	HDACi	down
A0A1W2PR82	PERCC1	PERCC1_144	HCT116	Vorinostat	0.2849770252835057	0.346201460296607	0.00670876705348899	0.31558924279005635	0.04329221317207899	0.1371789887048807	-1.6638800645611305	0.08555209648911481	2.173357287739676	1.0677693434285755	HDACi	down
A0FGR8-6	ESYT2	ESYT2_779	HCT116	Abexinostat	0.54902962206333	0.7577706323687031	0.0627816626455894	0.6534001272160166	0.14760218389866037	0.22589861518325435	-0.6139613592208164	0.19437781523838402	1.2021671870710933	0.7113533035524755	HDACi	notreg
A0FGR8-6	ESYT2	ESYT2_779	HCT116	Belinostat	0.42441266598569977	0.8065380493033226	0.1602227386381827	0.6154753576445112	0.2702034498073999	0.43901587033719247	-0.7002269995354724	0.3234481541618615	0.7952758492735532	0.4901953229269722	HDACi	notreg
A0FGR8-6	ESYT2	ESYT2_779	HCT116	CUDC101	0.3644024514811032	0.4607449088960343	0.005841387648623372	0.41257368018856877	0.06812440495427398	0.1651205790033368	-1.2772763063158559	0.0823281123367395	2.2334839719709296	1.0844518422118985	HDACi	down
A0FGR8-6	ESYT2	ESYT2_779	HCT116	Panobinostat	0.6984167517875384	0.7652733118971061	0.011268264442385212	0.7318450318423222	0.04727472702028138	0.06459663584963277	-0.4503899046588727	0.09897732123171869	1.9481429695917423	1.004464304313767	HDACi	notreg
A0FGR8-6	ESYT2	ESYT2_779	HCT116	Ralimetinib	0.4900408580183862	0.7268220793140407	0.06580213151124847	0.6084314686662134	0.16742960723578987	0.27518235965477655	-0.7168333223071827	0.19927594740854104	1.181760038170541	0.7005451174466818	Ralimetinib	notreg
A0FGR8-6	ESYT2	ESYT2_779	HCT116	TSA	0.5897599591419816	0.6385316184351554	0.004464298044445761	0.6141457887885685	0.03448677101592305	0.056154046230537255	-0.7033469249663399	0.07781057590422752	2.350246818833634	1.1089613703021866	HDACi	notreg
A0FGR8-6	ESYT2	ESYT2_779	HCT116	Vorinostat	0.6730081716036773	0.6461682743837084	0.012194472027110367	0.6595882229936929	0.018978673330589998	0.02877351758109161	-0.6003624553301137	0.10103599576574447	1.913836998193735	0.9955238739659988	HDACi	notreg
A0MZ66	SHTN1	SHTN1_101	HCT116	Abexinostat	1.720349009168885	1.2039464411557435	0.17918603130991426	1.462147725162314	0.36515175766423963	0.24973656996505184	0.5480890784535017	0.3455464880604239	0.7466958493696503	0.4614935165967035	HDACi	notreg
A0MZ66	SHTN1	SHTN1_101	HCT116	Belinostat	1.4602188701567582	1.3045806906272022	0.017266479580074278	1.3823997803919803	0.1100528121568784	0.07960997514458	0.467174893427513	0.11373672602320706	1.7627962006374542	0.9440992773192964	HDACi	notreg
A0MZ66	SHTN1	SHTN1_101	HCT116	CUDC101	1.8487133984028394	1.5173361522198732	0.03350827559883216	1.6830247753113563	0.23431909790689942	0.13922498429267083	0.7510564143123933	0.14515688545589858	1.4748479212301215	0.8381623587673481	HDACi	notreg
A0MZ66	SHTN1	SHTN1_101	HCT116	Panobinostat	1.303164744158533	1.0858350951374207	0.1483243458795253	1.1944999196479769	0.1536752685757208	0.12865238921155342	0.2564067567465523	0.309008490412508	0.8287875582545507	0.5100295876022087	HDACi	notreg
A0MZ66	SHTN1	SHTN1_101	HCT116	Ralimetinib	1.3684560780834072	0.9264270613107822	0.5417396061893103	1.1474415696970948	0.31256171524114523	0.2723988074823333	0.1984206902364674	0.6842254625621106	0.2662094122978182	0.16480076814502526	Ralimetinib	notreg
A0MZ66	SHTN1	SHTN1_101	HCT116	TSA	1.5130139012126589	1.0152219873150106	0.36119168774690535	1.2641179442638348	0.3519920379368571	0.2784487314131447	0.3381310755927833	0.529538592176593	0.44226225284133824	0.2761023835100642	HDACi	notreg
A0MZ66	SHTN1	SHTN1_101	HCT116	Vorinostat	1.5918367346938775	1.246582100070472	0.09813523931851936	1.4192094173821748	0.24413189337829386	0.17201964022237903	0.5050874880080154	0.2446019643361063	1.0081750140934969	0.6115400595773047	HDACi	notreg
A0MZ66	SHTN1	SHTN1_494	HCT116	Abexinostat	1.5210247121231724	0.8352546916890081	0.6632208417003053	1.1781397019060902	0.4849126317834348	0.4115917925513449	0.23651062176351195	0.777860452770879	0.17834183454883534	0.10909830792990295	HDACi	notreg
A0MZ66	SHTN1	SHTN1_494	HCT116	Belinostat	1.0884978651830766	1.086461126005362	0.08305371872138775	1.0874794955942193	0.0014401920840702493	0.001324339529991139	0.12098819922949033	0.2239983736213967	1.080640917288183	0.6497551349239492	HDACi	notreg
A0MZ66	SHTN1	SHTN1_494	HCT116	CUDC101	1.395523353603312	1.6423592493297587	0.034219437245533633	1.5189413014665354	0.174539335708426	0.1149085455375455	0.6030661188726512	0.14641277424469074	1.4657271369097358	0.8344210302314817	HDACi	notreg
A0MZ66	SHTN1	SHTN1_494	HCT116	Panobinostat	0.9941777720274291	1.0549597855227884	0.3805002143772278	1.0245687787751088	0.04297937391674079	0.041948744493389145	0.03501683497597401	0.5467321931304504	0.4196450942079396	0.26222535287399507	HDACi	notreg
A0MZ66	SHTN1	SHTN1_494	HCT116	Ralimetinib	2.132746797774615	1.505093833780161	0.14036543089120868	1.8189203157773879	0.44381766707231435	0.24400061026457404	0.8630823420268497	0.29917117789698605	0.8527398368056295	0.5240802486526057	Ralimetinib	notreg
A0MZ66	SHTN1	SHTN1_494	HCT116	TSA	1.0036227196273773	0.8312332439678285	0.5172495194763622	0.9174279817976029	0.1218977672440602	0.1328690313164576	-0.12433318421373347	0.6642440864620013	0.2862999041206352	0.1776723032757629	HDACi	notreg
A0MZ66	SHTN1	SHTN1_494	HCT116	Vorinostat	1.1036356579117608	0.8974530831099197	0.9862755954514679	1.0005443705108403	0.14579309680488442	0.14571377452301085	0.0007851469503561912	0.9919781530566388	0.00600171299003207	0.0034978924742765246	HDACi	notreg
A0MZ66	SHTN1	SHTN1_537	HCT116	Abexinostat	1.3015554440541897	1.355793450881612	0.1908566451449673	1.3286744474679009	0.03835206242571265	0.028864905544621147	0.4099876579935618	0.35877355975924025	0.7192927144177934	0.44517957029286437	HDACi	notreg
A0MZ66	SHTN1	SHTN1_537	HCT116	Belinostat	1.364274962368289	1.4319899244332492	0.1435097290825302	1.3981324434007691	0.04788170886392318	0.034246904926587184	0.4835010319487066	0.30336168250038614	0.843118655420377	0.518039275657273	HDACi	notreg
A0MZ66	SHTN1	SHTN1_537	HCT116	CUDC101	1.122428499749122	1.3198992443324937	0.22159882101731773	1.2211638720408078	0.1396329025808588	0.11434411529674919	0.2882568133614234	0.39261963438187364	0.6544325545349221	0.40602798570777715	HDACi	notreg
A0MZ66	SHTN1	SHTN1_537	HCT116	Panobinostat	1.3266432513798294	1.751889168765743	0.0497971974550468	1.5392662100727863	0.3006942718554738	0.19534910198623479	0.6222427617110193	0.1738205743456109	1.3027950982856107	0.7598988193952351	HDACi	notreg
A0MZ66	SHTN1	SHTN1_537	HCT116	Ralimetinib	1.236828901154039	1.6183879093198992	0.07375682699331344	1.427608405236969	0.269802962096893	0.18898947435946786	0.5136003005861489	0.2108152749965463	1.132197774830453	0.6760979247385625	Ralimetinib	notreg
A0MZ66	SHTN1	SHTN1_537	HCT116	TSA	0.9934771700953338	1.6196473551637278	0.30851031454627265	1.3065622626295308	0.4427691840386969	0.3388810443274236	0.3857758761669647	0.4809249951642362	0.5107303114503654	0.3179226507078389	HDACi	notreg
A0MZ66	SHTN1	SHTN1_537	HCT116	Vorinostat	1.307576517812343	1.280226700251889	0.2706174494955078	1.293901609032116	0.019339241461211992	0.014946454449251691	0.37172791597159954	0.4440927421136236	0.5676442033951481	0.3525263245199983	HDACi	notreg
A0MZ66	SHTN1	SHTN1_619	HCT116	Abexinostat	1.4607329842931938	1.0690221857025473	0.5063327166917626	1.2648775849978704	0.2769813619474441	0.2189787891196684	0.33899776747905164	0.6553070657255714	0.29556400976575276	0.18355514931979158	HDACi	notreg
A0MZ66	SHTN1	SHTN1_619	HCT116	Belinostat	0.9986910994764399	1.0558751027115858	0.8822104465507619	1.0272831010940129	0.040435196462965166	0.03936129818538181	0.038833817743140736	0.927359862824022	0.0544278039000629	0.03275170478619804	HDACi	notreg
A0MZ66	SHTN1	SHTN1_619	HCT116	CUDC101	1.5981675392670158	1.6121610517666394	0.10114275506488002	1.6051642955168277	0.009894907581102529	0.006164420432686353	0.6827209709902674	0.24861932967799483	0.9950652206344764	0.6044651088152795	HDACi	notreg
A0MZ66	SHTN1	SHTN1_619	HCT116	Panobinostat	0.5916230366492147	1.314708299096138	0.7818405901348253	0.9531656678726763	0.511298492452274	0.5364214319567511	-0.06920110693644288	0.8620531655174892	0.10688178643130324	0.06446594904900196	HDACi	notreg
A0MZ66	SHTN1	SHTN1_619	HCT116	Ralimetinib	2.316753926701571	0.7460969597370584	0.5863347619453745	1.5314254432193146	1.110622192258502	0.7252211964846208	0.6148751316668487	0.7196369341152267	0.23185435709693045	0.14288655534481579	Ralimetinib	notreg
A0MZ66	SHTN1	SHTN1_619	HCT116	TSA	1.531413612565445	1.268693508627773	0.31415340503653977	1.400053560596609	0.18577116704836236	0.1326886144050083	0.4854820201195564	0.48617733125805246	0.5028582287044776	0.3132052946474604	HDACi	notreg
A0MZ66	SHTN1	SHTN1_619	HCT116	Vorinostat	1.1066753926701571	0.9145439605587511	0.9365661435991128	1.0106096766144541	0.135857438525058	0.13443116731296387	0.015225898977913334	0.9621248263879429	0.028461545799981985	0.016768578799375853	HDACi	notreg
A1L170-2	C1orf226	C1orf226_266	HCT116	Abexinostat	2.4959239130434785	1.6310861423220975	0.2824126155302017	2.0635050276827878	0.6115326523033451	0.29635626959923883	1.0450969534426886	0.45579517446070783	0.5491159070084092	0.34123027704107645	HDACi	up
A1L170-2	C1orf226	C1orf226_266	HCT116	Belinostat	1.4334239130434783	1.205992509363296	0.44776758755184987	1.319708211203387	0.16081828779703206	0.12185897339411758	0.4002189835352312	0.6057602970482648	0.3489473467928129	0.21769919475012148	HDACi	notreg
A1L170-2	C1orf226	C1orf226_266	HCT116	CUDC101	0.421875	2.7677902621722845	0.704392211776503	1.5948326310861423	1.6588125899710398	1.0401170365076646	0.6734050290235938	0.8076950586645396	0.15218545452359578	0.0927525740473432	HDACi	notreg
A1L170-2	C1orf226	C1orf226_266	HCT116	Panobinostat	0.811820652173913	1.5084269662921348	0.6914684576370619	1.160123809233024	0.4925750485303609	0.4245883453215308	0.21427877900370057	0.7981598318599487	0.16022762609206492	0.09791013227803944	HDACi	notreg
A1L170-2	C1orf226	C1orf226_266	HCT116	Ralimetinib	1.2751358695652173	1.9953183520599251	0.09141574832705254	1.635227110812571	0.50924591706377	0.3114221343913002	0.7094910203648233	0.23549837039914404	1.0389789812641281	0.6280120937542277	Ralimetinib	notreg
A1L170-2	C1orf226	C1orf226_266	HCT116	TSA	0.7547554347826086	1.4840823970037453	0.8255997772812562	1.1194189158931769	0.5157120406887507	0.4606961999362566	0.16275003165155197	0.8912486029070564	0.08323043287473025	0.0500011379257517	HDACi	notreg
A1L170-2	C1orf226	C1orf226_266	HCT116	Vorinostat	1.294157608695652	1.7621722846441947	0.09113563380421232	1.5281649466699234	0.3309363510580391	0.21655800427774097	0.6118002730198642	0.2350775944936434	1.040311781768047	0.6287887619915079	HDACi	notreg
A1L170-2	C1orf226	C1orf226_292	HCT116	Abexinostat	2.4522522522522525	1.8333333333333333	0.07505501014256784	2.1427927927927928	0.43764176457221476	0.20423895676903864	1.0994923487249861	0.21257403832384106	1.1246203120196976	0.6724897769772453	HDACi	up
A1L170-2	C1orf226	C1orf226_292	HCT116	Belinostat	2.273873873873874	1.8640270104358503	0.04237002125706153	2.068950442154862	0.2898054963850636	0.140073677203802	1.0488990885455796	0.1615255498026438	1.37294131811319	0.7917587720284035	HDACi	up
A1L170-2	C1orf226	C1orf226_292	HCT116	CUDC101	2.405705705705706	2.5162676488643343	0.0004335059814507721	2.46098667728502	0.07817909974862763	0.03176738032360071	1.2992368476917011	0.05949364189350554	3.3630049058160463	1.225529444996	HDACi	up
A1L170-2	C1orf226	C1orf226_292	HCT116	Panobinostat	1.7570570570570572	2.058624923265807	0.020082714066462736	1.9078409901614322	0.21324068318416445	0.1117706791518936	0.9319409343071965	0.1198327991986608	1.6971775950909094	0.9214242957915081	HDACi	notreg
A1L170-2	C1orf226	C1orf226_292	HCT116	Ralimetinib	1.3495495495495495	1.4208103130755065	0.003622945455415537	1.385179931312528	0.05038896912173518	0.036377201244887435	0.47007339082448296	0.07479960331077123	2.4409382043564007	1.1261007053494412	Ralimetinib	notreg
A1L170-2	C1orf226	C1orf226_292	HCT116	TSA	1.9870870870870874	1.9683855125844076	0.001125824048524207	1.9777362998357475	0.013224010149710273	0.006686437494628853	0.9838500781289208	0.06542870965050343	2.948529478690728	1.184231644537216	HDACi	notreg
A1L170-2	C1orf226	C1orf226_292	HCT116	Vorinostat	1.8567567567567569	1.6353591160220995	0.029059181728122063	1.7460579363894282	0.15655177310217924	0.08966012515363812	0.8041014301901364	0.13734287667531508	1.5367166190801393	0.8621938604576734	HDACi	notreg
A2AJT9	BCLAF3	BCLAF3_139	HCT116	Abexinostat	1.081865889212828	1.2534670008354218	0.277821941926394	1.1676664450241248	0.12134030968748585	0.10391692782177951	0.22362821357129492	0.45114841818317025	0.5562334573700279	0.345680561017201	HDACi	notreg
A2AJT9	BCLAF3	BCLAF3_139	HCT116	Belinostat	1.0913119533527698	1.364522417153996	0.2992998036851846	1.227917185253383	0.19318897164496887	0.15733061965828254	0.29621326392217506	0.47237980181917716	0.5238935680193776	0.3257086803769191	HDACi	notreg
A2AJT9	BCLAF3	BCLAF3_139	HCT116	CUDC101	0.8854810495626823	0.9668059036480089	0.3844002770022893	0.9261434766053456	0.05750535580274097	0.062091195646617435	-0.11069238417433104	0.550179612285685	0.41521630804687837	0.25949550706861374	HDACi	notreg
A2AJT9	BCLAF3	BCLAF3_139	HCT116	Panobinostat	1.4937609329446064	1.3239209133945975	0.01932125280720503	1.408840923169602	0.12009502954066713	0.0852438536995916	0.4945087214342005	0.1180304367760102	1.7139647169673111	0.9280059857500077	HDACi	notreg
A2AJT9	BCLAF3	BCLAF3_139	HCT116	Ralimetinib	0.7569679300291545	0.8616541353383459	0.1260627502294916	0.8093110326837503	0.07402432567081638	0.09146585513031358	-0.3052338321915937	0.2812044568448607	0.8994132223852155	0.5509778004097138	Ralimetinib	notreg
A2AJT9	BCLAF3	BCLAF3_139	HCT116	TSA	1.423731778425656	1.3878028404344194	0.004410439732134527	1.4057673094300376	0.025405595694434402	0.018072404674664824	0.49135781111498356	0.0775145371834605	2.3555181081015575	1.1106168416677713	HDACi	notreg
A2AJT9	BCLAF3	BCLAF3_139	HCT116	Vorinostat	1.2344023323615159	1.3107212475633527	0.061506187724373336	1.2725617899624342	0.05396562247201994	0.042407074373664005	0.34773570888102945	0.1924023907931986	1.211081190576274	0.715789535718983	HDACi	notreg
A3KN83	SBNO1	SBNO1_1062	HCT116	Abexinostat	0.7654213727193745	1.0895622895622896	0.8811263157708527	0.927491831140832	0.2292022403596501	0.24712049493495497	-0.10859351959544167	0.9267262250717804	0.0549618278990648	0.03304854687118431	HDACi	notreg
A3KN83	SBNO1	SBNO1_1062	HCT116	Belinostat	0.7993049522154647	1.3784511784511784	0.8047165693315176	1.0888780653333217	0.4095182238698715	0.3760919031319746	0.12284240732553939	0.8774947396261548	0.0943570563402965	0.056755478347245314	HDACi	notreg
A3KN83	SBNO1	SBNO1_1062	HCT116	CUDC101	1.3275412684622068	0.9158249158249159	0.5697578379778612	1.1216830921435612	0.2911274248752203	0.2595451664684268	0.16566513051611953	0.7064837828234798	0.24430969165505417	0.15089780283327078	HDACi	notreg
A3KN83	SBNO1	SBNO1_1062	HCT116	Panobinostat	1.3596872284969592	1.0754208754208754	0.2574856733186896	1.2175540519589174	0.20100666592326827	0.16509054821826555	0.2839858205721975	0.43040049563425364	0.5892469303965069	0.3661272372229464	HDACi	notreg
A3KN83	SBNO1	SBNO1_1062	HCT116	Ralimetinib	0.8062554300608167	0.762962962962963	0.2800041166769806	0.7846091965118898	0.030612397059187862	0.03901610788565868	-0.34995384934701623	0.4533634620410704	0.5528355835258032	0.3435534839301915	Ralimetinib	notreg
A3KN83	SBNO1	SBNO1_1062	HCT116	TSA	1.055603822762815	1.1043771043771042	0.7245932214296447	1.0799904635699598	0.03448791817018504	0.031933539539028506	0.11101857329516082	0.8222747008055623	0.13990573310781726	0.08498307161553709	HDACi	notreg
A3KN83	SBNO1	SBNO1_1062	HCT116	Vorinostat	1.1337966985230234	1.0922558922558923	0.592026631132818	1.1130262953894579	0.029373785807445096	0.026390918102403814	0.15448767693849005	0.7240442566414251	0.2276587569698258	0.14023488707946902	HDACi	notreg
A6ND36	FAM83G	FAM83G_760	HCT116	Abexinostat	1.0129125395997916	0.9785572346226721	0.9808756392425516	0.9957348871112318	0.024292869119053127	0.024396924757281717	-0.0061664168132307545	0.9888515688551615	0.008386051350296323	0.004868893099470297	HDACi	notreg
A6ND36	FAM83G	FAM83G_760	HCT116	Belinostat	0.847696194409913	0.8736078377004483	0.24272132836942342	0.8606520160551806	0.01832229868242442	0.021288858145485	-0.21649805841582961	0.41509049896317496	0.6148920597365971	0.3818572071059135	HDACi	notreg
A6ND36	FAM83G	FAM83G_760	HCT116	CUDC101	0.8707141997834543	1.079070197328897	0.7209717566291673	0.9748921985561756	0.14732993876527015	0.1511243386535118	-0.03668539726293398	0.8195668312883049	0.14208174801337678	0.08641562625906789	HDACi	notreg
A6ND36	FAM83G	FAM83G_760	HCT116	Panobinostat	0.841119621446044	0.873792689126115	0.22764708265766082	0.8574561552860795	0.02310334771874518	0.02694405722825214	-0.22186519172847471	0.3991661567653385	0.6427379108897164	0.3988462874075282	HDACi	notreg
A6ND36	FAM83G	FAM83G_760	HCT116	Ralimetinib	0.9013915065966235	1.1380840149729656	0.9053996450084363	1.0197377607847946	0.16736687772896525	0.164127370943054	0.028198191552062976	0.9419957902910443	0.04315968012009884	0.02595103803244645	Ralimetinib	notreg
A6ND36	FAM83G	FAM83G_760	HCT116	TSA	0.7813690500060151	0.8689403392023661	0.13296521259505598	0.8251546946041906	0.06192225242798807	0.07504320442325167	-0.27726348314452637	0.28965395422027224	0.8762619677108737	0.5381205383393671	HDACi	notreg
A6ND36	FAM83G	FAM83G_760	HCT116	Vorinostat	0.9037173677667723	0.9367808124220159	0.4456119038570996	0.920249090094394	0.023379385925108926	0.025405497464508004	-0.11990367675665055	0.6038958947653085	0.3510432161503068	0.2190379226798655	HDACi	notreg
A6NKF1	SAC3D1	SAC3D1_402	HCT116	Abexinostat	1.1373958503512498	0.8658819885395695	0.987477594590864	1.0016389194454096	0.19198929287318628	0.19167515273816185	0.002362525490216113	0.9926172615351401	0.005472749530304672	0.0032181767265681014	HDACi	notreg
A6NKF1	SAC3D1	SAC3D1_402	HCT116	Belinostat	1.1360888743669335	0.8257704816478242	0.8763069815245479	0.9809296780073788	0.21942823981859236	0.22369415946750645	-0.02777838028431458	0.9237693869160838	0.05734372827539641	0.03443643407227308	HDACi	notreg
A6NKF1	SAC3D1	SAC3D1_402	HCT116	CUDC101	1.0727005391275934	1.308657271178566	0.3306981871129302	1.1906789051530797	0.16684660529985987	0.14012728753131745	0.25178440866819896	0.5017422324931409	0.48056818588160644	0.2995193421319143	HDACi	notreg
A6NKF1	SAC3D1	SAC3D1_402	HCT116	Panobinostat	1.0245057997059304	0.8536472045841723	0.43924730607964557	0.9390765021450513	0.12081527123460188	0.12865327900190665	-0.09068540264246756	0.5984380990968602	0.35729089336899594	0.22298076524249322	HDACi	notreg
A6NKF1	SAC3D1	SAC3D1_402	HCT116	Ralimetinib	1.3945433752654794	0.8455939290692273	0.6917396257487856	1.1200686521673533	0.38816587593396973	0.34655543227896046	0.16358716184178784	0.7983230996160833	0.1600573453982012	0.09782130416167038	Ralimetinib	notreg
A6NKF1	SAC3D1	SAC3D1_402	HCT116	TSA	0.6402548603169417	1.0540498683599195	0.5890224839243121	0.8471523643384307	0.29259725620833166	0.3453891749884102	-0.23930662650241344	0.7218027291878643	0.22986812718591718	0.14158148017483702	HDACi	notreg
A6NKF1	SAC3D1	SAC3D1_402	HCT116	Vorinostat	1.2752818166966182	0.958649527644417	0.48081340875571277	1.1169656721705177	0.2238928387314305	0.20044737659337009	0.15958484799636374	0.633699077783036	0.318023429384238	0.19811692489942506	HDACi	notreg
A7E2V4-2	ZSWIM8	ZSWIM8_55	HCT116	Abexinostat	0.6697515830491962	1.4309963099630996	0.9261337657604072	1.050373946506148	0.5382813085433226	0.5124663557524481	0.07090303715405084	0.9553840135239943	0.03332628163767909	0.019822030057481215	HDACi	notreg
A7E2V4-2	ZSWIM8	ZSWIM8_55	HCT116	Belinostat	0.7169995129079396	1.5350553505535056	0.890660056424804	1.1260274317307226	0.5784528301884211	0.5137111351713072	0.17124197407872124	0.9325189523599113	0.0502880241222376	0.030342332900844548	HDACi	notreg
A7E2V4-2	ZSWIM8	ZSWIM8_55	HCT116	CUDC101	0.9844130540672187	1.2738007380073801	0.698398934601678	1.1291068960372994	0.20462799370595752	0.18122995654717686	0.17518207697230162	0.8031594289226462	0.15589643181245974	0.09519823774890444	HDACi	notreg
A7E2V4-2	ZSWIM8	ZSWIM8_55	HCT116	Panobinostat	1.029225523623965	1.7918819188191881	0.27711806624262353	1.4105537212215764	0.5392795087578298	0.3823175967313033	0.49626161229999977	0.4503980874804289	0.557335160202182	0.3464034622918339	HDACi	notreg
A7E2V4-2	ZSWIM8	ZSWIM8_55	HCT116	Ralimetinib	0.6629322942036044	1.4309963099630996	0.9160299336216364	1.0469643020833521	0.5431032739289103	0.518740966476307	0.06621225212037765	0.9490264335303987	0.03809033441698201	0.022721690864055302	Ralimetinib	notreg
A7E2V4-2	ZSWIM8	ZSWIM8_55	HCT116	TSA	0.7798343886994642	2.073062730627306	0.5472011344287603	1.4264485596633851	0.914450530199812	0.6410680034726279	0.512427721643332	0.6885106580939583	0.2618530109304109	0.1620893325086303	HDACi	notreg
A7E2V4-2	ZSWIM8	ZSWIM8_55	HCT116	Vorinostat	1.0628348757915245	1.5918819188191882	0.3141084079038412	1.3273583973053564	0.3740927516915522	0.281832512191877	0.4085579624216991	0.48616546811258493	0.5029204384586385	0.313215891936026	HDACi	notreg
A7KAX9	ARHGAP32	ARHGAP32_871	HCT116	Abexinostat	0.923828823459292	1.1722556981922976	0.6803426257161055	1.0480422608257949	0.17566432775268925	0.16761187436685637	0.06769689269075198	0.7905192738135954	0.16727231820104202	0.10208753697927711	HDACi	notreg
A7KAX9	ARHGAP32	ARHGAP32_871	HCT116	Belinostat	1.0019072595064966	0.946423893109772	0.8054192912687819	0.9741655763081343	0.039232664622181765	0.040273096870107675	-0.037761090734860454	0.8779665308026544	0.09397797245487884	0.05652203963464118	HDACi	notreg
A7KAX9	ARHGAP32	ARHGAP32_871	HCT116	CUDC101	0.8605316485874359	1.3094052921142256	0.7189208595340372	1.0849684703508307	0.31740159723370603	0.2925445355394267	0.11765311794216314	0.8180209245937594	0.14331891512389439	0.08723558713628261	HDACi	notreg
A7KAX9	ARHGAP32	ARHGAP32_871	HCT116	Panobinostat	1.1134819406365477	1.111736966203825	0.25415178030895497	1.1126094534201862	0.001233883254375371	0.0011089994342420753	0.1539472687883641	0.42702332822596134	0.5949068437592426	0.36954839887880225	HDACi	notreg
A7KAX9	ARHGAP32	ARHGAP32_871	HCT116	Ralimetinib	1.116581237334605	1.2063138590516111	0.08042752681991276	1.1614475481931081	0.06345054530974238	0.05463057320879786	0.2159240024718493	0.22024699398416653	1.0945952858290855	0.6570900102938846	Ralimetinib	notreg
A7KAX9	ARHGAP32	ARHGAP32_871	HCT116	TSA	1.0107283347240434	0.995284254650249	0.9671079326421168	1.0030062946871463	0.010920613749368124	0.010887881568853402	0.004330660073157946	0.9804174029747174	0.014525054422573304	0.008588988373847403	HDACi	notreg
A7KAX9	ARHGAP32	ARHGAP32_871	HCT116	Vorinostat	1.0240791512695195	1.0550170290804297	0.5711539922706891	1.0395480901749745	0.021876383195615405	0.021044128119107237	0.05595649975679939	0.7075762628122896	0.24324678321314286	0.1502267448727644	HDACi	notreg
A7KAX9	ARHGAP32	ARHGAP32_892	HCT116	Abexinostat	0.971352592771667	0.8069748580697486	0.21004166473084662	0.8891637254207078	0.11623261088380978	0.1307212693914322	-0.16947900192410126	0.38028111829065825	0.6776945482760707	0.419895237632728	HDACi	notreg
A7KAX9	ARHGAP32	ARHGAP32_892	HCT116	Belinostat	0.9223981626979331	0.780965314321281	0.1077185221117898	0.851681738509607	0.10000812616965946	0.11742429319274568	-0.23161367858291518	0.2575324858575805	0.9677096136999769	0.5891679800642984	HDACi	notreg
A7KAX9	ARHGAP32	ARHGAP32_892	HCT116	CUDC101	0.8864579555985334	1.0667496557837757	0.8867009416827661	0.9766038056911546	0.12748548379263677	0.13053961396598668	-0.03415469491622696	0.930111884986988	0.052222830311158985	0.03146480616672711	HDACi	notreg
A7KAX9	ARHGAP32	ARHGAP32_892	HCT116	Panobinostat	0.8608727184818082	0.7700824232822195	0.03888680453038081	0.8154775708820139	0.06419843340155762	0.07872495295256388	-0.29428289768322885	0.15549373155280505	1.4101977429374049	0.8082871140770117	HDACi	notreg
A7KAX9	ARHGAP32	ARHGAP32_892	HCT116	Ralimetinib	1.1810910995608204	0.9861747675361662	0.36945937443068777	1.0836329335484933	0.1378266601386416	0.12718943460615462	0.11587614540882121	0.5369700139814467	0.4324333094493287	0.2700499659317298	Ralimetinib	notreg
A7KAX9	ARHGAP32	ARHGAP32_892	HCT116	TSA	0.872758773520287	0.8807408664818271	0.11805893381853784	0.8767498200010571	0.005644192061166471	0.006437631274517588	-0.1897628655981642	0.2714258915602668	0.9279011431783218	0.5663487269584474	HDACi	notreg
A7KAX9	ARHGAP32	ARHGAP32_892	HCT116	Vorinostat	0.9079737298037793	0.7727041249363436	0.08888251443706553	0.8403389273700614	0.09565005489018866	0.11382318701995235	-0.25095677864269156	0.2319815419226769	1.051183667943242	0.6345465692471766	HDACi	notreg
A7MBM2	DISP2	DISP2_1373	HCT116	Abexinostat	3.0334336342360415	3.1160384331116036	0.003510865170567098	3.0747360336738225	0.05841041344346082	0.01899688714860821	1.6204625602872895	0.0742321254337544	2.4545858486329295	1.1294081044353745	HDACi	up
A7MBM2	DISP2	DISP2_1373	HCT116	Belinostat	3.1404212637913744	3.5524759793052474	0.0007310069528115962	3.346448621548311	0.29136668355975326	0.08706743073346387	1.7426308645926254	0.06218978506142378	3.1360784923262024	1.206280944180188	HDACi	up
A7MBM2	DISP2	DISP2_1373	HCT116	CUDC101	2.368438649281177	3.2032520325203255	0.024675860214308336	2.7858453409007513	0.590302204313686	0.21189338677459485	1.4781151674478044	0.12906294024247827	1.6077276986455364	0.8891984452529254	HDACi	up
A7MBM2	DISP2	DISP2_1373	HCT116	Panobinostat	3.1203610832497493	3.7767923133776797	0.004490636458723116	3.4485766983137145	0.46416697420608677	0.1345966799674356	1.786001053495053	0.07788934266748453	2.347692101998319	1.1085219612919328	HDACi	up
A7MBM2	DISP2	DISP2_1373	HCT116	Ralimetinib	1.4921430959545303	1.5362158167036217	0.019858509386174197	1.514179456329076	0.031164119707023593	0.02058152326447276	0.5985361996521188	0.11931253745047553	1.7020533535070408	0.9233139179434958	Ralimetinib	notreg
A7MBM2	DISP2	DISP2_1373	HCT116	TSA	2.9936476094951523	3.3418329637841837	0.0005887189161332884	3.167740286639668	0.24620422512761467	0.07772235184999575	1.6634540581017672	0.06207324961132931	3.2300920096433705	1.2070955181666143	HDACi	up
A7MBM2	DISP2	DISP2_1373	HCT116	Vorinostat	2.4998328318288197	2.6529933481152996	0.00211167266748037	2.5764130899720596	0.10830083967620265	0.04203551056999836	1.3653639269442364	0.06863013567953319	2.6753734013487067	1.163485142522496	HDACi	up
B1AK53	ESPN	ESPN_647	HCT116	Abexinostat	2.3926128590971274	1.1958533050941924	0.3064113167497434	1.7942330820956598	0.8462367960852636	0.47164262242721616	0.8433673175375698	0.4789695158300866	0.513695198859258	0.3196921265187843	HDACi	notreg
B1AK53	ESPN	ESPN_647	HCT116	Belinostat	2.4982900136798905	1.347564374094304	0.23984124594948622	1.922927193887097	0.8136859030361953	0.4231496156603681	0.9433041402095477	0.41220527591627215	0.6200761283767952	0.38488645387980336	HDACi	notreg
B1AK53	ESPN	ESPN_647	HCT116	CUDC101	2.147514819881441	2.497268977817412	0.02231908782680555	2.3223918988494265	0.24731353682471574	0.10649087130696645	1.2156114445633721	0.12415334715954743	1.6513235588330284	0.906041567423745	HDACi	up
B1AK53	ESPN	ESPN_647	HCT116	Panobinostat	1.7220702234382126	1.7765020622004237	0.004102391108909734	1.7492861428193183	0.038489122301212264	0.02200275950233018	0.8067663001577504	0.07639988635706824	2.3869629377403787	1.1169072874260755	HDACi	notreg
B1AK53	ESPN	ESPN_647	HCT116	Ralimetinib	1.9709302325581395	1.2542637387136328	0.21573605833348095	1.6125969856358862	0.5067597376466378	0.31425070377817316	0.6893859304510886	0.38658774137382845	0.6660772604307136	0.4127519214872649	Ralimetinib	notreg
B1AK53	ESPN	ESPN_647	HCT116	TSA	1.5758093935248516	1.4413108906476426	0.010154240707935856	1.5085601420862471	0.09510480344391285	0.06304342849227654	0.5931722138594786	0.09562025663771867	1.9933525457877033	1.0194500950242966	HDACi	notreg
B1AK53	ESPN	ESPN_647	HCT116	Vorinostat	1.9220246238030096	1.4593690781406754	0.0836979142443462	1.6906968509718425	0.32714687369139894	0.19349824511907568	0.7576180016717774	0.22466100388746618	1.0772853645092209	0.6484723048227106	HDACi	notreg
B1AK53	ESPN	ESPN_700	HCT116	Abexinostat	2.3366058906030855	1.2046948356807512	0.15323195228644565	1.7706503631419184	0.8003819826356012	0.45202711912891086	0.8242793621971588	0.315069936679043	0.814650665155205	0.5015930343292809	HDACi	notreg
B1AK53	ESPN	ESPN_700	HCT116	Belinostat	6.2510518934081345	2.044131455399061	0.16994901915328867	4.147591674403598	2.974741969628497	0.7172215114585139	2.05227386948633	0.33445277234503723	0.76968133756838	0.475665199743755	HDACi	up
B1AK53	ESPN	ESPN_700	HCT116	CUDC101	4.2005610098176716	2.412206572769953	0.020647353511061527	3.306383791293812	1.2645575496014925	0.38245939655621825	1.725254196396663	0.12082578663409754	1.6851356064385232	0.9178403687135119	HDACi	up
B1AK53	ESPN	ESPN_700	HCT116	Panobinostat	2.475455820476858	1.8215962441314553	0.0391849692281293	2.1485260323041566	0.4623485403775975	0.21519336206588024	1.1033472574230379	0.15605185989462847	1.4068804899464327	0.8067310508553577	HDACi	up
B1AK53	ESPN	ESPN_700	HCT116	Ralimetinib	3.018232819074334	1.2394366197183098	0.2016085637638197	2.128834719396322	1.2577988549135026	0.5908391306536842	1.0900639447345315	0.3708673566883131	0.6954910242285975	0.4307813910823672	Ralimetinib	up
B1AK53	ESPN	ESPN_700	HCT116	TSA	2.884992987377279	2.4112676056338027	0.0443649807662426	2.648130296505541	0.334974429850998	0.12649469336649655	1.40497410911558	0.165181010655913	1.352959702426715	0.7820398809948911	HDACi	up
B1AK53	ESPN	ESPN_700	HCT116	Vorinostat	4.469845722300141	1.9934272300469484	0.08764681286704844	3.2316364761735445	1.7510923089279982	0.5418593093123515	1.6922649197734199	0.23018575644873052	1.057263871691349	0.6379215533695723	HDACi	up
B7Z6K7	ZNF814	ZNF814_87	HCT116	Abexinostat	0.5922182920667004	0.530937064792095	0.013090617341991634	0.5615776784293978	0.04333237136530748	0.07716184782575057	-0.8324425022990384	0.10306379343972027	1.883039872020792	0.986893876627335	HDACi	notreg
B7Z6K7	ZNF814	ZNF814_87	HCT116	Belinostat	0.5700480040424457	0.6097221301147291	0.0036768194305576585	0.5898850670785873	0.028053843583361583	0.04755815183167557	-0.7614942070369266	0.07482812698324323	2.4345276979086727	1.1259351254307468	HDACi	notreg
B7Z6K7	ZNF814	ZNF814_87	HCT116	CUDC101	0.39451743304699344	0.6021619470787187	0.03362537491901884	0.49833969006285606	0.14682684394801818	0.2946320489333265	-1.0047986134275395	0.14535166250144238	1.4733328646295862	0.8375799964971073	HDACi	down
B7Z6K7	ZNF814	ZNF814_87	HCT116	Panobinostat	0.7305457301667508	0.9478745274885604	0.21605873273314286	0.8392101288276557	0.15367466633336832	0.18311822159254193	-0.25289600429195774	0.38686789463603916	0.6654281755403465	0.4124373099813903	HDACi	notreg
B7Z6K7	ZNF814	ZNF814_87	HCT116	Ralimetinib	0.7343355229914099	1.0732144041382057	0.5710200862374808	0.9037749635648078	0.23962355485980935	0.265136305518632	-0.14596450296052962	0.7074822659460542	0.24334861471619765	0.15028444187900494	Ralimetinib	notreg
B7Z6K7	ZNF814	ZNF814_87	HCT116	TSA	0.6191258211217787	0.8141123416672194	0.07606452008720944	0.716619081394499	0.13787629091765113	0.1923982970832313	-0.48072163623026815	0.21382869211118746	1.1188178704757756	0.6699340204110955	HDACi	notreg
B7Z6K7	ZNF814	ZNF814_87	HCT116	Vorinostat	0.411255684689237	0.5814709198222695	0.022391746080167217	0.49636330225575326	0.12036034702382994	0.2424843788347064	-1.0105316385865708	0.12432352244100583	1.6499120393635929	0.9054466935639139	HDACi	down
E7ERA6	RNF223	RNF223_39	HCT116	Abexinostat	2.0175913396481735	1.193505923650724	0.14734920711165575	1.6055486316494487	0.5827163859287335	0.36293910657199097	0.683066364582154	0.3078012330352361	0.831652196753039	0.5117296447406465	HDACi	notreg
E7ERA6	RNF223	RNF223_39	HCT116	Belinostat	1.556833558863329	1.1175954365949978	0.3226756987326914	1.3372144977291636	0.3105882548115829	0.23226509684049865	0.41923090147431513	0.4939813037200884	0.4912337408362621	0.30628948800925476	HDACi	notreg
E7ERA6	RNF223	RNF223_39	HCT116	CUDC101	2.1224627875507442	1.177270732777534	0.1543521516599939	1.649866760164139	0.6683517114537836	0.4050943552479909	0.7223495201001446	0.31635946940000437	0.8114873120999349	0.49981916153162365	HDACi	notreg
E7ERA6	RNF223	RNF223_39	HCT116	Panobinostat	1.7198917456021652	1.0175515577007461	0.31552252380069734	1.3687216516514558	0.4966295095649274	0.3628418597497235	0.4528290845710604	0.48752256374712083	0.5009696328914797	0.31200527928012334	HDACi	notreg
E7ERA6	RNF223	RNF223_39	HCT116	Ralimetinib	0.5121786197564276	0.8797718297498903	0.571352972456916	0.695975224753159	0.25992765150450803	0.37347256376359717	-0.5228921447931528	0.7077418607191593	0.2430955088657156	0.15012511647374835	Ralimetinib	notreg
E7ERA6	RNF223	RNF223_39	HCT116	TSA	2.2821380243572396	0.8534444931987714	0.4410110995068057	1.5677912587780054	1.010238884119507	0.644370784990168	0.6487334867662659	0.5999032958121921	0.3555504799337585	0.22191875208302078	HDACi	notreg
E7ERA6	RNF223	RNF223_39	HCT116	Vorinostat	1.7313937753721245	0.9210179903466432	0.4322208732993643	1.326205882859384	0.5730222129008896	0.4320763618280877	0.4073047597065899	0.592298854489708	0.3642942635059078	0.22745910728693064	HDACi	notreg
E9PAV3	NACA	NACA_2022	HCT116	Abexinostat	0.876311844077961	0.43217158176943704	0.19737894734128222	0.654241712923699	0.3140545912763293	0.4800283825879441	-0.6121043496677049	0.36610476575670825	0.704699171530097	0.43639461766758386	HDACi	notreg
E9PAV3	NACA	NACA_2022	HCT116	Belinostat	0.9032983508245878	0.4278820375335121	0.2157395596570046	0.66559019417905	0.33617009901482775	0.505070690576302	-0.5872939157855583	0.38658774137382845	0.666070212034826	0.4127519214872649	HDACi	notreg
E9PAV3	NACA	NACA_2022	HCT116	CUDC101	0.7961019490254873	0.7533512064343164	0.36647568000994357	0.7747265777299018	0.03022933998697746	0.03901936612986126	-0.36824086134397793	0.5341538851566159	0.43595484063521794	0.2723336084271496	HDACi	notreg
E9PAV3	NACA	NACA_2022	HCT116	Panobinostat	0.7368815592203898	0.6160857908847186	0.1951519228201703	0.6764836750525542	0.08541550692879232	0.12626395887847053	-0.5638729754747571	0.36371425630902365	0.709627165284215	0.43923967580809115	HDACi	notreg
E9PAV3	NACA	NACA_2022	HCT116	Ralimetinib	1.092953523238381	0.9056300268096515	0.9366300219955328	0.9992917750240162	0.13245771460032857	0.13255159094764407	-0.0010221146469841986	0.9621309815706389	0.028431925800114038	0.016765800414226727	Ralimetinib	notreg
E9PAV3	NACA	NACA_2022	HCT116	TSA	1.0239880059970015	0.5737265415549598	0.336226300359586	0.7988572737759807	0.3183829348139532	0.39854795752067673	-0.32399032491156543	0.5070533008731819	0.47336831809970753	0.2949463857191284	HDACi	notreg
E9PAV3	NACA	NACA_2022	HCT116	Vorinostat	1.4490254872563717	0.5394101876675604	0.830401196155071	0.9942178374619661	0.6431951466102814	0.6469358347585339	-0.00836610769307191	0.8945690240934923	0.080712033913762	0.04838614405535351	HDACi	notreg
E9PAV3	NACA	NACA_2024	HCT116	Abexinostat	0.7803026538803407	0.7771356472563002	0.00383437999784932	0.7787191505683204	0.002239411859921723	0.0028757631789167737	-0.3608249888581504	0.07540076236537764	2.4163048495196913	1.1226242630240868	HDACi	notreg
E9PAV3	NACA	NACA_2024	HCT116	Belinostat	0.7657606925374453	0.8177757499971836	0.009680520778680292	0.7917682212673145	0.03678019985358889	0.04645324081676077	-0.3368499309546977	0.09460376679967769	2.014101278515634	1.0240915711273189	HDACi	notreg
E9PAV3	NACA	NACA_2024	HCT116	CUDC101	0.8053894694999751	0.8741029887232868	0.028694627360150906	0.839746229111631	0.0485877954019959	0.05786009358255412	-0.25197468284874297	0.13668980201404307	1.542199410801359	0.8642638855363297	HDACi	notreg
E9PAV3	NACA	NACA_2024	HCT116	Panobinostat	0.7801370278969365	0.7609528315702908	0.007528401576918547	0.7705449297336137	0.013565275314185228	0.017604781746957832	-0.37604901353465664	0.08793353362836719	2.123297223004253	1.0558454742720655	HDACi	notreg
E9PAV3	NACA	NACA_2024	HCT116	Ralimetinib	1.0869315578227912	1.0086462311444568	0.44189742217189165	1.047788894483624	0.05535608536165434	0.05283133430130043	0.06734807607331332	0.6006130483097548	0.35467853190633797	0.22140523699323392	Ralimetinib	notreg
E9PAV3	NACA	NACA_2024	HCT116	TSA	0.7937294002683142	0.7416720177543457	0.02223202122508903	0.7677007090113299	0.036810128186449145	0.04794854004219227	-0.38138411438470815	0.12390999839210673	1.6530210516060604	0.9068936486576286	HDACi	notreg
E9PAV3	NACA	NACA_2024	HCT116	Vorinostat	0.7812853680485395	0.7782734574785676	0.0038456171569272203	0.7797794127635536	0.002129742388354616	0.0027312113573334375	-0.3588620287591464	0.07545021953633309	2.4150339533034275	1.1223394922266374	HDACi	notreg
O00148	DDX39A	DDX39A_171	HCT116	Abexinostat	4.0022123893805315	2.515	0.021105937059147168	3.258606194690266	1.051617965595622	0.32272017628554817	1.704255011697157	0.1217088654513465	1.6755953613213417	0.9146777859739755	HDACi	up
O00148	DDX39A	DDX39A_171	HCT116	Belinostat	2.8230088495575223	2.0100000000000002	0.012855516506349269	2.4165044247787613	0.5748840706867975	0.23789903498290924	1.2729216364376974	0.10242180805178021	1.8909104696744823	0.9896075618351485	HDACi	up
O00148	DDX39A	DDX39A_171	HCT116	CUDC101	1.9557522123893807	1.3216666666666665	0.06933334493878782	1.6387094395280237	0.4483661892329038	0.27360932842495916	0.7125600720620084	0.20439745887253197	1.1590578470619333	0.6895245077765483	HDACi	notreg
O00148	DDX39A	DDX39A_171	HCT116	Panobinostat	0.9933628318584072	1.265	0.6942610204220818	1.1291814159292035	0.19207648361523058	0.17010241304509144	0.17527729021674604	0.8001741724009153	0.15847721770588372	0.09681547065857883	HDACi	notreg
O00148	DDX39A	DDX39A_171	HCT116	Ralimetinib	0.0	1.0516666666666665	0.5826096357539033	0.5258333333333333	0.7436406315478523	1.414213562373095	-0.927322495513332	0.7166973723885095	0.23462233687254086	0.14466418777165238	Ralimetinib	notreg
O00148	DDX39A	DDX39A_171	HCT116	TSA	2.349557522123894	1.2433333333333334	0.1626094200127136	1.7964454277286137	0.7822186254063929	0.43542576542133704	0.8451451099344934	0.3262558472297873	0.7888542992029559	0.48644169606170895	HDACi	notreg
O00148	DDX39A	DDX39A_171	HCT116	Vorinostat	2.8053097345132745	1.7366666666666666	0.04315204255958437	2.2709882005899704	0.7556447599423323	0.33273830297578233	1.1833202102303761	0.162919376504928	1.3649986425591594	0.788027260634821	HDACi	up
O00159	MYO1C	MYO1C_408	HCT116	Abexinostat	1.083311432325887	1.14	0.46354829134892506	1.1116557161629435	0.04008487061811774	0.03605870957644786	0.15271004931068818	0.6193047335688643	0.3339050154053895	0.2080956005087866	HDACi	notreg
O00159	MYO1C	MYO1C_408	HCT116	Belinostat	1.0270696452036794	1.2333333333333334	0.3293535860637474	1.1302014892685064	0.14585045258902554	0.12904818651709923	0.17657999534438276	0.5003170451349203	0.4823376035167788	0.3007547010303641	HDACi	notreg
O00159	MYO1C	MYO1C_408	HCT116	CUDC101	0.7634691195795007	1.3158730158730159	0.9521535029807149	1.0396710677262582	0.3906085410230149	0.3757039636365651	0.056127159115059215	0.9714469798594993	0.021293030477502663	0.01258089756837771	HDACi	notreg
O00159	MYO1C	MYO1C_408	HCT116	Panobinostat	1.0339027595269383	1.3685714285714285	0.2299581912540821	1.2012370940491834	0.23664648533203544	0.19700231245302036	0.2645209309355396	0.4017523043978617	0.6383511159743173	0.39604162350200367	HDACi	notreg
O00159	MYO1C	MYO1C_408	HCT116	Ralimetinib	0.8157687253613667	1.4101587301587302	0.7299037099230352	1.1129637277600484	0.4202972030617202	0.3776378264434643	0.15440657503978047	0.826089615152524	0.1367344289306839	0.08297283735861183	Ralimetinib	notreg
O00159	MYO1C	MYO1C_408	HCT116	TSA	1.1111695137976347	1.2384126984126984	0.24998707591192043	1.1747911061051666	0.0899745187010833	0.0765876743818563	0.23240424872352894	0.4226763433540142	0.6020824433488575	0.37399205838890504	HDACi	notreg
O00159	MYO1C	MYO1C_408	HCT116	Vorinostat	1.062023653088042	1.2234920634920634	0.3016098010051038	1.1427578582900528	0.114175407944096	0.09991216171984196	0.19251973981449966	0.47439406682156	0.520554549893531	0.32386075126851993	HDACi	notreg
O00178	GTPBP1	GTPBP1_25	HCT116	Abexinostat	0.9078766809989937	0.9446105428796224	0.5958892274850722	0.926243611939308	0.02597476283496263	0.028043122241435358	-0.1105364073261231	0.7271497311030745	0.22483446570137142	0.1383761521446564	HDACi	notreg
O00178	GTPBP1	GTPBP1_25	HCT116	Belinostat	0.8425578629585582	0.9636506687647522	0.5984448800029145	0.9031042658616553	0.08562554413846557	0.09481246781263945	-0.1470355344705006	0.729030789616374	0.2229758442767294	0.13725412946238452	HDACi	notreg
O00178	GTPBP1	GTPBP1_25	HCT116	CUDC101	1.0098801573506542	0.7548387096774194	0.31975980286526995	0.8823594335140368	0.18034153713337833	0.2043855715523547	-0.18056163035590245	0.4912504844953976	0.49517613249423575	0.3086970082937201	HDACi	notreg
O00178	GTPBP1	GTPBP1_25	HCT116	Panobinostat	1.2467294849510566	0.9981904012588514	0.31527941967406625	1.122459943104954	0.1757436714686492	0.15657010528367385	0.16666396085507326	0.48728094699020463	0.501304377535319	0.3122205694904214	HDACi	notreg
O00178	GTPBP1	GTPBP1_25	HCT116	Ralimetinib	0.8131918397218919	0.979543666404406	0.6215040575470439	0.896367753063149	0.117628504709975	0.1312279522640169	-0.15783734623171	0.746456956954869	0.20655603168116354	0.12699522999646828	Ralimetinib	notreg
O00178	GTPBP1	GTPBP1_25	HCT116	TSA	1.1572591711645779	1.0592446892210858	0.3336516676866975	1.1082519301928317	0.06930670483672964	0.06253695838334387	0.14828587518280884	0.5045671181288451	0.4767067000794463	0.29708105520667955	HDACi	notreg
O00178	GTPBP1	GTPBP1_25	HCT116	Vorinostat	0.9452017198792424	0.9527930763178599	0.680577148106516	0.9489973980985511	0.00536789961615061	0.005656390235532729	-0.0755239631261864	0.7907055373035246	0.1671226373998583	0.10198521983163096	HDACi	notreg
O00193	SMAP	SMAP_17	HCT116	Abexinostat	0.878816199376947	0.5540308747855918	0.5027719886463711	0.7164235370812694	0.22965790544842124	0.3205616420477394	-0.48111535908133235	0.6524562843813528	0.2986289265214611	0.18544858144250154	HDACi	notreg
O00193	SMAP	SMAP_17	HCT116	Belinostat	0.8566978193146417	0.711835334476844	0.5035561373518409	0.7842665768957429	0.1024332453683402	0.1306102394083756	-0.35058397652134415	0.6530828467543224	0.29795210647459075	0.1850317228504439	HDACi	notreg
O00193	SMAP	SMAP_17	HCT116	CUDC101	0.28411214953271025	0.7079759862778732	0.12186342389496384	0.4960440679052917	0.29971699326225243	0.6042144491877616	-1.0114598014439327	0.27605016217572464	0.9141266240303579	0.5590119933816526	HDACi	down
O00193	SMAP	SMAP_17	HCT116	Panobinostat	0.5897196261682243	0.2950257289879931	0.18542304628780729	0.4423726775781087	0.20838005307043264	0.47105091166856583	-1.1766658122528848	0.35260833444187634	0.7318362882411756	0.45270742669540676	HDACi	down
O00193	SMAP	SMAP_17	HCT116	Ralimetinib	1.68006230529595	1.0578902229845626	0.5272128378041334	1.3689762641402563	0.43994209846733684	0.32136576067199313	0.4530974327871884	0.6723148102187797	0.27801402307335404	0.17242732169864977	Ralimetinib	notreg
O00193	SMAP	SMAP_17	HCT116	TSA	0.7716510903426791	0.6380789022298456	0.3553828893969162	0.7048649962862623	0.09444979999250967	0.13399700721434518	-0.5045811321834756	0.5243248347762082	0.4493034859831355	0.2803995713329465	HDACi	notreg
O00193	SMAP	SMAP_17	HCT116	Vorinostat	0.7457943925233645	0.6016295025728987	0.3182217799850684	0.6737119475481317	0.10193997129298675	0.15131091509358144	-0.5697962107089661	0.4899622727005513	0.4972700993480605	0.3098373595404008	HDACi	notreg
O00203	AP3B1	AP3B1_276	HCT116	Abexinostat	0.7756659855815567	0.9413852479179112	0.40377528901070425	0.8585256167497339	0.11718121417126867	0.13649122621978535	-0.22006691277825904	0.5671439013942909	0.39386026333859186	0.2463067336074326	HDACi	notreg
O00203	AP3B1	AP3B1_276	HCT116	Belinostat	0.7950961872084507	0.8407070316618056	0.1410298612868328	0.8179016094351281	0.03225173740861211	0.03943229483419932	-0.2900007922063471	0.30010572990402373	0.850688921252212	0.5227257125326845	HDACi	notreg
O00203	AP3B1	AP3B1_276	HCT116	CUDC101	0.8644512124600023	0.7571774958709632	0.05960142221805718	0.8108143541654828	0.07585397244319343	0.09355282384124153	-0.30255646525861113	0.18954982864637082	1.224743376936192	0.7222766038409191	HDACi	notreg
O00203	AP3B1	AP3B1_276	HCT116	Panobinostat	0.9811095261960755	0.7664897916154197	0.24809045724674364	0.8737996589057476	0.15175906969843866	0.17367719036247434	-0.19462555227195472	0.4207240753121126	0.6053899404629239	0.3760026354133893	HDACi	notreg
O00203	AP3B1	AP3B1_276	HCT116	Ralimetinib	0.7609391264119666	0.9549144323013671	0.44105515901003756	0.8579267793566668	0.13716125417712993	0.15987524515784782	-0.22107357020061325	0.5999444313387658	0.35550709362584765	0.22188897341727198	Ralimetinib	notreg
O00203	AP3B1	AP3B1_276	HCT116	TSA	1.0968425922356297	0.9823242084548618	0.5157383510379903	1.0395834003452458	0.08097672574190455	0.07789343857838839	0.05600550272537588	0.6631242189067695	0.287570572636546	0.17840511030923764	HDACi	notreg
O00203	AP3B1	AP3B1_276	HCT116	Vorinostat	0.7015305138979915	0.9727659275397968	0.47695324196647815	0.8371482207188942	0.19179240028405878	0.22910208196985551	-0.2564450140895468	0.630480019206613	0.3215241948619729	0.2003286722722039	HDACi	notreg
O00203	AP3B1	AP3B1_609	HCT116	Abexinostat	0.6984111882789459	0.9129537772705324	0.3210438538856164	0.8056824827747391	0.15170451952926917	0.18829318344716234	-0.31171670623158376	0.4924028852390219	0.49343563987024563	0.30767941098094254	HDACi	notreg
O00203	AP3B1	AP3B1_609	HCT116	Belinostat	0.6417086861383313	0.9489486853079321	0.4055108440803301	0.7953286857231316	0.21725148686457393	0.2731593751922122	-0.33037688824599626	0.5687714194553746	0.39199752749159805	0.24506223486034684	HDACi	notreg
O00203	AP3B1	AP3B1_609	HCT116	CUDC101	0.6047949766910855	0.46328080417892104	0.017908718463384658	0.5340378904350033	0.10006563101735443	0.1873755267362124	-0.9049859889232409	0.11505416716513442	1.7469354908786972	0.9390976469297284	HDACi	notreg
O00203	AP3B1	AP3B1_609	HCT116	Panobinostat	0.7246693939682238	0.8326236776260919	0.14553194398367042	0.7786465357971579	0.07633520603261461	0.09803576144400954	-0.3609595249805839	0.3056477071969805	0.8370416694054441	0.5147788577032023	HDACi	notreg
O00203	AP3B1	AP3B1_609	HCT116	Ralimetinib	0.8199505280182666	1.0563188622097361	0.7565982298044907	0.9381346951140014	0.16713765196455618	0.1781595466355135	-0.09213301860507864	0.8445518106604096	0.12113467915091544	0.0733737026427424	Ralimetinib	notreg
O00203	AP3B1	AP3B1_609	HCT116	TSA	0.900199790695462	0.8762565295641105	0.13776559697808732	0.8882281601297862	0.01693044230969892	0.019060915955676383	-0.17099778406918478	0.29594675609067767	0.860859221528331	0.5287864160220466	HDACi	notreg
O00203	AP3B1	AP3B1_609	HCT116	Vorinostat	0.6209685091808581	0.9110662394100347	0.3332575539666214	0.7660173742954464	0.2051300722518765	0.2677877540839688	-0.3845509801188346	0.5041900137805722	0.47721999762651557	0.29740576041074746	HDACi	notreg
O00213	APBB1	APBB1_348	HCT116	Abexinostat	1.034160704837708	0.8672505695264636	0.5303001867909696	0.9507056371820858	0.11802328852734507	0.1241428302425648	-0.07292938000141004	0.6748280945834899	0.27547821990713395	0.1708068450683992	HDACi	notreg
O00213	APBB1	APBB1_348	HCT116	Belinostat	1.2495226702859377	0.9554995244730498	0.514605667313185	1.1025110973794936	0.20790576023009408	0.18857475514237945	0.14079317737353203	0.6622702778034273	0.2885254352471443	0.17896473532848875	HDACi	notreg
O00213	APBB1	APBB1_348	HCT116	CUDC101	1.1321800740723702	1.1912945391812089	0.10107977141711957	1.1617373066267895	0.04180023914467538	0.03598080125880281	0.21628388176137575	0.2485142077267305	0.9953357488692169	0.6046487773091808	HDACi	notreg
O00213	APBB1	APBB1_348	HCT116	Panobinostat	1.0202893883278508	1.0080065467896402	0.6179666749520045	1.0141479675587455	0.008685280543908502	0.008564115712636775	0.020268161699552648	0.7439307026768663	0.20903494444951057	0.12846751720506627	HDACi	notreg
O00213	APBB1	APBB1_348	HCT116	Ralimetinib	1.3214786869407193	1.0125627584986618	0.34282135639169153	1.1670207227196907	0.21843654781791713	0.187174523609881	0.22283017912537603	0.5129775984424688	0.46493213110659165	0.28990159996663795	Ralimetinib	notreg
O00213	APBB1	APBB1_348	HCT116	TSA	1.0170458466563916	0.9088094132218609	0.44400878588287207	0.9629276299391263	0.07653471605300302	0.07948127530398244	-0.054500720340215386	0.6024174626781553	0.3526084361405642	0.22010244744009055	HDACi	notreg
O00213	APBB1	APBB1_348	HCT116	Vorinostat	1.1346184812863749	0.926724614601995	0.7708027308040066	1.030671547944185	0.14700316289961712	0.14262852524922706	0.04358465118538775	0.8543392474023902	0.11305675539306312	0.06836964216944058	HDACi	notreg
O00267	SUPT5H	SUPT5H_36	HCT116	Abexinostat	1.2617486338797814	1.043294117647059	0.20588599267702964	1.15252137576342	0.1544706698089848	0.13402846407656846	0.20479350850441588	0.3757251724173401	0.6863731993266233	0.42512970758307345	HDACi	notreg
O00267	SUPT5H	SUPT5H_36	HCT116	Belinostat	0.9174863387978142	0.8494117647058824	0.27975504759567554	0.8834490517518483	0.04813599296679099	0.054486439111954464	-0.17878115751211335	0.4530504415516445	0.5532220687918471	0.343853441987202	HDACi	notreg
O00267	SUPT5H	SUPT5H_36	HCT116	CUDC101	1.2994535519125683	0.7604705882352941	0.9662695756479804	1.0299620700739311	0.38111850856022317	0.37003159595271923	0.04259120893875925	0.9799854312650665	0.01490169461589022	0.008780380601607232	HDACi	notreg
O00267	SUPT5H	SUPT5H_36	HCT116	Panobinostat	1.0595628415300546	1.2988235294117647	0.48359077646229165	1.1791931854709097	0.1691828548725152	0.14347339940312848	0.23780009226972823	0.6361654742670005	0.3155219910406512	0.19642990445563036	HDACi	notreg
O00267	SUPT5H	SUPT5H_36	HCT116	Ralimetinib	1.1060109289617486	0.6315294117647059	0.5110676006900303	0.8687701703632272	0.33550909835771037	0.3861885568854605	-0.20295352651471252	0.6592305660005113	0.2915216504232425	0.18096266426967259	Ralimetinib	notreg
O00267	SUPT5H	SUPT5H_36	HCT116	TSA	1.2622950819672132	1.2630588235294118	0.160928978333056	1.2626769527483126	0.0005400468377046413	0.000427699924774257	0.3364855826869396	0.32427220021088443	0.7933657458513959	0.48909028170789903	HDACi	notreg
O00267	SUPT5H	SUPT5H_36	HCT116	Vorinostat	1.210382513661202	1.1303529411764706	0.19852137138911624	1.1703677274188364	0.056589453399414	0.048351857346765746	0.22696189320256419	0.36741921829454754	0.7021927333504518	0.43483813115218745	HDACi	notreg
O00267	SUPT5H	SUPT5H_666	HCT116	Abexinostat	0.6675491117818794	0.823061331731852	0.07436621390012099	0.7453052217568656	0.10996374528399958	0.14754189568776707	-0.4240967273837157	0.21160776062673603	1.128624328558787	0.6744684087750237	HDACi	notreg
O00267	SUPT5H	SUPT5H_666	HCT116	Belinostat	0.7983324261467664	0.9801566448965293	0.3252683620145591	0.8892445355216478	0.1285691380619036	0.1445824325324445	-0.1693478910486958	0.4963688209124904	0.48775817732899873	0.30419550624447805	HDACi	notreg
O00267	SUPT5H	SUPT5H_666	HCT116	CUDC101	0.6556237320005938	0.6700447914320746	0.0003867584197980028	0.6628342617163342	0.010197228915894337	0.015384281569105629	-0.5932799179002143	0.05949364189350554	3.412560222859344	1.225529444996	HDACi	notreg
O00267	SUPT5H	SUPT5H_666	HCT116	Panobinostat	0.8902964025929041	0.9272326902384707	0.024210979243239675	0.9087645464156874	0.02611789946603701	0.02874000704478424	-0.13802154273401424	0.12811550136146524	1.6159876446212649	0.8923983195258006	HDACi	notreg
O00267	SUPT5H	SUPT5H_666	HCT116	Ralimetinib	0.6625265970607155	0.955033405900458	0.3083126738725537	0.8087800014805868	0.20683354807381912	0.25573524035606826	-0.30618077039802366	0.4807342459759889	0.5110086222738749	0.3180949390141865	Ralimetinib	notreg
O00267	SUPT5H	SUPT5H_666	HCT116	TSA	0.9080112821020337	0.9737757425618697	0.1696064619241354	0.9408935123319517	0.04650249595222459	0.04942376086425632	-0.08789664284103396	0.33405465146938335	0.7705576053544643	0.4761824766316648	HDACi	notreg
O00267	SUPT5H	SUPT5H_666	HCT116	Vorinostat	0.8116433272304419	0.8286414933813777	0.001446378895765293	0.8201424103059098	0.012019518553062379	0.014655404234709856	-0.286053652469561	0.06626830663638762	2.8397179236493706	1.1786941268567488	HDACi	notreg
O00273	DFFA	DFFA_315	HCT116	Abexinostat	0.999208025343189	0.9956896551724139	0.8859532312352452	0.9974488402578015	0.002487863406479512	0.0024942265769104474	-0.0036852483385004936	0.9297275457011498	0.052589203567306765	0.031644301698051006	HDACi	notreg
O00273	DFFA	DFFA_315	HCT116	Belinostat	0.9897043294614573	1.0420258620689655	0.4944624550062786	1.0158650957652113	0.036996910508842164	0.036419117718552815	0.02270882869192605	0.6454776105145406	0.30586667919850996	0.1901188173768421	HDACi	notreg
O00273	DFFA	DFFA_315	HCT116	CUDC101	0.8730200633579724	0.9253771551724139	0.03647147108187391	0.8991986092651931	0.03702205466519825	0.04117227749657211	-0.1532882906538799	0.1507695718968887	1.438046719004415	0.8216862983248535	HDACi	notreg
O00273	DFFA	DFFA_315	HCT116	Panobinostat	0.9873284054910242	0.8884698275862069	0.41122557834834095	0.9378991165386155	0.06990357081495494	0.07453207875164561	-0.09249534474453767	0.5734832203361245	0.3859198799319041	0.2414792846886748	HDACi	notreg
O00273	DFFA	DFFA_315	HCT116	Ralimetinib	1.4968321013727561	0.9450431034482759	0.5191113144418555	1.220937602410516	0.39017374221652973	0.3195689455760914	0.28798947142016923	0.6657496120544153	0.2847395052261147	0.17668907796100886	Ralimetinib	notreg
O00273	DFFA	DFFA_315	HCT116	TSA	1.1182682154171066	0.8795797413793104	0.999273995293609	0.9989239783982085	0.16877823858319493	0.16896004323956032	-0.0015532068207818287	0.9996224743680324	0.0003154143478310289	0.00016398825557354594	HDACi	notreg
O00273	DFFA	DFFA_315	HCT116	Vorinostat	1.13727560718057	0.9528556034482759	0.6996544890924948	1.045065605314423	0.1304046352255536	0.12478129082271298	0.06359351215388376	0.8041162187272097	0.15511637502143116	0.09468117823623916	HDACi	notreg
O00299	CLIC1	CLIC1_155	HCT116	Abexinostat	1.04359197907585	1.1574389112279617	0.12437213201270078	1.100515445151906	0.08050193774204291	0.07314930298950152	0.13817939283301148	0.2791525104181232	0.905276920842553	0.5541584621863412	HDACi	notreg
O00299	CLIC1	CLIC1_155	HCT116	Belinostat	1.2327811682650394	1.241571296009898	0.0360143617276986	1.2371762321374686	0.006215558935885491	0.00502398831664174	0.30705102264361295	0.14989817951282536	1.4435242776968094	0.8242036415502216	HDACi	notreg
O00299	CLIC1	CLIC1_155	HCT116	CUDC101	1.15983725661145	1.3541602227033716	0.06109541676778778	1.2569987396574107	0.13740708706388122	0.10931362357716516	0.32998320322626884	0.19181805296685367	1.2139913682700059	0.717110521592208	HDACi	notreg
O00299	CLIC1	CLIC1_155	HCT116	Panobinostat	1.2066259808195294	1.4027219300958862	0.043818747450585185	1.3046739554577078	0.1386607754965251	0.10628002108609573	0.38368931513624005	0.16414989202441224	1.358340040811685	0.7847593986076071	HDACi	notreg
O00299	CLIC1	CLIC1_155	HCT116	Ralimetinib	0.90700377797152	0.9483451902257966	0.15191665454552902	0.9276744840986583	0.029232792948827593	0.03151190794821806	-0.10830943453509266	0.31345585423173067	0.8183946120441684	0.5038236146851459	Ralimetinib	notreg
O00299	CLIC1	CLIC1_155	HCT116	TSA	1.1679744260389422	1.143210640272193	0.11347795302844546	1.1555925331555676	0.01751064084351919	0.015152954299300478	0.2086327870921509	0.2651343880139014	0.945088506824623	0.5765339404821732	HDACi	notreg
O00299	CLIC1	CLIC1_155	HCT116	Vorinostat	1.120023249055507	1.5923291060934117	0.2176716192151189	1.3561761775744594	0.33397067430562644	0.2462590626705579	0.4395446076799608	0.38861962770100583	0.6621981920969836	0.4104752686179318	HDACi	notreg
O00308	WWP2	WWP2_211	HCT116	Abexinostat	0.7587652185483335	0.635875533862111	0.029229644630322443	0.6973203762052222	0.08689612937950449	0.12461435567448677	-0.520106456055242	0.13764217310605287	1.534176464698266	0.8612484793196546	HDACi	notreg
O00308	WWP2	WWP2_211	HCT116	Belinostat	0.8075311023883973	0.6725442342892007	0.042429451389471885	0.740037668338799	0.09545012980407594	0.12898009640284636	-0.4343293882775424	0.16164846181980713	1.3723325836014115	0.7914284236002027	HDACi	notreg
O00308	WWP2	WWP2_211	HCT116	CUDC101	0.7615594438161134	0.6901159243441123	0.02396599519352124	0.7258376840801128	0.05051819709048514	0.06959985434554718	-0.4622811342065579	0.12764326732329218	1.6204045321184346	0.894002087569132	HDACi	notreg
O00308	WWP2	WWP2_211	HCT116	Panobinostat	0.7608276229126472	0.6618059792556437	0.02528012753667184	0.7113168010841454	0.07001887571410506	0.09843557133387906	-0.49143585493054104	0.13027558288421126	1.5972207393954634	0.8851369750191539	HDACi	notreg
O00308	WWP2	WWP2_211	HCT116	Ralimetinib	1.1466302973854035	1.0054301403294692	0.27829832710771063	1.0760302188574364	0.09984358855885665	0.09278883325867353	0.10571859460790453	0.45168135263953635	0.5554894042662938	0.34516783862372546	Ralimetinib	notreg
O00308	WWP2	WWP2_211	HCT116	TSA	0.6125340962011842	0.659731543624161	0.03240546091131311	0.6361328199126726	0.033373635127482454	0.052463312822098915	-0.652600073680149	0.14344643781039493	1.489381797083338	0.843310232071155	HDACi	notreg
O00308	WWP2	WWP2_211	HCT116	Vorinostat	0.733949837003526	0.7859060402684563	0.08207632762062388	0.7599279386359912	0.03673858365333888	0.04834482558870207	-0.3960654756752797	0.22260579067962866	1.0857820836379426	0.6524635424833447	HDACi	notreg
O00429-6	DNM1L	DNM1L_629	HCT116	Abexinostat	0.7951246233908519	0.9707872078720786	0.21664660243125777	0.8829559156314652	0.12421220468743022	0.14067769691377754	-0.17958668633135888	0.38752931657436923	0.6642481174162518	0.4116954375579906	HDACi	notreg
O00429-6	DNM1L	DNM1L_629	HCT116	Belinostat	0.9916461243494933	1.0341328413284132	0.8809846924996384	1.0128894828389532	0.030042645686147906	0.02966033925235712	0.018476769145655242	0.9266769662447927	0.05503163758192949	0.033071631796095464	HDACi	notreg
O00429-6	DNM1L	DNM1L_629	HCT116	CUDC101	1.1400986031224323	1.3510147601476015	0.06975165831134635	1.245556681635017	0.14914024489430383	0.11973782252810082	0.31679067589674675	0.2050047985506753	1.1564454627940668	0.6882359732872247	HDACi	notreg
O00429-6	DNM1L	DNM1L_629	HCT116	Panobinostat	1.202410298548343	1.0407441574415743	0.5050192456005379	1.1215772279949587	0.11431522466485733	0.10192363201704659	0.16552896292028682	0.6542930568076152	0.29669207119054347	0.18422768830035155	HDACi	notreg
O00429-6	DNM1L	DNM1L_629	HCT116	Ralimetinib	1.2521227061079159	1.5638068880688805	0.05154570593003122	1.4079647970883982	0.22039399865317985	0.15653374225615851	0.493611263164916	0.1764691343497594	1.2878075082382445	0.7533312446886526	Ralimetinib	notreg
O00429-6	DNM1L	DNM1L_629	HCT116	TSA	1.0668310052040537	1.1691266912669127	0.1922046108424728	1.117978848235483	0.0723339733011778	0.06470066353700986	0.16089289315923863	0.3602589786575388	0.7162361981480984	0.44338518655052583	HDACi	notreg
O00429-6	DNM1L	DNM1L_629	HCT116	Vorinostat	1.0031498219665846	0.8882226322263223	0.7251725516933122	0.9456862270964534	0.08126579520805255	0.08593314873323624	-0.08056650931593116	0.8227502409949482	0.13955864262635223	0.08473198182269749	HDACi	notreg
O00459	PIK3R2	PIK3R2_263	HCT116	Abexinostat	0.9453521126760565	0.6210128707330722	0.25817774632423246	0.7831824917045643	0.22934247738278846	0.292834019927634	-0.3525795814949568	0.43109924153816004	0.5880811945448076	0.36542274122888063	HDACi	notreg
O00459	PIK3R2	PIK3R2_263	HCT116	Belinostat	0.807887323943662	0.6021264689423614	0.16796091511990086	0.7050068964430117	0.1454948958741616	0.2063737200419322	-0.5042907247298754	0.3323573294035857	0.7747917678133279	0.47839473938289195	HDACi	notreg
O00459	PIK3R2	PIK3R2_263	HCT116	CUDC101	1.196244131455399	1.1692781197537772	0.4911141733372191	1.1827611256045882	0.019067849735772666	0.016121471464515553	0.2421587315780302	0.642689530452702	0.3088175321414109	0.1919987747802084	HDACi	notreg
O00459	PIK3R2	PIK3R2_263	HCT116	Panobinostat	0.764131455399061	0.5986289871292669	0.1535764662768693	0.681380221264164	0.11702791761668281	0.17175126891643705	-0.5534680246151903	0.31549846123110475	0.8136753295463228	0.5010027545829842	HDACi	notreg
O00459	PIK3R2	PIK3R2_263	HCT116	Ralimetinib	1.047511737089202	0.8689143816452154	0.7568881257083417	0.9582130593672087	0.12628740113642709	0.13179469837305874	-0.06158161897089084	0.8447541702468992	0.12096830805354812	0.07326965559243145	Ralimetinib	notreg
O00459	PIK3R2	PIK3R2_263	HCT116	TSA	0.9205633802816902	0.7137660884163403	0.31050246033021744	0.8171647343490152	0.14622776740900256	0.17894527414413353	-0.2913011505783525	0.48277257361568987	0.507934954251962	0.31625741021034404	HDACi	notreg
O00459	PIK3R2	PIK3R2_263	HCT116	Vorinostat	0.7098591549295774	0.6322048125349747	0.16787805229791367	0.671031983732276	0.05490991209580555	0.08182905349816105	-0.5755465629294694	0.332271535620222	0.775006078066548	0.47850686140727045	HDACi	notreg
O00488	ZNF593	ZNF593_132	HCT116	Abexinostat	1.1920203735144312	1.2295962571478078	0.0032641553100418415	1.2108083153311195	0.026570162126237203	0.02194415234005976	0.2759704881454046	0.0736959562538788	2.486229185491255	1.1325563415141786	HDACi	notreg
O00488	ZNF593	ZNF593_132	HCT116	Belinostat	1.3653650254668932	1.0585687055969504	0.32730705273135496	1.2119668655319218	0.2169377582231137	0.17899644321373553	0.27735025690803783	0.498332758190218	0.4850446365211751	0.30248056329324496	HDACi	notreg
O00488	ZNF593	ZNF593_132	HCT116	CUDC101	0.8831918505942276	0.8731588979379656	0.01960724495549924	0.8781753742660966	0.007094368858566387	0.008078533134108036	-0.18741901581154927	0.1187318142623768	1.7075834254388567	0.9254328959794758	HDACi	notreg
O00488	ZNF593	ZNF593_132	HCT116	Panobinostat	1.1512733446519525	1.2867787211921677	0.06041348180244507	1.2190260329220601	0.09581677063882268	0.07860108648307172	0.2857289357747966	0.19083193678560914	1.2188661339110898	0.7193489419532719	HDACi	notreg
O00488	ZNF593	ZNF593_132	HCT116	Ralimetinib	1.6242784380305604	1.1360249523479466	0.2768338625787726	1.3801516951892534	0.3452473506641451	0.2501517419190671	0.4648268451699012	0.4501359866842449	0.5577807876559548	0.34665626545823247	Ralimetinib	notreg
O00488	ZNF593	ZNF593_132	HCT116	TSA	0.968421052631579	0.9876971062207589	0.16354953789868232	0.978059079426169	0.013630228207424426	0.0139359968064724	-0.03200648142678255	0.32734144196885645	0.7863506786153424	0.4849990088103702	HDACi	notreg
O00488	ZNF593	ZNF593_132	HCT116	Vorinostat	1.0955857385398982	1.1063940391613238	0.013290236054377852	1.100989888850611	0.007642622662512875	0.006941592052667681	0.13880121969968112	0.1037001594896333	1.8764673052722194	0.984220575670608	HDACi	notreg
O00515	LAD1	LAD1_356	HCT116	Abexinostat	0.7185185185185184	0.6992076543579011	0.025657887867784862	0.7088630864382097	0.013654842998544785	0.0192630188534088	-0.4964210902587651	0.13101818606649554	1.5907790971863494	0.8826684176255328	HDACi	notreg
O00515	LAD1	LAD1_356	HCT116	Belinostat	0.6423945958537153	0.6687098220959785	0.010039448354128998	0.6555522089748469	0.01860767492436252	0.028384733770421153	-0.6092174118779087	0.09539627805711236	1.998290150073443	1.020468569224526	HDACi	notreg
O00515	LAD1	LAD1_356	HCT116	CUDC101	0.6498020032611227	0.7603528180595008	0.023317462690767503	0.7050774106603117	0.07817123080963131	0.11086900477555112	-0.5041464347591507	0.12628995268394597	1.6323187094597906	0.8986311994643842	HDACi	notreg
O00515	LAD1	LAD1_356	HCT116	Panobinostat	0.6640577684602841	0.6427966312851947	0.01784367591306534	0.6534271998727395	0.015033894272243092	0.02300775706179827	-0.6139015845485338	0.11488603853982456	1.7485156732608151	0.9397327454938148	HDACi	notreg
O00515	LAD1	LAD1_356	HCT116	Ralimetinib	1.0545073375262053	1.0563113569542035	0.3701465198821552	1.0554093472402044	0.0012756343709298306	0.0012086631355554068	0.07780266593888549	0.537567189900291	0.43162632949961377	0.269567246055594	Ralimetinib	notreg
O00515	LAD1	LAD1_356	HCT116	TSA	0.6288842301420918	0.7195395425325161	0.015012469900540894	0.6742118863373039	0.06410298614185382	0.09507839811323573	-0.5687260326665159	0.10798289325148096	1.8235478503328912	0.9666450403921019	HDACi	notreg
O00515	LAD1	LAD1_356	HCT116	Vorinostat	0.5196832052177964	0.7068819454826332	0.03994436198693219	0.6132825753502148	0.13236949867084524	0.21583769699515054	-0.7053761333314701	0.15732871434397452	1.3985445112375743	0.8031920062828447	HDACi	notreg
O00567	NOP56	NOP56_520	HCT116	Abexinostat	0.7469430360870862	0.9211050604329922	0.38819136627814543	0.8340240482600392	0.12315114844016671	0.1476589898062143	-0.26183911193048376	0.5537192128094808	0.4109541279364669	0.25671040718631766	HDACi	notreg
O00567	NOP56	NOP56_520	HCT116	Belinostat	0.7028034595884283	1.0478151148890955	0.6680132979913753	0.8753092872387619	0.24396008105149747	0.2787130042011669	-0.19213521700128172	0.7815096916380639	0.17521489203524615	0.10706563184974216	HDACi	notreg
O00567	NOP56	NOP56_520	HCT116	CUDC101	0.6258574410975246	0.9183158453977951	0.3858932202674539	0.7720866432476599	0.2067993208957182	0.26784470720261355	-0.37316533966116894	0.5515183800454972	0.4135328514526987	0.25844000957134433	HDACi	notreg
O00567	NOP56	NOP56_520	HCT116	Panobinostat	1.0682970474202207	0.9756939832647096	0.7752033499225739	1.0219955153424651	0.06548025462301482	0.06407098039082172	0.03138886554424151	0.8574589189324363	0.11058435921613374	0.0667866779421445	HDACi	notreg
O00567	NOP56	NOP56_520	HCT116	Ralimetinib	0.9096331643304503	1.0565812192854296	0.9374044913236455	0.9831071918079399	0.10390796614083932	0.1056934248947482	-0.02457936737677622	0.9626239910485704	0.028072970004625726	0.016543318796025944	Ralimetinib	notreg
O00567	NOP56	NOP56_520	HCT116	TSA	1.0635252013122576	1.0119537787222737	0.6435229545244877	1.0377394900172656	0.03646650262881474	0.035140324695755794	0.0534443207377119	0.7629249449266908	0.19143595715816544	0.11751818499071615	HDACi	notreg
O00567	NOP56	NOP56_520	HCT116	Vorinostat	0.8037578288100208	0.7846991632354894	0.09436680726703923	0.794228496022755	0.013476511668117759	0.016968053570986012	-0.332373970825289	0.2395709654484769	1.0251807382836962	0.6205658169571021	HDACi	notreg
O00567	NOP56	NOP56_570	HCT116	Abexinostat	0.9152941176470588	1.0650991917707568	0.844935267892815	0.9901966547089078	0.10592818376902027	0.10697691540895017	-0.01421301959559154	0.9038413738738681	0.07317656190689047	0.043907782462826006	HDACi	notreg
O00567	NOP56	NOP56_570	HCT116	Belinostat	0.8532871972318339	1.1381337252020574	0.9481678944651177	0.9957104612169456	0.2014169115251886	0.20228461924465393	-0.006201807306459526	0.9691040393530169	0.023114754240326014	0.013629596229469394	HDACi	notreg
O00567	NOP56	NOP56_570	HCT116	CUDC101	0.9649826989619377	0.8236590742101396	0.41652641824605463	0.8943208865860386	0.09993089340385941	0.11173941579887893	-0.1611355247498795	0.5784551238218798	0.3803574481956627	0.23773032769321265	HDACi	notreg
O00567	NOP56	NOP56_570	HCT116	Panobinostat	1.0269896193771626	1.109184423218222	0.16615205250915407	1.0680870212976923	0.05812050317431117	0.05441551298291836	0.09502919391700276	0.33020498586281805	0.7794942894265349	0.4812163734827896	HDACi	notreg
O00567	NOP56	NOP56_570	HCT116	Ralimetinib	0.7987543252595156	1.0298310066127847	0.4393087221089118	0.9142926659361501	0.1633958883589796	0.17871289407279398	-0.12927204764584505	0.5984982674405344	0.35723017409373425	0.22293710247077786	Ralimetinib	notreg
O00567	NOP56	NOP56_570	HCT116	TSA	1.0693425605536333	0.9130051432770023	0.9590547564862104	0.9911738519153178	0.11054724790949667	0.1115316427041312	-0.01278996653888073	0.9756569186381625	0.018156596415432536	0.010702871407296281	HDACi	notreg
O00567	NOP56	NOP56_570	HCT116	Vorinostat	0.8948096885813149	1.1353416605437179	0.9146577399896274	1.0150756745625165	0.17008178846678765	0.16755577217441503	0.0215872852886947	0.948017698369661	0.03874138619679001	0.02318355482170706	HDACi	notreg
O14497	ARID1A	ARID1A_1755	HCT116	Abexinostat	0.9149695178766339	0.6906891109942137	0.20693995138551188	0.8028293144354238	0.15859019659383738	0.1975391203862097	-0.3168347987916109	0.37681360064337044	0.6841556572737381	0.42387343024814267	HDACi	notreg
O14497	ARID1A	ARID1A_1755	HCT116	Belinostat	0.8552298804674813	0.7595739084692268	0.04701827194304421	0.8074018944683541	0.06763898646095624	0.08377362862827335	-0.30864112296007995	0.16941377503343807	1.3277333364912027	0.7710512800868451	HDACi	notreg
O14497	ARID1A	ARID1A_1755	HCT116	CUDC101	1.1048372068258658	1.1958968963703314	0.10413881130844815	1.1503670515980986	0.06438892396963333	0.055972503628458195	0.20209426032590988	0.2527085008120019	0.9823873838826038	0.5973801486869368	HDACi	notreg
O14497	ARID1A	ARID1A_1755	HCT116	Panobinostat	0.7045230679125735	0.747343503419253	0.009227755124826674	0.7259332856659133	0.030278620320134345	0.041709921445962014	-0.46209112636536387	0.0933217053797531	2.034903938787657	1.0300173334204088	HDACi	notreg
O14497	ARID1A	ARID1A_1755	HCT116	Ralimetinib	1.5336634454117084	1.2386112572330352	0.10962463167432006	1.3861373513223718	0.2086334030650691	0.15051423501865333	0.4710702201401714	0.26012579259394764	0.9600918528010827	0.584816583498612	Ralimetinib	notreg
O14497	ARID1A	ARID1A_1755	HCT116	TSA	0.7247024998003355	0.7859547606522883	0.02067319259530673	0.7553286302263119	0.04331188901142311	0.05734178115086937	-0.4048236225772474	0.12087609855207652	1.684592449378645	0.9176595659146343	HDACi	notreg
O14497	ARID1A	ARID1A_1755	HCT116	Vorinostat	0.7512445757793573	0.7734350341925302	0.00497921188150937	0.7623398049859438	0.01569102362159264	0.02058271589515381	-0.3914938875975036	0.07969880697417148	2.3028393927017534	1.0985481795877274	HDACi	notreg
O14545	TRAFD1	TRAFD1_415	HCT116	Abexinostat	2.8949447077409167	1.7033360904328645	0.1804900380918782	2.2991403990868906	0.8425945338188493	0.36648241845234325	1.201094568223006	0.3471003335325028	0.7435467634044137	0.45954496901007486	HDACi	up
O14545	TRAFD1	TRAFD1_415	HCT116	Belinostat	2.200895208004213	1.8985387372484146	0.034128661869203825	2.049716972626314	0.2137983108070571	0.10430625967502047	1.0354247144243975	0.14626569372515924	1.4668807393865688	0.8348575246811633	HDACi	up
O14545	TRAFD1	TRAFD1_415	HCT116	CUDC101	1.9531332280147449	1.897160187482768	0.006654617656307154	1.9251467077487563	0.03957891652379037	0.02055890928441162	0.9449683920292075	0.08529078642324424	2.1768768920339534	1.069097881161465	HDACi	notreg
O14545	TRAFD1	TRAFD1_415	HCT116	Panobinostat	1.6532385466034756	1.5594154948993657	0.019908837515048093	1.6063270207514206	0.06634291609159215	0.04130100237033785	0.6837656308307974	0.11938299545107774	1.7009540978600406	0.9230575283799021	HDACi	notreg
O14545	TRAFD1	TRAFD1_415	HCT116	Ralimetinib	1.360452869931543	1.0838158257513095	0.31198289395916357	1.2221343478414264	0.19561192986724565	0.1600576321357319	0.289402887702322	0.4842474997666464	0.5058692177213221	0.31493261292243363	Ralimetinib	notreg
O14545	TRAFD1	TRAFD1_415	HCT116	TSA	2.0337019483938916	1.7802591673559411	0.033995200316966526	1.9069805578749164	0.17921110911471214	0.09397636927899243	0.9312901351029893	0.14599523940615347	1.4685823953989192	0.8356613054028652	HDACi	notreg
O14545	TRAFD1	TRAFD1_415	HCT116	Vorinostat	1.8114797261716693	1.515853322304935	0.07075851238224236	1.6636665242383022	0.20903943487196075	0.12564984137531285	0.7343662796075073	0.206544885449542	1.1502213062170157	0.684985554735047	HDACi	notreg
O14617-5	AP3D1	AP3D1_686	HCT116	Abexinostat	0.8266150560597971	0.750064716541548	0.0198259363563066	0.7883398863006725	0.05412926417548647	0.06866234363643703	-0.34311032490169796	0.11922159229398446	1.7027662922941422	0.9236450821385401	HDACi	notreg
O14617-5	AP3D1	AP3D1_686	HCT116	Belinostat	0.6837960491190602	0.6748640952627492	0.00263547208328081	0.6793300721909047	0.0063158451410428905	0.009297167017314107	-0.5578153748974621	0.07146597994990772	2.5791415797682458	1.1459006468155146	HDACi	notreg
O14617-5	AP3D1	AP3D1_686	HCT116	CUDC101	0.5804858515750133	0.6803002847527828	0.026737165185008717	0.6303930681638981	0.07057946256029232	0.11196103847693663	-0.6656764239581612	0.1331261854448591	1.5728846408201764	0.8757365119505678	HDACi	notreg
O14617-5	AP3D1	AP3D1_686	HCT116	Panobinostat	0.6670448478376936	0.6700750711881956	0.0034018574286156077	0.6685599595129446	0.0021426914796498346	0.003204935397583211	-0.5808711412809886	0.07400257233841515	2.46828389156501	1.1307531838776335	HDACi	notreg
O14617-5	AP3D1	AP3D1_686	HCT116	Ralimetinib	0.6665109450080086	0.8986538959358013	0.23663036160258968	0.782582420471905	0.16414985480569813	0.20975407894636086	-0.3536853922423941	0.4088898190549692	0.6259295326138256	0.38839370280661484	Ralimetinib	notreg
O14617-5	AP3D1	AP3D1_686	HCT116	TSA	0.7889081687132942	0.8219000776598498	0.027192827814270064	0.8054041231865721	0.02332880254039865	0.028965337858091057	-0.3122152368505369	0.13391902186188068	1.5655456272681407	0.8731577314053188	HDACi	notreg
O14617-5	AP3D1	AP3D1_686	HCT116	Vorinostat	0.8548451681793914	0.8277245663991716	0.009246943448506472	0.8412848672892814	0.01917716142865337	0.022795086627962816	-0.24933370102127192	0.09332332880377349	2.0340017983760483	1.0300097785010192	HDACi	notreg
O14617-5	AP3D1	AP3D1_878	HCT116	Abexinostat	0.5299206921413122	1.0320437670965221	0.41262326232493185	0.7809822296189172	0.35505463129107	0.4546257492495317	-0.3566383730659901	0.5748145160367908	0.384446291596579	0.24047227297505117	HDACi	notreg
O14617-5	AP3D1	AP3D1_878	HCT116	Belinostat	1.092645998558039	0.9237983587338805	0.937563668756443	1.0082221786459598	0.11939331110700624	0.11841964364179253	0.011813595891778961	0.9627205939768749	0.02799923021283039	0.01649973790244477	HDACi	notreg
O14617-5	AP3D1	AP3D1_878	HCT116	CUDC101	0.38788752703677004	1.018757327080891	0.39762051129774034	0.7033224270588305	0.4460923136569992	0.6342643096459728	-0.507741873186991	0.5618858821403911	0.40053122056832907	0.2503518797854186	HDACi	notreg
O14617-5	AP3D1	AP3D1_878	HCT116	Panobinostat	1.0742609949531363	0.9331770222743259	0.9607361443725579	1.003719008613731	0.09976143379792447	0.09939179485671815	0.005355442975928751	0.9766888287173413	0.017395870164089815	0.010243779675673116	HDACi	notreg
O14617-5	AP3D1	AP3D1_878	HCT116	Ralimetinib	0.7101658255227109	1.0777647518561937	0.5360357141138505	0.8939652886894522	0.25993169356729984	0.2907626245179588	-0.16170928004230448	0.6796084964449451	0.2708062738783911	0.1677412002325248	Ralimetinib	notreg
O14617-5	AP3D1	AP3D1_878	HCT116	TSA	1.0933669790915646	1.0543180930050802	0.42270560956934977	1.0738425360483224	0.02761173214953413	0.025713017712209175	0.10278245783243332	0.5839527203118838	0.37396198877176323	0.2336223140842981	HDACi	notreg
O14617-5	AP3D1	AP3D1_878	HCT116	Vorinostat	0.7451333813987023	0.8745603751465416	0.06457126925665581	0.809846878272622	0.09151870494768605	0.11300741831948846	-0.30427893854380456	0.19720168750905406	1.1899606767234154	0.70508937300163	HDACi	notreg
O14639	ABLIM1	ABLIM1_426	HCT116	Abexinostat	1.273569751637217	0.6369784502521779	0.8607378818335822	0.9552741009446974	0.45013802605373043	0.47121347224694593	-0.06601334358719735	0.9139061750482198	0.06512908293040848	0.03909838823816341	HDACi	notreg
O14639	ABLIM1	ABLIM1_426	HCT116	Belinostat	1.0049425429383416	0.6385832187070152	0.359399640723419	0.8217628808226785	0.25905516251489197	0.31524320282701035	-0.28320592970485753	0.527929944099092	0.4444223613726059	0.27742370418925544	HDACi	notreg
O14639	ABLIM1	ABLIM1_426	HCT116	CUDC101	0.8292351414802915	0.9296194406235672	0.3230879627165997	0.8794272910519294	0.07098241864886913	0.08071436873873145	-0.18536379083992735	0.49435387204514764	0.4906792221839694	0.30596205986678443	HDACi	notreg
O14639	ABLIM1	ABLIM1_426	HCT116	Panobinostat	0.8318299765229209	0.6902796882164145	0.0505477889548128	0.7610548323696678	0.10009116874044154	0.13151636975852507	-0.39392769432804414	0.17503109624238064	1.2962978364275815	0.7568847871608383	HDACi	notreg
O14639	ABLIM1	ABLIM1_426	HCT116	Ralimetinib	1.3671073767453354	1.0170793214121963	0.304632255355758	1.1920933490787657	0.2475072115316028	0.2076240184737824	0.25349721313221446	0.47728933581016686	0.5162241141931141	0.3212182690708781	Ralimetinib	notreg
O14639	ABLIM1	ABLIM1_426	HCT116	TSA	0.7162980353391819	0.7432370472260432	0.03978344366884453	0.7297675412826126	0.01904875798366465	0.02610250101037003	-0.4544911109586722	0.1571136727009397	1.400297626901718	0.8037860191599678	HDACi	notreg
O14639	ABLIM1	ABLIM1_426	HCT116	Vorinostat	0.9576176943037192	0.5941082072443833	0.27951363353282044	0.7758629507740513	0.2570400233253	0.33129565352857765	-0.36612625909913254	0.4527922812061724	0.5535970041508312	0.3441009852167351	HDACi	notreg
O14639	ABLIM1	ABLIM1_431	HCT116	Abexinostat	0.9770580296896086	0.3825825825825826	0.3297067934626646	0.6798203061360957	0.4203576198982829	0.6183363693377674	-0.5567746392679815	0.5007210147370551	0.4818721043189259	0.3004041813336205	HDACi	notreg
O14639	ABLIM1	ABLIM1_431	HCT116	Belinostat	0.7887989203778677	0.4642642642642643	0.10987897647776394	0.626531592321066	0.2294806560679732	0.36627148396114056	-0.674540836839357	0.2605077753882008	0.9590853946840341	0.5841793097625532	HDACi	notreg
O14639	ABLIM1	ABLIM1_431	HCT116	CUDC101	0.4190283400809717	0.8930930930930931	0.36131472868818537	0.6560607165870325	0.33521440157639687	0.5109502719813093	-0.6080987564685063	0.5296552860121253	0.44211433442526016	0.27600668905772185	HDACi	notreg
O14639	ABLIM1	ABLIM1_431	HCT116	Panobinostat	0.9129554655870444	0.5249249249249249	0.21463846792039518	0.7189401952559846	0.27437902660966706	0.3816437423031719	-0.47605632922431435	0.3853559224688648	0.6682924402992786	0.41413796202951775	HDACi	notreg
O14639	ABLIM1	ABLIM1_431	HCT116	Ralimetinib	1.2780026990553306	0.7627627627627628	0.9815175788072392	1.0203827309090467	0.36432965289059943	0.3570519588919567	0.02911038789984579	0.9892056530925272	0.008101917856520242	0.004713410406297311	Ralimetinib	notreg
O14639	ABLIM1	ABLIM1_431	HCT116	TSA	0.6194331983805668	0.4570570570570571	0.025933056496758315	0.5382451277188119	0.11481727063275884	0.21331780766762698	-0.8936647399425496	0.13158789865921847	1.586146293818867	0.880784048314601	HDACi	notreg
O14639	ABLIM1	ABLIM1_431	HCT116	Vorinostat	0.8232118758434547	0.730930930930931	0.06048484587109725	0.7770714033871928	0.06525248192194774	0.08397231147294487	-0.3638809240798247	0.19093368131175928	1.2183534216938428	0.7191174539133732	HDACi	notreg
O14639	ABLIM1	ABLIM1_433	HCT116	Abexinostat	0.8369668246445497	0.4090049186530458	0.159255602187106	0.6229858716487977	0.3026147658161122	0.4857490026462564	-0.6827286493481013	0.3222982835596872	0.7979052814029541	0.4917420073717528	HDACi	notreg
O14639	ABLIM1	ABLIM1_433	HCT116	Belinostat	0.7308056872037915	0.36738554672720397	0.10312853504415459	0.5490956169654977	0.2569768457507627	0.46800017667398314	-0.8648706995537881	0.2513588909872897	0.9866211514228026	0.5997057484369908	HDACi	notreg
O14639	ABLIM1	ABLIM1_433	HCT116	CUDC101	0.815165876777251	0.8062807415815361	0.3121562607703352	0.8107233091793935	0.00628273934864933	0.007749548184335121	-0.3027184721648163	0.4843778357903488	0.5056279502065286	0.3148157375648502	HDACi	notreg
O14639	ABLIM1	ABLIM1_433	HCT116	Panobinostat	0.5113744075829383	0.58683314415437	0.09646280163227501	0.5491037758686541	0.053357384329428735	0.09717176729484346	-0.8648492629928142	0.24232900393101045	1.0156401287321126	0.6155946028111113	HDACi	notreg
O14639	ABLIM1	ABLIM1_433	HCT116	Ralimetinib	1.9682464454976303	0.7748770336738555	0.5735072074437246	1.371561739585743	0.8438396035611928	0.6152399700330372	0.45581956523352124	0.7094102166500071	0.24146111981437987	0.14910256127883323	Ralimetinib	notreg
O14639	ABLIM1	ABLIM1_433	HCT116	TSA	0.5691943127962085	0.33106318577374194	0.05039027731200608	0.4501287492849752	0.1683841347291812	0.3740799382324671	-1.1515903836935484	0.1748059952391572	1.2976532515917882	0.7574436766522209	HDACi	down
O14639	ABLIM1	ABLIM1_433	HCT116	Vorinostat	0.6644549763033175	0.6042376087779039	0.09068429074621843	0.6343462925406107	0.04258010892242257	0.06712439155573152	-0.65665746565715	0.23449476035948466	1.0424679393249587	0.6298668568823121	HDACi	notreg
O14639	ABLIM1	ABLIM1_655	HCT116	Abexinostat	0.9747572815533981	0.7783964365256124	0.7655850646124299	0.8765768590395053	0.13884808507866805	0.1583980727380923	-0.19004750157078742	0.8506597629380501	0.11600654756621256	0.07024410927485887	HDACi	notreg
O14639	ABLIM1	ABLIM1_655	HCT116	Belinostat	0.6555339805825242	1.0350779510022272	0.4100937527307764	0.8453059657923757	0.26837811524223837	0.31749227629153803	-0.2424544630373254	0.5726364936753582	0.3871168465994122	0.24212097818518605	HDACi	notreg
O14639	ABLIM1	ABLIM1_655	HCT116	CUDC101	0.5930097087378641	1.475501113585746	0.9001322697884346	1.034255411161805	0.6240156567067803	0.6033477320711408	0.048592505686058426	0.9386483221331156	0.045693668540141265	0.027497091828648484	HDACi	notreg
O14639	ABLIM1	ABLIM1_655	HCT116	Panobinostat	0.7285436893203884	0.8001113585746101	0.3583148962738514	0.7643275239474993	0.05060598424337619	0.06620981537078893	-0.3877371111805368	0.5269289038703988	0.4457351364750931	0.27824797822142017	HDACi	notreg
O14639	ABLIM1	ABLIM1_655	HCT116	Ralimetinib	1.054368932038835	0.9120267260579064	0.9904248058371057	0.9831978290483707	0.10065113909816696	0.10237119745838576	-0.024446364718495837	0.9944421359052558	0.004178490998367613	0.0024204823114521855	Ralimetinib	notreg
O14639	ABLIM1	ABLIM1_655	HCT116	TSA	0.6267961165048543	0.9420935412026726	0.30675506448412315	0.7844448288537635	0.22294894709448215	0.2842123995134964	-0.3502561109674514	0.47929864529215843	0.5132082583993225	0.3193937985128473	HDACi	notreg
O14639	ABLIM1	ABLIM1_655	HCT116	Vorinostat	0.7304854368932039	0.7110244988864142	0.3435742566323796	0.7207549678898091	0.013760961232852024	0.019092426477670614	-0.4724192191848135	0.5135976161450174	0.4639793844838348	0.2893770007052998	HDACi	notreg
O14639	ABLIM1	ABLIM1_706	HCT116	Abexinostat	1.4159991204096378	0.8318666368160919	0.7303136737115012	1.1239328786128648	0.4130440402603361	0.3674988499047262	0.16855588023515694	0.8263817128861463	0.1364905679579487	0.08281930194403929	HDACi	notreg
O14639	ABLIM1	ABLIM1_706	HCT116	Belinostat	1.1855935664247794	1.0006888594210137	0.582660304395508	1.0931412129228966	0.13074737219567445	0.11960702848818176	0.12847978163578208	0.7167068791721747	0.2345845686083643	0.14465842701897985	HDACi	notreg
O14639	ABLIM1	ABLIM1_706	HCT116	CUDC101	1.3342129236955362	1.5990321525134759	0.02859196196071305	1.466622538104506	0.1872554724857571	0.12767802731831057	0.5524976150636234	0.1365529977443384	1.5437560426316392	0.8646987613643512	HDACi	notreg
O14639	ABLIM1	ABLIM1_706	HCT116	Panobinostat	1.128294537115572	0.9681919162346946	0.7398229228948024	1.0482432266751331	0.11320964891060731	0.107999408944135	0.067973508101053	0.8332747790780913	0.13087221650198244	0.07921176286770346	HDACi	notreg
O14639	ABLIM1	ABLIM1_706	HCT116	Ralimetinib	1.86468444695756	1.2582361754524947	0.2672426349258917	1.5614603112050274	0.42882368522009223	0.27462989750226546	0.6428958997745127	0.44057089561058516	0.573094254894188	0.35598419600325365	Ralimetinib	notreg
O14639	ABLIM1	ABLIM1_706	HCT116	TSA	1.1532686206138285	1.0038920557287272	0.5991208943204603	1.0785803381712777	0.10562518198060745	0.0979298233450963	0.10913363979428511	0.7296090254074192	0.2224855341404905	0.13690980233808958	HDACi	notreg
O14639	ABLIM1	ABLIM1_706	HCT116	Vorinostat	1.1835045393145478	1.021750736218506	0.5252212754699497	1.102627637766527	0.11437721105192465	0.10373149296675181	0.14094566867570102	0.6707805960320588	0.27965768998534785	0.17341950891343108	HDACi	notreg
O14646	CHD1	CHD1_1677	HCT116	Abexinostat	0.6204655857674595	0.8016903965057577	0.17750944221155524	0.7110779911366085	0.12814529259229931	0.18021271110847914	-0.49192029136429055	0.3434882722688184	0.7507785406860152	0.46408808648182986	HDACi	notreg
O14646	CHD1	CHD1_1677	HCT116	Belinostat	0.8609551447858179	0.8425321912757389	0.14633666775514348	0.8517436680307784	0.013026995356461407	0.015294502143561185	-0.23150877770169684	0.30665897179173507	0.8346468385470586	0.5133443248207892	HDACi	notreg
O14646	CHD1	CHD1_1677	HCT116	CUDC101	0.6212857232982146	0.683079017527937	0.0545559796938244	0.6521823704130758	0.04369445738169223	0.06699729916651576	-0.616652651748529	0.18124197099745817	1.2631576409380605	0.7417412235361895	HDACi	notreg
O14646	CHD1	CHD1_1677	HCT116	Panobinostat	0.9870670620150149	0.8020307447955074	0.25376664165839957	0.8945489034052612	0.1308404346716989	0.14626414964417403	-0.1607677408698523	0.42652317991527583	0.5955654677253247	0.370057361599058	HDACi	notreg
O14646	CHD1	CHD1_1677	HCT116	Ralimetinib	0.8232288183710808	0.896250496341256	0.2929954816919178	0.8597396573561684	0.05163412366633123	0.060057859637549	-0.2180282396115584	0.4660955052180389	0.533139076886156	0.3315250851566986	Ralimetinib	notreg
O14646	CHD1	CHD1_1677	HCT116	TSA	0.8967888461295818	0.801576947075841	0.10212142002078345	0.8491828966027114	0.06732497947054909	0.07928207190688033	-0.23585278068003318	0.24998330790920706	0.9908831548656065	0.6020889894277422	HDACi	notreg
O14646	CHD1	CHD1_1677	HCT116	Vorinostat	0.8595672197337708	0.8195586817176244	0.11004625782363511	0.8395629507256976	0.02829030853657694	0.03369647089848771	-0.2522895918871889	0.26071395840209716	0.9584247212540066	0.5838357164545118	HDACi	notreg
O14745	SLC9A3R1	SLC9A3R1_280	HCT116	Abexinostat	1.5425240054869684	1.2741194486983154	0.19767167012479825	1.408321727092642	0.18979068220662637	0.1347637251883011	0.49397695120510854	0.3663939714027818	0.7040555683701268	0.4360516807685022	HDACi	notreg
O14745	SLC9A3R1	SLC9A3R1_280	HCT116	Belinostat	2.512002743484225	1.5922664624808576	0.20199765155557367	2.0521346029825414	0.6503517612007772	0.31691476780108174	1.0371253628585158	0.37127246774994066	0.6946536796740902	0.43030725531898634	HDACi	up
O14745	SLC9A3R1	SLC9A3R1_280	HCT116	CUDC101	1.6241426611796983	2.1638591117917305	0.037247006004137474	1.8940008864857143	0.3816371621457023	0.20149787936679556	0.921437006058803	0.1521893689566436	1.4289086310536763	0.8176156837331267	HDACi	notreg
O14745	SLC9A3R1	SLC9A3R1_280	HCT116	Panobinostat	2.3045267489711936	1.1512251148545176	0.37673929116596605	1.7278759319128556	0.8155074062374281	0.47197104327659434	0.7889996302096736	0.5434125512810085	0.4239590836812201	0.2648703348376503	HDACi	notreg
O14745	SLC9A3R1	SLC9A3R1_280	HCT116	Ralimetinib	1.5421810699588476	1.1401225114854519	0.33570620856573297	1.3411517907221497	0.2842983331306262	0.21198072813036647	0.4234725298070282	0.5066136430249418	0.4740406268160178	0.2953231189065701	Ralimetinib	notreg
O14745	SLC9A3R1	SLC9A3R1_280	HCT116	TSA	1.710562414266118	1.518376722817764	0.08473150271845611	1.614469568541941	0.13589580567015658	0.08417365574309756	0.6910602475623631	0.2260727542849216	1.0719550912852431	0.6457517745706364	HDACi	notreg
O14745	SLC9A3R1	SLC9A3R1_280	HCT116	Vorinostat	1.889917695473251	1.3143185298621745	0.24534876112084308	1.6021181126677129	0.40701007324891086	0.25404498584139457	0.6799805112164209	0.41786075949387574	0.6102161306308546	0.37896841070715087	HDACi	notreg
O14874	BCKDK	BCKDK_31	HCT116	Abexinostat	0.9342105263157894	1.1614669644787088	0.6487105105773434	1.047838745397249	0.16069456849330163	0.15335810896397065	0.06741671390239669	0.7668178069038043	0.187949065459996	0.11530781056931536	HDACi	notreg
O14874	BCKDK	BCKDK_31	HCT116	Belinostat	1.0997751917482148	1.3046328986238203	0.09693926495247204	1.2022040451860176	0.14485627371006665	0.1204922527836387	0.2656817795724259	0.2429647292887878	1.0135002776635547	0.6144567675005823	HDACi	notreg
O14874	BCKDK	BCKDK_31	HCT116	CUDC101	0.8477915895265802	0.8347863678939406	0.12007189163040884	0.8412889787102604	0.009196080407273457	0.010930941257986672	-0.24932665048180047	0.2739115402341727	0.92055864737261	0.5623896699934222	HDACi	notreg
O14874	BCKDK	BCKDK_31	HCT116	Panobinostat	1.0645993123512296	1.0427984725124289	0.5234766265060332	1.0536988924318291	0.015415521685577863	0.014629911634433265	0.07546265781195974	0.6693061796425461	0.28110270501870593	0.17437516517688484	HDACi	notreg
O14874	BCKDK	BCKDK_31	HCT116	Ralimetinib	0.6037423961914837	0.839181497226025	0.0994169768378756	0.7214619467087544	0.1664805848979888	0.2307544918445921	-0.4710047926759026	0.24640756673438394	1.0025394474190161	0.6083459598983104	Ralimetinib	notreg
O14874	BCKDK	BCKDK_31	HCT116	TSA	0.9755355725998412	1.1853879962533325	0.4052386864471571	1.080461784426587	0.14838807181381589	0.1373376402133159	0.11164804545678016	0.5685443507853045	0.3922891010498526	0.24523565138074552	HDACi	notreg
O14874	BCKDK	BCKDK_31	HCT116	Vorinostat	1.2345940227453054	1.0980618200158514	0.31094936243573057	1.1663279213805784	0.09654284640033337	0.08277504519145519	0.22197346953064243	0.4832662669846831	0.507310329318147	0.3158135184835093	HDACi	notreg
O14936	CASK	CASK_582	HCT116	Abexinostat	0.9399896533885151	0.878010264508488	0.5181881285720726	0.9089999589485016	0.04382604617086532	0.048213474312542005	-0.13764786562176926	0.6649766210922783	0.28551254070314247	0.177193623131628	HDACi	notreg
O14936	CASK	CASK_582	HCT116	Belinostat	0.6780479392998793	0.8981444926964075	0.1308425738082653	0.7880962159981434	0.15563176542247215	0.19747812800415576	-0.34355632070115694	0.2869252833194255	0.883250921443013	0.5422311808501673	HDACi	notreg
O14936	CASK	CASK_582	HCT116	CUDC101	0.6997758234178306	0.7143703118831425	0.06491219430227388	0.7070730676504866	0.010319861761770866	0.014595184336553007	-0.500068786655863	0.19783406060461256	1.1876737096600984	0.7036989348865611	HDACi	notreg
O14936	CASK	CASK_582	HCT116	Panobinostat	0.7958268667011553	1.123766285037505	0.7107808328009959	0.9597965758693301	0.23188818652400486	0.24160138966319347	-0.05919942872338754	0.8121948474913433	0.1482642920667881	0.09033976997178275	HDACi	notreg
O14936	CASK	CASK_582	HCT116	Ralimetinib	1.2626314881876184	1.140544808527438	0.321094283003727	1.2015881483575281	0.08632831908026338	0.0718451818938686	0.26494248827928374	0.4924337671413397	0.4933674268596501	0.30765217430217096	Ralimetinib	notreg
O14936	CASK	CASK_582	HCT116	TSA	0.713226418347991	0.9360442163442559	0.1718833966736684	0.8246353173461235	0.1575559759322132	0.191061397223765	-0.2781718448316383	0.3368792990149688	0.7647660725931189	0.47252567527529926	HDACi	notreg
O14936	CASK	CASK_582	HCT116	Vorinostat	0.9636144162786687	0.8647848401105409	0.5906538081823947	0.9141996281946048	0.0698830634902756	0.07644179819705599	-0.12941886269000974	0.7230180848701468	0.22866699162046483	0.140850839550446	HDACi	notreg
O14950	MYL12B	MYL12B_135	HCT116	Abexinostat	1.3915343915343916	1.349680170575693	0.15646094247224837	1.3706072810550423	0.029595403461175993	0.02159291276958237	0.4548152561378973	0.3190256673214247	0.8055940580266931	0.49617437422299765	HDACi	notreg
O14950	MYL12B	MYL12B_135	HCT116	Belinostat	1.5767195767195767	1.3646055437100213	0.06136897090189363	1.470662560214799	0.14998727112588384	0.10198618988707873	0.5564662618540938	0.19226617276043134	1.212051159352148	0.7160971186516398	HDACi	notreg
O14950	MYL12B	MYL12B_135	HCT116	CUDC101	2.7063492063492065	1.509594882729211	0.11443470831973819	2.107972044539209	0.8462330976460188	0.4014441746693091	1.0758557343982398	0.2664188174931745	0.9414422330117614	0.5744351036577761	HDACi	up
O14950	MYL12B	MYL12B_135	HCT116	Panobinostat	1.7592592592592595	0.0	0.8116930568835823	0.8796296296296298	1.2439841520874448	1.414213562373095	-0.1850318938325205	0.8820450339033078	0.0906081689152942	0.054509240858635725	HDACi	notreg
O14950	MYL12B	MYL12B_135	HCT116	TSA	0.0	0.7569296375266523	0.31151833540537666	0.37846481876332616	0.5352300795761713	1.4142135623730951	-1.4017688981233323	0.48382437862720695	0.506516386465386	0.31531225247573114	HDACi	down
O14950	MYL12B	MYL12B_135	HCT116	Vorinostat	1.6640211640211642	1.464818763326226	0.0490766195875158	1.564419963673695	0.14085736836003063	0.09003807905216077	0.6456278516343192	0.17267109337555614	1.3091253592508336	0.7627803609748137	HDACi	notreg
O14950	MYL12B	MYL12B_20	HCT116	Abexinostat	1.6585625264191335	0.9222651991070037	0.4919188886967296	1.2904138627630686	0.520640833111938	0.4034681028589758	0.36783384239114697	0.6433886630448583	0.3081065010851824	0.19152659593706078	HDACi	notreg
O14950	MYL12B	MYL12B_20	HCT116	Belinostat	1.7127507261000585	1.2452754270287107	0.1402817833730896	1.4790130765643847	0.33055495401055934	0.22349697865985674	0.5646348079550271	0.2991120074414077	0.8529987216601609	0.5241661524622494	HDACi	notreg
O14950	MYL12B	MYL12B_20	HCT116	CUDC101	1.2731636145465455	1.3776543273973314	0.06607772579477228	1.3254089709719383	0.07388609162780706	0.055745881645591626	0.4064375893775378	0.19967036177853947	1.1799449125971382	0.699686395175857	HDACi	notreg
O14950	MYL12B	MYL12B_20	HCT116	Panobinostat	1.20366254414552	1.0567727532319193	0.1315024745195196	1.1302176486887197	0.10386676724208113	0.09189979236529135	0.17660062259444825	0.2877872168462003	0.8810660748543642	0.5409285007970978	HDACi	notreg
O14950	MYL12B	MYL12B_20	HCT116	Ralimetinib	1.4204426142329247	1.0536576501739265	0.2720686038648907	1.2370501322034255	0.2593561353233817	0.20965693189929033	0.30690396758650107	0.4455913867644472	0.5653215719833273	0.3510632126207395	Ralimetinib	notreg
O14950	MYL12B	MYL12B_20	HCT116	TSA	1.4406779661016949	1.2701183739162036	0.025419130884684237	1.3553981700089492	0.12060384423077292	0.08898038000890661	0.4387167287111715	0.13053303129512323	1.5948393026584269	0.8842795764941782	HDACi	notreg
O14950	MYL12B	MYL12B_20	HCT116	Vorinostat	1.4131066173964029	1.2837988681792223	0.012995104900797408	1.3484527427878126	0.09143438633143787	0.06780688965221351	0.43130496247799033	0.10284935332100716	1.8862202103796994	0.9877984346450092	HDACi	notreg
O14974	PPP1R12A	PPP1R12A_871	HCT116	Abexinostat	0.819387153800825	1.0680200920887402	0.6066924759842058	0.9437036229447826	0.17581003668972117	0.18629793551190812	-0.08359425314278372	0.7355515966583533	0.2170313910107947	0.13338685745982526	HDACi	notreg
O14974	PPP1R12A	PPP1R12A_871	HCT116	Belinostat	0.894814378314673	1.1035475094181666	0.9632044791875114	0.9991809438664199	0.14759661246158096	0.14771760146910196	-0.0011821324046376012	0.9781286829736395	0.016281506482952783	0.009604005509950957	HDACi	notreg
O14974	PPP1R12A	PPP1R12A_871	HCT116	CUDC101	0.9200549990178748	0.8430828798660527	0.2523898381443474	0.8815689394419637	0.054427507414552344	0.06173936600920304	-0.1818547009493155	0.42513945921500135	0.5979281348743324	0.37146858422593476	HDACi	notreg
O14974	PPP1R12A	PPP1R12A_871	HCT116	Panobinostat	1.0301021410331959	1.1845437421515277	0.18492401620745652	1.1073229415923618	0.10920670344808033	0.09862227119672784	0.147076033581379	0.35202196475089	0.7330066830589839	0.45343023745227	HDACi	notreg
O14974	PPP1R12A	PPP1R12A_871	HCT116	Ralimetinib	0.732518169318405	0.9152365006278776	0.13233623873752384	0.8238773349731413	0.1292013711160184	0.15682112570827114	-0.27949854073064423	0.28892266663840216	0.8783212130410086	0.5392183854322677	Ralimetinib	notreg
O14974	PPP1R12A	PPP1R12A_871	HCT116	TSA	0.991209978393243	1.1120238593553788	0.3554451425136671	1.051616918874311	0.0854283144897906	0.08123520357701755	0.07260925796600538	0.5243915259363845	0.44922741643060915	0.2803443350384051	HDACi	notreg
O14974	PPP1R12A	PPP1R12A_871	HCT116	Vorinostat	0.8110390885877038	1.0828275429049812	0.6553645578350975	0.9469333157463424	0.19218345909595702	0.20295352999010727	-0.0786652620441969	0.7719902570855725	0.18351704899704507	0.11238818064959284	HDACi	notreg
O14974	PPP1R12A	PPP1R12A_995	HCT116	Abexinostat	1.0667539267015707	0.9666744895564421	0.822569668397524	1.0167142081290064	0.07076684866265326	0.06960348158493912	0.02391420381831735	0.8893012024052099	0.08482730879529589	0.050951120483622526	HDACi	notreg
O14974	PPP1R12A	PPP1R12A_995	HCT116	Belinostat	1.1246073298429318	1.0394273644684346	0.2969516104312475	1.0820173471556833	0.06023133113754223	0.05566577217627177	0.11372362897513504	0.470073372699024	0.5273143151099507	0.32783434872112743	HDACi	notreg
O14974	PPP1R12A	PPP1R12A_995	HCT116	CUDC101	1.7023560209424082	1.2377376202769304	0.10543501600053441	1.4700468206096693	0.32853482177460774	0.22348595784068648	0.5558621052559791	0.25447070783267484	0.9770151317203262	0.5943622021633208	HDACi	notreg
O14974	PPP1R12A	PPP1R12A_995	HCT116	Panobinostat	1.3659685863874345	1.4449659704294766	0.08650855274151446	1.4054672784084556	0.055859585952125965	0.03974449409834791	0.4910498657941163	0.22849023385984207	1.0629409535198706	0.6411323578322992	HDACi	notreg
O14974	PPP1R12A	PPP1R12A_995	HCT116	Ralimetinib	0.7960732984293193	0.7402018305562075	0.0536220266623107	0.7681375644927634	0.03950709380792369	0.05143231581703994	-0.3805633909211518	0.17984231307276205	1.270656775738725	0.7451081203221281	Ralimetinib	notreg
O14974	PPP1R12A	PPP1R12A_995	HCT116	TSA	1.0188481675392669	1.1201595869514198	0.6134348698141973	1.0695038772453433	0.07163799167796778	0.06698245158538502	0.09694171267826328	0.7404034756881216	0.21223154081282583	0.13053155119867285	HDACi	notreg
O14974	PPP1R12A	PPP1R12A_995	HCT116	Vorinostat	1.3842931937172775	1.0002346866932645	0.31893414657453956	1.192263940205271	0.2715703746890609	0.22777705970232134	0.2537036511302065	0.4904860972502262	0.49629898067863565	0.3093732981170209	HDACi	notreg
O14976	GAK	GAK_780	HCT116	Abexinostat	1.159205500381971	1.0527257933279088	0.3689574556983597	1.10596564685494	0.07529252291668442	0.06807853673465854	0.14530657374465009	0.5365865178318021	0.433023709235711	0.27036024352544863	HDACi	notreg
O14976	GAK	GAK_780	HCT116	Belinostat	1.1054239877769287	1.0351505288852725	0.44539033541559836	1.0702872583311005	0.04969083931972423	0.046427572535252995	0.09799805882275409	0.603704024975447	0.3512592110137314	0.21917592863750066	HDACi	notreg
O14976	GAK	GAK_780	HCT116	CUDC101	0.9877769289533996	1.3986981285598048	0.3882867701233952	1.1932375287566022	0.29056516677499994	0.243509912965761	0.2548812579949548	0.5537853603655469	0.41084740667334196	0.2566585292630641	HDACi	notreg
O14976	GAK	GAK_780	HCT116	Panobinostat	1.0919786096256683	1.1306753458096013	0.08797512440213594	1.111326977717635	0.027362724565445862	0.024621668612455985	0.1522833529359849	0.23065711129170993	1.0556401103737258	0.6370331513000681	HDACi	notreg
O14976	GAK	GAK_780	HCT116	Ralimetinib	0.9368983957219251	1.2740439381611066	0.5418163648334272	1.1054711669415158	0.23839789930556218	0.2156527519077071	0.14466139706462494	0.6842866215451693	0.2661478818249573	0.1647619507912184	Ralimetinib	notreg
O14976	GAK	GAK_780	HCT116	TSA	1.226279602750191	0.9422294548413344	0.6692134331871514	1.0842545287957628	0.20085378578339433	0.1852459735690239	0.11670346917061981	0.7823037736422059	0.17443534998624047	0.10662457481848492	HDACi	notreg
O14976	GAK	GAK_780	HCT116	Vorinostat	1.163177998472116	1.1391375101708705	0.11946958846200427	1.1511577543214933	0.016999192300846556	0.014767039736327096	0.203085553524059	0.27318458601470685	0.9227426323226916	0.5635438086420723	HDACi	notreg
O14979	HNRNPDL	HNRNPDL_241	HCT116	Abexinostat	1.0859810955472042	0.9211538461538462	0.9705974580938662	1.0035674708505251	0.1165504657703697	0.11613615342832205	0.005137613799937535	0.9825965609762897	0.012960850396843884	0.007624760200824732	HDACi	notreg
O14979	HNRNPDL	HNRNPDL_241	HCT116	Belinostat	1.2733173898189272	1.1182126696832577	0.11736909714456836	1.1957650297510924	0.10967559940197351	0.09172002581878759	0.25793392488984307	0.2705508873672832	0.9304462361912681	0.5677510373067736	HDACi	notreg
O14979	HNRNPDL	HNRNPDL_241	HCT116	CUDC101	1.1100102494021182	1.1361990950226244	0.018920770530914583	1.1231046722123712	0.018518310329707525	0.016488499057909577	0.1674923917140219	0.11715718048886416	1.7230611813321992	0.9312310886195125	HDACi	notreg
O14979	HNRNPDL	HNRNPDL_241	HCT116	Panobinostat	0.9555859241544242	1.154524886877828	0.6447498932132831	1.055055405516126	0.14067108958393656	0.1333305235426202	0.0773187630694233	0.7638968036770999	0.19060872112005314	0.1169653071582111	HDACi	notreg
O14979	HNRNPDL	HNRNPDL_241	HCT116	Ralimetinib	1.109099191436055	1.0216063348416289	0.2472151543145105	1.065352763138842	0.061866792203300894	0.05807164945160809	0.09133121952386548	0.4197584643517507	0.6069249104705863	0.37700053763376157	Ralimetinib	notreg
O14979	HNRNPDL	HNRNPDL_241	HCT116	TSA	1.0915613255893406	1.0987556561085972	0.006989570475675795	1.0951584908489689	0.005087159896263645	0.004645135785159342	0.1311396711193124	0.08618134785335216	2.155549511775831	1.0645867179443818	HDACi	notreg
O14979	HNRNPDL	HNRNPDL_241	HCT116	Vorinostat	0.9240405420794898	0.92420814479638	0.0036812476806173	0.9241243434379349	0.0001185130176583515	0.0001282435837773285	-0.11384111165290002	0.07482812698324323	2.4340049614974615	1.1259351254307468	HDACi	notreg
O15013	ARHGEF10	ARHGEF10_379	HCT116	Abexinostat	1.9526584559927906	1.8891139686454113	0.09572815532363046	1.9208862123191008	0.04493273791035473	0.02339167079350686	0.9417720605000263	0.24133086020403957	1.0189603098373445	0.617387139096723	HDACi	notreg
O15013	ARHGEF10	ARHGEF10_379	HCT116	Belinostat	2.000120156203064	2.0513475427162233	0.10909921377933217	2.0257338494596437	0.03622323238591914	0.017881535817541646	1.0184446384590087	0.25944081924995166	0.962178379132354	0.5859616929383386	HDACi	up
O15013	ARHGEF10	ARHGEF10_379	HCT116	CUDC101	3.0780414538900573	2.4359697023075566	0.01162521703516686	2.757005578098807	0.4540132895523107	0.16467623176351787	1.4631021862771372	0.09999874860025558	1.93459893036958	1.0000054347940421	HDACi	up
O15013	ARHGEF10	ARHGEF10_379	HCT116	Panobinostat	2.967798137578853	2.422978685925665	0.015767288101825656	2.695388411752259	0.3852455287863057	0.14292764898245572	1.4304931836762214	0.10983384105214314	1.802242996822749	0.9592638282117781	HDACi	up
O15013	ARHGEF10	ARHGEF10_379	HCT116	Ralimetinib	1.0169420246320218	0.2940813810110974	0.3169830000508491	0.6555117028215596	0.5111396629572279	0.7797567316603164	-0.6093065578393921	0.4888745781208547	0.49896402857745925	0.3108025458183634	Ralimetinib	notreg
O15013	ARHGEF10	ARHGEF10_379	HCT116	TSA	2.74448783418444	2.012286418883213	0.013311590284918845	2.3783871265338266	0.5177445859538852	0.21768726385112375	1.2499835595219728	0.10374632277510444	1.87577005792063	0.9840272876451018	HDACi	up
O15013	ARHGEF10	ARHGEF10_379	HCT116	Vorinostat	1.9036948032442176	1.6973753743174211	0.0777580753270122	1.8005350887808194	0.1458898672846737	0.08102583959275064	0.8484257150054563	0.21631995797374354	1.1092544976342869	0.6649034101124089	HDACi	notreg
O15013	ARHGEF10	ARHGEF10_59	HCT116	Abexinostat	1.4986589643078194	0.9716421452301851	0.5509005730789539	1.2351505547690023	0.3726571665691591	0.3017099131197439	0.3046869052758226	0.6916930519888562	0.25892677584795665	0.16008658675887158	HDACi	notreg
O15013	ARHGEF10	ARHGEF10_59	HCT116	Belinostat	1.389003507324118	1.1270764119601329	0.36480967203545533	1.2580399596421254	0.18521042530836943	0.14722141684677187	0.3311777478626288	0.5327048152238768	0.43793365593588185	0.2735133775239608	HDACi	notreg
O15013	ARHGEF10	ARHGEF10_59	HCT116	CUDC101	0.892407674850423	1.6358566682486948	0.5002646350505677	1.264132171549559	0.5256978246982308	0.41585669325529173	0.33814731262125725	0.6504053782723935	0.30080019738693736	0.1868158761711141	HDACi	notreg
O15013	ARHGEF10	ARHGEF10_59	HCT116	Panobinostat	0.9533732205487931	1.09812529663028	0.795007734440037	1.0257492585895365	0.10235517458805034	0.09978576511846035	0.03667811145239724	0.8709204500901513	0.09962864617587051	0.06002151165668467	HDACi	notreg
O15013	ARHGEF10	ARHGEF10_59	HCT116	Ralimetinib	1.3062719207757376	0.9144518272425248	0.7032401752408778	1.1103618740091312	0.2770586451424821	0.2495210360043429	0.15102993671552686	0.8068147573219534	0.15289632651928906	0.09322616677449472	Ralimetinib	notreg
O15013	ARHGEF10	ARHGEF10_59	HCT116	TSA	0.81926965133072	0.9540816326530611	0.23413649772628323	0.8866756419918906	0.09532646617822156	0.10750996380601306	-0.1735216513198927	0.4063587974596388	0.630530882221204	0.3910903335564867	HDACi	notreg
O15013	ARHGEF10	ARHGEF10_59	HCT116	Vorinostat	1.0975861357540748	1.0078310393925012	0.7239573264356994	1.052708587573288	0.06346643728332074	0.06028870480635488	0.07410612254780947	0.8217701229982747	0.14028703247646854	0.08524965238158864	HDACi	notreg
O15027-5	SEC16A	SEC16A_1069	HCT116	Abexinostat	2.1187582721694143	1.1544087769199511	0.30020947244185936	1.6365835245446827	0.6818980675247197	0.41665949662693325	0.7106872335292871	0.4731264417428221	0.5225756086805978	0.32502277974238214	HDACi	notreg
O15027-5	SEC16A	SEC16A_1069	HCT116	Belinostat	2.0040909637829385	1.2377082486793984	0.22553316368654788	1.6208996062311685	0.541914414833871	0.3343294135865097	0.6967947373219908	0.3969582302452359	0.6467895879453115	0.40125518927813797	HDACi	notreg
O15027-5	SEC16A	SEC16A_1069	HCT116	CUDC101	1.4293707135122127	1.787833052766007	0.09936855001341927	1.6086018831391098	0.25347115088635064	0.1575723325598213	0.685807314072498	0.24632538902838838	1.0027510473617955	0.6084908226446026	HDACi	notreg
O15027-5	SEC16A	SEC16A_1069	HCT116	Panobinostat	1.4236553964625194	1.1898183084692633	0.08542295851893847	1.3067368524658913	0.1653477906129468	0.12653487984281267	0.38596864391408303	0.22708609517688877	1.068425391394334	0.6438094574703894	HDACi	notreg
O15027-5	SEC16A	SEC16A_1069	HCT116	Ralimetinib	2.1376488990494527	1.1700237998490741	0.2916418952937376	1.6538363494492634	0.6842142692908934	0.41371340611708074	0.7258164838932338	0.4646122483023081	0.5351500880771499	0.3329093453321916	Ralimetinib	notreg
O15027-5	SEC16A	SEC16A_1069	HCT116	TSA	1.262603778125376	1.3166540895106518	0.0319859882470105	1.289628933818014	0.038219341705772916	0.029635921390676737	0.3669560173155952	0.1426686835146316	1.4950402266693148	0.8456713462222557	HDACi	notreg
O15027-5	SEC16A	SEC16A_1069	HCT116	Vorinostat	1.7720490915653953	1.105648110524177	0.29508502825667837	1.438848601044786	0.47121665268361324	0.32749564640883716	0.5249147963777664	0.4682491555386794	0.5300528247611591	0.3295229971779731	HDACi	notreg
O15027-5	SEC16A	SEC16A_2056	HCT116	Abexinostat	1.0134635301080042	0.9427857037799676	0.5695169591605896	0.9781246169439859	0.049976770276079746	0.05109448163386911	-0.03190981294707132	0.7062838745095914	0.2444933389067445	0.15102070921173594	HDACi	notreg
O15027-5	SEC16A	SEC16A_2056	HCT116	Belinostat	1.1099275040686492	1.115016914252096	0.003354610842737104	1.1124722091603725	0.0035987564529551632	0.0032349180710512216	0.15376929634213463	0.07380102789144156	2.474357853633459	1.1319375893358703	HDACi	notreg
O15027-5	SEC16A	SEC16A_2056	HCT116	CUDC101	1.1673324456280516	1.4035887630533903	0.14381402831904302	1.285460604340721	0.16705844414961848	0.12995998756048877	0.362285396407902	0.30369851255976554	0.8421987486930603	0.5175573351435324	HDACi	notreg
O15027-5	SEC16A	SEC16A_2056	HCT116	Panobinostat	1.2000295901760616	1.0966318576261216	0.09217903559405376	1.1483307239010916	0.07311323784537559	0.06366914715735934	0.19953820387526214	0.23660985546595484	1.0353678399126458	0.625967169744695	HDACi	notreg
O15027-5	SEC16A	SEC16A_2056	HCT116	Ralimetinib	0.9911229471815356	1.0931019267539344	0.516779403818881	1.042112436967735	0.07211002799412758	0.06919601516698931	0.05951094316789912	0.6638958346887095	0.28669480342251763	0.17790005612696672	Ralimetinib	notreg
O15027-5	SEC16A	SEC16A_2056	HCT116	TSA	1.140405385412043	1.3087218708633623	0.12469082368194244	1.2245636281377026	0.11901772824811473	0.097191951086376	0.2922677380618178	0.27955947053960806	0.9041655061921425	0.5535257907119646	HDACi	notreg
O15027-5	SEC16A	SEC16A_2056	HCT116	Vorinostat	1.0841840508951028	1.1439917634946317	0.0756362102321625	1.1140879071948673	0.042290439146382995	0.03795969678269373	0.1558630731361688	0.21326393708999158	1.1212702396960128	0.6710825774945852	HDACi	notreg
O15027-5	SEC16A	SEC16A_2083	HCT116	Abexinostat	0.8215582893966024	0.6671094874349607	0.05463402897626666	0.7443338884157815	0.10921179521321497	0.14672420121252058	-0.4259781736793591	0.18137531091365622	1.2625367713389632	0.7414218300857335	HDACi	notreg
O15027-5	SEC16A	SEC16A_2083	HCT116	Belinostat	0.8316051552431167	0.6973320048710285	0.047335436052530835	0.7644685800570726	0.09494545515938456	0.12419798227979004	-0.38747088738546953	0.16991001723172985	1.3248136178212275	0.7697810160678611	HDACi	notreg
O15027-5	SEC16A	SEC16A_2083	HCT116	CUDC101	0.5628002343292325	0.5861563157312077	0.008656106838463861	0.5744782750302202	0.01651524354128167	0.02874824733870553	-0.799675759194033	0.09182402653419408	2.0626773919014423	1.037043667099944	HDACi	notreg
O15027-5	SEC16A	SEC16A_2083	HCT116	Panobinostat	0.7657879320445226	0.7827410605557401	0.03236543885053141	0.7742644963001313	0.01198767213260893	0.015482657657548204	-0.36910160562865246	0.14341653996696654	1.489918499905991	0.8434007593923825	HDACi	notreg
O15027-5	SEC16A	SEC16A_2083	HCT116	Ralimetinib	1.0799648506151143	0.7638658253072069	0.6028868657168933	0.9219153379611607	0.22351576432167938	0.2424471696240462	-0.11729382483113268	0.7327412707595221	0.21976417741978724	0.13504934666441923	Ralimetinib	notreg
O15027-5	SEC16A	SEC16A_2083	HCT116	TSA	0.6583772700644406	0.8052142145466622	0.11371948267859142	0.7317957423055514	0.10382939917209151	0.14188303261368107	-0.4504870729962814	0.26550789135669023	0.9441651246265492	0.575922566402723	HDACi	notreg
O15027-5	SEC16A	SEC16A_2083	HCT116	Vorinostat	0.6843878148799063	0.6159913649950183	0.008442777250315154	0.6501895899374623	0.04836359352269018	0.07438383245622553	-0.6210676373915871	0.09114722882701318	2.073514668767182	1.0402565307767682	HDACi	notreg
O15042	U2SURP	U2SURP_67	HCT116	Abexinostat	0.6526763990267639	0.8316712517193948	0.28170219972711585	0.7421738253730794	0.12656847413644648	0.17053750726498937	-0.4301709732245099	0.4550552461141117	0.5502097617269772	0.34193587449452983	HDACi	notreg
O15042	U2SURP	U2SURP_67	HCT116	Belinostat	0.8240064882400648	0.7475928473177441	0.12828052944423776	0.7857996677789045	0.054032603671326854	0.06876129615077627	-0.3477665370345502	0.2838744818073766	0.891839256303338	0.5468736455450919	HDACi	notreg
O15042	U2SURP	U2SURP_67	HCT116	CUDC101	0.9334955393349553	1.0058459422283357	0.865165699868784	0.9696707407816455	0.051159460507488055	0.05275962072058474	-0.044433142722474575	0.9167810461674127	0.06290070681616423	0.03773437403069246	HDACi	notreg
O15042	U2SURP	U2SURP_67	HCT116	Panobinostat	0.848742903487429	1.1361760660247593	0.9873852747336733	0.9924594847560941	0.2032459383680414	0.20479016170417366	-0.010919886671590296	0.9925756116756871	0.0055133538732188144	0.003236399947474467	HDACi	notreg
O15042	U2SURP	U2SURP_67	HCT116	Ralimetinib	1.0265612327656124	0.7314305364511692	0.35483144439438874	0.8789958846083907	0.20868891670025042	0.23741739905099246	-0.1860716840908842	0.5238995817455604	0.44997790089819245	0.2807519482702589	Ralimetinib	notreg
O15042	U2SURP	U2SURP_67	HCT116	TSA	0.8471208434712084	0.8523039889958736	0.3044804976479444	0.849712416233541	0.00366503734836743	0.0043132679696657565	-0.2349534487854576	0.4771895507962915	0.5164405192384146	0.3213090748114108	HDACi	notreg
O15042	U2SURP	U2SURP_67	HCT116	Vorinostat	0.908353609083536	0.6432255845942229	0.1595733462032858	0.7757895968388795	0.18747382399898638	0.24165550139224415	-0.3662626650989728	0.32265343537278873	0.797039647844477	0.4912637064889723	HDACi	notreg
O15042	U2SURP	U2SURP_919	HCT116	Abexinostat	1.6587622903412378	0.8131622978248745	0.6263821118396312	1.2359622940830561	0.5979294888796144	0.4837764806759014	0.3056347311313249	0.75028268969589	0.20316065331324812	0.1247750733502859	HDACi	notreg
O15042	U2SURP	U2SURP_919	HCT116	Belinostat	1.2943898207056102	1.3139988845510318	0.01532124738372247	1.304194352628321	0.013865702017817574	0.01063162249543119	0.3831588777590811	0.1086375218228395	1.8147058750549645	0.9640201498284979	HDACi	notreg
O15042	U2SURP	U2SURP_919	HCT116	CUDC101	0.8426836321573165	0.822643614054657	0.01246066768261209	0.8326636231059867	0.014170432695491652	0.017018195946441567	-0.26419429711947057	0.10144155117700362	1.9044586861595805	0.9937841184680359	HDACi	notreg
O15042	U2SURP	U2SURP_919	HCT116	Panobinostat	0.913823019086177	0.4210819854991634	0.2878811626798801	0.6674525022926703	0.3484205262182457	0.5220154618065501	-0.5832629204766256	0.4611943329583059	0.5407867519744136	0.3361160378475413	HDACi	notreg
O15042	U2SURP	U2SURP_919	HCT116	Ralimetinib	0.7362637362637363	0.8778583379810374	0.15953909019812426	0.8070610371223869	0.10012250305371197	0.12405815477191581	-0.30925030784796037	0.3226176128348136	0.7971328889242584	0.49131192663035184	Ralimetinib	notreg
O15042	U2SURP	U2SURP_919	HCT116	TSA	0.7513013302486987	0.6291132180702732	0.026695120398347812	0.690207274159486	0.08640004270174725	0.12517984949805502	-0.5348984163348607	0.13302550032959648	1.5735681160789634	0.876065098951075	HDACi	notreg
O15042	U2SURP	U2SURP_919	HCT116	Vorinostat	1.3944476576055524	0.9832682654768544	0.4221492857790178	1.1888579615412034	0.2907477364583649	0.2445605327666287	0.24957635980946963	0.5835065170355387	0.3745339411591935	0.2339542890671676	HDACi	notreg
O15173-2	PGRMC2	PGRMC2_235	HCT116	Abexinostat	1.0921592843552856	1.219252734127132	0.11239237827582417	1.1557060092412088	0.08986864017806441	0.07776081413392376	0.20877444891829974	0.263684507306563	0.9492631388112946	0.5789153862813772	HDACi	notreg
O15173-2	PGRMC2	PGRMC2_235	HCT116	Belinostat	1.231382889949598	1.217722369452428	0.13827123534150387	1.224552629701013	0.00965944667808676	0.00788814334623185	0.29225478041636593	0.2965756984200231	0.8592681570690176	0.5278644381844937	HDACi	notreg
O15173-2	PGRMC2	PGRMC2_235	HCT116	CUDC101	1.1690977669481626	1.1923780374006194	0.1468320008375087	1.180737902174391	0.016461637104789047	0.0139418215291252	0.23968875372906634	0.30718682313629336	0.8331792831625806	0.5125974174228561	HDACi	notreg
O15173-2	PGRMC2	PGRMC2_235	HCT116	Panobinostat	1.072665976835008	1.1750214624314135	0.16783445238236072	1.1238437196332107	0.07237625795686033	0.0644006428051062	0.1684414300553966	0.3322087207075402	0.7751188841287504	0.47858897120596017	HDACi	notreg
O15173-2	PGRMC2	PGRMC2_235	HCT116	Ralimetinib	0.7808338062018092	0.9991415027434586	0.2905968956338126	0.889987654472634	0.1543668526098153	0.17344830777600623	-0.16814277111691087	0.46367211148712195	0.5367090294609369	0.33378902485357986	Ralimetinib	notreg
O15173-2	PGRMC2	PGRMC2_235	HCT116	TSA	1.0807770619847126	1.1768504348475235	0.16080666396551108	1.128813748416118	0.06793413344275724	0.06018187990541242	0.17480746449622372	0.32412577627371597	0.793695957680349	0.489286430096136	HDACi	notreg
O15173-2	PGRMC2	PGRMC2_235	HCT116	Vorinostat	1.1161253713408326	1.317382703146579	0.08245238956442132	1.2167540372437058	0.14231042408335434	0.1169590728506872	0.2830375615503048	0.2231974674350665	1.083796753486967	0.6513107375356044	HDACi	notreg
O15231-3	ZNF185	ZNF185_206	HCT116	Abexinostat	2.1745186399016796	1.1150783587766904	0.28390524216260765	1.6447984993391849	0.7491374070456621	0.4554584694396523	0.717910853376856	0.45729238719139065	0.5468265883784221	0.3398060285084298	HDACi	notreg
O15231-3	ZNF185	ZNF185_206	HCT116	Belinostat	1.8368935448001404	1.2772227012222956	0.0992233225184173	1.5570581230112182	0.3957470487262896	0.2541633114895855	0.6388227994040718	0.24617867960697587	1.0033862345941733	0.6087495620057771	HDACi	notreg
O15231-3	ZNF185	ZNF185_206	HCT116	CUDC101	2.168080997249371	1.9259015063143483	0.00528261974219909	2.0469912517818596	0.17124676030446045	0.0836577880610843	1.033504936734603	0.08084162458605522	2.277150649924125	1.092364967525984	HDACi	up
O15231-3	ZNF185	ZNF185_206	HCT116	Panobinostat	1.5856499092877625	1.5728051934878533	0.045720951107662	1.5792275513878078	0.009082585644529784	0.005751283680776788	0.6592190645522317	0.16740490151031553	1.3398847437948456	0.7762318302870883	HDACi	notreg
O15231-3	ZNF185	ZNF185_206	HCT116	Ralimetinib	2.454146427108328	1.377694375412081	0.16423183738892902	1.9159204012602045	0.7611665453765883	0.3972850567674565	0.9380376241781478	0.3280390917791491	0.7845426483003992	0.48407439917748696	Ralimetinib	notreg
O15231-3	ZNF185	ZNF185_206	HCT116	TSA	1.306724410370457	1.2027184662981183	0.0898254294944516	1.2547214383342875	0.07354330833725947	0.05861325557240203	0.3273671058962103	0.23333797146341362	1.0466006975675166	0.632014582015632	HDACi	notreg
O15231-3	ZNF185	ZNF185_206	HCT116	Vorinostat	1.7221279335167086	1.1445960338793935	0.17454700550396512	1.4333619836980511	0.4083767225850941	0.284908297575668	0.5194029962977663	0.34001594691416653	0.7580875974614293	0.4685007138565242	HDACi	notreg
O15231-3	ZNF185	ZNF185_454	HCT116	Abexinostat	1.8066115702479337	1.2239525829507816	0.2793499901504512	1.5152820765993575	0.41200212103710276	0.27189797028532836	0.5995863828935106	0.45266505847300964	0.553851339616524	0.34422302770052216	HDACi	notreg
O15231-3	ZNF185	ZNF185_454	HCT116	Belinostat	1.4055985070647827	1.290661862978674	0.10443448549543075	1.3481301850217284	0.08127248044011225	0.06028533545430729	0.43095982012249284	0.25318788362547817	0.9811560685049125	0.5965570814370779	HDACi	notreg
O15231-3	ZNF185	ZNF185_454	HCT116	CUDC101	1.370674486803519	1.644604567377535	0.026895349180423987	1.507639527090527	0.193697817544864	0.12847753993201938	0.5922915249954681	0.13339622689009112	1.5703228129308657	0.8748564542574555	HDACi	notreg
O15231-3	ZNF185	ZNF185_454	HCT116	Panobinostat	1.194081578245801	1.190481724678947	0.10629317258539196	1.192281651462374	0.00254548086840104	0.002134966067186324	0.2537250824191532	0.2555784508222789	0.9734946301494709	0.5924757666462788	HDACi	notreg
O15231-3	ZNF185	ZNF185_454	HCT116	Ralimetinib	1.8812050119968007	1.394560985530827	0.1771993107521791	1.6378829987638137	0.3441092911380157	0.21009393918718916	0.7118323025637552	0.3431332402346827	0.7515379717102967	0.4645372086379453	Ralimetinib	notreg
O15231-3	ZNF185	ZNF185_454	HCT116	TSA	1.2242601972807252	1.1789761171480038	0.14220115310762257	1.2016181572143645	0.03202068014164235	0.026647966285624273	0.2649785181688878	0.30158914588323465	0.8470968819026866	0.5205842926691131	HDACi	notreg
O15231-3	ZNF185	ZNF185_454	HCT116	Vorinostat	1.396854172220741	1.2224998547271775	0.17146628127690164	1.3096770134739593	0.12328712022885109	0.09413551506247189	0.38921106480662576	0.33639302421773415	0.765821270928126	0.47315301874557797	HDACi	notreg
O15231-3	ZNF185	ZNF185_466	HCT116	Abexinostat	3.384533385017928	2.003116478379431	0.1355983496901848	2.6938249316986793	0.976809262329825	0.3626105211350413	1.4296560949067254	0.2931961833300165	0.8677455960501325	0.5328416874057447	HDACi	up
O15231-3	ZNF185	ZNF185_466	HCT116	Belinostat	2.6954162225021805	2.1156018698870276	0.041531678238556184	2.405509046194604	0.4099906605634626	0.17043821190863842	1.2663422248516685	0.1600216443590393	1.3816205192869877	0.7958212711569025	HDACi	up
O15231-3	ZNF185	ZNF185_466	HCT116	CUDC101	2.7135381335400717	2.7836969224776	0.0002633079226029103	2.748617528008836	0.04960975541756204	0.018048984593902567	1.4587061688246175	0.05728959026599396	3.5795360733247636	1.241924283804746	HDACi	up
O15231-3	ZNF185	ZNF185_466	HCT116	Panobinostat	2.5278612268630685	2.289248149590962	0.007817016156232339	2.4085546882270155	0.16872492501889613	0.07005235373878842	1.2681676818813679	0.0889399890010896	2.1069589904408224	1.0509029285948241	HDACi	up
O15231-3	ZNF185	ZNF185_466	HCT116	Ralimetinib	2.823723228995058	1.310771328398909	0.2955158223947487	2.0672472786969833	1.069818548520612	0.5175087467982711	1.0477109704819814	0.46872868575127	0.5294192613317313	0.3290784672558359	Ralimetinib	up
O15231-3	ZNF185	ZNF185_466	HCT116	TSA	1.899602674677779	1.8824503311258276	0.0002291321138779924	1.8910265029018034	0.01212853843882618	0.0064137326580112905	0.9191695829265227	0.057099339861743134	3.639914038254511	1.2433689127009036	HDACi	notreg
O15231-3	ZNF185	ZNF185_466	HCT116	Vorinostat	2.293536195367768	1.7228282041293337	0.07377074153749147	2.0081821997485507	0.4035514906820498	0.20095362399516312	1.0058901690640398	0.2108318993871507	1.1321158510268845	0.6760636786601022	HDACi	up
O15355	PPM1G	PPM1G_183	HCT116	Abexinostat	1.2691131498470947	0.8798468166586882	0.7171694513844242	1.0744799832528915	0.2752528638851442	0.25617309598624716	0.10363860670169024	0.8168344808305839	0.1443782179633594	0.08786593776935248	HDACi	notreg
O15355	PPM1G	PPM1G_183	HCT116	Belinostat	1.3715596330275228	1.0689325035902344	0.20764444909736016	1.2202460683088785	0.2139896953961257	0.17536601916094754	0.2871721033067484	0.3776092767329629	0.6826796742753091	0.42295734492363163	HDACi	notreg
O15355	PPM1G	PPM1G_183	HCT116	CUDC101	1.0259938837920488	1.3231211105792244	0.44109778025669655	1.1745574971856367	0.21010067693636508	0.17887645129317925	0.23211733818981606	0.5999597846955764	0.35546512772305167	0.22187785939991497	HDACi	notreg
O15355	PPM1G	PPM1G_183	HCT116	Panobinostat	1.0958205912334351	1.1148875059837242	0.19046763255551694	1.1053540486085796	0.01348234471623523	0.01219730884706743	0.14450854369829463	0.358297808956131	0.720178816297365	0.4457558476004855	HDACi	notreg
O15355	PPM1G	PPM1G_183	HCT116	Ralimetinib	1.2568807339449541	0.9056965055050263	0.6536010113999197	1.0812886197249902	0.24832474937563856	0.22965630530615988	0.1127516615269033	0.7706437049537586	0.18468728443606894	0.11314636479872991	Ralimetinib	notreg
O15355	PPM1G	PPM1G_183	HCT116	TSA	1.00203873598369	1.026328386787937	0.812586942204408	1.0141835613858134	0.01717537679633629	0.01693517569232467	0.020318795471270638	0.8825706804719625	0.09013016081115216	0.054250504172692594	HDACi	notreg
O15355	PPM1G	PPM1G_183	HCT116	Vorinostat	1.0662589194699286	1.1263762565820967	0.30753038186400106	1.0963175880260128	0.0425093767388918	0.03877469193523799	0.1326657876225065	0.48003068321191983	0.5121119724931401	0.31873100194996473	HDACi	notreg
O15371	EIF3D	EIF3D_161	HCT116	Abexinostat	0.7527957622130665	0.8940129449838188	0.2707316438058623	0.8234043535984427	0.09985562755725899	0.12127167790754301	-0.28032701822444117	0.44422693979739597	0.567460979814649	0.3523951075376964	HDACi	notreg
O15371	EIF3D	EIF3D_161	HCT116	Belinostat	0.8285756327251326	0.9675026968716289	0.4870630984109615	0.8980391647983808	0.09823626914832605	0.10938973821969238	-0.15514973051303663	0.6391918141292517	0.3124147728375426	0.1943687954920307	HDACi	notreg
O15371	EIF3D	EIF3D_161	HCT116	CUDC101	0.6823131253678635	0.755663430420712	0.07445248442839421	0.7189882778942878	0.0518664981049711	0.07213816928542051	-0.475959845170825	0.21175328712827302	1.1281208055606997	0.6741698392235139	HDACi	notreg
O15371	EIF3D	EIF3D_161	HCT116	Panobinostat	1.0030900529723368	1.0275080906148868	0.845068473134568	1.0152990717936117	0.017266160000315497	0.01700598422671003	0.021904757794032326	0.9039518513675634	0.07310810016308565	0.04385470142980057	HDACi	notreg
O15371	EIF3D	EIF3D_161	HCT116	Ralimetinib	0.8178340200117716	0.9480852211434736	0.41671463203684644	0.8829596205776227	0.09210150757791936	0.10430998817099649	-0.17958063269250868	0.5786598998014328	0.3801612499595786	0.23757661250144863	Ralimetinib	notreg
O15371	EIF3D	EIF3D_161	HCT116	TSA	1.0141259564449678	0.9080366774541533	0.4564100974667039	0.9610813169495606	0.0750164485855965	0.07805421587394515	-0.057269592507790235	0.6131529354242214	0.3406447559594295	0.21243118824362311	HDACi	notreg
O15371	EIF3D	EIF3D_161	HCT116	Vorinostat	0.9727781047675104	0.8557173678532902	0.20376018282542702	0.9142477363104002	0.08277444088273947	0.09053830553279747	-0.12934294544847685	0.37331888871514385	0.690880678370126	0.4279200356369836	HDACi	notreg
O15446-2	POLR1G	POLR1G_138	HCT116	Abexinostat	0.9015286171347316	0.9671478347436535	0.8421817358044872	0.9343382259391926	0.04639979374742436	0.04966059662258118	-0.09798320174525953	0.9021195463263222	0.0745941812550284	0.044735907170178106	HDACi	notreg
O15446-2	POLR1G	POLR1G_138	HCT116	Belinostat	1.5200853181656595	1.2000995520159283	0.22873178988980575	1.360092435090794	0.22626410512764775	0.16635935859208226	0.4437047037663556	0.40042192725263187	0.6406734715355122	0.39748214841530083	HDACi	notreg
O15446-2	POLR1G	POLR1G_138	HCT116	CUDC101	1.491290437255599	1.6279243404678945	0.27685813839729406	1.5596073888617468	0.09661475950140047	0.06194812886332446	0.6411828948372532	0.4501529447500682	0.5577427056391812	0.34663990450086757	HDACi	notreg
O15446-2	POLR1G	POLR1G_138	HCT116	Panobinostat	1.52506221116246	1.2675460428073668	0.22006303263677507	1.3963041269849135	0.18209142890906307	0.1304095758151623	0.48161320709652883	0.3910590686645114	0.6574529064255823	0.4077576383649463	HDACi	notreg
O15446-2	POLR1G	POLR1G_138	HCT116	Ralimetinib	1.364735158194099	1.0975609756097562	0.3990044765434042	1.2311480669019277	0.18892067626336154	0.15345081663391086	0.3000042813505091	0.563053890633999	0.39902223181402247	0.2494500362589504	Ralimetinib	notreg
O15446-2	POLR1G	POLR1G_138	HCT116	TSA	1.3316743690010666	1.0251368840219013	0.49852269207960587	1.178405626511484	0.21675473431663725	0.18393898453990867	0.23683622391209275	0.6488052819840164	0.30231506840416467	0.1878856231508242	HDACi	notreg
O15446-2	POLR1G	POLR1G_138	HCT116	Vorinostat	1.397440455030217	1.0647088103534097	0.3864183606392517	1.2310746326918134	0.23527680226632333	0.1911149787498078	0.2999182264450675	0.5519858034030438	0.41294224629674087	0.2580720918052303	HDACi	notreg
O15446-2	POLR1G	POLR1G_361	HCT116	Abexinostat	1.6647899523603291	1.034246575342466	0.3356255321550665	1.3495182638513974	0.44586149772159694	0.33038567143889586	0.4324445018062748	0.5065075689518713	0.4741450083550264	0.29541406041333407	HDACi	notreg
O15446-2	POLR1G	POLR1G_361	HCT116	Belinostat	1.3575140753572974	1.0445205479452055	0.24167183732690947	1.2010173116512515	0.22131984570058771	0.18427698214965785	0.2642569464252368	0.41403713224802685	0.6167739561547855	0.3829607081369145	HDACi	notreg
O15446-2	POLR1G	POLR1G_361	HCT116	CUDC101	1.2914681680381117	0.9975825946817084	0.33853935876411234	1.14452538135991	0.20780848181320932	0.1815673860952686	0.1947494569137385	0.5091794843128056	0.4703908327383869	0.29312910311193074	HDACi	notreg
O15446-2	POLR1G	POLR1G_361	HCT116	Panobinostat	0.7639670853183197	1.032836422240129	0.6280784681510962	0.8984017537792244	0.1901193313905419	0.21161950162138968	-0.15456735084639917	0.7514566654658098	0.2019860948676209	0.1240960589782211	HDACi	notreg
O15446-2	POLR1G	POLR1G_361	HCT116	Ralimetinib	1.5318319618882632	1.0979049153908138	0.21843577846526732	1.3148684386395386	0.3068327571185968	0.2333562416602447	0.39491845547383775	0.38939228809046667	0.6606762253197742	0.40961265392775104	Ralimetinib	notreg
O15446-2	POLR1G	POLR1G_361	HCT116	TSA	0.8263317453443049	0.8652296535052377	0.13050698378947043	0.8457806994247713	0.02750497463456717	0.032520220257182195	-0.24164445620647615	0.2865318650908741	0.8843662474055802	0.5428270733000887	HDACi	notreg
O15446-2	POLR1G	POLR1G_361	HCT116	Vorinostat	1.3079255088783022	1.1394037066881548	0.05490606778859767	1.2236646077832285	0.11916290910643117	0.09738200185613345	0.29120818630408	0.18185793627052677	1.2603796580728819	0.7402677416079543	HDACi	notreg
O15446-2	POLR1G	POLR1G_492	HCT116	Abexinostat	1.6302381391914345	1.0188583509513742	0.34167389963267003	1.3245482450714043	0.432310794144942	0.32638357700714543	0.4055003930904311	0.511936082699742	0.46638819556016037	0.2907842590703328	HDACi	notreg
O15446-2	POLR1G	POLR1G_492	HCT116	Belinostat	1.4156359608639468	1.3928964059196618	0.026042062921367314	1.4042661833918042	0.01607929350226803	0.011450317391700479	0.48981642927548047	0.1318188108929118	1.5843246161145779	0.8800226103485244	HDACi	notreg
O15446-2	POLR1G	POLR1G_492	HCT116	CUDC101	1.3676389145283365	1.4432980972515854	0.0642581361616744	1.405468505889961	0.053499121162641376	0.03806497330850188	0.491051125788379	0.19669499779825825	1.192071875523361	0.7062066845963592	HDACi	notreg
O15446-2	POLR1G	POLR1G_492	HCT116	Panobinostat	1.3229647406313458	1.1866384778012684	0.03140270599091508	1.2548016092163072	0.09639722490096732	0.07682268192274051	0.32745928447497713	0.14147878937307778	1.5030329268857876	0.8493086650775393	HDACi	notreg
O15446-2	POLR1G	POLR1G_492	HCT116	Ralimetinib	1.8292412774598485	1.0094714587737843	0.37069863153090976	1.4193563681168164	0.5796647978049826	0.40839975838772213	0.5052368628066514	0.5380335064543005	0.43097901720666926	0.2691906774654078	Ralimetinib	notreg
O15446-2	POLR1G	POLR1G_492	HCT116	TSA	1.3034890160605501	1.0755179704016913	0.1354509984147677	1.1895034932311206	0.16119987229956714	0.13551862034611611	0.2503595085514581	0.2930323314295978	0.8682177894168875	0.5330844595543612	HDACi	notreg
O15446-2	POLR1G	POLR1G_492	HCT116	Vorinostat	1.1336533136422373	1.1509513742071882	0.19032216459518334	1.1423023439247126	0.01223157592685236	0.010707827040630256	0.1919445529340858	0.358141594724348	0.7205106315718947	0.44594523690426957	HDACi	notreg
O15530	PDPK1	PDPK1_241	HCT116	Abexinostat	1.7095004331504475	1.5514077823473584	0.05818516477521713	1.630454107748903	0.11178838543862119	0.0685627304119357	0.7052738342450124	0.1873039717352426	1.2351877314591333	0.7274530134180822	HDACi	notreg
O15530	PDPK1	PDPK1_241	HCT116	Belinostat	1.6957840023101356	1.80528313824739	0.004802260168905868	1.7505335702787628	0.07742758155530013	0.04423084645155947	0.8077947288388526	0.07901651888897945	2.3185543151537447	1.1022821072869284	HDACi	notreg
O15530	PDPK1	PDPK1_241	HCT116	CUDC101	2.0193473866589664	2.181271749446378	0.0019050261127954934	2.100309568052672	0.11449781496628941	0.054514732831716546	1.0706019847386996	0.06766103305933885	2.7200990669357297	1.1696613756206766	HDACi	up
O15530	PDPK1	PDPK1_241	HCT116	Panobinostat	1.8326595437481952	1.8935463460930084	0.006730586861351321	1.8631029449206018	0.04305347082278243	0.023108476608960114	0.8977073919516976	0.08555209648911481	2.171947066602961	1.0677693434285755	HDACi	notreg
O15530	PDPK1	PDPK1_241	HCT116	Ralimetinib	0.9104822408316489	1.2464409996836443	0.6338960676046734	1.0784616202576465	0.23755871658326203	0.2202755407526777	0.10897483551626522	0.7558357482947755	0.19798194237992234	0.12157257137639021	Ralimetinib	notreg
O15530	PDPK1	PDPK1_241	HCT116	TSA	1.7390990470690153	1.7646314457450174	0.011460649132280924	1.7518652464070164	0.018054132243759513	0.010305662653441862	0.8088918070069522	0.09963499484946935	1.9407907831903002	1.001588097312304	HDACi	notreg
O15530	PDPK1	PDPK1_241	HCT116	Vorinostat	1.478053710655501	1.9153748813666562	0.04370289244208867	1.6967142960110786	0.3092327653662977	0.18225388098237522	0.7627436547867966	0.16392366355960725	1.3594898186344284	0.785358348372467	HDACi	notreg
O15541	RNF113A	RNF113A_253	HCT116	Abexinostat	1.997314375987362	1.0834147207671136	0.4109090074203764	1.5403645483772377	0.6462246435302853	0.4195270815672031	0.6232718248789894	0.5732342872998814	0.38625433858702185	0.2416678407105061	HDACi	notreg
O15541	RNF113A	RNF113A_253	HCT116	Belinostat	1.7521721958925751	1.3922578353902157	0.17100065411741103	1.5722150156413954	0.25449788495763803	0.16187218823489863	0.6527985336187985	0.335847450194488	0.7670022283269176	0.47385794458329483	HDACi	notreg
O15541	RNF113A	RNF113A_253	HCT116	CUDC101	1.558609794628752	1.6925330728935453	0.010673950480600745	1.6255714337611487	0.09469805821976826	0.058255242589162405	0.7009469549015803	0.0970657706641483	1.971674816339601	1.0129338929805738	HDACi	notreg
O15541	RNF113A	RNF113A_253	HCT116	Panobinostat	1.1338072669826225	0.9402024327443843	0.8231227261122628	1.0370048498635034	0.13689929116035568	0.13201412816765049	0.05242264136200056	0.8895986289945812	0.08453540743690274	0.05080589507468283	HDACi	notreg
O15541	RNF113A	RNF113A_253	HCT116	Ralimetinib	1.6899684044233807	1.0541152446062327	0.43400845640203145	1.3720418245148067	0.44961608114559887	0.3276985242812084	0.4563244604468806	0.5939890089092381	0.36250180842997815	0.22622159106969972	Ralimetinib	notreg
O15541	RNF113A	RNF113A_253	HCT116	TSA	1.2501579778830965	1.2318653999822429	0.13781377515055668	1.2410116889326697	0.012934805879076755	0.010422791335834488	0.3115167040950042	0.29599809488061385	0.8607073704336488	0.5287110841623431	HDACi	notreg
O15541	RNF113A	RNF113A_253	HCT116	Vorinostat	1.632266982622433	1.2534404687916187	0.24624351421495658	1.442853725707026	0.26787079682302817	0.18565346718827394	0.528925049036575	0.4187496502543018	0.6086351995217203	0.3780455426839109	HDACi	notreg
O43150	ASAP2	ASAP2_701	HCT116	Abexinostat	0.6933226709316272	0.9781964436917866	0.3015460905195597	0.8357595573117069	0.20143617650090426	0.24102168469223514	-0.2588401470400583	0.4743744085741674	0.5206462976914151	0.3238787482163299	HDACi	notreg
O43150	ASAP2	ASAP2_701	HCT116	Belinostat	1.0925629748100758	0.8226079593564776	0.8368280773992689	0.9575854670832766	0.19088702204255856	0.19934202074305085	-0.06252683768320988	0.8987836002593489	0.07736375670935218	0.046344860576282135	HDACi	notreg
O43150	ASAP2	ASAP2_701	HCT116	CUDC101	1.0827668932427028	0.9779847586790855	0.7483829227428541	1.0303758259608942	0.07409215789713511	0.07190789615821899	0.04317065134520461	0.8391647165587746	0.1258761311709088	0.07615278473581107	HDACi	notreg
O43150	ASAP2	ASAP2_701	HCT116	Panobinostat	0.873450619752099	1.035563082133785	0.514636783312036	0.954506850942942	0.11463082146493916	0.1200942888484218	-0.06717254232264676	0.6622928440137079	0.2884991761153026	0.1789499374220064	HDACi	notreg
O43150	ASAP2	ASAP2_701	HCT116	Ralimetinib	1.0259896041583365	1.2451312447078746	0.24863297962341832	1.1355604244331055	0.15495654007292328	0.13645820754125057	0.18340447549494177	0.4213055684863618	0.6044412654027249	0.3754028006715918	Ralimetinib	notreg
O43150	ASAP2	ASAP2_701	HCT116	TSA	0.9964014394242303	0.9519475021168501	0.7048259183434412	0.9741744707705402	0.03143368052049021	0.03226699268317635	-0.03774791849952737	0.8080026794736206	0.1519181341269764	0.09258719902902975	HDACi	notreg
O43150	ASAP2	ASAP2_701	HCT116	Vorinostat	1.0521791283486606	1.0984335309060118	0.12763821753930285	1.0753063296273362	0.03270680170803545	0.030416264469837626	0.1047477084463987	0.2830632442723227	0.8940192693347648	0.5481165200592989	HDACi	notreg
O43166	SIPA1L1	SIPA1L1_1549	HCT116	Abexinostat	0.8198095238095238	0.8267684887459807	0.0323683469471226	0.8232890062777523	0.004920731296608142	0.005976918505028645	-0.28052913358103015	0.14341653996696654	1.4898794794690526	0.8434007593923825	HDACi	notreg
O43166	SIPA1L1	SIPA1L1_1549	HCT116	Belinostat	0.5466666666666666	1.1607717041800643	0.6425323264661802	0.8537191854233654	0.4342378363865426	0.5086424714365544	-0.2281664939170765	0.7622013219459068	0.19210501764225216	0.1179303023320032	HDACi	notreg
O43166	SIPA1L1	SIPA1L1_1549	HCT116	CUDC101	0.6068571428571429	0.8633440514469454	0.1384472275755067	0.7351005971520441	0.1813636323494235	0.24671947356874646	-0.44398640129009664	0.29679335075453067	0.8587157366371823	0.5275458330525918	HDACi	notreg
O43166	SIPA1L1	SIPA1L1_1549	HCT116	Panobinostat	0.779047619047619	1.0647106109324758	0.5684609225292774	0.9218791149900474	0.20199423869581992	0.21911141646592205	-0.11735051086868363	0.7055124933100939	0.24529938447353372	0.1514952912964597	HDACi	notreg
O43166	SIPA1L1	SIPA1L1_1549	HCT116	Ralimetinib	0.9409523809523809	1.3476688102893892	0.5101719302811153	1.144310595620885	0.28759194520417786	0.2513233262933609	0.1944786901794061	0.658455584640248	0.2922834400017601	0.18147351454609664	Ralimetinib	notreg
O43166	SIPA1L1	SIPA1L1_1549	HCT116	TSA	0.796952380952381	0.9051446945337621	0.06751839844028484	0.8510485377430715	0.07650351860565602	0.08989324957720819	-0.2326866795867951	0.2017863529306896	1.170577867875233	0.6951082089975783	HDACi	notreg
O43166	SIPA1L1	SIPA1L1_1549	HCT116	Vorinostat	0.6998095238095239	0.8959003215434084	0.12782549051360623	0.7978549226764662	0.1386571328059094	0.17378740027168513	-0.32580165591244464	0.2832981886513661	0.893382532049939	0.5477562022576474	HDACi	notreg
O43166	SIPA1L1	SIPA1L1_1585	HCT116	Abexinostat	0.7831149927219797	0.8461187214611873	0.10197735448247766	0.8146168570915835	0.044550363831531443	0.05468873304511406	-0.29580642615025377	0.24977025069502878	0.9914962587792585	0.6024592902548601	HDACi	notreg
O43166	SIPA1L1	SIPA1L1_1585	HCT116	Belinostat	0.8680252304706454	0.9716894977168951	0.454347422486161	0.9198573640937702	0.07330170633655764	0.07968812252622817	-0.12051792509618355	0.6114369314138215	0.34261193135794143	0.2136483329883524	HDACi	notreg
O43166	SIPA1L1	SIPA1L1_1585	HCT116	CUDC101	1.0329936923823386	0.5607305936073059	0.42955637895410903	0.7968621429948223	0.3339404396479979	0.41906927388087467	-0.3275979350634816	0.5900336187599912	0.3669798272651691	0.22912324255108485	HDACi	notreg
O43166	SIPA1L1	SIPA1L1_1585	HCT116	Panobinostat	1.215429403202329	0.6922374429223744	0.8390633772379177	0.9538334230623517	0.3699525829762387	0.3878586910788667	-0.06819075811705905	0.9001851729293574	0.07620523423068501	0.045668144661252394	HDACi	notreg
O43166	SIPA1L1	SIPA1L1_1585	HCT116	Ralimetinib	0.940805434255216	1.1009132420091325	0.8583763449129287	1.0208593381321742	0.11321331658370647	0.11090001565822807	0.02978409426733813	0.9123721628561862	0.06632225914012241	0.039827973836400056	Ralimetinib	notreg
O43166	SIPA1L1	SIPA1L1_1585	HCT116	TSA	0.8976225133430373	0.9219178082191782	0.21421131098587348	0.9097701607811077	0.017179367757846016	0.018883195446964547	-0.13642597790902022	0.38497879340407315	0.6691576008755191	0.41456319298825434	HDACi	notreg
O43166	SIPA1L1	SIPA1L1_1585	HCT116	Vorinostat	0.8442503639010189	0.6767123287671234	0.0703856010790591	0.7604813463340712	0.11846728074984758	0.15577933807439662	-0.3950152340268484	0.2059371114549899	1.1525161762484941	0.6862653831158229	HDACi	notreg
O43166	SIPA1L1	SIPA1L1_255	HCT116	Abexinostat	1.1303716608594658	0.6525465230166503	0.5561497349945491	0.8914590919380581	0.33787339519005166	0.37901166553308135	-0.16575949918202437	0.6959274791703772	0.2548082653836959	0.15743601475308547	HDACi	notreg
O43166	SIPA1L1	SIPA1L1_255	HCT116	Belinostat	0.7299651567944252	0.744613124387855	0.14033455257427255	0.7372891405911401	0.010357677215914997	0.014048324660811453	-0.43969758697593864	0.29915912029395647	0.8528353856727462	0.5240977525312402	HDACi	notreg
O43166	SIPA1L1	SIPA1L1_255	HCT116	CUDC101	0.5174216027874565	0.4838393731635651	0.030055491489679998	0.5006304879755108	0.023746222294417373	0.04743263317910227	-0.9981819422715674	0.13906974499423524	1.5220761657319417	0.8567673416918218	HDACi	notreg
O43166	SIPA1L1	SIPA1L1_255	HCT116	Panobinostat	0.6628919860627178	0.5683153770812929	0.044865836212715345	0.6156036815720054	0.06687576155239412	0.10863444055698335	-0.6999262352651108	0.16600899601412591	1.3480842334254575	0.7798683769392565	HDACi	notreg
O43166	SIPA1L1	SIPA1L1_255	HCT116	Ralimetinib	0.8664343786295007	0.9821253672869734	0.7026356195682083	0.9242798729582371	0.08180588260187492	0.08850769663527149	-0.11359832745430216	0.8063072358687771	0.1532698377637344	0.0934994427880449	Ralimetinib	notreg
O43166	SIPA1L1	SIPA1L1_255	HCT116	TSA	0.6184668989547039	0.7309010773751224	0.15235802309018273	0.6746839881649132	0.07950296999821617	0.1178373451761586	-0.5677161711847347	0.31399704264418776	0.8171346711291994	0.5030744422750608	HDACi	notreg
O43166	SIPA1L1	SIPA1L1_255	HCT116	Vorinostat	0.7058652729384437	0.8408423114593536	0.2970525502099528	0.7733537921988987	0.09544317924261325	0.12341463920573399	-0.37079952875606015	0.470172109608671	0.5271667148329733	0.32774313659411514	HDACi	notreg
O43172	PRPF4	PRPF4_483	HCT116	Abexinostat	1.0020722704312914	1.1412531189354034	0.28189989541521165	1.0716626946833474	0.09841572178855511	0.09183460642682423	0.09985088967381767	0.4552699254038139	0.5499050852515084	0.3417310377273129	HDACi	notreg
O43172	PRPF4	PRPF4_483	HCT116	Belinostat	0.9581660406683074	1.1275298031605212	0.572906191271663	1.0428479219144142	0.11975826494551227	0.1148377078085032	0.06052878556928104	0.7089275262281651	0.24191648439973232	0.14939816054046065	HDACi	notreg
O43172	PRPF4	PRPF4_483	HCT116	CUDC101	1.0933816863100636	0.9754643748267259	0.7506078109586842	1.0344230305683948	0.08338013056915446	0.08060544680964686	0.04882630102350184	0.8404718583132473	0.12458692055362565	0.07547682354976658	HDACi	notreg
O43172	PRPF4	PRPF4_483	HCT116	Panobinostat	1.1997150628156974	1.05018020515664	0.39275698221730715	1.1249476339861686	0.10573711187448462	0.09399291903020676	0.1698578459340346	0.557690070134772	0.405876085571263	0.2536070882035564	HDACi	notreg
O43172	PRPF4	PRPF4_483	HCT116	Ralimetinib	1.0396321719984458	0.9896035486553922	0.842259143166722	1.014617860326919	0.03537557881930079	0.03486591376176097	0.020936461578422588	0.9021823731932969	0.07455426582585468	0.04470566238535777	Ralimetinib	notreg
O43172	PRPF4	PRPF4_483	HCT116	TSA	1.158269654189872	1.3171610756861658	0.0432507323099144	1.237715364938019	0.11235320161239928	0.09077466822755778	0.30767957884458536	0.1631058666068344	1.3640065347780714	0.7875304179348637	HDACi	notreg
O43172	PRPF4	PRPF4_483	HCT116	Vorinostat	1.0813366144281829	0.9952869420571111	0.6869369465687214	1.038311778242647	0.06084630685246554	0.05860119101745	0.05423971285374775	0.7949047898015899	0.1630831246784383	0.09968488611083541	HDACi	notreg
O43236-4	SEPTIN4	SEPTIN4_340	HCT116	Abexinostat	4.112103617686467	4.063356164383562	0.0289088781090082	4.087729891035014	0.03446965479605875	0.00843246880662436	2.0312998690400166	0.13709529866598463	1.5389687620312136	0.8629774379780191	HDACi	up
O43236-4	SEPTIN4	SEPTIN4_340	HCT116	Belinostat	4.1661456007146045	4.185502283105023	0.02527873990989291	4.1758239419098135	0.01368724137953887	0.0032777343034435997	2.0620608873177617	0.13027558288421126	1.5972445784837823	0.8851369750191539	HDACi	up
O43236-4	SEPTIN4	SEPTIN4_340	HCT116	CUDC101	2.8209021884769983	3.8259132420091326	0.004713885048860146	3.323407715243065	0.7106501311200085	0.21383176306071536	1.7326632935346393	0.07888127044704546	2.3266210122347797	1.103026103344505	HDACi	up
O43236-4	SEPTIN4	SEPTIN4_340	HCT116	Panobinostat	4.0634211701652525	3.2014840182648405	0.09320899553684546	3.6324525942150467	0.6094816050654006	0.16778790342262023	1.8609439699057038	0.23796951217791518	1.030542172157922	0.6234786796705305	HDACi	up
O43236-4	SEPTIN4	SEPTIN4_340	HCT116	Ralimetinib	0.847253238052702	1.0136986301369864	0.5910771905506567	0.9304759340948442	0.11769466544005115	0.12648867222400878	-0.10395925810214704	0.7233456935656186	0.22835579959057695	0.140654099763096	Ralimetinib	notreg
O43236-4	SEPTIN4	SEPTIN4_340	HCT116	TSA	3.790531487271103	4.431506849315069	0.005017600560063199	4.111019168293086	0.45323802507479044	0.11024955285308898	2.039496098716958	0.07975760802859563	2.2995039148558405	1.0982278792144424	HDACi	up
O43236-4	SEPTIN4	SEPTIN4_340	HCT116	Vorinostat	3.517641804376954	4.493150684931507	0.0017115048078647002	4.00539624465423	0.6897889445478221	0.17221490769320097	2.0019449722020726	0.06729821170834675	2.766621876528338	1.1719964759768509	HDACi	up
O43237	DYNC1LI2	DYNC1LI2_194	HCT116	Abexinostat	0.901686807653575	1.0262167061776601	0.5346032666747642	0.9639517569156175	0.08805593570685323	0.09134890317395986	-0.052967149469688384	0.6784273635567407	0.2719683918299683	0.1684966436492874	HDACi	notreg
O43237	DYNC1LI2	DYNC1LI2_194	HCT116	Belinostat	1.1471550855991943	1.1238321015200112	0.2561996035344707	1.1354935935596027	0.016491840199896253	0.014523939451033625	0.18331956640071087	0.4291234067812366	0.5914215466558324	0.36741779598076235	HDACi	notreg
O43237	DYNC1LI2	DYNC1LI2_194	HCT116	CUDC101	1.3639224572004027	1.3822339980476923	0.042784931557064976	1.3730782276240476	0.012948214707092925	0.009430063376285783	0.45741382169062	0.16228422878546053	1.3687091584137971	0.7897236840200759	HDACi	notreg
O43237	DYNC1LI2	DYNC1LI2_194	HCT116	Panobinostat	1.0581570996978853	1.1107237484311814	0.293618689681739	1.0844404240645333	0.0371702337835649	0.03427595740506346	0.11695079780730347	0.46679659752335756	0.5322163037719325	0.33087231818411383	HDACi	notreg
O43237	DYNC1LI2	DYNC1LI2_194	HCT116	Ralimetinib	1.3371097683786506	0.919397573560173	0.6596516609801814	1.1282536709694118	0.2953671255404617	0.2617914154772286	0.17409147261709623	0.7752518646944351	0.18068533968601994	0.11055718049143617	Ralimetinib	notreg
O43237	DYNC1LI2	DYNC1LI2_194	HCT116	TSA	1.0939073514602216	1.2140566169292988	0.09825208654240075	1.1539819841947603	0.0849583603677672	0.07362191224072748	0.20662070100613175	0.24481441930612502	1.00765821790695	0.6111630062950214	HDACi	notreg
O43237	DYNC1LI2	DYNC1LI2_194	HCT116	Vorinostat	0.8742447129909366	0.9920513178078372	0.31366554524230295	0.933148015399387	0.08330184913459415	0.0892697061558246	-0.09982215620486891	0.4858154776477975	0.5035331839893779	0.3135286530756516	HDACi	notreg
O43237	DYNC1LI2	DYNC1LI2_383	HCT116	Abexinostat	1.4839233402745915	0.9533882579974764	0.5271741924255593	1.2186557991360338	0.375144954335511	0.30783503808168805	0.2852907043008181	0.6722887495392766	0.27804585858383	0.17244415641431315	HDACi	notreg
O43237	DYNC1LI2	DYNC1LI2_383	HCT116	Belinostat	1.2966858433628632	1.084465226749796	0.2971200711015717	1.1905755350563296	0.15006263711469026	0.12604209703300376	0.25165915407672557	0.47022556282309874	0.5270680096765331	0.32769376506381154	HDACi	notreg
O43237	DYNC1LI2	DYNC1LI2_383	HCT116	CUDC101	1.2980270356121837	1.2929933941957992	0.020591925495163955	1.2955102149039914	0.0035593219795869487	0.002747428726257265	0.373520390997152	0.1207609467449175	1.6863030417828173	0.9180734908420362	HDACi	notreg
O43237	DYNC1LI2	DYNC1LI2_383	HCT116	Panobinostat	1.150460593654043	1.1266607288651376	0.1002158616094584	1.1385606612595902	0.016829045783558018	0.014780983004401395	0.18721115872703734	0.24745260958842386	0.999063535312209	0.6065079618412001	HDACi	notreg
O43237	DYNC1LI2	DYNC1LI2_383	HCT116	Ralimetinib	1.4740055765361946	1.058079121205374	0.37732817152461107	1.2660423488707844	0.2941044170393069	0.23230219534253824	0.34032566344241805	0.5439160580084735	0.42328076892848243	0.264468119339776	Ralimetinib	notreg
O43237	DYNC1LI2	DYNC1LI2_383	HCT116	TSA	1.1761197190555184	1.0968232761819938	0.1989416051480341	1.1364714976187562	0.05607105247984089	0.04933784313757655	0.18456150222904572	0.36795545307540933	0.7012743823019952	0.4342047564748239	HDACi	notreg
O43237	DYNC1LI2	DYNC1LI2_383	HCT116	Vorinostat	1.3213214273109097	1.0808654345728494	0.31248788398098426	1.2010934309418797	0.17002806304202564	0.14156106316283168	0.2643483801141128	0.4846687975043	0.5051668167909762	0.3145549388245835	HDACi	notreg
O43290	SART1	SART1_448	HCT116	Abexinostat	1.035101974486065	0.7341036890564172	0.43237268675456153	0.8846028317712411	0.21283792875282792	0.24060281191578636	-0.176898234319587	0.5924486237204246	0.3641417484986383	0.22734930506831122	HDACi	notreg
O43290	SART1	SART1_448	HCT116	Belinostat	1.04005850329081	0.8791942161527528	0.7572170867043966	0.9596263597217815	0.11374822828606018	0.11853387220317552	-0.05945530770455203	0.8449621572307247	0.1207795946848539	0.07316274107859219	HDACi	notreg
O43290	SART1	SART1_448	HCT116	CUDC101	0.8465913707646056	0.7169869616263981	0.25156877245458326	0.7817891661955019	0.09164415657330226	0.11722362055652331	-0.3551485025655054	0.42436101259928255	0.599343269396697	0.37226452295818646	HDACi	notreg
O43290	SART1	SART1_448	HCT116	Panobinostat	0.915251482895913	0.7541246987579558	0.33502069036933846	0.8346880908269344	0.11393384169473052	0.13649870286498883	-0.2606909079397207	0.5058904379073236	0.4749283707668726	0.29594352933492213	HDACi	notreg
O43290	SART1	SART1_448	HCT116	Ralimetinib	0.7951572275940522	0.7074090094543657	0.22747625483261807	0.7512831185242089	0.06204736008360872	0.08258851896671407	-0.41257140989217134	0.3990001945624949	0.6430639305821573	0.39902689254032614	Ralimetinib	notreg
O43290	SART1	SART1_448	HCT116	TSA	0.9137889006256602	0.8248161651115367	0.47012749593549663	0.8693025328685984	0.06291322462275392	0.07237207099253182	-0.20206974671764852	0.6248590833697514	0.32778434786758026	0.20421791260018649	HDACi	notreg
O43290	SART1	SART1_448	HCT116	Vorinostat	0.9622166246851386	0.6855959957980596	0.29476021290117094	0.8239063102415991	0.1956003225021409	0.23740602550402098	-0.27944780290928256	0.4679411339505364	0.5305311384643151	0.3298087768583789	HDACi	notreg
O43301	HSPA12A	HSPA12A_23	HCT116	Abexinostat	1.2134649910233393	1.12235594456601	0.0928473974123881	1.1679104677946746	0.06442382457741767	0.055161612429989584	0.2239296812217799	0.23740805796374623	1.0322302653790185	0.624504544565083	HDACi	notreg
O43301	HSPA12A	HSPA12A_23	HCT116	Belinostat	1.2700179533213642	1.074215900802334	0.24845807250831115	1.172116927061849	0.13845295910645083	0.11812213944688224	0.229116496106554	0.42110586354329876	0.6047468882770283	0.37560871135396906	HDACi	notreg
O43301	HSPA12A	HSPA12A_23	HCT116	CUDC101	1.0468581687612208	1.2917578409919765	0.2765996851599223	1.1693080048765987	0.1731702189447302	0.14809632553828747	0.22565499708884218	0.4498495483094595	0.5581483185628842	0.34693271125638825	HDACi	notreg
O43301	HSPA12A	HSPA12A_23	HCT116	Panobinostat	1.1052064631956913	1.1732312180889861	0.034068476010059925	1.1392188406423387	0.048100765473601564	0.04222258600154503	0.1880449112102269	0.14616832945896288	1.4676472933538947	0.8351467165107984	HDACi	notreg
O43301	HSPA12A	HSPA12A_23	HCT116	Ralimetinib	1.0903052064631955	0.950218818380744	0.8154844073288616	1.0202620124219697	0.09905603496503185	0.0970888200864067	0.02893969678526347	0.8845683521491206	0.08858433857928376	0.05326860276075303	Ralimetinib	notreg
O43301	HSPA12A	HSPA12A_23	HCT116	TSA	1.064452423698384	1.197483588621444	0.15442946697164786	1.130968006159914	0.0940672388262417	0.08317409362059441	0.17755811765019572	0.3164514321618829	0.8112698275613898	0.49969293450169416	HDACi	notreg
O43301	HSPA12A	HSPA12A_23	HCT116	Vorinostat	1.1170556552962296	1.2676878191101384	0.10212943002593201	1.192371737203184	0.10651302449761776	0.08932870611932964	0.2538340846349057	0.24998330790920706	0.9908490918393129	0.6020889894277422	HDACi	notreg
O43318	MAP3K7	MAP3K7_389	HCT116	Abexinostat	0.928354584092289	1.2165855918461894	0.5892493033547284	1.0724700879692393	0.20381010013101533	0.1900380275564954	0.10093741039126901	0.7219784491983248	0.22970092225187988	0.14147576577375987	HDACi	notreg
O43318	MAP3K7	MAP3K7_389	HCT116	Belinostat	0.7332523780611212	1.483205930044012	0.8127685369707084	1.1082291540525666	0.53029724218204	0.4785086552206751	0.14825622546024111	0.8826728215347882	0.09003311667984008	0.054200245610675504	HDACi	notreg
O43318	MAP3K7	MAP3K7_389	HCT116	CUDC101	0.8522566282129124	0.6812601343525596	0.2750757999095242	0.766758381282736	0.12091278036777928	0.15769345770371654	-0.38315606349750814	0.4483718215984862	0.5605476154556616	0.34836168891565633	HDACi	notreg
O43318	MAP3K7	MAP3K7_389	HCT116	Panobinostat	1.0194292653309047	1.073430623117906	0.634117492255964	1.0464299442244054	0.03818472628446961	0.036490475540406506	0.06547573012862597	0.7560202315256488	0.1978302665489464	0.12146658237923834	HDACi	notreg
O43318	MAP3K7	MAP3K7_389	HCT116	Ralimetinib	0.7140255009107469	1.0514246004169563	0.4216998489841072	0.8827250506638515	0.23857719122707535	0.27027350254493615	-0.17996395465122772	0.5831395275018827	0.37499655451129416	0.2342275193847715	Ralimetinib	notreg
O43318	MAP3K7	MAP3K7_389	HCT116	TSA	1.052013762396276	1.2267778549918924	0.1895135984938927	1.139395808694084	0.12357687498227408	0.10845824957343966	0.18826900432859295	0.35716446881370734	0.7223596219018613	0.4471317518150276	HDACi	notreg
O43318	MAP3K7	MAP3K7_389	HCT116	Vorinostat	0.9510220603116779	1.3377345378735233	0.43136331587938004	1.1443782990926006	0.27344701525343146	0.23894809563433073	0.19456404512926334	0.5916141326037228	0.3651567910567794	0.22796146003264744	HDACi	notreg
O43318	MAP3K7	MAP3K7_459	HCT116	Abexinostat	0.956542276806802	2.3407166123778502	0.36079326458979444	1.6486294445923262	0.9787590590266719	0.5936804430110733	0.7212671668019226	0.5291666576404256	0.4427415786101106	0.27640752816361147	HDACi	notreg
O43318	MAP3K7	MAP3K7_459	HCT116	Belinostat	1.1525743977326404	1.5029315960912053	0.20806944816755032	1.3277529969119228	0.2477399507968616	0.18658587205079044	0.40898678578554093	0.37811424248227443	0.6817916846434203	0.4223769636981225	HDACi	notreg
O43318	MAP3K7	MAP3K7_459	HCT116	CUDC101	1.2201228153046761	0.8977198697068404	0.838856458267262	1.0589213425057582	0.22797330910674726	0.21528823714827297	0.08259542880955766	0.9000700834439647	0.07631234753337192	0.04572367315180649	HDACi	notreg
O43318	MAP3K7	MAP3K7_459	HCT116	Panobinostat	1.0042512990080301	1.6110749185667752	0.29708519366629094	1.3076631087874027	0.4290890963741543	0.3281342828215511	0.3869909094261339	0.47020088504549273	0.5271189923204136	0.32771655775039893	HDACi	notreg
O43318	MAP3K7	MAP3K7_459	HCT116	Ralimetinib	0.7709022201228153	1.4833876221498372	0.7952530496513045	1.1271449211363262	0.5038032592697308	0.44697292231226465	0.17267302000279156	0.871080749466439	0.09949465677678418	0.05994158388764697	Ralimetinib	notreg
O43318	MAP3K7	MAP3K7_459	HCT116	TSA	0.9050543221539914	1.8182410423452768	0.42114371530279215	1.3616476822496342	0.6457205223367602	0.4742199694930915	0.4453534633913672	0.5826313930077391	0.3755696758692333	0.23460611867381612	HDACi	notreg
O43318	MAP3K7	MAP3K7_459	HCT116	Vorinostat	1.0122815304676427	1.6775244299674268	0.2791786356802477	1.3449029802175347	0.4703977653724983	0.3497633452313509	0.4275021021443182	0.4525603313869286	0.5541178194342165	0.34432351625575536	HDACi	notreg
O43399-7	TPD52L2	TPD52L2_21	HCT116	Abexinostat	2.01139461726669	1.5919798734466724	0.10829756906351401	1.801687245356681	0.296571009484753	0.16460737580791426	0.8493485956501365	0.2583133271508013	0.9653812917971235	0.5878531867080523	HDACi	notreg
O43399-7	TPD52L2	TPD52L2_21	HCT116	Belinostat	1.7279972037749036	1.7215826789662272	0.014792932407862317	1.7247899413705654	0.0045357539903044496	0.0026297428350609553	0.7864206697191057	0.10745188725080713	1.829945727130967	0.9687859522952585	HDACi	notreg
O43399-7	TPD52L2	TPD52L2_21	HCT116	CUDC101	0.871233834323663	1.316002134634444	0.6871434974137961	1.0936179844790535	0.31449868120656804	0.2875763618283764	0.1291088732810081	0.7950306103893178	0.16295255897056163	0.09961614974951209	HDACi	notreg
O43399-7	TPD52L2	TPD52L2_21	HCT116	Panobinostat	1.3720377490387976	1.5072043912479989	0.009837474359730538	1.4396210701433982	0.09557724929634204	0.0663905601817996	0.5256891226635116	0.09493853891792196	2.0071163865710804	1.0225574562575026	HDACi	notreg
O43399-7	TPD52L2	TPD52L2_21	HCT116	Ralimetinib	1.3521146452289408	0.742929023404742	0.8791444938496754	1.0475218343168413	0.4307592841932346	0.4112174754564055	0.06698031545907425	0.9254901721084434	0.05593973957429168	0.03362818871197815	Ralimetinib	notreg
O43399-7	TPD52L2	TPD52L2_21	HCT116	TSA	1.4195036700454386	1.5181825112449494	0.009420233468546283	1.4688430906451941	0.06977647777180453	0.04750437825265256	0.5546802880393632	0.09389526464377265	2.0259383336354797	1.0273563096607956	HDACi	notreg
O43399-7	TPD52L2	TPD52L2_21	HCT116	Vorinostat	1.8168472562041242	1.541739727071739	0.08574595859232775	1.6792934916379316	0.1945303994049853	0.11584062010223495	0.7478543934243036	0.2275200067287543	1.066786340117996	0.6429804081063544	HDACi	notreg
O43482	OIP5	OIP5_47	HCT116	Abexinostat	0.7428234368855683	0.9486619333697435	0.4122431303576243	0.8457426851276559	0.1455497966932036	0.17209702105934782	-0.24170930075836503	0.574446321723923	0.38484657273046474	0.24075054707708896	HDACi	notreg
O43482	OIP5	OIP5_47	HCT116	Belinostat	0.5497443963822257	0.9967231021299837	0.2999574693597985	0.7732337492561048	0.3160616738802261	0.4087530765234906	-0.37102348679783687	0.47289778090202483	0.5229403190528984	0.3252327239297347	HDACi	notreg
O43482	OIP5	OIP5_47	HCT116	CUDC101	0.6091230829728667	0.8088476242490443	0.20100038798493394	0.7089853536109555	0.14122657750575773	0.19919533850237137	-0.49617227065401953	0.3703105523929044	0.6968031042732761	0.43143391209122145	HDACi	notreg
O43482	OIP5	OIP5_47	HCT116	Panobinostat	0.8883208808493905	1.2998361551064994	0.7488569058303237	1.094078517977945	0.2909852409890436	0.26596376421578677	0.12971627874523256	0.839436521913793	0.12560116086574907	0.07601213957940052	HDACi	notreg
O43482	OIP5	OIP5_47	HCT116	Ralimetinib	1.1171844278411325	0.9743309666848717	0.8620668190742803	1.045757697263002	0.10101265109956103	0.09659278756822474	0.06454861692748298	0.9147495660495746	0.0644590705667318	0.03869778786739467	Ralimetinib	notreg
O43482	OIP5	OIP5_47	HCT116	TSA	0.9142744789618561	0.9524849808847625	0.7715234014474135	0.9333797299233093	0.027018905022228746	0.028947387816584298	-0.09946395805097626	0.8548524515543238	0.11265089660621538	0.06810883849468749	HDACi	notreg
O43482	OIP5	OIP5_47	HCT116	Vorinostat	0.6032245379473063	0.9437465865647189	0.27083205671127847	0.7734855622560126	0.24078544972090762	0.311299216779965	-0.3705537320508648	0.4443253009529503	0.5672999321994112	0.35229895628106506	HDACi	notreg
O43491	EPB41L2	EPB41L2_38	HCT116	Abexinostat	1.9212193190815519	1.4903618394184432	0.16048800427652882	1.7057905792499977	0.3046622455947291	0.17860471812939843	0.7704405371467833	0.32372680781124674	0.7945574235158351	0.48982133518987026	HDACi	notreg
O43491	EPB41L2	EPB41L2_38	HCT116	Belinostat	1.668790038148708	1.540635465163767	0.07515382866028378	1.6047127516562374	0.09061896759771806	0.05647052253070805	0.6823150737654573	0.21268470270253537	1.1240488896788112	0.6722637455029524	HDACi	notreg
O43491	EPB41L2	EPB41L2_38	HCT116	CUDC101	1.3217807528971424	1.8744180347953934	0.08947711834762911	1.598099393846268	0.39077356956675496	0.24452394580180042	0.6763571395235771	0.2328656901355291	1.0482880110067396	0.6328944946446607	HDACi	notreg
O43491	EPB41L2	EPB41L2_38	HCT116	Panobinostat	1.447959404016411	1.5514988156497589	0.022834256186151952	1.499729109833085	0.0732134200860056	0.04881776289196255	0.584701935925345	0.12522653555207508	1.6414131307401882	0.9023036342025994	HDACi	notreg
O43491	EPB41L2	EPB41L2_38	HCT116	Ralimetinib	1.3104081191967178	1.0502736257453238	0.4713925000285093	1.180340872471021	0.18394286434000828	0.1558387654194567	0.2392035578976631	0.6259092280476021	0.32661733148955696	0.2034886454101027	Ralimetinib	notreg
O43491	EPB41L2	EPB41L2_38	HCT116	TSA	1.4908946951702295	1.4909744343706606	0.04935451124526131	1.490934564770445	5.638412935117333e-05	3.781797718255639e-05	0.5762169409528349	0.17312171678190263	1.3066731445266626	0.7616484498197695	HDACi	notreg
O43491	EPB41L2	EPB41L2_38	HCT116	Vorinostat	1.6709493989779025	1.54631217838765	0.07327014271496601	1.6086307886827762	0.08813182386761122	0.054786856305154875	0.685833238143746	0.21018882418546062	1.1350729625450418	0.6773903792859717	HDACi	notreg
O43491	EPB41L2	EPB41L2_598	HCT116	Abexinostat	2.162286297524879	2.047040855288278	0.004908216030953017	2.1046635764065784	0.08149083370634308	0.03871917327779169	1.0735896416341237	0.07941094920486219	2.3090763304222017	1.1001196127943766	HDACi	up
O43491	EPB41L2	EPB41L2_598	HCT116	Belinostat	2.4831164412690314	2.447957235586102	0.007450014040867978	2.4655368384275667	0.02486131275953206	0.010083529222539517	1.3019018087991705	0.08764656244232913	2.127842908746239	1.0572651125605321	HDACi	up
O43491	EPB41L2	EPB41L2_598	HCT116	CUDC101	2.386152930169261	2.4656739213440244	0.015295883592917883	2.425913425756643	0.05622983210635065	0.0231788288523992	1.2785280655201676	0.10859776711198087	1.815425430189954	0.9641791042215246	HDACi	up
O43491	EPB41L2	EPB41L2_598	HCT116	Panobinostat	3.0747639704006127	2.6810996563573886	0.0013318035704323104	2.877931813379001	0.2783627059711144	0.0967231762326873	1.5250324108185418	0.06583416230322515	2.8755598251417984	1.1815486861782005	HDACi	up
O43491	EPB41L2	EPB41L2_598	HCT116	Ralimetinib	1.0334268946159735	0.8732340588010692	0.49149781809021476	0.9533304767085213	0.11327344050222206	0.1188186502683845	-0.06895167670136335	0.6429845235317448	0.30847840579417124	0.19179948030385321	Ralimetinib	notreg
O43491	EPB41L2	EPB41L2_598	HCT116	TSA	2.7704346346857194	2.59778541428026	0.0022204953977207277	2.6841100244829894	0.12208143451527126	0.04548302170988183	1.4244438103319303	0.0692121815722923	2.6535501226238623	1.1598174615542665	HDACi	up
O43491	EPB41L2	EPB41L2_598	HCT116	Vorinostat	2.152079612145956	1.9289041618938527	0.0027004009037997815	2.040491887019904	0.15780887426762308	0.07733864332981968	1.0289169744629971	0.07146597994990772	2.568571755328754	1.1459006468155146	HDACi	up
O43491	EPB41L2	EPB41L2_715	HCT116	Abexinostat	1.5442371020856203	1.2147614761476149	0.07170782681253714	1.3794992891166176	0.23297444933644595	0.16888334135034933	0.464144713241969	0.20794069501095594	1.1444334390883621	0.6820605087965754	HDACi	notreg
O43491	EPB41L2	EPB41L2_715	HCT116	Belinostat	1.8364434687156972	1.3306930693069308	0.05597156584858859	1.583568269011314	0.3576195370097436	0.22583146177399727	0.6631790645501977	0.1837458957626593	1.2520325431935182	0.7357823527473656	HDACi	notreg
O43491	EPB41L2	EPB41L2_715	HCT116	CUDC101	1.5870472008781562	1.6086408640864087	0.09222249663889395	1.5978440324822825	0.015269025685213811	0.009556017592964362	0.6761265919042385	0.23662832827936206	1.0351631247774429	0.6259332644462318	HDACi	notreg
O43491	EPB41L2	EPB41L2_715	HCT116	Panobinostat	1.7835345773874862	1.3449144914491449	0.04428646674290702	1.5642245344183157	0.3101512371316274	0.19827795198658138	0.6454476171473911	0.1650462018125992	1.3537289671586508	0.7823944655827426	HDACi	notreg
O43491	EPB41L2	EPB41L2_715	HCT116	Ralimetinib	1.3953896816684963	1.1893789378937893	0.10955034494526103	1.2923843097811427	0.14567159392037962	0.11271538412985546	0.37003514075278915	0.2600254354468559	0.960386250621874	0.5849841676679562	Ralimetinib	notreg
O43491	EPB41L2	EPB41L2_715	HCT116	TSA	1.4375411635565314	1.15985598559856	0.10327992581842133	1.2986985745775457	0.19635307236907482	0.1511921828611744	0.377066622915181	0.25160212726540854	0.9859840826767818	0.5992856913041816	HDACi	notreg
O43491	EPB41L2	EPB41L2_715	HCT116	Vorinostat	1.6770581778265643	1.2075607560756076	0.09014574297919062	1.442309466951086	0.3319848106697019	0.23017585218482153	0.5283807474736917	0.23379641836884618	1.0450547774751326	0.6311621462732412	HDACi	notreg
O43524	FOXO3	FOXO3_425	HCT116	Abexinostat	0.8121073672187321	0.6210869020786376	0.07093137657100822	0.7165971346486848	0.13507186624596934	0.18849065913749288	-0.4807658200191451	0.2068389988928551	1.1491616116812642	0.6843675728935908	HDACi	notreg
O43524	FOXO3	FOXO3_425	HCT116	Belinostat	0.8680753854940033	0.7908840470823941	0.12401230162290078	0.8294797162881987	0.05458251883971448	0.06580331956031828	-0.2697213922694765	0.27872974390527305	0.9065352320800656	0.5548166842301068	HDACi	notreg
O43524	FOXO3	FOXO3_425	HCT116	CUDC101	1.4583095374071957	1.2421738041572752	0.03749120580778417	1.3502416707822356	0.15283104263774555	0.11318791735201443	0.4332176487837183	0.1526920826171625	1.4260705913937208	0.816183481377251	HDACi	notreg
O43524	FOXO3	FOXO3_425	HCT116	Panobinostat	1.0762421473443744	0.9709491610318057	0.7922503306452002	1.0235956541880902	0.07445338463299964	0.07273710505546803	0.03364592734873056	0.8691094398270781	0.10113757088508257	0.06092553296399283	HDACi	notreg
O43524	FOXO3	FOXO3_425	HCT116	Ralimetinib	2.105082809822958	1.5028800400701228	0.05625066170426109	1.8039814249465405	0.42582166214155087	0.23604548043180087	0.8511844836734069	0.1841211860967542	1.2498723643664849	0.7348962360721315	Ralimetinib	notreg
O43524	FOXO3	FOXO3_425	HCT116	TSA	0.5805254140491147	0.7926371149511645	0.20371686213991239	0.6865812645001397	0.14998562207685215	0.21845283265346319	-0.5424976054650841	0.37327983871924225	0.6909730219019868	0.4279654661932669	HDACi	notreg
O43524	FOXO3	FOXO3_425	HCT116	Vorinostat	0.5770988006853226	0.5176558978211871	0.020315178720357804	0.5473773492532549	0.042032479708643426	0.0767888546465891	-0.8693923583871067	0.1201842118242186	1.6921793526669429	0.9201525803197423	HDACi	notreg
O43572	AKAP10	AKAP10_187	HCT116	Abexinostat	0.6489169148128685	0.697292817679558	0.02350912180763919	0.6731048662462132	0.03420692896305787	0.050819613225831894	-0.5710968081384612	0.12663111562421928	1.6287635938108251	0.8974595669606603	HDACi	notreg
O43572	AKAP10	AKAP10_187	HCT116	Belinostat	0.8180066561569451	0.7262430939226519	0.025040364869949778	0.7721248750397984	0.06488663712170255	0.08403645474879698	-0.373093902793511	0.12976729433663958	1.6013593471927858	0.8868347503623037	HDACi	notreg
O43572	AKAP10	AKAP10_187	HCT116	CUDC101	0.8974718281076662	0.7496685082872928	0.0917379235243806	0.8235701681974795	0.10451272972687009	0.12690203429249217	-0.2800365220481131	0.23594091899448888	1.0374510942902508	0.6271967333304773	HDACi	notreg
O43572	AKAP10	AKAP10_187	HCT116	Panobinostat	0.745139253809774	0.8137016574585635	0.07183057837982725	0.7794204556341687	0.048480940554508356	0.062201267883150765	-0.35952629982548057	0.2080956266954139	1.1436906366133928	0.6817370467562106	HDACi	notreg
O43572	AKAP10	AKAP10_187	HCT116	Ralimetinib	0.8562503649208851	1.0995027624309393	0.9125723869143475	0.9778765636759121	0.17200541981924491	0.175896862864433	-0.03227572808576397	0.9466812552731059	0.03973267647082959	0.0237962220291841	Ralimetinib	notreg
O43572	AKAP10	AKAP10_187	HCT116	TSA	0.7656915980615401	0.7004972375690608	0.012524202146058155	0.7330944178153005	0.04609937439935245	0.06288327025696568	-0.44792907477977295	0.10157100529112029	1.9022499312971297	0.9932302491308992	HDACi	notreg
O43572	AKAP10	AKAP10_187	HCT116	Vorinostat	0.7979214106381736	0.7484530386740331	0.01463388490645451	0.7731872246561033	0.0349794212701022	0.045240557726054356	-0.37111029473804713	0.10706082580557753	1.8346403649571474	0.9703694110420485	HDACi	notreg
O43572	AKAP10	AKAP10_7	HCT116	Abexinostat	0.9882021031033598	0.6215455475946776	0.396310064641312	0.8048738253490186	0.25926533676669095	0.32211922987340946	-0.31316545552400954	0.560821433162529	0.40196489823689097	0.25117539709855896	HDACi	notreg
O43572	AKAP10	AKAP10_7	HCT116	Belinostat	0.5929725570659143	0.6235926305015353	0.0016753216031487894	0.6082825937837248	0.02165166156675768	0.03559474130613696	-0.7171863733031062	0.06729821170834675	2.7759018112742395	1.1719964759768509	HDACi	notreg
O43572	AKAP10	AKAP10_7	HCT116	CUDC101	1.0092331367017184	0.7873592630501536	0.4519866783346129	0.898296199875936	0.15688852062714875	0.17465121264992178	-0.15473686413903245	0.6094602618273856	0.344874365213013	0.21505460609434005	HDACi	notreg
O43572	AKAP10	AKAP10_7	HCT116	Panobinostat	0.6701718389330596	0.5363357215967247	0.02674543273450522	0.6032537802648922	0.09463642613620088	0.15687664003472218	-0.7291630438291368	0.13313181546525452	1.5727503709345139	0.8757181456533467	HDACi	notreg
O43572	AKAP10	AKAP10_7	HCT116	Ralimetinib	0.8604770453962554	1.0619242579324464	0.7405996014703056	0.9612006516643509	0.14244469003546836	0.1481945416795345	-0.057090468316577866	0.833774043141588	0.13041652598802603	0.07895162935345736	Ralimetinib	notreg
O43572	AKAP10	AKAP10_7	HCT116	TSA	0.5055142344190818	0.47415557830092125	0.0008816330700935186	0.48983490636000154	0.022173918390048362	0.045268146679917826	-1.0296325087394722	0.063655485531195	3.054712127782484	1.1961641649360748	HDACi	down
O43572	AKAP10	AKAP10_7	HCT116	Vorinostat	0.7491664529366504	0.5657625383828045	0.06379138301703095	0.6574644956597275	0.12968615167718253	0.19725194673371677	-0.6050151066704945	0.19590502948213362	1.1952379821079833	0.7079544141926108	HDACi	notreg
O43583	DENR	DENR_73	HCT116	Abexinostat	1.2693673454598158	1.1205204926588268	0.07012984385909643	1.1949439190593214	0.10525061897385515	0.08807996533988816	0.25694291143317866	0.20558346438908756	1.154097128037027	0.6870118197028937	HDACi	notreg
O43583	DENR	DENR_73	HCT116	Belinostat	1.3564751068918037	1.1963676849210214	0.041531798362005455	1.2764213959064126	0.1132130437938362	0.088695664423144	0.3521046969869655	0.1600216443590393	1.3816192631644824	0.7958212711569025	HDACi	notreg
O43583	DENR	DENR_73	HCT116	CUDC101	0.621639249220958	0.5428988936051771	0.006619533667143662	0.5822690714130676	0.05567783940895897	0.09562218249689677	-0.7802421062091337	0.08517882567737849	2.1791726046569524	1.0696683516460463	HDACi	notreg
O43583	DENR	DENR_73	HCT116	Panobinostat	0.925936662076962	0.869876835293299	0.044997457537041416	0.8979067486851304	0.03964028367087139	0.044147439284669056	-0.15536247196458253	0.1661508499504708	1.3468120241985917	0.7794974327310107	HDACi	notreg
O43583	DENR	DENR_73	HCT116	Ralimetinib	1.447786071454453	0.9372347087885324	0.5040975484415232	1.1925103901214928	0.3610143306851048	0.3027347465277218	0.25400183621942435	0.6535599061368798	0.29748541464458594	0.18471459827123918	Ralimetinib	notreg
O43583	DENR	DENR_73	HCT116	TSA	0.8536850496412782	0.9501078560990883	0.29739402287117034	0.9018964528701833	0.06818122030735554	0.07559761443830557	-0.14896628835343162	0.47048352853453007	0.5266677643283691	0.327455576470053	HDACi	notreg
O43583	DENR	DENR_73	HCT116	Vorinostat	1.2784259728965865	0.9993737387794864	0.36857694866830215	1.1388998558380365	0.19731972704945755	0.1732546773432189	0.18764089556433086	0.53621542967916	0.43347182966822984	0.27066069328468656	HDACi	notreg
O43598	DNPH1	DNPH1_169	HCT116	Abexinostat	0.755072463768116	0.5669397072646704	0.06960905391744059	0.6610060855163932	0.13302994788690395	0.20125374153397982	-0.5972645410002239	0.20476462158250583	1.1573342688570418	0.6887450768892804	HDACi	notreg
O43598	DNPH1	DNPH1_169	HCT116	Belinostat	0.7829307568438003	0.6919564925473345	0.10323482022748767	0.7374436246955673	0.0643285191974882	0.0872317788685805	-0.43939533092329686	0.25152745802608834	0.9861737941616228	0.5994145982092446	HDACi	notreg
O43598	DNPH1	DNPH1_169	HCT116	CUDC101	1.0922705314009662	0.7287498321471734	0.5130903649160641	0.9105101817740697	0.2570479515440324	0.2823120012158362	-0.1352529446673173	0.6608957353636352	0.28980614068095284	0.17986705054145705	HDACi	notreg
O43598	DNPH1	DNPH1_169	HCT116	Panobinostat	0.7933977455716587	0.6362293541023232	0.08580311421499581	0.714813549836991	0.11113483539614905	0.1554738790576825	-0.48436111286196804	0.22757285230086705	1.0664969491927436	0.6428795471940839	HDACi	notreg
O43598	DNPH1	DNPH1_169	HCT116	Ralimetinib	1.1135265700483092	0.8739089566268295	0.873952707730816	0.9937177633375693	0.16943523934206497	0.17050640090500951	-0.009091940536220118	0.9222046326829443	0.058512067740014946	0.03517270043846593	Ralimetinib	notreg
O43598	DNPH1	DNPH1_169	HCT116	TSA	0.6302737520128825	0.7159930173224117	0.1437567162896592	0.673133384667647	0.06061267377869689	0.0900455617850893	-0.5710356846558164	0.30366664225878715	0.8423718559990312	0.5176029126540445	HDACi	notreg
O43598	DNPH1	DNPH1_169	HCT116	Vorinostat	0.7458937198067632	0.6316637572176715	0.07330451420952934	0.6887787385122174	0.08077278116143236	0.11726956226306284	-0.5378874851322905	0.21019578604814032	1.1348692799847622	0.6773759948462361	HDACi	notreg
O43719	HTATSF1	HTATSF1_387	HCT116	Abexinostat	2.675816993464052	2.619297223840031	0.0524052082663997	2.6475571086520415	0.03996551237224681	0.015095240907794646	1.4046618039458432	0.17777669433815524	1.2806255487232587	0.7501251735331189	HDACi	up
O43719	HTATSF1	HTATSF1_387	HCT116	Belinostat	2.659607843137255	2.5839642787808192	0.050940021347096597	2.621786060959037	0.05348807730955671	0.020401389001965715	1.390549965732797	0.17573415450399105	1.29294087737546	0.755143823757464	HDACi	up
O43719	HTATSF1	HTATSF1_387	HCT116	CUDC101	3.0694117647058823	2.4452533488642985	0.010386929829579627	2.7573325567850904	0.44134664837623694	0.16006290111441063	1.4632732786251912	0.09629943950370222	1.9835128023090167	1.0163762406133434	HDACi	up
O43719	HTATSF1	HTATSF1_387	HCT116	Panobinostat	3.8430065359477124	3.4948553678897305	0.021767270349407526	3.668930951918721	0.24618005181181632	0.06709857858815055	1.875359753792833	0.12312609647017698	1.662196028768588	0.9096498889708629	HDACi	up
O43719	HTATSF1	HTATSF1_387	HCT116	Ralimetinib	0.858954248366013	0.6456027955736751	0.21656853890764383	0.752278521969844	0.15086225904546371	0.20054043102337993	-0.4106611937948372	0.3874232762828097	0.6644046334503203	0.41181429054124563	Ralimetinib	notreg
O43719	HTATSF1	HTATSF1_387	HCT116	TSA	4.023529411764706	2.9285575616385167	0.003981445685049718	3.4760434867016112	0.7742620204326083	0.22274232856830542	1.7974461309602299	0.07590117233442123	2.3999592045500813	1.1197515161409082	HDACi	up
O43719	HTATSF1	HTATSF1_387	HCT116	Vorinostat	2.7720261437908498	2.5746456998641043	0.03759382873165954	2.6733359218274773	0.13956905037421283	0.05220782365382807	1.418641132868961	0.15294818622511847	1.4248834414488363	0.8154556688400942	HDACi	up
O43719	HTATSF1	HTATSF1_529	HCT116	Abexinostat	2.347579639496656	1.1484328209223398	0.28627059548226863	1.7480062302094979	0.8479248470521737	0.48508113552349885	0.8057103268730241	0.4594972380334034	0.5432232585995088	0.33771709474676465	HDACi	notreg
O43719	HTATSF1	HTATSF1_529	HCT116	Belinostat	2.5007368779049997	1.532042323817129	0.1124940851788085	2.0163896008610642	0.6849704880940122	0.3397014583895431	1.0117744190587745	0.2638342702293902	0.9488703117013784	0.5786687933049952	HDACi	up
O43719	HTATSF1	HTATSF1_529	HCT116	CUDC101	1.6561614329441108	2.324116590137752	0.1615300533633818	1.9901390115409314	0.4723156211801501	0.23732795470123666	0.9928692067771129	0.3250263277188081	0.7917466634529238	0.48808145895989385	HDACi	notreg
O43719	HTATSF1	HTATSF1_529	HCT116	Panobinostat	1.6176170502210634	1.4565781593132359	0.014961378642951016	1.5370976047671496	0.1138716917956855	0.07408227782186648	0.6202087781989121	0.10783204692927968	1.8250283857871024	0.9672521506872562	HDACi	notreg
O43719	HTATSF1	HTATSF1_529	HCT116	Ralimetinib	1.0776555946037865	0.8860051906568177	0.7676418132827769	0.981830392630302	0.13551730024804268	0.1380251632718303	-0.026454268763599503	0.8520820676995473	0.11484137736620999	0.06951857444385727	Ralimetinib	notreg
O43719	HTATSF1	HTATSF1_529	HCT116	TSA	1.4046026527604583	1.391096027151128	0.061931304396676594	1.3978493399557932	0.009550626559305381	0.006832371906122171	0.4832088755834882	0.19308122999098132	1.2080897727869233	0.7142599432457502	HDACi	notreg
O43719	HTATSF1	HTATSF1_529	HCT116	Vorinostat	2.164720553225258	1.4827310840487122	0.07554245222181176	1.8237258186369851	0.4822393783525495	0.26442537218284556	0.8668888491157299	0.21312377335350158	1.1218089214264773	0.6713681032638427	HDACi	notreg
O43719	HTATSF1	HTATSF1_616	HCT116	Abexinostat	1.4646522234891677	1.8926521239954073	0.08282420555077277	1.6786521737422875	0.30264163199512967	0.18028846995767944	0.7473033266405451	0.22368973954502822	1.0818427211757975	0.650353936158946	HDACi	notreg
O43719	HTATSF1	HTATSF1_616	HCT116	Belinostat	1.5735461801596353	0.975889781859931	0.4591420838556737	1.274717981009783	0.4226068920572491	0.3315297174379513	0.3501781001013594	0.6154026591411706	0.3380528990251628	0.2108406315077317	HDACi	notreg
O43719	HTATSF1	HTATSF1_616	HCT116	CUDC101	0.9697833523375143	1.4931113662456945	0.46503005533145614	1.2314473592916044	0.3700487874193621	0.3004990709730656	0.30035495823709446	0.6205077697779584	0.3325189773406168	0.20725277604991452	HDACi	notreg
O43719	HTATSF1	HTATSF1_616	HCT116	Panobinostat	0.6812998859749144	0.9781859931113661	0.36172872581283566	0.8297429395431403	0.20993017959626084	0.2530062861539373	-0.26926364672652364	0.5300465107652472	0.44161700142186033	0.27568602005498777	HDACi	notreg
O43719	HTATSF1	HTATSF1_616	HCT116	Ralimetinib	0.8112884834663626	0.6044776119402984	0.11034451864876765	0.7078830477033304	0.1462373696791799	0.20658408214977783	-0.4984170685277631	0.2611541387515909	0.9572492354947923	0.5831030871054291	Ralimetinib	notreg
O43719	HTATSF1	HTATSF1_616	HCT116	TSA	0.8654503990877993	0.8955223880597014	0.010744401942380301	0.8804863935737504	0.021264107325799055	0.024150409910926072	-0.18362738506750265	0.09740859999696676	1.968817753309125	1.011402698497692	HDACi	notreg
O43719	HTATSF1	HTATSF1_616	HCT116	Vorinostat	1.6157354618015964	1.5642939150401836	0.0028135249281362345	1.59001468842089	0.03637466654971993	0.022876937436247916	0.6690400930656661	0.07203388024314426	2.5507492325966954	1.1424631904878142	HDACi	notreg
O43719	HTATSF1	HTATSF1_624	HCT116	Abexinostat	1.6587106143840373	0.8601584575322732	0.5458392099964601	1.2594345359581554	0.564661645241026	0.4483453717675302	0.33277613429680797	0.6874799595918533	0.2629352702904145	0.16273995722937526	HDACi	notreg
O43719	HTATSF1	HTATSF1_624	HCT116	Belinostat	1.28881732651386	1.0267050806138844	0.22369412588354243	1.1577612035638722	0.1853413465079086	0.1600859883172649	0.21133771795530346	0.3949401368082021	0.6503454201494976	0.40346872772572884	HDACi	notreg
O43719	HTATSF1	HTATSF1_624	HCT116	CUDC101	1.0901685925364653	1.5948806028034794	0.4086851810796399	1.3425245976699722	0.3568852850061001	0.2658314682840782	0.42494852144077316	0.5714074251258207	0.3886111095162492	0.24305412049821856	HDACi	notreg
O43719	HTATSF1	HTATSF1_624	HCT116	Panobinostat	0.963440045463156	1.0134633497700702	0.9368495751285632	0.9884516976166131	0.0353718176927773	0.035785074554545236	-0.016757626971929097	0.9623058353058322	0.028330135831605686	0.016686880688852882	HDACi	notreg
O43719	HTATSF1	HTATSF1_624	HCT116	Ralimetinib	1.320262676011871	0.7446395922211757	0.9580082580812934	1.0324511341165232	0.40702698595591286	0.39423365668943655	0.04607350054439922	0.9749827344798038	0.01863074726417046	0.011003074954324895	Ralimetinib	notreg
O43719	HTATSF1	HTATSF1_624	HCT116	TSA	1.076277072677906	0.8661421685411934	0.6904866790241184	0.9712096206095497	0.1485878156790546	0.1529925286219859	-0.042145382172532546	0.7974796116433449	0.16084469548089417	0.0982804112977118	HDACi	notreg
O43719	HTATSF1	HTATSF1_624	HCT116	Vorinostat	1.484877186335796	1.0787855282841154	0.18708058992010596	1.2818313573099558	0.2871501651916319	0.22401555676890572	0.35820646790310506	0.35438701656582244	0.7279712693031805	0.45052219744273964	HDACi	notreg
O43719	HTATSF1	HTATSF1_702	HCT116	Abexinostat	1.6233046800382045	0.9897837091578463	0.4128977152861606	1.3065441945980254	0.4479669745333866	0.3428640044366882	0.38575592546087706	0.575029832100916	0.38415752022861194	0.24030962386561452	HDACi	notreg
O43719	HTATSF1	HTATSF1_702	HCT116	Belinostat	1.2555873925501433	0.9810400368154625	0.4300836130779364	1.1183137146828028	0.1941342969968282	0.17359556128835657	0.1613249566329808	0.5905150392562772	0.36644710449405055	0.2287690372835898	HDACi	notreg
O43719	HTATSF1	HTATSF1_702	HCT116	CUDC101	1.1586437440305635	1.1491026231017025	0.025153013119719545	1.1538731835661329	0.006746591308918466	0.00584690883279531	0.20648467329548914	0.12994707589813503	1.5994099826603059	0.8862334886569464	HDACi	notreg
O43719	HTATSF1	HTATSF1_702	HCT116	Panobinostat	1.0248328557784145	1.0332259549010585	0.4306639664295997	1.0290294053397364	0.00593481730479241	0.005767393306737446	0.041284208987637426	0.5910206653610466	0.36586146405224046	0.2283973335089952	HDACi	notreg
O43719	HTATSF1	HTATSF1_702	HCT116	Ralimetinib	1.5853868194842407	1.0604693971468016	0.31420847255421325	1.322928108315521	0.37117266889776607	0.2805690396663948	0.40373466358576005	0.48623940607090027	0.5027821084942236	0.31314984774350096	Ralimetinib	notreg
O43719	HTATSF1	HTATSF1_702	HCT116	TSA	1.1061127029608404	0.922227335480902	0.8839771010156718	1.0141700192208711	0.13002659030604471	0.12820985420761769	0.020299531360326407	0.9285429747445689	0.053558985022382405	0.032197991479908816	HDACi	notreg
O43719	HTATSF1	HTATSF1_702	HCT116	Vorinostat	1.41432664756447	0.96134376438104	0.46551122934200906	1.187835205972755	0.3203072684604371	0.2696563183595216	0.2483346980772021	0.6208641276389539	0.33206983824343683	0.2070034321471139	HDACi	notreg
O43719	HTATSF1	HTATSF1_714	HCT116	Abexinostat	1.4910646675753445	0.9982700322403083	0.45404317297076824	1.2446673499078265	0.3484584283777559	0.2799610903295253	0.3157602187886168	0.6111264081345693	0.34290285002499626	0.21386894904188394	HDACi	notreg
O43719	HTATSF1	HTATSF1_714	HCT116	Belinostat	1.283128880811752	1.1086734292679092	0.21816625325564842	1.1959011550398306	0.12335863280161238	0.10315119462988043	0.2580981512191386	0.3891678953822294	0.661212426792219	0.40986299428610456	HDACi	notreg
O43719	HTATSF1	HTATSF1_714	HCT116	CUDC101	0.8817204301075269	1.1671777935047574	0.8776901820541843	1.024449111806142	0.20184883739781423	0.1970315900239761	0.03484832210580694	0.9245180198265966	0.05665875968549595	0.03408461956701726	HDACi	notreg
O43719	HTATSF1	HTATSF1_714	HCT116	Panobinostat	0.9859912161138876	0.8589289926869544	0.4552546577408567	0.922460104400421	0.08984655981782466	0.09739885702289854	-0.11644157767454226	0.6121994122115316	0.34174560221441674	0.2131070917158336	HDACi	notreg
O43719	HTATSF1	HTATSF1_714	HCT116	Ralimetinib	1.337270937452673	0.8983250766690256	0.6635054176082826	1.1177980070608493	0.3103815947338833	0.2776723457845521	0.1606595079125995	0.7780745635914319	0.17815552671397428	0.10897878218173097	Ralimetinib	notreg
O43719	HTATSF1	HTATSF1_714	HCT116	TSA	1.0121914281387248	1.034677990092003	0.3750854576919672	1.0234347091153637	0.01590040044273439	0.01553631150196027	0.03341906734419041	0.5420210497347473	0.4258697734034282	0.26598384702963807	HDACi	notreg
O43719	HTATSF1	HTATSF1_714	HCT116	Vorinostat	1.21702256550053	1.0364079578516947	0.3740867801845241	1.1267152616761122	0.12771381384983913	0.11335056708103061	0.17212297028386256	0.5409947163611601	0.42702763902007146	0.26680697642096823	HDACi	notreg
O43741	PRKAB2	PRKAB2_183	HCT116	Abexinostat	0.8835805883832034	0.9063703703703704	0.4104063790015057	0.8949754793767869	0.016114809384888795	0.018005866927337816	-0.16007993906479132	0.5728758965946149	0.3867858975462797	0.24193945004252848	HDACi	notreg
O43741	PRKAB2	PRKAB2_183	HCT116	Belinostat	1.0176012069399043	1.2171851851851851	0.3157114529033569	1.1173931960625447	0.14112718443342648	0.12630037924942497	0.16013694069300727	0.48763917328534273	0.5007096631425936	0.31190141368059204	HDACi	notreg
O43741	PRKAB2	PRKAB2_183	HCT116	CUDC101	1.240130751822982	1.2154074074074075	0.2425983317052734	1.2277690796151948	0.01748204448986333	0.014238870142700222	0.29603924228670986	0.41493484869542807	0.6151121900056584	0.3820200890067429	HDACi	notreg
O43741	PRKAB2	PRKAB2_183	HCT116	Panobinostat	0.8292682926829267	1.0888888888888888	0.6469959039419719	0.9590785907859077	0.18357948411293026	0.19141234709712143	-0.060279054522528165	0.7654958967314311	0.1890984687919335	0.11605713289736391	HDACi	notreg
O43741	PRKAB2	PRKAB2_183	HCT116	Ralimetinib	0.8855921548906209	1.0625185185185184	0.7259181184576784	0.9740553367045697	0.12510583149196325	0.12843811514366535	-0.03792435982665561	0.8232513644714168	0.13911236374549674	0.08446754080807897	Ralimetinib	notreg
O43741	PRKAB2	PRKAB2_183	HCT116	TSA	1.120693990445059	1.3825185185185185	0.10875647909343446	1.2516062544817887	0.18513789928171076	0.14792024138483129	0.3237807730932897	0.2589547432847096	0.9635448608035916	0.5867761295832992	HDACi	notreg
O43741	PRKAB2	PRKAB2_183	HCT116	Vorinostat	0.8569273321599195	1.2251851851851852	0.8583570428816718	1.0410562586725522	0.2603976250993643	0.25012829319272	0.058048033973357636	0.9123708130756314	0.06633202508948222	0.03982861634030822	HDACi	notreg
O43765	SGTA	SGTA_305	HCT116	Abexinostat	0.5905252317198765	0.8145915610060278	0.11170662721290232	0.7025583963629521	0.15843882087381553	0.22551694164361488	-0.5093099483555003	0.26291047930872763	0.9519210607553318	0.5801921030710718	HDACi	notreg
O43765	SGTA	SGTA_305	HCT116	Belinostat	0.9485066941297631	0.8890043649968822	0.14135785003990267	0.9187555295633226	0.04207450042625394	0.045795098992494364	-0.12224706711268238	0.3004932675325132	0.8496800687850158	0.5221652537984568	HDACi	notreg
O43765	SGTA	SGTA_305	HCT116	CUDC101	1.0440782698249227	1.3519018914986491	0.3153815029880913	1.197990080661786	0.2176641702948943	0.1816911290072232	0.2606159626848825	0.48738960523575575	0.5011637814756312	0.31212373743461774	HDACi	notreg
O43765	SGTA	SGTA_305	HCT116	Panobinostat	0.8173017507723996	0.6410309706921637	0.09807250290688926	0.7291663607322817	0.1246422639197774	0.17093803366710802	-0.4556800890837728	0.24451687735847719	1.0084527409355148	0.6116911590733326	HDACi	notreg
O43765	SGTA	SGTA_305	HCT116	Ralimetinib	0.698043254376931	0.4882560798170858	0.06360013316848795	0.5931496670970084	0.14834193373723253	0.25009191097290373	-0.7535319146780947	0.19562020208529532	1.1965419750075779	0.7085862967819818	Ralimetinib	notreg
O43765	SGTA	SGTA_305	HCT116	TSA	0.8963954685890836	0.8921222199127001	0.005258455045414692	0.8942588442508919	0.0030216431167671806	0.003378935680863597	-0.16123561329246336	0.08078145930571319	2.279141834516915	1.0926883056263654	HDACi	notreg
O43765	SGTA	SGTA_305	HCT116	Vorinostat	0.7987641606591144	0.6252338391186864	0.08574749192380623	0.7119989998889004	0.12270446710271868	0.1723379767694412	-0.49005288017930887	0.2275200067287543	1.0667785740208295	0.6429804081063544	HDACi	notreg
O43765	SGTA	SGTA_77	HCT116	Abexinostat	0.6664336711767936	0.7384921019478632	0.02605243925936877	0.7024628865623284	0.050953005039884654	0.07253480007924046	-0.5095060898910101	0.13182932774145079	1.5841516079771605	0.8799879625841701	HDACi	notreg
O43765	SGTA	SGTA_77	HCT116	Belinostat	0.8802236756702781	0.7367962011822852	0.08854243375177026	0.8085099384262817	0.10141853981892038	0.12543882888604407	-0.30666258707564065	0.2314789397292828	1.0528485448098737	0.6354885155549758	HDACi	notreg
O43765	SGTA	SGTA_77	HCT116	CUDC101	1.0232662639173198	0.8919468940788837	0.5023496471470901	0.9576065789981018	0.09285681691390231	0.09696760543463892	-0.06249503089403129	0.6521015226026262	0.29899389845496555	0.18568478574999067	HDACi	notreg
O43765	SGTA	SGTA_77	HCT116	Panobinostat	0.9081332068500674	0.6541816067448396	0.19798001668398552	0.7811574067974535	0.17957089852758093	0.22987799509419735	-0.35631480756400924	0.3668121395742612	0.7033786434852083	0.4355562998753182	HDACi	notreg
O43765	SGTA	SGTA_77	HCT116	Ralimetinib	1.0584652254231366	0.9650159899215041	0.7819636786955899	1.0117406076723203	0.06607858811990303	0.06531178804014592	0.016839456047157298	0.8621304030384112	0.10681341894580473	0.06442703923711597	Ralimetinib	notreg
O43765	SGTA	SGTA_77	HCT116	TSA	0.9310999051375506	0.7437736214749492	0.18519649850324796	0.8374367633062498	0.13245968547230022	0.15817276154600804	-0.25594784139547133	0.3523422306352882	0.7323672287507013	0.4530353005238109	HDACi	notreg
O43765	SGTA	SGTA_77	HCT116	Vorinostat	0.8349892655649309	0.812966372710534	0.007202636673660229	0.8239778191377325	0.01557253687868885	0.01889921854326738	-0.2793225932200131	0.08682744532727793	2.142508492012729	1.0613429767797842	HDACi	notreg
O43768-4	ENSA	ENSA_90	HCT116	Abexinostat	1.033613601351226	0.4679194953702185	0.5881483988914302	0.7507665483607222	0.40000613841643196	0.5327969650350488	-0.4135637249386644	0.7211097004774685	0.23051308091659906	0.14199866220429552	HDACi	notreg
O43768-4	ENSA	ENSA_90	HCT116	Belinostat	1.0822707277688068	0.6085620893597017	0.7109336762497017	0.8454164085642543	0.33496259052572447	0.39621018368283334	-0.24226598118846068	0.8122852776288502	0.1481709131694059	0.0902914181216736	HDACi	notreg
O43768-4	ENSA	ENSA_90	HCT116	CUDC101	0.5371772741615161	0.9445847408524919	0.23631370112284342	0.740881007507004	0.2880805824032215	0.3888351563668584	-0.43268624421146645	0.40859946060792834	0.6265110978786426	0.38870221101525726	HDACi	notreg
O43768-4	ENSA	ENSA_90	HCT116	Panobinostat	0.41971527739109454	0.43361429055568307	0.02190157402090454	0.4266647839733888	0.009828086460481642	0.02303467928371286	-1.2288250564917749	0.12332200879041738	1.659524672190539	0.908959409671379	HDACi	down
O43768-4	ENSA	ENSA_90	HCT116	Ralimetinib	1.3089166063440802	0.9106949591682791	0.7161069864730157	1.1098057827561796	0.28158522713328576	0.2537247791536774	0.15030722543086544	0.8159635932776905	0.14502208919513362	0.08832921819629992	Ralimetinib	notreg
O43768-4	ENSA	ENSA_90	HCT116	TSA	0.5409358353286189	0.5977064270331136	0.03540222035140523	0.5693211311808662	0.04014287036622098	0.07051006570396925	-0.812685446442207	0.14861454468852647	1.4509694991006654	0.8279386847284991	HDACi	notreg
O43768-4	ENSA	ENSA_90	HCT116	Vorinostat	0.8495090669487908	0.5648442709870671	0.3230172525124517	0.707176668967929	0.20128840758961974	0.284636663541778	-0.4998574164808493	0.49427918850180297	0.490774281164688	0.30602767501181577	HDACi	notreg
O43815	STRN	STRN_143	HCT116	Abexinostat	1.2296517042279753	1.1852544132917966	0.18096439169103448	1.207453058759886	0.03139362548728402	0.025999872425290657	0.27196710358635273	0.3476910634419322	0.7424068727190231	0.4588064716628237	HDACi	notreg
O43815	STRN	STRN_143	HCT116	Belinostat	1.312721177127957	1.2833852544132918	0.09801170897611042	1.2980532157706244	0.020743629883904255	0.01598056969612701	0.37634953014338135	0.24442778910811214	1.0087220381855373	0.6118494204825171	HDACi	notreg
O43815	STRN	STRN_143	HCT116	CUDC101	1.5162041348482027	1.2767393561786087	0.18570059725499644	1.3964717455134057	0.16932716885260565	0.12125355876094249	0.48178638420142184	0.35293825025878484	0.7311866994689857	0.4523012717162011	HDACi	notreg
O43815	STRN	STRN_143	HCT116	Panobinostat	1.0172285341776868	1.3035306334371755	0.2555297170954552	1.1603795838074311	0.20244615585432849	0.1744654582684601	0.21459681750576334	0.4284670604252885	0.5925585858616026	0.3680825600311112	HDACi	notreg
O43815	STRN	STRN_143	HCT116	Ralimetinib	1.0829763456882102	1.1700934579439253	0.16218819017773536	1.1265349018160677	0.06160110083340581	0.054681928393074834	0.17189201121821307	0.32575731811071257	0.7899807723651252	0.4871058191168328	Ralimetinib	notreg
O43815	STRN	STRN_143	HCT116	TSA	1.0209536226485378	1.2093457943925234	0.22725915857701473	1.1151497085205306	0.1332133821626329	0.11945784601366853	0.15723740453268564	0.3987923210951731	0.6434786056227774	0.39925321279293113	HDACi	notreg
O43815	STRN	STRN_143	HCT116	Vorinostat	1.1736822499534365	1.174870197300104	0.17204477785130615	1.1742762236267703	0.0008400056245210735	0.0007153390383113636	0.23177181184041645	0.3371075275507361	0.7643585051690673	0.4722315496527254	HDACi	notreg
O43815	STRN	STRN_245	HCT116	Abexinostat	1.6434699714013346	1.0279473176999678	0.2811859511343569	1.3357086445506512	0.43524024240617537	0.3258496859939059	0.41760534995102283	0.4545525726668075	0.5510063817220703	0.3424158798816418	HDACi	notreg
O43815	STRN	STRN_245	HCT116	Belinostat	1.6326024785510007	0.9280436877610023	0.43358529558483516	1.2803230831560015	0.4981982987122019	0.3891192037904535	0.3565079130781525	0.5936181180901635	0.36292545468611603	0.22649285222616705	HDACi	notreg
O43815	STRN	STRN_245	HCT116	CUDC101	1.6718779790276452	1.2163507870221653	0.08777324999625095	1.4441143830249052	0.32210636648194135	0.2230476825576955	0.5301850173548011	0.23039719683748572	1.056637820644132	0.6375228091265063	HDACi	notreg
O43815	STRN	STRN_245	HCT116	Panobinostat	1.2785510009532888	1.1085769354320592	0.16617047004484553	1.193563968192674	0.120189814355908	0.10069825963153244	0.2552758886830198	0.33021467314887804	0.7794461516472007	0.48120363269040595	HDACi	notreg
O43815	STRN	STRN_245	HCT116	Ralimetinib	1.4600571973307912	0.8829103758432381	0.5515375732106138	1.1714837865870147	0.40810443121411066	0.3483654113584249	0.2283369873445605	0.6922180212088823	0.2584248961300422	0.15975709846908526	Ralimetinib	notreg
O43815	STRN	STRN_245	HCT116	TSA	1.1168732125834127	0.8973658849983939	0.9819386948499855	1.0071195487909033	0.15521511985550368	0.15411787015935408	0.010234946711945607	0.9894374184399591	0.007915625572995836	0.004611669558344912	HDACi	notreg
O43815	STRN	STRN_245	HCT116	Vorinostat	1.0535748331744517	0.9524574365563765	0.9900030630365402	1.003016134865414	0.07150079684457063	0.07128578929008424	0.004344813829546062	0.9941517327301851	0.004363461707693141	0.0025473262078818493	HDACi	notreg
O43896	KIF1C	KIF1C_919	HCT116	Abexinostat	0.5999104611252052	0.845896147403685	0.13875152942655303	0.722903304264445	0.17393814684233977	0.2406105295359274	-0.46812541007291525	0.29723028247792593	0.8577622210495985	0.5269069457759097	HDACi	notreg
O43896	KIF1C	KIF1C_919	HCT116	Belinostat	0.7231756454260557	1.0526876808283843	0.5420533345050386	0.88793166312722	0.2330001947155682	0.2624078005000534	-0.17147944653402938	0.6844529540035009	0.26595797962091594	0.16465639781319266	HDACi	notreg
O43896	KIF1C	KIF1C_919	HCT116	CUDC101	0.7428741978809132	0.7053449063499314	0.010132536179702821	0.7241095521154224	0.026537216534684126	0.03664806859287795	-0.46572011258281987	0.09558112657344255	1.9942818368715158	1.019627854943639	HDACi	notreg
O43896	KIF1C	KIF1C_919	HCT116	Panobinostat	0.9412028055514101	0.9978681285213948	0.2825613262230817	0.9695354670364025	0.04006843413020203	0.041327455768771386	-0.044634419678947115	0.455926488411413	0.5488872797035501	0.3411051754296859	HDACi	notreg
O43896	KIF1C	KIF1C_919	HCT116	Ralimetinib	0.8409192657812267	1.0299984772346582	0.5245296232516286	0.9354588715079424	0.13369919260012655	0.14292364600124635	-0.09625386972263439	0.6701166366137636	0.28022997963167295	0.17384959994221316	Ralimetinib	notreg
O43896	KIF1C	KIF1C_919	HCT116	TSA	1.0661095358901655	0.9837064108420891	0.6773583019406897	1.0249079733661273	0.058267808512457914	0.05685174671935442	0.03549437575150659	0.7881690709427028	0.16918154196132332	0.10338061156945708	HDACi	notreg
O43896	KIF1C	KIF1C_919	HCT116	Vorinostat	0.8013729294135203	1.1388761991777068	0.8611580350336963	0.9701245642956136	0.23865085072288889	0.24600021430873478	-0.04375809320227802	0.9141933365976815	0.06491714187381215	0.0389619485349883	HDACi	notreg
O43933	PEX1	PEX1_1209	HCT116	Abexinostat	0.8922385620915032	1.0072244623655915	0.38592106939781434	0.9497315122285473	0.08130730982464791	0.08561083714476327	-0.07440837167781748	0.551550099621477	0.4135015104324337	0.2584150326327878	HDACi	notreg
O43933	PEX1	PEX1_1209	HCT116	Belinostat	0.7616013071895424	0.9842069892473118	0.32756542016291923	0.8729041482184271	0.15740598731370525	0.1803244807977674	-0.1961048516650012	0.49857135722852636	0.4847019513105482	0.30227267520029666	HDACi	notreg
O43933	PEX1	PEX1_1209	HCT116	CUDC101	1.033986928104575	1.0583837365591398	0.08260453287928446	1.0461853323318575	0.017251148697532002	0.01648957231992602	0.06513844847931165	0.22337068796463555	1.0829961203497591	0.6509738181963834	HDACi	notreg
O43933	PEX1	PEX1_1209	HCT116	Panobinostat	1.0622549019607843	1.196236559139785	0.13706690463368915	1.1292457305502848	0.09473933834588266	0.0838961226797961	0.17535945924757823	0.2950762671932655	0.8630673947367595	0.5300657191394432	HDACi	notreg
O43933	PEX1	PEX1_1209	HCT116	Ralimetinib	0.5787581699346406	0.7398353494623655	0.04238760746794196	0.6592967596985031	0.11389876593845723	0.17275796409274516	-0.6010001040454072	0.16156889656264425	1.372761096118605	0.791642241032583	Ralimetinib	notreg
O43933	PEX1	PEX1_1209	HCT116	TSA	0.9618464052287582	0.9558131720430108	0.19559956566553027	0.9588297886358845	0.004266140098121735	0.004449319523323447	-0.06065336398784553	0.36427048944724233	0.7086321139107534	0.4385760107217052	HDACi	notreg
O43933	PEX1	PEX1_1209	HCT116	Vorinostat	0.6959967320261438	0.933635752688172	0.22685820601454643	0.8148162423571579	0.16803616298465024	0.20622583872229078	-0.29545335595006755	0.3983199962662018	0.644245506623316	0.3997678908036151	HDACi	notreg
O60244	MED14	MED14_986	HCT116	Abexinostat	0.6615651169506208	0.9024829075206908	0.18203101256764745	0.7820240122356559	0.17035460342057698	0.21783807243151782	-0.3547151883759044	0.34888055211984703	0.7398546150939677	0.4573232390426867	HDACi	notreg
O60244	MED14	MED14_986	HCT116	Belinostat	0.6407738954663587	1.042461317020511	0.36282979727859055	0.8416176062434348	0.2840358996982805	0.3374880677295672	-0.24876320944154856	0.5309505180737747	0.44029705385484796	0.2749459511009225	HDACi	notreg
O60244	MED14	MED14_986	HCT116	CUDC101	0.7744730002887669	0.8736955739474632	0.2609618234898411	0.8240842871181151	0.0701609546808459	0.08513808087059159	-0.2791361914734502	0.43416476143707483	0.5834230216287192	0.36234542854275825	HDACi	notreg
O60244	MED14	MED14_986	HCT116	Panobinostat	0.7051689286745596	0.8449082403742354	0.17017569599914562	0.7750385845243974	0.09881061490118141	0.12749122027494483	-0.3676599595761652	0.33477818433841283	0.7691024645049405	0.47524285035063474	HDACi	notreg
O60244	MED14	MED14_986	HCT116	Ralimetinib	0.699971123303494	1.0762864339690537	0.45020625484900356	0.8881287786362738	0.26609510803593955	0.2996132029912711	-0.17115921242276297	0.6078410791619713	0.34658847551156036	0.21620995274159038	Ralimetinib	notreg
O60244	MED14	MED14_986	HCT116	TSA	0.6812012705746462	0.7146455559553796	0.135274243284468	0.697923413265013	0.023648680984654707	0.03388434967960434	-0.5188593641328534	0.29273652782155146	0.8687848868043557	0.5335230826856276	HDACi	notreg
O60244	MED14	MED14_986	HCT116	Vorinostat	0.7377995957262489	0.7463116228859301	0.1935204641585863	0.7420556093060895	0.006018912126254676	0.00811113351987606	-0.43040078908717305	0.3618699478380068	0.713273102990167	0.44144748218622026	HDACi	notreg
O60256	PRPSAP2	PRPSAP2_227	HCT116	Abexinostat	0.8905750518143816	1.065759386294903	0.7590870675635292	0.9781672190546423	0.12387403086882907	0.12663891046006237	-0.03184697789081421	0.8461388143397527	0.11970840751198963	0.07255838240267666	HDACi	notreg
O60256	PRPSAP2	PRPSAP2_227	HCT116	Belinostat	0.8719218744511188	1.066275724717858	0.7095875087403533	0.9690987995844884	0.1374289254733262	0.1418110573785153	-0.04528433904630272	0.8112948849902644	0.1489940382339469	0.09082126213074547	HDACi	notreg
O60256	PRPSAP2	PRPSAP2_227	HCT116	CUDC101	0.9688059858783855	0.8962159769860589	0.40621284615999875	0.9325109814322222	0.05132888753415591	0.055043735201188784	-0.10080737995967545	0.5694114274255095	0.39124634649452034	0.2445738213161425	HDACi	notreg
O60256	PRPSAP2	PRPSAP2_227	HCT116	Panobinostat	1.0503741173990937	1.097587961938482	0.09550553169955729	1.0739810396687879	0.033385229639688964	0.031085492580003884	0.10296852384728376	0.24098764634838618	1.0199714732642267	0.6180052199157537	HDACi	notreg
O60256	PRPSAP2	PRPSAP2_227	HCT116	Ralimetinib	0.6970175993255348	0.9495463598141182	0.24076330321008702	0.8232819795698265	0.17856479898611083	0.2168938509736516	-0.2805414469240508	0.41311831390006665	0.6184097068986999	0.3839255519383429	Ralimetinib	notreg
O60256	PRPSAP2	PRPSAP2_227	HCT116	TSA	0.9243685671127971	1.062919524968651	0.8896921516358188	0.9936440460407241	0.09797032183976578	0.09859699983121573	-0.009198968434344435	0.931965810830338	0.050760240516695934	0.03060001944867343	HDACi	notreg
O60256	PRPSAP2	PRPSAP2_227	HCT116	Vorinostat	0.9540520602803244	1.022903297189644	0.6863222653193883	0.9884776787349842	0.04868517651166132	0.049252681733761294	-0.01671970671935843	0.7946061109889082	0.16347191171912515	0.09984809928750658	HDACi	notreg
O60264	SMARCA5	SMARCA5_116	HCT116	Abexinostat	0.49965225667118124	0.5091303002166512	0.003442585166113083	0.5043912784439162	0.006701988863383182	0.013287281421794812	-0.9873847650073008	0.07416137572640372	2.46311530692712	1.1298222224336236	HDACi	notreg
O60264	SMARCA5	SMARCA5_116	HCT116	Belinostat	0.35682125992898717	0.5573738780563292	0.02720748064366014	0.4570975689926582	0.14181211626255966	0.31024473959702337	-1.1294259486900275	0.133943041097177	1.5653116711277193	0.8730798448896887	HDACi	down
O60264	SMARCA5	SMARCA5_116	HCT116	CUDC101	0.477652915553278	0.5476245744351594	0.004987202081035256	0.5126387449942187	0.04947743448625029	0.0965152067989092	-0.9639855739273551	0.07969880697417148	2.3021430338469235	1.0985481795877274	HDACi	notreg
O60264	SMARCA5	SMARCA5_116	HCT116	Panobinostat	0.670046487792379	0.7476787372330547	0.01302486639908222	0.7088626125127169	0.05489429001826735	0.0774399566986368	-0.496422054803541	0.10292588909010815	1.8852267227262456	0.9874753728098529	HDACi	notreg
O60264	SMARCA5	SMARCA5_116	HCT116	Ralimetinib	0.7629488634283832	1.0979959764778706	0.6587621772602661	0.9304724199531269	0.23691408565426836	0.2546169887187017	-0.10396470675935184	0.7745705158435857	0.1812713437443933	0.11093903852749835	Ralimetinib	notreg
O60264	SMARCA5	SMARCA5_116	HCT116	TSA	0.609685566821626	0.6867455896007427	0.009420480344458856	0.6482155782111844	0.05448966466550326	0.08406102305636179	-0.6254544023125107	0.09389526464377265	2.025926952235856	1.0273563096607956	HDACi	notreg
O60264	SMARCA5	SMARCA5_116	HCT116	Vorinostat	0.44617299315494713	0.532961931290622	0.006268579701815736	0.4895674622227846	0.061369046687715444	0.1253536058321388	-1.0304204184943286	0.08418056065089093	2.202830847931231	1.0747881861340005	HDACi	down
O60264	SMARCA5	SMARCA5_66	HCT116	Abexinostat	0.4332033654832752	0.9413023540201774	0.3479549538939992	0.6872528597517262	0.3592802403084694	0.5227773667442596	-0.5410870898882394	0.5175864139295927	0.45847697600037174	0.28601713193913747	HDACi	notreg
O60264	SMARCA5	SMARCA5_66	HCT116	Belinostat	0.9966139954853274	0.8359319270355651	0.3905874804846361	0.9162729612604462	0.11361938021590792	0.12400167310362459	-0.12615064810037846	0.5557435440677291	0.40828168128261505	0.25512557368888383	HDACi	notreg
O60264	SMARCA5	SMARCA5_66	HCT116	CUDC101	0.5392981736096861	0.7831448079078773	0.1125128112428899	0.6612214907587817	0.17242560868176718	0.26076830697668485	-0.596794479592792	0.2638718434213209	0.948798023905347	0.5786069489202953	HDACi	notreg
O60264	SMARCA5	SMARCA5_66	HCT116	Panobinostat	0.9059101169710652	0.966065423417915	0.19631678608085884	0.9359877701944901	0.04253622511292237	0.04544527873914818	-0.09543841550072198	0.3650737663667278	0.7070425644315245	0.43761937365533043	HDACi	notreg
O60264	SMARCA5	SMARCA5_66	HCT116	Ralimetinib	0.9766057869895343	0.9960256802201162	0.4192069145362608	0.9863157336048252	0.013731938193263196	0.01392245680100344	-0.019878547279125237	0.5809351843697663	0.37757156256970886	0.235872319659249	Ralimetinib	notreg
O60264	SMARCA5	SMARCA5_66	HCT116	TSA	0.8789246870510979	0.9638234994395191	0.22829539221524997	0.9213740932453085	0.06003252595453704	0.06515543077957354	-0.11814106138193027	0.3999292380848599	0.6415028539748786	0.3980168442417137	HDACi	notreg
O60264	SMARCA5	SMARCA5_66	HCT116	Vorinostat	0.8825159039605993	0.9987771323754204	0.4372894890107959	0.9406465181680099	0.08220910300119813	0.0873963826085355	-0.0882754147531038	0.5967878073326839	0.35923096152885065	0.22418005829381013	HDACi	notreg
O60271	SPAG9	SPAG9_217	HCT116	Abexinostat	2.6330376222236613	2.7397891083822743	0.00013818373597186337	2.686413365302968	0.07548469976449709	0.028098691265997365	1.4256813130261847	0.057099339861743134	3.859543069793453	1.2433689127009036	HDACi	up
O60271	SPAG9	SPAG9_217	HCT116	Belinostat	2.8693259081784626	3.1606380138814734	0.0025235351532878762	3.014981961029968	0.20598876538433125	0.06832172399265767	1.5921493703474292	0.07110272626672028	2.5979906410897526	1.1481137469510547	HDACi	up
O60271	SPAG9	SPAG9_217	HCT116	CUDC101	3.1599430162533184	3.8385611318739987	0.012976578248366722	3.4992520740636586	0.4798554713914196	0.13713086717818718	1.8070465951015233	0.10275275445020755	1.88683981013666	0.9882065273449142	HDACi	up
O60271	SPAG9	SPAG9_217	HCT116	Panobinostat	2.957909732564916	3.501668446342766	0.009948421872587127	3.229789089453841	0.3844954738415925	0.11904661982328105	1.6914399576332009	0.09521925751184007	2.0022458063281316	1.021275209332501	HDACi	up
O60271	SPAG9	SPAG9_217	HCT116	Ralimetinib	1.0515443890435794	1.3324212493326215	0.2637103808867172	1.1919828191881003	0.1986099325887682	0.16662147255112963	0.25336344146219003	0.4369758429966635	0.5788727739870656	0.35954257113766286	Ralimetinib	notreg
O60271	SPAG9	SPAG9_217	HCT116	TSA	2.7648772906818624	3.5096769887880406	0.022521304690915567	3.1372771397349517	0.526652917156572	0.16786942743638694	1.6495129791211993	0.12456242930073644	1.6474064538006046	0.9046129304526475	HDACi	up
O60271	SPAG9	SPAG9_217	HCT116	Vorinostat	2.5101987955708087	2.652162306460224	0.0005020266205447374	2.5811805510155166	0.10038336123095583	0.03889048412032312	1.368031060046505	0.06055256186088002	3.2992732532749858	1.217867477979108	HDACi	up
O60271	SPAG9	SPAG9_226	HCT116	Abexinostat	2.630116329168462	2.627617031286756	0.00582170238437805	2.628866680227609	0.0017672704803593274	0.0006722556505628182	1.394440979288961	0.08227657347462558	2.2349500002242606	1.0847238034144702	HDACi	up
O60271	SPAG9	SPAG9_226	HCT116	Belinostat	2.9053568863995407	3.1253038500744923	0.0006040809026084053	3.0153303682370165	0.1555259895159495	0.05157842442547395	1.5923160765884767	0.0621523765114843	3.218904893823403	1.2065422606491856	HDACi	up
O60271	SPAG9	SPAG9_226	HCT116	CUDC101	3.4977021398822346	4.429389163334117	0.009889930666901593	3.963545651608176	0.6588022122263363	0.16621537132012915	1.9867915932660596	0.09507434753648654	2.0048067530021734	1.0219366463242248	HDACi	up
O60271	SPAG9	SPAG9_226	HCT116	Panobinostat	3.0355450236966828	3.535481847408453	0.0025161055837997497	3.285513435552568	0.35350871821145635	0.10759618706353034	1.7161188417940392	0.07110272626672028	2.5992711384654426	1.1481137469510547	HDACi	up
O60271	SPAG9	SPAG9_226	HCT116	Ralimetinib	1.0865287950596008	1.5469301340860975	0.22681780511510327	1.3167294645728491	0.3255529088930025	0.2472435816560183	0.3969589597083611	0.3982705698703014	0.6443228564822817	0.39982178451498945	Ralimetinib	notreg
O60271	SPAG9	SPAG9_226	HCT116	TSA	3.2802671262386904	3.5386967772288873	0.000408385919530956	3.409481951733789	0.18273735867484098	0.05359681067732751	1.7695525479175165	0.05949364189350554	3.388929240080294	1.225529444996	HDACi	up
O60271	SPAG9	SPAG9_226	HCT116	Vorinostat	2.6130259945425824	2.6531796440053323	0.004136991601934312	2.633102819273957	0.02839291782449803	0.010783064609807753	1.396763857867237	0.07650375254771585	2.3833153607185293	1.1163172619601556	HDACi	up
O60271	SPAG9	SPAG9_276	HCT116	Abexinostat	1.771297884505432	2.2830188679245285	0.06929563580208466	2.02715837621498	0.361841377451092	0.17849684647072625	1.0194588069370898	0.2043665969088998	1.1592941161350219	0.6895900868329358	HDACi	up
O60271	SPAG9	SPAG9_276	HCT116	Belinostat	2.6197827329902803	3.062708102108768	0.019918435069097476	2.841245417549524	0.3131955320632372	0.11023177727933038	1.5065234522208062	0.11938299545107774	1.7007447857694227	0.9230575283799021	HDACi	up
O60271	SPAG9	SPAG9_276	HCT116	CUDC101	2.707833047455689	3.9977802441731414	0.07675386960943067	3.3528066458144155	0.9121304101714879	0.27204980976465654	1.7453692862429444	0.2147945511752252	1.1148997199855122	0.6679767398465378	HDACi	up
O60271	SPAG9	SPAG9_276	HCT116	Panobinostat	2.6769582618639225	3.4245283018867925	0.03920274143111701	3.0507432818753575	0.5286118447120701	0.1732731324371289	1.6091607831457	0.1560904722835158	1.406683561888293	0.8066236053359026	HDACi	up
O60271	SPAG9	SPAG9_276	HCT116	Ralimetinib	1.044596912521441	1.2475027746947835	0.34225849303483125	1.1460498436081124	0.14347611108527356	0.1251918595735481	0.19666979065895174	0.5124655852386062	0.4656457661818548	0.29033529445330886	Ralimetinib	notreg
O60271	SPAG9	SPAG9_276	HCT116	TSA	3.1252144082332762	2.6964483906770256	0.00799380437735993	2.9108313994551507	0.3031833585563751	0.10415696306324199	1.5414312784114748	0.0895206959379853	2.097246483905867	1.048076550241414	HDACi	up
O60271	SPAG9	SPAG9_276	HCT116	Vorinostat	2.392224128073185	1.8784683684794674	0.03749763190811487	2.1353462482763264	0.3632801814823634	0.1701270610214184	1.0944700230866622	0.1527074887713701	1.4259961584512824	0.8161396646309801	HDACi	up
O60271	SPAG9	SPAG9_332	HCT116	Abexinostat	1.915606162089752	1.224533375514078	0.13284967740803838	1.570069768801915	0.4886622536811428	0.3112360121767264	0.6508286692239758	0.28953160907255665	0.8766394958271243	0.5383040160594565	HDACi	notreg
O60271	SPAG9	SPAG9_332	HCT116	Belinostat	1.8912065831020954	1.365232521354002	0.0525936935791667	1.6282195522280487	0.37191982579030874	0.2284211765430376	0.7032952484704275	0.17808165731985767	1.2790663282410701	0.7493808112218575	HDACi	notreg
O60271	SPAG9	SPAG9_332	HCT116	CUDC101	1.8820208592479188	1.9615627965833597	0.06192116521323203	1.9217918279156394	0.056244643278605684	0.029266772010165216	0.942452069150549	0.19305805283051428	1.2081608798297572	0.7143120783863945	HDACi	notreg
O60271	SPAG9	SPAG9_332	HCT116	Panobinostat	1.539756961056358	1.4183011705156596	0.06228422061955058	1.4790290657860088	0.08588221310570072	0.058066616195983856	0.5646504044676086	0.19359712975730908	1.2056219656338736	0.7131010857662758	HDACi	notreg
O60271	SPAG9	SPAG9_332	HCT116	Ralimetinib	1.5823366185054062	0.9101550142360013	0.4621556347221738	1.2462458163707038	0.47530417056774854	0.3813887792634052	0.3175886615250805	0.6181494588789538	0.33521174756337496	0.2089065065960425	Ralimetinib	notreg
O60271	SPAG9	SPAG9_332	HCT116	TSA	1.4812936561094632	1.2213698196773173	0.07030952473814149	1.3513317378933902	0.18379390733319334	0.13600946546235362	0.43438188477730194	0.20583802448552982	1.152985837696849	0.686474394885304	HDACi	notreg
O60271	SPAG9	SPAG9_332	HCT116	Vorinostat	1.5483685771696487	1.1926605504587158	0.07966696937864785	1.3705145638141822	0.25152355780978625	0.18352490695887885	0.4547176590873357	0.21912961417727972	1.0987217035720276	0.6592989259323395	HDACi	notreg
O60271	SPAG9	SPAG9_586	HCT116	Abexinostat	2.470662726888983	2.622890139176784	0.0003246828449868363	2.5467764330328837	0.10764103551118423	0.042265600590232245	1.3486723192072085	0.05933276903132344	3.4885406572451845	1.2267053828784276	HDACi	up
O60271	SPAG9	SPAG9_586	HCT116	Belinostat	2.2666385253974957	2.9988155167308257	0.03251988583680959	2.6327270210641607	0.5177273156005617	0.19665058756881446	1.3965579407635678	0.14354751869361013	1.4878509876945334	0.8430043101475283	HDACi	up
O60271	SPAG9	SPAG9_586	HCT116	CUDC101	1.8702687491205854	1.7890139176784126	0.011754916260271597	1.829641333399499	0.0574558423169303	0.03140278986274132	0.871560863132068	0.10024921221484832	1.9297804603571191	0.9989190314966935	HDACi	notreg
O60271	SPAG9	SPAG9_586	HCT116	Panobinostat	2.958069508934853	3.4724607639917084	0.006371581003212085	3.2152651364632807	0.36372954463376145	0.113125832301922	1.684937709649344	0.08440847771235774	2.1957527912475423	1.073613932061611	HDACi	up
O60271	SPAG9	SPAG9_586	HCT116	Ralimetinib	0.983537357534825	1.0116967722830914	0.9306171837073991	0.9976170649089582	0.019911713122743677	0.019959274779006317	-0.0034419512424739888	0.9583162877277469	0.031228932545925722	0.01849113043656988	Ralimetinib	notreg
O60271	SPAG9	SPAG9_586	HCT116	TSA	2.435204727733221	2.867485934261178	0.008289196099210739	2.6513453309971995	0.3056689725154209	0.115288253454504	1.4067245898093201	0.09073064139231146	2.081487586048741	1.0422460190008533	HDACi	up
O60271	SPAG9	SPAG9_586	HCT116	Vorinostat	2.7920360208245394	2.9770506366597567	0.00028535349009463037	2.884543328742148	0.13082508947570615	0.04535383059499909	1.5283429342923411	0.0583449180061411	3.5446168113239946	1.2339969661483192	HDACi	up
O60271	SPAG9	SPAG9_733	HCT116	Abexinostat	1.8858517462580182	1.8801082543978351	0.010078125959408985	1.8829800003279267	0.0040612620420251945	0.002156826966466937	0.913017676754611	0.09548695123247941	1.9966202180050154	1.020055972865726	HDACi	notreg
O60271	SPAG9	SPAG9_733	HCT116	Belinostat	1.7897006414825372	1.9121592886139571	0.0025684333669430803	1.8509299650482471	0.08659133980155762	0.0467826127604458	0.8882503079642394	0.0711412234382883	2.590331696727382	1.1478786703854256	HDACi	notreg
O60271	SPAG9	SPAG9_733	HCT116	CUDC101	1.7914112615823234	1.6958824666537793	0.02719187009971541	1.7436468641180514	0.06754905869255265	0.03874010275969465	0.802107884740607	0.13391902186188068	1.5655609231201846	0.8731577314053188	HDACi	notreg
O60271	SPAG9	SPAG9_733	HCT116	Panobinostat	1.66831789023521	1.7581674076937948	0.004460150137518365	1.7132426489645023	0.06353320308130435	0.03708359882337994	0.776729496819606	0.07780333445039637	2.350650521826357	1.109001789869241	HDACi	notreg
O60271	SPAG9	SPAG9_733	HCT116	Ralimetinib	1.0155737704918033	1.109066305818674	0.27728468472190904	1.0623200381552387	0.06610920571995316	0.062230969336467046	0.08721846284939719	0.4505535428240473	0.5570741171673502	0.3462535909861723	Ralimetinib	notreg
O60271	SPAG9	SPAG9_733	HCT116	TSA	1.6931575196008553	1.8101681809394936	0.003227139277436415	1.7516628502701743	0.08273903210367377	0.047234564625785264	0.8087251202299751	0.07357551981252394	2.4911822908350767	1.1332666609182829	HDACi	notreg
O60271	SPAG9	SPAG9_733	HCT116	Vorinostat	1.7491090520313612	1.9203556930214576	0.002561257871027699	1.8347323725264095	0.12108966109951531	0.06599854175613415	0.8755696363722365	0.0711412234382883	2.591546693953894	1.1478786703854256	HDACi	notreg
O60292	SIPA1L3	SIPA1L3_1534	HCT116	Abexinostat	0.6424224432239869	0.5720557567775216	0.04353685284699792	0.6072391000007542	0.04975676115592312	0.0819393236632182	-0.7196634063061607	0.16356507157810887	1.3611429680505975	0.7863094319631402	HDACi	notreg
O60292	SIPA1L3	SIPA1L3_1534	HCT116	Belinostat	0.4385730542773737	0.6251783558336077	0.029917741595952316	0.5318757050554908	0.13194987413577366	0.24808404084184912	-0.9108389556480836	0.13879877277042932	1.5240711932084532	0.8576143738047	HDACi	notreg
O60292	SIPA1L3	SIPA1L3_1534	HCT116	CUDC101	0.4309534411953886	0.5091647459115355	0.010081742532667522	0.47005909355346204	0.05530374393023488	0.11765274768361635	-1.0890859580599703	0.09548695123247941	1.9964643977597547	1.020055972865726	HDACi	down
O60292	SIPA1L3	SIPA1L3_1534	HCT116	Panobinostat	0.5016575132353669	0.6219953901876852	0.018208562471340718	0.5618264517115261	0.08509172882657665	0.15145554034943803	-0.831803544373445	0.11572107669861405	1.7397243395102795	0.9365875342178726	HDACi	notreg
O60292	SIPA1L3	SIPA1L3_1534	HCT116	Ralimetinib	1.2636682994408985	1.4348589616946548	0.023741523706821494	1.3492636305677768	0.12105007815544697	0.0897156607597201	0.43217226181728235	0.12709318882080795	1.6244914119092566	0.8958777235356934	Ralimetinib	notreg
O60292	SIPA1L3	SIPA1L3_1534	HCT116	TSA	0.47479095542031563	0.49687191307211065	0.01068533836764514	0.4858314342462131	0.015613594890677244	0.03213788526241074	-1.0414722566962602	0.0971331019662998	1.9712117206805952	1.0126327417559617	HDACi	down
O60292	SIPA1L3	SIPA1L3_1534	HCT116	Vorinostat	0.4077977339072782	0.5421468554494567	0.015706065741837423	0.47497229467836743	0.09499917488893013	0.20000992890176855	-1.0740847319613462	0.10961937397201106	1.8039325890269873	0.9601126824798143	HDACi	down
O60292	SIPA1L3	SIPA1L3_172	HCT116	Abexinostat	1.0659758934235568	1.6896123260437375	0.24470488079415975	1.3777941097336472	0.4409775505007172	0.3200605572235798	0.4623603154304929	0.4171222564292226	0.6113573682827373	0.37973663684675313	HDACi	notreg
O60292	SIPA1L3	SIPA1L3_172	HCT116	Belinostat	0.846902093465849	1.6423956262425448	0.5615894522362532	1.244648859854197	0.5624988714164446	0.45193378595336353	0.315738786791691	0.7001741016618742	0.25058105771338285	0.15479395714332223	HDACi	notreg
O60292	SIPA1L3	SIPA1L3_172	HCT116	CUDC101	1.0266441108056672	0.9222166998011928	0.9020726429518231	0.9744304053034301	0.07384133046301854	0.07577896796028745	-0.037368944303117095	0.9397935008081361	0.044758487776449696	0.026967562689235395	HDACi	notreg
O60292	SIPA1L3	SIPA1L3_172	HCT116	Panobinostat	1.3465849016705436	1.6026341948310137	0.02916338412273513	1.4746095482507786	0.18105419151179067	0.12278110617591077	0.560333003713618	0.13752910561127055	1.5351620818439728	0.8616053813339859	HDACi	notreg
O60292	SIPA1L3	SIPA1L3_172	HCT116	Ralimetinib	0.9930217805032777	1.6237574552683898	0.33528362373040443	1.3083896178858336	0.4459974727626835	0.340875123637369	0.3877922167466827	0.5061325504957024	0.47458765831351674	0.29573573136127296	Ralimetinib	notreg
O60292	SIPA1L3	SIPA1L3_172	HCT116	TSA	1.2732078663565236	1.757952286282306	0.07563929564428831	1.5155800763194147	0.34276606647186014	0.22616163396939562	0.5998700795435111	0.213266471168438	1.1212525239732585	0.6710774170827379	HDACi	notreg
O60292	SIPA1L3	SIPA1L3_172	HCT116	Vorinostat	1.1569042080778178	1.8481610337972167	0.1849554167722226	1.5025326209375174	0.48879238900767447	0.3253123307916526	0.5873963131021234	0.3520502312261143	0.7329329450199182	0.45339536610160597	HDACi	notreg
O60307	MAST3	MAST3_711	HCT116	Abexinostat	1.4697828139754485	2.0470588235294116	0.1441422722671225	1.75842081875243	0.40819578097191744	0.23213770936898115	0.8142803722307006	0.30409177642656293	0.8412086359792654	0.5169953243506272	HDACi	notreg
O60307	MAST3	MAST3_711	HCT116	Belinostat	1.7138810198300283	2.089592760180995	0.05850844718283375	1.9017368900055116	0.2656683193735681	0.13969772620480542	0.9273176595836086	0.18782711720810866	1.2327814279339864	0.7262417070450193	HDACi	notreg
O60307	MAST3	MAST3_711	HCT116	CUDC101	1.886685552407932	2.128959276018099	0.02570309031370483	2.0078224142130154	0.1713133928680645	0.0853229805860158	1.005631672942056	0.13108938965097694	1.590014657777476	0.8824324585960538	HDACi	up
O60307	MAST3	MAST3_711	HCT116	Panobinostat	3.2870632672332394	2.320361990950226	0.051668995450863474	2.8037126290917325	0.683561027841409	0.2438056670818114	1.4873384856429441	0.1767162986313818	1.286769981930006	0.7527233934517009	HDACi	up
O60307	MAST3	MAST3_711	HCT116	Ralimetinib	0.7842304060434372	1.056108597285068	0.6724691387979064	0.9201695016642526	0.19224691268369007	0.2089255428874628	-0.12002845471103869	0.7846280101664135	0.17232764167100234	0.10533619219988469	Ralimetinib	notreg
O60307	MAST3	MAST3_711	HCT116	TSA	1.8711048158640229	2.2190045248868775	0.04075587068435847	2.04505467037545	0.2460022434228872	0.12029127973274369	1.0321394111989488	0.15871284446179512	1.3898098244164236	0.7993879248320929	HDACi	up
O60307	MAST3	MAST3_711	HCT116	Vorinostat	1.490084985835694	1.761990950226244	0.06721179847714584	1.626037968030969	0.19226655126562595	0.11824235045289183	0.7013609447748548	0.20139231730896145	1.1725544834379336	0.6959571008825228	HDACi	notreg
O60307	MAST3	MAST3_774	HCT116	Abexinostat	0.7686049034497721	1.7948975744627373	0.6240724970310312	1.2817512389562546	0.7256985071553222	0.566177340110291	0.35811629226236324	0.7484694322210197	0.2047649564206405	0.12582593171213535	HDACi	notreg
O60307	MAST3	MAST3_774	HCT116	Belinostat	1.0812540681275764	1.9289933391981906	0.27870396547986265	1.5051237036628835	0.599442187252172	0.3982677209809159	0.589882064610784	0.4520989580408989	0.5548568519764321	0.3447664938894161	HDACi	notreg
O60307	MAST3	MAST3_774	HCT116	CUDC101	0.958450857018876	1.1056931004147292	0.7513491590138036	1.0320719787168027	0.10411598878232796	0.10088054993197046	0.04554359064157204	0.8410137408783334	0.12415819536097181	0.07519690843646858	HDACi	notreg
O60307	MAST3	MAST3_774	HCT116	Panobinostat	1.7208722065523974	2.1715470654769384	0.013810322057715907	1.946209636014668	0.31867524885583365	0.16374148136908717	0.9606671184178207	0.10483093603912157	1.859796193524338	0.9795105363554047	HDACi	notreg
O60307	MAST3	MAST3_774	HCT116	Ralimetinib	0.6186808418311998	1.3041347241422647	0.8420684705275405	0.9614077829867322	0.4846890883727997	0.5041451681065584	-0.05677961216159304	0.9020477558410789	0.07465259357958492	0.044770469609673964	Ralimetinib	notreg
O60307	MAST3	MAST3_774	HCT116	TSA	1.294098502929052	1.9881865024506724	0.12269194854876414	1.641142502689862	0.490794331201943	0.29905649899233144	0.7147005155109651	0.27699931034877456	0.9111839361774218	0.5575213122066507	HDACi	notreg
O60307	MAST3	MAST3_774	HCT116	Vorinostat	1.0151876762855283	1.3344225210506475	0.2567190748982585	1.174805098668088	0.22573312352445063	0.19214516840314286	0.23242143210260943	0.42956805140674914	0.5905418609145211	0.36696802622310104	HDACi	notreg
O60333-4	KIF1B	KIF1B_1487	HCT116	Abexinostat	0.8909899888765295	1.187742044115171	0.8004606052779979	1.0393660164958503	0.2098353905902883	0.2018878693934343	0.055703793987207734	0.8747806332387963	0.09666003705059377	0.058100840369913344	HDACi	notreg
O60333-4	KIF1B	KIF1B_1487	HCT116	Belinostat	0.9596376926744001	1.2247853173935004	0.48868412607637235	1.0922115050339503	0.18748768345438163	0.17165876992712484	0.12725225892903014	0.6406300836097103	0.31097176792784337	0.19339267098140348	HDACi	notreg
O60333-4	KIF1B	KIF1B_1487	HCT116	CUDC101	1.6117908787541715	1.5029466240107763	0.03268982223883746	1.5573687513824739	0.07696451062225079	0.04941958065739377	0.6391105839823136	0.14383104615520798	1.4855874410256846	0.8421473606944131	HDACi	notreg
O60333-4	KIF1B	KIF1B_1487	HCT116	Panobinostat	1.3880502145240743	1.4408149520121232	0.006076119272552187	1.4144325832680988	0.0373103036853274	0.02637828350865657	0.5002234145548332	0.08333622734524186	2.2163737096442	1.0791661640686787	HDACi	notreg
O60333-4	KIF1B	KIF1B_1487	HCT116	Ralimetinib	0.8442714126807565	0.9883818824717966	0.2529086929998752	0.9163266475762766	0.10190149042922358	0.11120651210870863	-0.12606612010936422	0.425642584012771	0.5970362427908528	0.3709549289352741	Ralimetinib	notreg
O60333-4	KIF1B	KIF1B_1487	HCT116	TSA	1.300810424280947	1.5169220407476007	0.031075338701412426	1.4088662325142738	0.15281398949675717	0.10846593237176544	0.49453463872370557	0.14091397543001458	1.5075841291270964	0.851045932716389	HDACi	notreg
O60333-4	KIF1B	KIF1B_1487	HCT116	Vorinostat	0.8617511520737327	1.0170062300050513	0.39269154471363166	0.939378691039392	0.10978191841888132	0.11686651982430132	-0.09022122715974151	0.5576227939362068	0.40594844969404664	0.2536594819000284	HDACi	notreg
O60333-4	KIF1B	KIF1B_1659	HCT116	Abexinostat	0.8756362402443163	0.7727639000805803	0.046736385447093194	0.8242000701624483	0.07274172932630699	0.08825736851972085	-0.27893350845529796	0.1689586443861517	1.3303448786165168	0.7722195836276721	HDACi	notreg
O60333-4	KIF1B	KIF1B_1659	HCT116	Belinostat	0.9716661011197829	0.9347300564061242	0.21524758606334582	0.9531980787629535	0.026117727687237628	0.027400105255282126	-0.06915205120847838	0.38608153643930404	0.6670617103284171	0.4133209671256546	HDACi	notreg
O60333-4	KIF1B	KIF1B_1659	HCT116	CUDC101	0.8535799117746862	0.6836422240128929	0.07947199045083123	0.7686110678937895	0.12016409139552621	0.15633926756325486	-0.37967434372667125	0.21885392717150037	1.0997859095326594	0.6598456558883833	HDACi	notreg
O60333-4	KIF1B	KIF1B_1659	HCT116	Panobinostat	0.9740413980318968	0.7000805801772764	0.2946501466417465	0.8370609891045866	0.19371955208441471	0.23142824072071339	-0.2565953520720949	0.46779685829580403	0.530693338428715	0.3299426992207045	HDACi	notreg
O60333-4	KIF1B	KIF1B_1659	HCT116	Ralimetinib	0.652019002375297	0.9717969379532635	0.4196993531522968	0.8119079701642802	0.22611714672101507	0.27850095704229	-0.30061188781203857	0.5813973142950573	0.3770617001299553	0.23552697873953438	Ralimetinib	notreg
O60333-4	KIF1B	KIF1B_1659	HCT116	TSA	0.8875127248048864	0.8206285253827559	0.034876676269032986	0.8540706250938211	0.04729427096562186	0.055375128913286886	-0.2275727202878245	0.14763794608446082	1.4574649098288486	0.8308020052698621	HDACi	notreg
O60333-4	KIF1B	KIF1B_1659	HCT116	Vorinostat	0.8914149983033594	0.7990330378726833	0.04806695390091994	0.8452240180880213	0.06532391067983832	0.07728591389015109	-0.2425943310643989	0.17107277479799485	1.3181533991099312	0.7668191003115551	HDACi	notreg
O60341	KDM1A	KDM1A_166	HCT116	Abexinostat	0.7537511577647422	0.9284773521159021	0.33890760479583193	0.8411142549403221	0.12355007687662378	0.14688857803912714	-0.24962630886604492	0.5095447547478378	0.46991868585778135	0.2928176646773621	HDACi	notreg
O60341	KDM1A	KDM1A_166	HCT116	Belinostat	0.8907070083359062	0.9162801351428734	0.25118195582373976	0.9034935717393898	0.01808293138135	0.020014454941319683	-0.14641375838265136	0.4239444445466082	0.6000115622582837	0.3726910514441969	HDACi	notreg
O60341	KDM1A	KDM1A_166	HCT116	CUDC101	0.8185859833281878	0.8966958712706866	0.22295095040784685	0.8576409272994372	0.05523203144186228	0.06439994837440698	-0.22155434090713744	0.39415603881445976	0.6517906719754922	0.4043318152796927	HDACi	notreg
O60341	KDM1A	KDM1A_166	HCT116	Panobinostat	1.0971287434393333	0.8724159651835309	0.8386369133269393	0.9847723543114322	0.15889592932394683	0.16135295495277108	-0.022137833529688438	0.8998840179199092	0.07642602566560283	0.04581346125317676	HDACi	notreg
O60341	KDM1A	KDM1A_166	HCT116	Ralimetinib	0.8920037048471752	0.8930882437152838	0.16903428264139322	0.8925459742812295	0.0007668847881000192	0.0008592104050635535	-0.16400161184166	0.33347457734759617	0.7720252051375099	0.4769372692091996	Ralimetinib	notreg
O60341	KDM1A	KDM1A_166	HCT116	TSA	0.9726458783575179	0.9098665750443795	0.25457044750508717	0.9412562267009488	0.044391671090887264	0.04716215397212046	-0.08734059119749357	0.42745962385807373	0.5941920139989431	0.36910490073408403	HDACi	notreg
O60341	KDM1A	KDM1A_166	HCT116	Vorinostat	0.8471133065761037	0.9211475691461949	0.2877825446197543	0.8841304378611493	0.052350129103456856	0.05921086624966793	-0.177668865346143	0.46106663781132873	0.5409355516267265	0.33623630163362805	HDACi	notreg
O60341	KDM1A	KDM1A_69	HCT116	Abexinostat	1.0767676767676768	1.2022544981573813	0.2684597336062933	1.139511087462529	0.08873258235420513	0.07786899428227192	0.18841496211912623	0.4418506934233945	0.5711208451003819	0.35472445910500316	HDACi	notreg
O60341	KDM1A	KDM1A_69	HCT116	Belinostat	0.9724517906336089	1.260134402774767	0.3961522978406242	1.116293096704188	0.2034223258744723	0.18223021039462559	0.1587158745188995	0.560667715468947	0.40213782064965226	0.2512944508523881	HDACi	notreg
O60341	KDM1A	KDM1A_69	HCT116	CUDC101	0.7843893480257116	1.4925211359202253	0.7276703630668705	1.1384552419729683	0.5007247891939646	0.4398282609039573	0.1870775734658047	0.8243311029205034	0.13806531288757215	0.08389831343797882	HDACi	notreg
O60341	KDM1A	KDM1A_69	HCT116	Panobinostat	0.9572084481175389	1.1159765879037502	0.7520792822872977	1.0365925180106446	0.1122660282792037	0.10830295060845777	0.051848885688525366	0.841469144638114	0.12373637477409886	0.07496180429788467	HDACi	notreg
O60341	KDM1A	KDM1A_69	HCT116	Ralimetinib	1.0405876951331496	0.8796878387166702	0.8706488106999828	0.9601377669249099	0.11377337956403442	0.11849693188137278	-0.0586866667626363	0.9200023674139127	0.06015698888613564	0.03621105509631884	Ralimetinib	notreg
O60341	KDM1A	KDM1A_69	HCT116	TSA	1.0341597796143251	1.2393236505527856	0.26295821594299146	1.1367417150835553	0.14507276439506703	0.12762157178722308	0.18490448932421566	0.436198908086061	0.5801132554154135	0.36031542590264626	HDACi	notreg
O60341	KDM1A	KDM1A_69	HCT116	Vorinostat	0.833425160697888	1.2126598742683719	0.9611075163653453	1.02304251748313	0.26815943762702715	0.26211954346408595	0.03286610450397435	0.9769339871924141	0.017228026324860424	0.010134781180561634	HDACi	notreg
O60341	KDM1A	KDM1A_849	HCT116	Abexinostat	0.9202547770700636	1.155299313052012	0.799797348658847	1.0377770450610377	0.16620158527368112	0.1601515335732887	0.0534965298861341	0.8743335055222342	0.09702003989334607	0.058322878600507354	HDACi	notreg
O60341	KDM1A	KDM1A_849	HCT116	Belinostat	1.0690445859872613	1.020117762512267	0.1515477105169069	1.0445811742497642	0.03459648866108558	0.03311996186982152	0.06292460838125523	0.31297931618240193	0.8194506202820692	0.5044843626601513	HDACi	notreg
O60341	KDM1A	KDM1A_849	HCT116	CUDC101	1.0822929936305732	0.6736997055937194	0.5733839343320045	0.8779963496121463	0.2889190847181676	0.32906638489533263	-0.18771315331283553	0.709339828863849	0.2415544797339802	0.1491456541791557	HDACi	notreg
O60341	KDM1A	KDM1A_849	HCT116	Panobinostat	1.305732484076433	1.388370951913641	0.03753705806252002	1.347051717995037	0.05843422099455608	0.04337934484173337	0.4298052419380145	0.1528022568904202	1.4255397678702515	0.8158702311803729	HDACi	notreg
O60341	KDM1A	KDM1A_849	HCT116	Ralimetinib	0.7492993630573248	0.9084887144259078	0.22277239626054565	0.8288940387416164	0.11256386984541307	0.13580007164281416	-0.27074040758442647	0.3939474870773683	0.6521386236168927	0.4045616654649759	Ralimetinib	notreg
O60341	KDM1A	KDM1A_849	HCT116	TSA	1.1785987261146496	1.1501472031403337	0.015106287366690395	1.1643729646274916	0.02011826483022359	0.01727819645542858	0.21955324727801054	0.10822067040350479	1.8208422579824988	0.9656897800352892	HDACi	notreg
O60341	KDM1A	KDM1A_849	HCT116	Vorinostat	1.0629299363057325	1.2725711481844946	0.3167347272586578	1.1677505422451135	0.14823872253563844	0.12694382676169444	0.2237321150538883	0.48863493612667885	0.4993043173354512	0.3110154853269226	HDACi	notreg
O60343-2	TBC1D4	TBC1D4_105	HCT116	Abexinostat	0.6784137977863787	0.6750015099353748	0.04343505594930157	0.6767076538608767	0.002412851878805324	0.003565574979149531	-0.5633953887328418	0.16343063716205578	1.362159614729853	0.7866665261194155	HDACi	notreg
O60343-2	TBC1D4	TBC1D4_105	HCT116	Belinostat	0.7254702247572485	0.6926979525276318	0.044413325591850565	0.7090840886424401	0.023173495928453587	0.03268088552490276	-0.4959713714085091	0.16525063057846945	1.352486706400393	0.781856874618557	HDACi	notreg
O60343-2	TBC1D4	TBC1D4_105	HCT116	CUDC101	1.0009506348883004	0.7982122365162772	0.2973248875104988	0.8995814357022888	0.14335769629575734	0.15936044320861323	-0.1526742057776294	0.47045046608314456	0.5267687367550237	0.327486096868472	HDACi	notreg
O60343-2	TBC1D4	TBC1D4_105	HCT116	Panobinostat	0.7237047599646906	0.7857703690282056	0.12503145965598084	0.7547375644964481	0.0438870130472847	0.0581487064004368	-0.4059530136514162	0.2799623082454671	0.9029806987040941	0.552900434453748	HDACi	notreg
O60343-2	TBC1D4	TBC1D4_105	HCT116	Ralimetinib	1.1557683166972228	1.4629461859032433	0.3120890342250757	1.309357251300233	0.21720755434601147	0.16588868632324566	0.38885878281414044	0.4843101930329851	0.5057214907361588	0.3148763904797979	Ralimetinib	notreg
O60343-2	TBC1D4	TBC1D4_105	HCT116	TSA	0.7654647925578868	0.8116808600591894	0.14636460919199842	0.7885728263085381	0.03267969472994628	0.04144156841280754	-0.34268409788998133	0.30667702496400456	0.8345639225310714	0.5133187584325738	HDACi	notreg
O60343-2	TBC1D4	TBC1D4_105	HCT116	Vorinostat	0.7116181163848713	0.6828531738841578	0.04189730454571011	0.6972356451345145	0.020339885902695632	0.02917218309854418	-0.5202817679018786	0.16067325588569556	1.3778139163792735	0.7940564056750967	HDACi	notreg
O60343-2	TBC1D4	TBC1D4_317	HCT116	Abexinostat	0.4923076923076924	0.4895461499235084	0.006408303354751267	0.49092692111560043	0.0019527053463905498	0.003977588643851819	-1.026419812487658	0.08444122719038728	2.1932569379075546	1.0734454636857853	HDACi	down
O60343-2	TBC1D4	TBC1D4_317	HCT116	Belinostat	0.2620879120879121	0.5359510453850077	0.06244746323775794	0.39901947873645993	0.1936504786713717	0.48531585296183466	-1.325468919390707	0.19389090441801005	1.2044851989907293	0.7124425635552252	HDACi	down
O60343-2	TBC1D4	TBC1D4_317	HCT116	CUDC101	0.8923076923076922	0.6149923508414075	0.1638606412828266	0.7536500215745499	0.19609155847787293	0.26018914995609255	-0.4080333715999151	0.3276571065351547	0.7855253498241883	0.4845804082189572	HDACi	notreg
O60343-2	TBC1D4	TBC1D4_317	HCT116	Panobinostat	0.5873626373626374	0.5247322794492606	0.0074985947444901405	0.5560474584059489	0.044286350788689276	0.07964491181318827	-0.8467200732965459	0.08779345670439552	2.125020116861021	1.0565378510992418	HDACi	notreg
O60343-2	TBC1D4	TBC1D4_317	HCT116	Ralimetinib	0.6313186813186814	0.6726160122386537	0.02714874672093485	0.6519673467786675	0.029201622738417327	0.044790008092737824	-0.6171283847564136	0.13383699330241117	1.5662502141320507	0.8734238285223432	Ralimetinib	notreg
O60343-2	TBC1D4	TBC1D4_317	HCT116	TSA	0.8593406593406594	0.6144824069352371	0.1197230602499307	0.7369115331379483	0.17314093070536135	0.2349548391081426	-0.44043666194957654	0.2735223534916796	0.9218221906568376	0.5630071753583895	HDACi	notreg
O60343-2	TBC1D4	TBC1D4_317	HCT116	Vorinostat	0.3741758241758242	0.5568587455379909	0.043773529119777416	0.4655172848569075	0.12917633250215688	0.27748987353254473	-1.1030933582217024	0.16407503055541472	1.3587884381833284	0.7849575061931068	HDACi	down
O60343-2	TBC1D4	TBC1D4_341	HCT116	Abexinostat	0.6840753424657534	0.6419785742626637	0.031479713192395654	0.6630269583642086	0.02976691026244297	0.044895475043552686	-0.5928605640552851	0.14160861711426356	1.5019692330959258	0.848910318317805	HDACi	notreg
O60343-2	TBC1D4	TBC1D4_341	HCT116	Belinostat	0.5152886497064579	0.6247850813384473	0.013546373298365902	0.5700368655224526	0.0774256693227089	0.13582572287100486	-0.810872870370391	0.10424947578804446	1.8681769606810381	0.9819261201712987	HDACi	notreg
O60343-2	TBC1D4	TBC1D4_341	HCT116	CUDC101	0.674045988258317	0.7189525195080015	0.01632133561059578	0.6964992538831593	0.03175371276621757	0.04559044764108878	-0.5218062875305292	0.11119028737286606	1.7872443048604811	0.9539331473276477	HDACi	notreg
O60343-2	TBC1D4	TBC1D4_341	HCT116	Panobinostat	0.5917318982387475	0.640259224970242	0.010149641326056932	0.6159955616044948	0.03431400180469499	0.055704949748853205	-0.6990081388929216	0.09562025663771867	1.9935493048312207	1.0194500950242966	HDACi	notreg
O60343-2	TBC1D4	TBC1D4_341	HCT116	Ralimetinib	0.6460371819960861	0.7948684036503109	0.04302196611743985	0.7204527928231985	0.1052395660839805	0.1460742010195894	-0.47302419299684995	0.16267526204600716	1.3663097461000335	0.7886784850087786	Ralimetinib	notreg
O60343-2	TBC1D4	TBC1D4_341	HCT116	TSA	0.6876223091976517	0.6616849623065733	0.027921063927603545	0.6746536357521125	0.018340473872669356	0.02718502191457571	-0.5677810760308722	0.13527776278485712	1.554068037012919	0.8687735876857845	HDACi	notreg
O60343-2	TBC1D4	TBC1D4_341	HCT116	Vorinostat	0.5209148727984344	0.6032270863642375	0.00966940022734718	0.5620709795813359	0.058203524386854694	0.10355191159345775	-0.8311757661778948	0.09459754120846922	2.014600463459067	1.0241201516898728	HDACi	notreg
O60343-2	TBC1D4	TBC1D4_370	HCT116	Abexinostat	0.8194512665777841	0.7364069155600101	0.05840209438082568	0.7779290910688972	0.05872122374390394	0.07548403115150158	-0.3622894366238149	0.18763086687328	1.233571578200511	0.7266957149439763	HDACi	notreg
O60343-2	TBC1D4	TBC1D4_370	HCT116	Belinostat	0.7997333520454706	0.8720871961914308	0.24978889258373405	0.8359102741184508	0.051161893840523075	0.06120500659532903	-0.2585800019011452	0.42250972413617033	0.6024268773984061	0.3741632912348059	HDACi	notreg
O60343-2	TBC1D4	TBC1D4_370	HCT116	CUDC101	1.0326994596870396	0.9824605362064647	0.9332879467389725	1.0075799979467521	0.03552428347262659	0.035257035218065086	0.010894387695457199	0.9600252349037013	0.02998434297754378	0.017717351090233393	HDACi	notreg
O60343-2	TBC1D4	TBC1D4_370	HCT116	Panobinostat	0.971370430145253	0.8829867201202707	0.3192134713630054	0.9271785751327619	0.062496720705090464	0.06740526839302947	-0.10908086537088532	0.4907454265768271	0.4959187889530006	0.30914373904675896	HDACi	notreg
O60343-2	TBC1D4	TBC1D4_370	HCT116	Ralimetinib	1.0184548452740159	1.0923327486845402	0.6592509747160963	1.0553937969792782	0.052239566481426546	0.04949770088752211	0.07778140930547116	0.7749583883432272	0.18094921942074862	0.11072161645897233	Ralimetinib	notreg
O60343-2	TBC1D4	TBC1D4_370	HCT116	TSA	0.872500175426286	0.9545853169631672	0.5201770516664295	0.9135427461947265	0.05804296021538623	0.06353611854197139	-0.13045585833858145	0.6665511691275763	0.2838488112221812	0.17616650548980348	HDACi	notreg
O60343-2	TBC1D4	TBC1D4_370	HCT116	Vorinostat	0.8997263349940355	0.8683287396642446	0.22013064171547786	0.8840275373291401	0.02220145257064623	0.025113983030123882	-0.17783678483013163	0.3911007724421947	0.657319500373888	0.40771132629524476	HDACi	notreg
O60343-2	TBC1D4	TBC1D4_570	HCT116	Abexinostat	0.6768335273573923	0.6529642635819046	0.03643368154459175	0.6648988954696484	0.016878118277577767	0.025384488367447177	-0.5887931138133129	0.15071585118865427	1.4384969420241573	0.8218410693725432	HDACi	notreg
O60343-2	TBC1D4	TBC1D4_570	HCT116	Belinostat	0.5674039580908032	0.6878744061144392	0.08447338212553035	0.6276391821026213	0.08518547073009448	0.13572363415030764	-0.6719926755631013	0.22570513831305064	1.073280117288291	0.6464585538349416	HDACi	notreg
O60343-2	TBC1D4	TBC1D4_570	HCT116	CUDC101	0.5911525029103608	0.6959305928527164	0.08308833091461712	0.6435415478815386	0.07408929791801364	0.11512745084121871	-0.635894801161383	0.22403490678691768	1.0804599650876237	0.6496843091486277	HDACi	notreg
O60343-2	TBC1D4	TBC1D4_570	HCT116	Panobinostat	0.6104772991850989	0.5093988845279901	0.0191157134072645	0.5599380918565444	0.07147323243562732	0.12764488338103402	-0.8366607668399639	0.11752721684662745	1.7186094892715933	0.9298615482215865	HDACi	notreg
O60343-2	TBC1D4	TBC1D4_570	HCT116	Ralimetinib	0.789522700814901	0.6612270192109069	0.04795646228435913	0.725374860012904	0.09071874645913441	0.12506464100164788	-0.4632013495284585	0.17090537848997825	1.319152862000419	0.7672442695685382	Ralimetinib	notreg
O60343-2	TBC1D4	TBC1D4_570	HCT116	TSA	0.9066356228172292	0.716380913034497	0.12455192273359764	0.8115082679258632	0.1345303954400485	0.1657782190979954	-0.30132230136503707	0.27936031285263174	0.9046495637826629	0.5538352916124984	HDACi	notreg
O60343-2	TBC1D4	TBC1D4_570	HCT116	Vorinostat	0.6724097788125727	0.6240446188803966	0.029013095862315295	0.6482271988464847	0.03419933256121359	0.05275824991927373	-0.6254285391842386	0.13727488669536753	1.5374059270338072	0.862408906078589	HDACi	notreg
O60343-2	TBC1D4	TBC1D4_666	HCT116	Abexinostat	0.431712962962963	0.479038317054846	0.003563256467822086	0.4553756400089045	0.033464078800424985	0.07348675655942119	-1.1348709772782974	0.07448015501643551	2.4481529178815404	1.1279594281234848	HDACi	down
O60343-2	TBC1D4	TBC1D4_666	HCT116	Belinostat	0.45015432098765434	0.5083395942900075	0.00526202009676889	0.47924695763883096	0.041143201317286514	0.08584968701729925	-1.0611588214984808	0.08078476253484752	2.2788474975845676	1.0926705472834475	HDACi	down
O60343-2	TBC1D4	TBC1D4_666	HCT116	CUDC101	0.58125	0.4937640871525169	0.006994249937041029	0.5375070435762584	0.06186188223275063	0.11509036573950313	-0.8956444347602274	0.08619524846596052	2.155258852390187	1.0645166741044072	HDACi	notreg
O60343-2	TBC1D4	TBC1D4_666	HCT116	Panobinostat	0.5632716049382717	0.5869271224643126	0.0030752420575395414	0.5750993637012921	0.016726976855140737	0.02908536839179806	-0.798116853379058	0.07291514081129506	2.512120694484869	1.1371822811739063	HDACi	notreg
O60343-2	TBC1D4	TBC1D4_666	HCT116	Ralimetinib	0.6632716049382715	0.8587528174305034	0.16031302134902833	0.7610122111843874	0.13822609094782556	0.181634524277475	-0.3940084915214624	0.32352807589717514	0.7950312008501139	0.49008802510923255	Ralimetinib	notreg
O60343-2	TBC1D4	TBC1D4_666	HCT116	TSA	0.6873456790123457	0.4891810668670173	0.04639676560053068	0.5882633729396815	0.14012354103916377	0.23819864959284415	-0.7654658824051248	0.16845642725857188	1.3335122938158535	0.7735124143671529	HDACi	notreg
O60343-2	TBC1D4	TBC1D4_666	HCT116	Vorinostat	0.47029320987654327	0.4531179564237416	0.0006322130939545503	0.46170558315014243	0.012144738185073736	0.02630407477902293	-1.1149549166817554	0.06218978506142378	3.199136513600333	1.206280944180188	HDACi	down
O60343-2	TBC1D4	TBC1D4_673	HCT116	Abexinostat	0.4978105554275179	0.6288041148735533	0.02098919124947643	0.5633073351505355	0.09262643417605473	0.164433211492447	-0.8280058370212418	0.12145925565585187	1.6780042952268615	0.9155693847114522	HDACi	notreg
O60343-2	TBC1D4	TBC1D4_673	HCT116	Belinostat	0.48843819620496276	0.7247321045863695	0.0583293052084122	0.6065851503956661	0.16708502496956548	0.2754518880994342	-0.721217914618585	0.1875097043590824	1.2341131966532997	0.726976250920058	HDACi	notreg
O60343-2	TBC1D4	TBC1D4_673	HCT116	CUDC101	0.3685180917262042	0.5814830690098585	0.03201855425004135	0.47500058036803133	0.15058897959251097	0.31702904336629306	-1.0739988187204734	0.14271773800340418	1.4945982818921892	0.8455220462388647	HDACi	down
O60343-2	TBC1D4	TBC1D4_673	HCT116	Panobinostat	0.5512022739494508	0.6944706386626661	0.029037060289304587	0.6228364563060584	0.10130603221822206	0.16265270151180877	-0.6830747031475866	0.1373089602397795	1.537047353700517	0.8623011214979726	HDACi	notreg
O60343-2	TBC1D4	TBC1D4_673	HCT116	Ralimetinib	0.8210801259890912	0.8072010287183883	0.13251039347591884	0.8141405773537398	0.009814003796861733	0.012054433926829812	-0.29665016926499466	0.2891410760388027	0.8777500564274509	0.5388902070847932	Ralimetinib	notreg
O60343-2	TBC1D4	TBC1D4_673	HCT116	TSA	0.6011369747253592	0.7775396485212173	0.051446024475262225	0.6893383116232883	0.12473552686048972	0.18094965092939091	-0.5367158961201037	0.17639117776813415	1.28864817999124	0.7535231399662796	HDACi	notreg
O60343-2	TBC1D4	TBC1D4_673	HCT116	Vorinostat	0.4715372205577323	0.6232318902700386	0.02360048058828326	0.5473845554138854	0.10726432962342534	0.1959579030181464	-0.8693733655957767	0.12681146337806545	1.6270791531860642	0.8968414857538834	HDACi	notreg
O60487	MPZL2	MPZL2_214	HCT116	Abexinostat	0.19911835026897787	0.10567847748723504	0.003800427538510838	0.15239841387810646	0.06607196767717867	0.43354760719508095	-2.714080207161757	0.07526004016872324	2.420167543601207	1.1234355542190486	HDACi	down
O60487	MPZL2	MPZL2_214	HCT116	Belinostat	0.10751643753735804	0.16633142503481357	0.001382683465265261	0.13692393128608582	0.04158847649485282	0.3037341690690927	-2.868553474950207	0.06603789854017841	2.8592772306084773	1.1802067553202906	HDACi	down
O60487	MPZL2	MPZL2_214	HCT116	CUDC101	0.27473102211595934	0.3207488782299242	0.0012549880404992473	0.29773995017294175	0.03253953811385138	0.10928845153279176	-1.7478752822819386	0.0656861576495585	2.901360412804402	1.1825261417005088	HDACi	down
O60487	MPZL2	MPZL2_214	HCT116	Panobinostat	0.14577106993424985	0.21112486461395638	0.0017375491027841364	0.17844796727410311	0.0462121113942938	0.25896686916758305	-2.4864246273489763	0.06729821170834675	2.7600629134907275	1.1719964759768509	HDACi	down
O60487	MPZL2	MPZL2_214	HCT116	Ralimetinib	1.005827854154214	1.2805972458610553	0.3575209284333777	1.1432125500076347	0.19429130013841014	0.1699520357234642	0.1930936593126335	0.5263047830280186	0.446698530542346	0.27876268312116764	Ralimetinib	notreg
O60487	MPZL2	MPZL2_214	HCT116	TSA	0.15697848176927676	0.15580999535819282	0.0004408878082743426	0.1563942385637348	0.0008262446650017866	0.005283088895023904	-2.6767407289724674	0.05949364189350554	3.3556719104102046	1.225529444996	HDACi	down
O60487	MPZL2	MPZL2_214	HCT116	Vorinostat	0.19134787806335923	0.23897570787559957	0.0011426198344245103	0.2151617929694794	0.033677961433433955	0.15652389287447124	-2.2165061786433458	0.06542870965050343	2.942098241411167	1.184231644537216	HDACi	down
O60499	STX10	STX10_108	HCT116	Abexinostat	0.32293512938674224	0.7455841338704678	0.21997158897659788	0.534259631628605	0.2988579771321859	0.5593871583019762	-0.9043870828725252	0.3909866609481801	0.6576334080299608	0.40783805890954883	HDACi	notreg
O60499	STX10	STX10_108	HCT116	Belinostat	0.7734845799361928	0.7840099163309575	0.12974344201709448	0.7787472481335751	0.0074425367390077	0.009557063292159608	-0.36077293480665734	0.28563413692528894	0.8869145846761649	0.5441898900599742	HDACi	notreg
O60499	STX10	STX10_108	HCT116	CUDC101	0.6664303438496987	1.0096064456151224	0.5912141077365736	0.8380183947324105	0.2426621486994958	0.28956661360277275	-0.2549461830654003	0.7234406294232162	0.22825521121836548	0.1405971043125676	HDACi	notreg
O60499	STX10	STX10_108	HCT116	Panobinostat	0.8780574264445232	0.8227455841338704	0.17477343522890262	0.8504015052891969	0.03911137877778358	0.04599166221428893	-0.23378394431263277	0.3403005218182246	0.7575245774810038	0.46813738495472906	HDACi	notreg
O60499	STX10	STX10_108	HCT116	Ralimetinib	0.945054945054945	0.9200495816547877	0.5005790364482147	0.9325522633548664	0.01768146202628517	0.018960290721590153	-0.1007435137875729	0.6506320005436568	0.30052734199407133	0.18666458028294988	Ralimetinib	notreg
O60499	STX10	STX10_108	HCT116	TSA	0.6405529953917051	0.8441276727610783	0.2695188849326746	0.7423403340763917	0.14394903484574736	0.19391245260146955	-0.42984733699643934	0.44290850473443116	0.5694107988085781	0.3536859803073131	HDACi	notreg
O60499	STX10	STX10_108	HCT116	Vorinostat	0.5242821694434597	0.7118066315463277	0.13063725093768416	0.6180444004948937	0.1325998187912977	0.2145473993213425	-0.6942176093906792	0.28668941730687947	0.8839329672422702	0.5425883380617195	HDACi	notreg
O60502	OGA	OGA_364	HCT116	Abexinostat	0.9331713244228431	1.1530479896238652	0.6795832275085373	1.0431096570233542	0.15547628098832691	0.14905075410000346	0.06089082931311233	0.7899286365564756	0.16775734829972294	0.10241214181039139	HDACi	notreg
O60502	OGA	OGA_364	HCT116	Belinostat	1.3177399756986634	1.4948119325551232	0.017266359576990593	1.4062759541268934	0.1252087814511745	0.0890357124316416	0.4918797228502982	0.11373672602320706	1.7627992190210178	0.9440992773192964	HDACi	notreg
O60502	OGA	OGA_364	HCT116	CUDC101	0.7363304981773997	1.0233463035019454	0.4053392542934944	0.8798384008396726	0.20295082225270428	0.23066829324455312	-0.18468952536022454	0.5686281873803563	0.3921813358153204	0.24517161576705188	HDACi	notreg
O60502	OGA	OGA_364	HCT116	Panobinostat	1.1628189550425274	1.5285343709468224	0.14031887111320854	1.3456766629946748	0.25859985057038554	0.1921708666589315	0.42833180316385994	0.29914530689147567	0.8528839179295481	0.5241178061501078	HDACi	notreg
O60502	OGA	OGA_364	HCT116	Ralimetinib	0.9434993924665855	1.1219195849546044	0.6890089611509039	1.032709488710595	0.12616212800888726	0.12216613615742884	0.046434467037254755	0.7963387329625842	0.16177512968441915	0.09890216019635932	Ralimetinib	notreg
O60502	OGA	OGA_364	HCT116	TSA	1.2193195625759417	1.0635538261997406	0.3519708671842754	1.1414366943878411	0.11014300846812784	0.09649506539405425	0.1908508479766867	0.5212463166631092	0.45349328181934795	0.28295700090746867	HDACi	notreg
O60502	OGA	OGA_364	HCT116	Vorinostat	0.9137302551640339	1.019455252918288	0.46253138426872265	0.966592754041161	0.07475886285296561	0.07734266839929374	-0.04901991508972155	0.6184722317085682	0.3348587936226917	0.20867979463868297	HDACi	notreg
O60504	SORBS3	SORBS3_530	HCT116	Abexinostat	0.9430584430584431	0.5872361077408396	0.36503518441544247	0.7651472753996413	0.251604386200711	0.3288313169112396	-0.3861906306912659	0.5329224090418098	0.4376652734584815	0.2733360175737155	HDACi	notreg
O60504	SORBS3	SORBS3_530	HCT116	Belinostat	0.8674058674058673	0.7227614656636738	0.16627638759577096	0.7950836665347706	0.1022790373325763	0.12863933902496213	-0.3308214119197038	0.33035186248175347	0.7791694192407855	0.48102324035174915	HDACi	notreg
O60504	SORBS3	SORBS3_530	HCT116	CUDC101	1.0483945483945483	1.1889104586265469	0.1411338410244606	1.1186525035105475	0.09935975298964639	0.08882092756940722	0.16176194934342727	0.3002592220211514	0.8503688387755807	0.52250364500285	HDACi	notreg
O60504	SORBS3	SORBS3_530	HCT116	Panobinostat	0.7651882651882652	0.69813152147537	0.04268586523956353	0.7316598933318177	0.047416278203676554	0.06480644714274728	-0.45075491663500317	0.1620723493134516	1.3697159110336976	0.7902910725352077	HDACi	notreg
O60504	SORBS3	SORBS3_530	HCT116	Ralimetinib	1.636174636174636	1.1828439699102158	0.2546343725426616	1.409509303042426	0.32055318823538725	0.22742183222450052	0.4951930000146709	0.42751747898236847	0.5940829722533552	0.3690461245137948	Ralimetinib	notreg
O60504	SORBS3	SORBS3_530	HCT116	TSA	0.6986601986601987	0.6424411550594517	0.023190688825670287	0.6705506768598252	0.0397528669619104	0.059283911468216315	-0.5765817269759623	0.12608216072064346	1.6346863514592644	0.8993463571117251	HDACi	notreg
O60504	SORBS3	SORBS3_530	HCT116	Vorinostat	0.9373989373989374	0.641349187090512	0.3459101252378134	0.7893740622447247	0.20933878601167177	0.26519592677821197	-0.3412189798692802	0.515881927250045	0.46103672543706425	0.28744968637957163	HDACi	notreg
O60524	NEMF	NEMF_417	HCT116	Abexinostat	0.4958933230263794	0.8526403673554582	0.16863678000693103	0.6742668451909188	0.2522582542133495	0.3741222870626577	-0.5686084351638586	0.33312056904288495	0.773047698916388	0.47739855029883915	HDACi	notreg
O60524	NEMF	NEMF_417	HCT116	Belinostat	0.5422746159049183	0.9702567313713213	0.3137622253142325	0.7562656736381198	0.3026290560728575	0.40016235910459735	-0.4030349573870934	0.48591891887222266	0.5033993434931433	0.31343619169258286	HDACi	notreg
O60524	NEMF	NEMF_417	HCT116	CUDC101	0.6613199342931685	0.6960968482571489	0.014691552183943303	0.6787083912751587	0.024590991692671687	0.03623204311128389	-0.559136244756368	0.10718498063051925	1.8329323179394823	0.9698660661943103	HDACi	notreg
O60524	NEMF	NEMF_417	HCT116	Panobinostat	0.8052951976036333	0.8500313087038197	0.04858168867880543	0.8276632531537265	0.031633207522856574	0.03821990091057137	-0.27288418926884234	0.17187079002761324	1.3135273933773126	0.7647979267321016	HDACi	notreg
O60524	NEMF	NEMF_417	HCT116	Ralimetinib	0.6673108512899798	1.1628052598622418	0.7045148575281707	0.9150580555761108	0.35036745634146427	0.38289095889208546	-0.1280648172450622	0.8077509440395284	0.15210984361287905	0.09272252573876986	Ralimetinib	notreg
O60524	NEMF	NEMF_417	HCT116	TSA	0.7364962798338004	0.9068044249634732	0.1103786265429409	0.8216503523986368	0.12042604431249436	0.14656604717680172	-0.28340349924646263	0.26118568046294477	0.9571150142255745	0.5830506369926729	HDACi	notreg
O60524	NEMF	NEMF_417	HCT116	Vorinostat	0.6961059039520727	0.8098518054685869	0.03450393876209947	0.7529788547103298	0.0804304982945044	0.10681641030337556	-0.4093187434468412	0.14695703513112196	1.4621313256511692	0.8328096185366397	HDACi	notreg
O60551	NMT2	NMT2_38	HCT116	Abexinostat	1.2796943393426814	1.058509285169168	0.47071887702398985	1.1691018122559247	0.1564014517032052	0.13377915427349268	0.2254005737025685	0.6253127581267499	0.32723838503105274	0.2039027104085322	HDACi	notreg
O60551	NMT2	NMT2_38	HCT116	Belinostat	1.0559017731285703	1.2134316967692698	0.19224441404894282	1.1346667349489201	0.11139047724613764	0.09817021493201011	0.18226862312157854	0.3603095634896796	0.7161462704236172	0.44332421049559745	HDACi	notreg
O60551	NMT2	NMT2_38	HCT116	CUDC101	0.8569997774315603	1.0886966844738402	0.7180920223406966	0.9728482309527002	0.16383445414954523	0.16840700217864799	-0.03971333975779618	0.8174175111624568	0.14381989805024173	0.0875560628321977	HDACi	notreg
O60551	NMT2	NMT2_38	HCT116	Panobinostat	1.051672972772461	1.0458746714152463	0.6692505428576809	1.0487738220938536	0.0041000182090496825	0.0039093445342334035	0.0687035807498105	0.7823222703859577	0.17441126786609562	0.106614306507056	HDACi	notreg
O60551	NMT2	NMT2_38	HCT116	Ralimetinib	1.354774093033608	1.1351649283473246	0.34184159850556606	1.2449695106904664	0.15528712956038432	0.12473167272527123	0.31611041111722926	0.5120929437408472	0.46617508935619023	0.2906512083786992	Ralimetinib	notreg
O60551	NMT2	NMT2_38	HCT116	TSA	0.9468432376289043	1.0751717120325617	0.9289682777072148	1.011007474830733	0.09074193447015041	0.08975396990545773	0.015793663770467366	0.9572955086934688	0.03199911598690911	0.018953978644769984	HDACi	notreg
O60551	NMT2	NMT2_38	HCT116	Vorinostat	1.119333778470213	1.0158992622742304	0.6618997590966509	1.0676165203722219	0.07313924781092912	0.06850704013593692	0.09439353512855467	0.776892236559756	0.17920777697648013	0.10963921841042223	HDACi	notreg
O60566-3	BUB1B	BUB1B_1057	HCT116	Abexinostat	1.6194029850746265	1.7493881546744985	0.013085054719203586	1.6843955698745625	0.09191339487775292	0.05456758288945022	0.7522309861952774	0.10306261267808639	1.8832244568835972	0.9868988521981189	HDACi	notreg
O60566-3	BUB1B	BUB1B_1057	HCT116	Belinostat	1.9577114427860696	2.141458639255996	0.010573129019054064	2.049585041021033	0.12992888864790197	0.06339277758544523	1.035331851262763	0.09677173443527434	1.975796468264013	1.0142514750404643	HDACi	up
O60566-3	BUB1B	BUB1B_1057	HCT116	CUDC101	1.2910447761194028	1.0469897209985317	0.274797394282923	1.1690172485589674	0.1725729844588246	0.14762227389848448	0.22529621663338636	0.44812320812749884	0.5609873897126082	0.3486025635613919	HDACi	notreg
O60566-3	BUB1B	BUB1B_1057	HCT116	Panobinostat	2.0402985074626865	1.9960841899167892	9.502943790281564e-05	2.018191348689738	0.03126424376223935	0.01549121879971238	1.013062965682407	0.057099339861743134	4.022141839570696	1.2433689127009036	HDACi	up
O60566-3	BUB1B	BUB1B_1057	HCT116	Ralimetinib	1.3363184079601989	1.1771904062652963	0.06692397822159146	1.2567544071127474	0.11252048907513004	0.08953259955828066	0.32970274820062206	0.20093583991401695	1.1744182507889505	0.6969425934226084	Ralimetinib	notreg
O60566-3	BUB1B	BUB1B_1057	HCT116	TSA	1.646268656716418	1.9123837493881548	0.03403319613170715	1.7793262030522863	0.18817178660427164	0.10575451891928449	0.8313310234688855	0.1461198106499999	1.4680972634465408	0.8352908992421731	HDACi	notreg
O60566-3	BUB1B	BUB1B_1057	HCT116	Vorinostat	1.6218905472636815	1.9593734703866863	0.049712417045642936	1.790632008825184	0.23863646347493497	0.1332694056058464	0.840468880823844	0.17369067255546938	1.30353512070598	0.760223503179018	HDACi	notreg
O60583	CCNT2	CCNT2_479	HCT116	Abexinostat	0.5751971716072884	0.6507561097971762	0.007628903151253391	0.6129766407022323	0.053428237573324856	0.08716194716998826	-0.706095998108607	0.08817811381153629	2.1175378984278965	1.0546391952579697	HDACi	notreg
O60583	CCNT2	CCNT2_479	HCT116	Belinostat	0.6762986129997279	0.7398408944313051	0.00995325537868933	0.7080697537155165	0.04493117809233224	0.06345586413847072	-0.4980366040953665	0.09521925751184007	2.0020348527443503	1.021275209332501	HDACi	notreg
O60583	CCNT2	CCNT2_479	HCT116	CUDC101	0.6119118846886048	0.8082849566401491	0.07308356556188866	0.710098420664377	0.13885673081937078	0.1955457536287078	-0.4939090967997833	0.20984878695544587	1.136180272675839	0.678093536912719	HDACi	notreg
O60583	CCNT2	CCNT2_479	HCT116	Panobinostat	0.7834511830296437	0.7462194510141189	0.03764678655222187	0.7648353170218813	0.026326810183497844	0.03442154094819951	-0.3867789521702478	0.15303543109846401	1.4242720883131659	0.8152080087305332	HDACi	notreg
O60583	CCNT2	CCNT2_479	HCT116	Ralimetinib	0.7616943160184932	0.9080484483623593	0.10105978071342431	0.8348713821904263	0.10348799943502113	0.12395681735251585	-0.2603741375023884	0.24850891061923938	0.9954216484592875	0.6046580344421736	Ralimetinib	notreg
O60583	CCNT2	CCNT2_479	HCT116	TSA	0.6403997824313298	0.7288038414677847	0.013480149821732753	0.6846018119495572	0.06251110962909313	0.09131017262586369	-0.5466629841242141	0.10408140191679356	1.8703052809171516	0.9826268667094686	HDACi	notreg
O60583	CCNT2	CCNT2_479	HCT116	Vorinostat	0.6371362523796572	0.7116749086218017	0.00992347353712685	0.6744055805007294	0.052706789289353365	0.07815295545185122	-0.5683116206960114	0.09516129170298016	2.003336284100107	1.0215396715562803	HDACi	notreg
O60664	PLIN3	PLIN3_31	HCT116	Abexinostat	0.7439065483544873	1.13808337109198	0.7860144286151814	0.9409949597232337	0.27872510434424874	0.29620254759518333	-0.08774109945934196	0.8647976447948406	0.10456948168267796	0.06308550181838775	HDACi	notreg
O60664	PLIN3	PLIN3_31	HCT116	Belinostat	1.1058070313377513	1.0826914363389215	0.03006385368854437	1.0942492338383363	0.016345193974834367	0.014937359304789968	0.12994137384397422	0.13910183833406387	1.5219553508150119	0.8566671304460253	HDACi	notreg
O60664	PLIN3	PLIN3_31	HCT116	CUDC101	0.6201280467258228	0.8193248753964658	0.10092220126166386	0.7197264610611442	0.14085342834386658	0.19570411255436723	-0.47447939423957447	0.2483344546008571	0.9960132854496678	0.6049630210618436	HDACi	notreg
O60664	PLIN3	PLIN3_31	HCT116	Panobinostat	0.7750196562956306	1.0394200271862257	0.5429262637022428	0.9072198417409282	0.18695929520497803	0.2060793719482685	-0.14047590118107045	0.6852003584269949	0.26525914912518095	0.16418241852785617	HDACi	notreg
O60664	PLIN3	PLIN3_31	HCT116	Ralimetinib	0.9820285297090869	0.5967376529225192	0.3965434595471249	0.7893830913158031	0.2724417917050926	0.34513254046392877	-0.34120247803295994	0.5610509288162349	0.40170920883264577	0.2509977143232391	Ralimetinib	notreg
O60664	PLIN3	PLIN3_31	HCT116	TSA	0.7928788048972257	0.8132079746261894	0.001637222779042521	0.8030433897617075	0.014374893771242523	0.01790051939224365	-0.31645015384107594	0.066978844404442	2.785892221549582	1.1740623496761688	HDACi	notreg
O60664	PLIN3	PLIN3_31	HCT116	Vorinostat	0.8382567673817813	0.9355459900317173	0.12854261032864034	0.8869013787067493	0.0687938690721376	0.07756653752466883	-0.1731544056496669	0.2841514230587555	0.8909528850712249	0.5464501646235888	HDACi	notreg
O60716	CTNND1	CTNND1_230	HCT116	Abexinostat	0.7515545914678234	1.0401323955316508	0.608123328340539	0.8958434934997371	0.20405532215345518	0.22778010180805655	-0.15868138366903395	0.7366820048820365	0.21600833621035173	0.1327199386368814	HDACi	notreg
O60716	CTNND1	CTNND1_230	HCT116	Belinostat	0.7958062183658713	1.0330988829127015	0.6198262952994702	0.9144525506392864	0.16779125222688826	0.18348819969892013	-0.1290197819208815	0.7451851950810168	0.207730003344849	0.12773578200779953	HDACi	notreg
O60716	CTNND1	CTNND1_230	HCT116	CUDC101	1.373825018076645	1.1071576334298716	0.15586247683395468	1.2404913257532582	0.18856231600501486	0.15200615440862916	0.3109116470912778	0.3182978216343984	0.8072584266033663	0.497166333591996	HDACi	notreg
O60716	CTNND1	CTNND1_230	HCT116	Panobinostat	0.9392624728850325	1.0026203282305888	0.6817703851214377	0.9709414005578106	0.04480076915627919	0.04614157881262548	-0.042543867909999596	0.791395687466006	0.1663618676681128	0.10160632065429688	HDACi	notreg
O60716	CTNND1	CTNND1_230	HCT116	Ralimetinib	1.078524945770065	1.4489035995035167	0.3411570210860262	1.2637142726367907	0.2618972576616679	0.20724404506028782	0.33767030524929226	0.5115152543740028	0.46704568641678457	0.29114141025745194	Ralimetinib	notreg
O60716	CTNND1	CTNND1_230	HCT116	TSA	1.0757772957339118	1.0893669838642945	0.1759089701829039	1.0825721397991033	0.009609360631203975	0.008876415970752045	0.11446316561035738	0.34156351445052846	0.7547120138591518	0.4665285265049152	HDACi	notreg
O60716	CTNND1	CTNND1_230	HCT116	Vorinostat	1.0231381055676065	1.0204109777961659	0.5771719213263794	1.0217745416818862	0.0019283705403478654	0.0018872759710509934	0.03107689541391214	0.712145960996417	0.2386948049341031	0.14743098451106518	HDACi	notreg
O60716	CTNND1	CTNND1_252	HCT116	Abexinostat	0.7090561071898552	0.7568690524058437	0.0457372532634125	0.7329625797978494	0.03380885779072632	0.046126308112551646	-0.44818854907688377	0.16741912509926046	1.3397299203668276	0.7761949319422597	HDACi	notreg
O60716	CTNND1	CTNND1_252	HCT116	Belinostat	0.5580811101806435	0.8532368315239244	0.130481036480669	0.705658970852284	0.20870661206784089	0.29576129644574384	-0.5029569651127169	0.2865077670252302	0.8844526021206983	0.5428636001172696	HDACi	notreg
O60716	CTNND1	CTNND1_252	HCT116	CUDC101	0.6242373489651872	0.6288701246481705	0.029637231166830903	0.6265537368066789	0.0032758671011536016	0.00522838969543064	-0.6744898463140712	0.13834633571634394	1.5281623723909434	0.8590323392281006	HDACi	notreg
O60716	CTNND1	CTNND1_252	HCT116	Panobinostat	0.7788012920205766	0.9710494571773222	0.21712219804990313	0.8749253745989494	0.13593998125300616	0.15537322976295972	-0.1927681251278909	0.3880080617085725	0.6632957730552304	0.4111592509027633	HDACi	notreg
O60716	CTNND1	CTNND1_252	HCT116	Ralimetinib	0.4389281014475415	1.0959656882455435	0.4784112662374399	0.7674468948465425	0.464595733119312	0.6053783476604097	-0.38186117136510866	0.6316598634880802	0.32019860157997204	0.19951671788073805	Ralimetinib	notreg
O60716	CTNND1	CTNND1_252	HCT116	TSA	0.6561789687761694	0.6429433051869723	0.039284698972929105	0.6495611369815708	0.009359027477425178	0.01440823187316194	-0.6224627757281547	0.1561701722807919	1.4057765703769631	0.8064019106050495	HDACi	notreg
O60716	CTNND1	CTNND1_252	HCT116	Vorinostat	0.6347649240339753	0.74976544699102	0.034831943451526445	0.6922651855124977	0.08131764962292552	0.11746603949572366	-0.5306032990242506	0.1475422125875081	1.4580222933647047	0.8310837080178021	HDACi	notreg
O60716	CTNND1	CTNND1_269	HCT116	Abexinostat	0.6285193437310108	1.0330898152127201	0.4335635810643258	0.8308045794718655	0.2860745238525554	0.3443343126904888	-0.267418926414068	0.5935967216183348	0.36294720526826013	0.2265085062920322	HDACi	notreg
O60716	CTNND1	CTNND1_269	HCT116	Belinostat	0.7093376544460199	1.077567683712935	0.5575408230748906	0.8934526690794775	0.2603779507311566	0.29142892482421423	-0.16253679079459915	0.6970064279240413	0.2537233281236095	0.15676321673833374	HDACi	notreg
O60716	CTNND1	CTNND1_269	HCT116	CUDC101	1.0342313145635003	1.1495487752470992	0.1466435495276242	1.0918900449052997	0.0815417584385859	0.07467945954728258	0.1268275818467678	0.3070136489339611	0.8337370357599436	0.5128423166239926	HDACi	notreg
O60716	CTNND1	CTNND1_269	HCT116	Panobinostat	1.0860846668017015	1.2681564245810057	0.11110013081123939	1.1771205456913536	0.1287441745883006	0.10937212425655674	0.23526207038991248	0.26212240244831186	0.9542854297129039	0.5814958602288569	HDACi	notreg
O60716	CTNND1	CTNND1_269	HCT116	Ralimetinib	0.8950779825805145	1.5055865921787708	0.553934340740466	1.2003322873796427	0.43169477781969756	0.3596460599773574	0.26343384166219425	0.6940725128140194	0.2565417102608116	0.15859515451648654	Ralimetinib	notreg
O60716	CTNND1	CTNND1_269	HCT116	TSA	1.0380798055499292	1.0418994413407823	0.43481731314846106	1.0399896234453556	0.0027008903693750636	0.0025970358823652023	0.05656913386770425	0.5946527457728182	0.36169317191061273	0.2257365714477427	HDACi	notreg
O60716	CTNND1	CTNND1_269	HCT116	Vorinostat	1.0220781851326717	0.9565964761495489	0.9005503429158753	0.9893373306411103	0.046302560465650185	0.0468015903490119	-0.015465579701331661	0.9389166244951961	0.045492004066612184	0.027372971236883537	HDACi	notreg
O60716	CTNND1	CTNND1_291	HCT116	Abexinostat	0.6091128685351247	0.8505819440075496	0.12008613242301545	0.7298474062713372	0.17074442071339788	0.23394536891718404	-0.4543332325764568	0.2739264780432383	0.920507142138266	0.5623659863211173	HDACi	notreg
O60716	CTNND1	CTNND1_291	HCT116	Belinostat	0.7035174216604348	0.8691761909754989	0.0846008410248575	0.7863468063179668	0.11713843914569977	0.1489653651601832	-0.3467623633117345	0.22589098543965702	1.072625319577534	0.6461010999868061	HDACi	notreg
O60716	CTNND1	CTNND1_291	HCT116	CUDC101	0.7815095463419477	0.6869385900527768	0.06798671200666427	0.7342240681973622	0.06687176449536932	0.09107814275218493	-0.4457076874781608	0.20245928435803384	1.1675759617953159	0.693662302605087	HDACi	notreg
O60716	CTNND1	CTNND1_291	HCT116	Panobinostat	0.9688296217861753	0.9154520988431023	0.4362171194615576	0.9421408603146388	0.03774360843598742	0.04006153434782831	-0.08598532030944923	0.5958748039885005	0.36029729441574676	0.22484497792494212	HDACi	notreg
O60716	CTNND1	CTNND1_291	HCT116	Ralimetinib	0.8395486582177957	1.2308203138652964	0.8765288758275125	1.035184486041546	0.2766708409944355	0.26726718254095977	0.049887901424278826	0.9238676493527547	0.05723377220454828	0.034390240114014974	Ralimetinib	notreg
O60716	CTNND1	CTNND1_291	HCT116	TSA	0.8632738823996559	0.8116109188773548	0.10147230135964853	0.8374424006385053	0.03653123184281231	0.04362238144970829	-0.2559381297082477	0.2490962383993587	0.9936524898524881	0.6036328306920619	HDACi	notreg
O60716	CTNND1	CTNND1_291	HCT116	Vorinostat	0.6419708149961947	0.7381426723987278	0.016132902248103487	0.6900567436974612	0.06800377252863682	0.0985480877474787	-0.5352130946125198	0.1106858269458332	1.7922874976478436	0.9559079859260098	HDACi	notreg
O60716	CTNND1	CTNND1_310	HCT116	Abexinostat	0.7386324259808262	0.4893458870168484	0.06825167899834918	0.6139891564988373	0.17627220215995323	0.2870933473241022	-0.703714918124959	0.20282103146584385	1.165886660466706	0.6928870129679913	HDACi	notreg
O60716	CTNND1	CTNND1_310	HCT116	Belinostat	0.6572017094675239	0.6086719524281468	0.04405980519430921	0.6329368309478354	0.034315720291879154	0.054216658936549304	-0.6598665734736441	0.16456620713085848	1.3559574273673571	0.7836593402253351	HDACi	notreg
O60716	CTNND1	CTNND1_310	HCT116	CUDC101	0.7605975436029723	0.6408655434423522	0.05816178593872694	0.7007315435226622	0.08466330923860321	0.1208213188362986	-0.513066254086943	0.18727426274480263	1.2353622663267059	0.7275219039699102	HDACi	notreg
O60716	CTNND1	CTNND1_310	HCT116	Panobinostat	0.683960266430524	0.6423191278493559	0.05401725972112467	0.6631396971399399	0.02944473146707276	0.04440200397301679	-0.5926152741101937	0.18045192310890257	1.2674674512144752	0.7436384852246788	HDACi	notreg
O60716	CTNND1	CTNND1_310	HCT116	Ralimetinib	1.1246871751434182	1.0749091509745623	0.41757133222424425	1.0997981630589901	0.03519837844386587	0.03200439828519511	0.13723878204810958	0.5793875749645124	0.3792693248625636	0.23703082252923585	Ralimetinib	notreg
O60716	CTNND1	CTNND1_310	HCT116	TSA	0.7884918954298694	0.6545920052857616	0.06694845242587524	0.7215419503578155	0.09468152032103243	0.13122108877256475	-0.4708448196250932	0.20096280708798167	1.1742594576463081	0.6968843115898611	HDACi	notreg
O60716	CTNND1	CTNND1_310	HCT116	Vorinostat	0.6602625803719246	0.6682854311199207	0.07035057437906267	0.6642740057459227	0.005673012168355554	0.008540168844910993	-0.5901496346558872	0.2058817236003407	1.1527323524063624	0.6863822045806809	HDACi	notreg
O60716	CTNND1	CTNND1_320	HCT116	Abexinostat	0.8623759486281378	1.018391172237326	0.38701098738338	0.940383560432732	0.11031942258239251	0.11731321901419388	-0.088678776536029	0.552605727329308	0.41227670502699076	0.2575846182710732	HDACi	notreg
O60716	CTNND1	CTNND1_320	HCT116	Belinostat	0.8171336835960304	0.91388133695826	0.09902664161512165	0.8655075102771452	0.06841092175631801	0.07904139587929405	-0.20838175652874302	0.24587750398988834	1.0042479493429648	0.6092812042420878	HDACi	notreg
O60716	CTNND1	CTNND1_320	HCT116	CUDC101	0.9874489200233508	0.9578602270909964	0.7556396162686146	0.9726545735571737	0.020922365418914297	0.021510581441464283	-0.04000055452246552	0.8439067408842194	0.12168528119510282	0.07370554408192481	HDACi	notreg
O60716	CTNND1	CTNND1_320	HCT116	Panobinostat	0.8450087565674256	1.1527266911882297	0.9509076115262789	0.9988677238778276	0.21758943826308927	0.2178360888650586	-0.0016344546480803355	0.9707178840258315	0.02186167628387288	0.012906969075594396	HDACi	notreg
O60716	CTNND1	CTNND1_320	HCT116	Ralimetinib	0.5525394045534151	1.2100591715976332	0.6919898092403449	0.8812992880755242	0.4649366860411656	0.5275582226515111	-0.18229605519927336	0.7984875664940588	0.15990030124161386	0.09773184201148671	Ralimetinib	notreg
O60716	CTNND1	CTNND1_320	HCT116	TSA	0.8701109165207239	1.0019190788421557	0.32101078974445474	0.9360149976814398	0.09320244539322159	0.0995736666870607	-0.09539644872473738	0.4923676588575758	0.4934803699386613	0.30771048141288776	HDACi	notreg
O60716	CTNND1	CTNND1_320	HCT116	Vorinostat	0.8115878575598365	1.0825203902126979	0.6234826207003307	0.9470541238862672	0.19157823108288397	0.20228857702106454	-0.07848121720740679	0.7480134820575357	0.2051756477814925	0.1260905744210657	HDACi	notreg
O60716	CTNND1	CTNND1_349	HCT116	Abexinostat	0.6406779661016948	0.45727956254272045	0.054318182997607795	0.5489787643222076	0.12968225481533782	0.23622453771130658	-0.865177751120601	0.18086560879138674	1.2650547661080915	0.7426440054566738	HDACi	notreg
O60716	CTNND1	CTNND1_349	HCT116	Belinostat	1.0432203389830508	0.5611756664388243	0.3573273128920802	0.8021980027109376	0.3408570567908713	0.42490389609421036	-0.31796972071027413	0.5261726811245379	0.4469337865264594	0.2788717042261052	HDACi	notreg
O60716	CTNND1	CTNND1_349	HCT116	CUDC101	0.9533898305084745	0.7928913192071086	0.3361166154269295	0.8731405748577916	0.11348958571154151	0.1299785956345295	-0.19571414971135484	0.5069584384050916	0.4735100182955593	0.29502764364732725	HDACi	notreg
O60716	CTNND1	CTNND1_349	HCT116	Panobinostat	1.1110169491525423	0.3267259056732741	0.43408602665043206	0.7188714274129082	0.554577515268064	0.7714557765411415	-0.4761943320401081	0.5940351653888161	0.36242419399609427	0.22618784511599183	HDACi	notreg
O60716	CTNND1	CTNND1_349	HCT116	Ralimetinib	0.923728813559322	0.6719070403280929	0.20025182318315132	0.7978179269437075	0.1780648835022231	0.2231898751440152	-0.32586855378591206	0.3694491585020571	0.6984235212123756	0.4324453183008559	Ralimetinib	notreg
O60716	CTNND1	CTNND1_349	HCT116	TSA	0.7186440677966102	0.6377306903622693	0.100163665704078	0.6781873790794397	0.05721439787252903	0.08436370188750918	-0.5602441585171289	0.24738439353031802	0.9992897899051933	0.6066277017054928	HDACi	notreg
O60716	CTNND1	CTNND1_349	HCT116	Vorinostat	1.2279661016949153	0.6076555023923444	0.6749433296280519	0.9178108020436299	0.4386258312087391	0.47790441148881596	-0.12373130844326896	0.7865320031379435	0.17073269037346483	0.10428360170764246	HDACi	notreg
O60763-2	USO1	USO1_953	HCT116	Abexinostat	1.3557414291615033	0.8711355383256454	0.667973555241122	1.1134384837435745	0.34266811161298294	0.30775666246138084	0.15502185300699406	0.7814913192023636	0.17524073069839466	0.10707584175669527	HDACi	notreg
O60763-2	USO1	USO1_953	HCT116	Belinostat	1.157166460140438	0.9150063794287958	0.768528050221765	1.036086419784617	0.17123303520388378	0.16526906629997132	0.05114434298093136	0.8527154496322993	0.11434027672088956	0.06919586832985677	HDACi	notreg
O60763-2	USO1	USO1_953	HCT116	CUDC101	1.2736472532011565	1.3492982628324663	0.05380203497585286	1.3114727580168113	0.05349334191390804	0.04078875568471574	0.3911878401745801	0.18016523506248686	1.2692012975293407	0.744329007347627	HDACi	notreg
O60763-2	USO1	USO1_953	HCT116	Panobinostat	0.9974184221396117	1.058887035037786	0.68790878967903	1.0281527285886989	0.04346487301042984	0.04227472417458076	0.04005458788905871	0.7955479908150426	0.16246914136488816	0.0993336167496445	HDACi	notreg
O60763-2	USO1	USO1_953	HCT116	Ralimetinib	1.3316811235026849	0.9906762194523505	0.3878595729945966	1.1611786714775176	0.2411268800718594	0.20765700059323558	0.21558997790720735	0.5534465749551575	0.4113254850050961	0.25692429587289445	Ralimetinib	notreg
O60763-2	USO1	USO1_953	HCT116	TSA	0.9640644361833952	0.9685935813131809	0.45897219508744547	0.9663290087482881	0.003202589234249451	0.0033141809934877677	-0.0494136237599554	0.6153482709935001	0.3382136235822536	0.21087901534616935	HDACi	notreg
O60763-2	USO1	USO1_953	HCT116	Vorinostat	0.950020652622883	0.7523800176661105	0.20366122352681618	0.8512003351444968	0.13975303321594887	0.16418348001733915	-0.2324293760134756	0.3732258386052308	0.6910916514682245	0.42802829746780535	HDACi	notreg
O60832	DKC1	DKC1_494	HCT116	Abexinostat	0.6849400082747207	0.918067787563384	0.23652648077673874	0.8015038979190523	0.16484623361797462	0.20567115649214626	-0.3192185582944233	0.4087856952971897	0.6261202299307687	0.388504309943283	HDACi	notreg
O60832	DKC1	DKC1_494	HCT116	Belinostat	0.7134877947869259	0.8961836135575126	0.2453984655327942	0.8048357041722193	0.1291854523471104	0.1605115822737745	-0.31323378739596897	0.41791296523638094	0.6101281572272853	0.3789141551945587	HDACi	notreg
O60832	DKC1	DKC1_494	HCT116	CUDC101	0.517170045510964	0.7021617293835067	0.08767057178868817	0.6096658874472354	0.13080887412939304	0.21455829631063972	-0.7139092695548018	0.2302130849968031	1.0571461609617765	0.6378699953004728	HDACi	notreg
O60832	DKC1	DKC1_494	HCT116	Panobinostat	0.8402978899462142	0.7261809447558046	0.4069753120845443	0.7832394173510094	0.0806928657924322	0.10302452098918002	-0.3524747229668845	0.5700383071358356	0.39043193512526875	0.24409595832978723	HDACi	notreg
O60832	DKC1	DKC1_494	HCT116	Ralimetinib	0.8334712453454696	1.0648518815052042	0.6568334206996772	0.9491615634253369	0.1636108168638056	0.17237404375432822	-0.07527441552956139	0.7730482637548814	0.1825447577519124	0.11179339090950466	Ralimetinib	notreg
O60832	DKC1	DKC1_494	HCT116	TSA	0.8256102606537028	1.131038163864425	0.7820782237195658	0.9783242122590639	0.2159701415238901	0.22075518403576055	-0.03161544780145804	0.8621982113033024	0.10674980649161879	0.06439288245859943	HDACi	notreg
O60832	DKC1	DKC1_494	HCT116	Vorinostat	0.5593711212246586	1.0322925006672004	0.3343524720480414	0.7958318109459295	0.3344059143719176	0.42019671716118145	-0.3294645273753147	0.5051960804183783	0.47579546147902185	0.2965400275927028	HDACi	notreg
O60832	DKC1	DKC1_513	HCT116	Abexinostat	0.7030784508440914	0.46196078431372545	0.07834983929287052	0.5825196175789085	0.1704959370674984	0.2926870304834033	-0.7796214584985866	0.21722269106355285	1.1059618899968093	0.663094810349461	HDACi	notreg
O60832	DKC1	DKC1_513	HCT116	Belinostat	0.8232373386295927	0.6815686274509803	0.16392419089208318	0.7524029830402865	0.10017490635635524	0.1331399643733091	-0.4104225261845519	0.32769355984045606	0.7853569512757265	0.48453209372057293	HDACi	notreg
O60832	DKC1	DKC1_513	HCT116	CUDC101	1.1519364448857994	0.4658823529411765	0.4879199267990181	0.8089093989134879	0.485113500674822	0.5997130226529911	-0.30594997079569847	0.6398825316282787	0.3116514448060877	0.19389974562243495	HDACi	notreg
O60832	DKC1	DKC1_513	HCT116	Panobinostat	0.5163853028798411	0.4133333333333333	0.04403374469076131	0.4648593181065872	0.07286874648096525	0.15675440642507943	-1.1051339201253116	0.16451927366265515	1.356214379964486	0.7837832165285153	HDACi	down
O60832	DKC1	DKC1_513	HCT116	Ralimetinib	0.4200595829195631	0.7325490196078431	0.25009955103031445	0.5763043012637031	0.22096339973144713	0.3834144552572748	-0.7950973075267139	0.42278589128828936	0.6018870878985738	0.373879513885611	Ralimetinib	notreg
O60832	DKC1	DKC1_513	HCT116	TSA	1.0377358490566038	0.5945098039215686	0.3468480722813423	0.8161228264890862	0.31340814211347817	0.3840208016993497	-0.2931418007400556	0.5165619510681404	0.45986071488767866	0.2868775862573838	HDACi	notreg
O60832	DKC1	DKC1_513	HCT116	Vorinostat	0.8321747765640517	0.24862745098039216	0.1943130233998229	0.5404011137722219	0.4126302710634797	0.7635629545304798	-0.8878974468114678	0.36278856717685837	0.711498090799423	0.4403464076379577	HDACi	notreg
O60841	EIF5B	EIF5B_113	HCT116	Abexinostat	1.71332709113608	1.1057120905655644	0.31338837367876127	1.4095195908508222	0.42964868725407956	0.3048192377338527	0.49520353000263034	0.48552497275526735	0.5039171193569567	0.31378842744312707	HDACi	notreg
O60841	EIF5B	EIF5B_113	HCT116	Belinostat	1.237687265917603	1.1507910375213637	0.0524230145359159	1.1942391517194832	0.06144491235851587	0.051451095260146656	0.2560917716539865	0.17780617658452016	1.2804780089775334	0.7500531566954882	HDACi	notreg
O60841	EIF5B	EIF5B_113	HCT116	CUDC101	0.8519506866416978	1.2439123822067517	0.8291033720548536	1.0479315344242248	0.27715877289942675	0.26448175648393746	0.06754446289325047	0.8936876685713258	0.08139131852787113	0.04881423457774266	HDACi	notreg
O60841	EIF5B	EIF5B_113	HCT116	Panobinostat	1.1528714107365794	1.013954874014143	0.36588645691103405	1.0834131423753612	0.09822882513538476	0.09066608230358002	0.11558349668287206	0.5336699140462882	0.4366536653908406	0.2727272801118692	HDACi	notreg
O60841	EIF5B	EIF5B_113	HCT116	Ralimetinib	1.4434144818976282	1.0389011712686393	0.3601393708306695	1.2411578265831338	0.28603410502597837	0.23045748002364916	0.3116865813435462	0.5285678811339793	0.44352939848470363	0.2768992306671951	Ralimetinib	notreg
O60841	EIF5B	EIF5B_113	HCT116	TSA	1.0499843945068665	0.982768082537592	0.6931734394153607	1.0163762385222292	0.047529109999824556	0.0467633029958768	0.023434552673467425	0.7994621526181042	0.15915808666259235	0.09720209139013676	HDACi	notreg
O60841	EIF5B	EIF5B_113	HCT116	Vorinostat	1.3105493133583022	1.087272841306427	0.22408218229194235	1.1989110773323646	0.1578803074672896	0.131686419829051	0.26172465871123285	0.3953389996370026	0.6495926746560455	0.4030303410031027	HDACi	notreg
O60841	EIF5B	EIF5B_1168	HCT116	Abexinostat	1.3565395095367845	1.4456399910334006	0.18705276758046552	1.4010897502850925	0.06300355467324374	0.04496753663384079	0.4865493741441614	0.35434807750219105	0.7280358617184758	0.4505699191391087	HDACi	notreg
O60841	EIF5B	EIF5B_1168	HCT116	Belinostat	1.7275204359673022	1.4662631696928938	0.028275515788755045	1.596891802830098	0.18473678461689366	0.11568522318762808	0.6752665664695896	0.13602628526436514	1.5485894641331157	0.8663771619073766	HDACi	notreg
O60841	EIF5B	EIF5B_1168	HCT116	CUDC101	1.4814713896457763	1.173391616229545	0.08962618402446945	1.3274315029376607	0.21784529692903218	0.16411038644700804	0.40863741815053356	0.23304431457901187	1.0475650939529084	0.632561487784308	HDACi	notreg
O60841	EIF5B	EIF5B_1168	HCT116	Panobinostat	1.5245231607629428	1.4026003138309797	0.0689842446631253	1.4635617372969612	0.08621247184716055	0.05890593450904612	0.5494836041091927	0.20387979945438217	1.1612500866131972	0.6906258022752956	HDACi	notreg
O60841	EIF5B	EIF5B_1168	HCT116	Ralimetinib	0.820708446866485	0.9640215198386013	0.6424969468890952	0.8923649833525431	0.10133764573126594	0.1135607600273025	-0.16429419194493064	0.7621997298450902	0.1921289317357636	0.1179312094956377	Ralimetinib	notreg
O60841	EIF5B	EIF5B_1168	HCT116	TSA	1.6888283378746591	1.268437570051558	0.06015264437529603	1.4786329539631087	0.2972611626759343	0.2010378315180921	0.5642639718311976	0.19038698050851074	1.2207452758493984	0.7203627538855737	HDACi	notreg
O60841	EIF5B	EIF5B_1168	HCT116	Vorinostat	1.2452316076294279	1.3286258686393186	0.2709541172242005	1.2869287381343733	0.05896864747213467	0.04582122204965286	0.36393216856518246	0.44441341763577813	0.5671042453743594	0.35221283740621306	HDACi	notreg
O60841	EIF5B	EIF5B_164	HCT116	Abexinostat	1.6134098858311885	1.1287990454130694	0.3169316833630482	1.371104465622129	0.3426716114961638	0.24992378049084613	0.45533849547410715	0.4888325253965191	0.4990343426275145	0.3108399051994572	HDACi	notreg
O60841	EIF5B	EIF5B_164	HCT116	Belinostat	1.4370091731010362	1.1545588544956833	0.2440072253101694	1.2957840137983596	0.19972253563414588	0.15413258190205242	0.37382526437216324	0.41639152248352357	0.6125973135552144	0.38049812108298287	HDACi	notreg
O60841	EIF5B	EIF5B_164	HCT116	CUDC101	0.9705008909126905	1.4466905313399314	0.4263461432433354	1.208595711126311	0.33671692387688573	0.2786017861697469	0.27333172755086677	0.5872051478238064	0.37023766132079683	0.2312101457662481	HDACi	notreg
O60841	EIF5B	EIF5B_164	HCT116	Panobinostat	0.9276710882333531	1.1383449147188882	0.7447051822003782	1.0330080014761207	0.14896889132643998	0.14420884553998645	0.046851429077330115	0.8366003912371931	0.12801562400919184	0.07748193665699703	HDACi	notreg
O60841	EIF5B	EIF5B_164	HCT116	Ralimetinib	1.3165709760443476	0.9887695655225662	0.5162778990145502	1.1526702707834569	0.2317906002624669	0.20109011756234632	0.20497987921909433	0.6635730089335813	0.28711646596859525	0.1781112873698029	Ralimetinib	notreg
O60841	EIF5B	EIF5B_164	HCT116	TSA	0.9510327987857191	1.0955288832736718	0.7200914315625517	1.0232808410296954	0.10217416119633566	0.09984957902028245	0.033202149341542496	0.8189001809693766	0.1426123567603122	0.08676903291135951	HDACi	notreg
O60841	EIF5B	EIF5B_164	HCT116	Vorinostat	1.1917112123011946	1.145714887344704	0.12590468464142604	1.1687130498229492	0.032524313286394484	0.02782916926556237	0.22492075329556768	0.28102720890441196	0.8999581104316877	0.5512516298992471	HDACi	notreg
O60841	EIF5B	EIF5B_214	HCT116	Abexinostat	1.801721905748317	1.098958678782251	0.34334787766698205	1.450340292265284	0.49692864335624604	0.34262899955712744	0.5363914384228775	0.5134195559480167	0.4642656327618893	0.289527593244315	HDACi	notreg
O60841	EIF5B	EIF5B_214	HCT116	Belinostat	1.3592698083894355	1.0750812495854611	0.29873975895920635	1.2171755289874482	0.20095165706592216	0.16509669499607105	0.2835372342302279	0.4718457557140435	0.5247069737550658	0.3261999471074633	HDACi	notreg
O60841	EIF5B	EIF5B_214	HCT116	CUDC101	0.9432936302433973	1.1223718246335477	0.7232472466675034	1.0328327274384725	0.1266274056159181	0.12260204605441445	0.046606621254559374	0.821186802573769	0.1407132109940288	0.08555803886238546	HDACi	notreg
O60841	EIF5B	EIF5B_214	HCT116	Panobinostat	0.7767995857068877	0.8971944020693772	0.08625592699900157	0.8369969938881324	0.08513199106962543	0.10171122679205659	-0.2567056536057359	0.22813669315830842	1.0642110530718316	0.6418048578422619	HDACi	notreg
O60841	EIF5B	EIF5B_214	HCT116	Ralimetinib	0.9441998964267221	0.9511175963387941	0.06951734061201868	0.9476587463827582	0.004891552518039715	0.005161723602204821	-0.07756045932309236	0.20466853998521156	1.1579068501902403	0.6889489084896498	Ralimetinib	notreg
O60841	EIF5B	EIF5B_214	HCT116	TSA	0.9185007767995856	0.9580155203289779	0.05222077001368888	0.9382581485642818	0.027941143106480486	0.029779803297456987	-0.0919431802336979	0.1775115101274598	1.2821567286404099	0.7507734813538238	HDACi	notreg
O60841	EIF5B	EIF5B_214	HCT116	Vorinostat	1.182353702744692	1.0303773960336935	0.35656423438867146	1.1063655493891926	0.10746347705503363	0.09713198057763328	0.14582813887944407	0.5254001386926397	0.447862221414827	0.2795098169069334	HDACi	notreg
O60841	EIF5B	EIF5B_511	HCT116	Abexinostat	0.9758386113065916	1.059312273774268	0.6367385361513913	1.0175754425404298	0.05902479278137098	0.0580053235502741	0.025135759154084492	0.7580054125116896	0.19603886533727233	0.12032769329199956	HDACi	notreg
O60841	EIF5B	EIF5B_511	HCT116	Belinostat	1.0325279537102199	1.2394702204672587	0.23277434218255902	1.1359990870887393	0.14633028013801763	0.12881196983443258	0.1839616754648857	0.40487367526376294	0.6330648919888044	0.3926804599798005	HDACi	notreg
O60841	EIF5B	EIF5B_511	HCT116	CUDC101	0.9001485651731957	0.8757815070746956	0.12168327565613395	0.8879650361239457	0.017230112019016034	0.01940404331033929	-0.17142522372151817	0.27582603597396493	0.9147691077959886	0.5593647419812545	HDACi	notreg
O60841	EIF5B	EIF5B_511	HCT116	Panobinostat	1.1630307295331928	1.2254853570253372	0.01679410680797459	1.194258043279265	0.04416209061617514	0.036978683848686696	0.2561145933342209	0.11242664420589862	1.7748430890943119	0.9491307522872401	HDACi	notreg
O60841	EIF5B	EIF5B_511	HCT116	Ralimetinib	0.7922433341152553	0.9584567291872327	0.19462277871605568	0.8753500316512439	0.11753061877943391	0.1342669955214674	-0.19206806314535088	0.3631604694436082	0.7108063311193397	0.4399014311775204	Ralimetinib	notreg
O60841	EIF5B	EIF5B_511	HCT116	TSA	1.0877316443818907	1.0463145771635407	0.33818850883652407	1.0670231107727157	0.029286289086954367	0.02744672424737441	0.09359142399374241	0.5088636685307506	0.47084115319502795	0.29339855545383026	HDACi	notreg
O60841	EIF5B	EIF5B_511	HCT116	Vorinostat	1.1556024708734067	1.1043928923988153	0.1610176555859388	1.129997681636111	0.03621064020108823	0.03204488008210712	0.17631981273292613	0.32440356027384604	0.7931265009672206	0.4889143881267241	HDACi	notreg
O60885	BRD4	BRD4_1126	HCT116	Abexinostat	1.8569888609414302	0.83573631135928	0.5519517847380409	1.346362586150355	0.7221346031135893	0.536359677951527	0.42906699152105787	0.6924869439970814	0.25809885802581356	0.15958841028297205	HDACi	notreg
O60885	BRD4	BRD4_1126	HCT116	Belinostat	1.330309019044197	0.9274939578298192	0.5351746002043818	1.128901488437008	0.2848332613487608	0.2523101123226611	0.1749195974091997	0.6789050591547222	0.2715045066992093	0.1681909549803558	HDACi	notreg
O60885	BRD4	BRD4_1126	HCT116	CUDC101	0.7899748472871003	1.1382615217934828	0.9032773454162535	0.9641181845402915	0.24627586934037493	0.2554415768620769	-0.05271808764447354	0.940615174119256	0.044178881923108045	0.026588019441624734	HDACi	notreg
O60885	BRD4	BRD4_1126	HCT116	Panobinostat	1.0064678404599354	0.9277439786648887	0.4572804790517977	0.967105909562412	0.055666176516470135	0.05755954540869004	-0.04825420432306776	0.6138909705835156	0.33981733791745805	0.21190875439392157	HDACi	notreg
O60885	BRD4	BRD4_1126	HCT116	Ralimetinib	1.8200682716492995	1.0130010834236187	0.3727626586175672	1.4165346775364591	0.5706826816675387	0.4028723692525701	0.502365920104649	0.5398322408899018	0.428567599452671	0.2677411812421932	Ralimetinib	notreg
O60885	BRD4	BRD4_1126	HCT116	TSA	0.9746676248652534	0.8954912909409118	0.22068841683073284	0.9350794579030826	0.05598612262739239	0.059873117898388416	-0.0968391323981726	0.39171068981502394	0.6562204608506254	0.40703457636040724	HDACi	notreg
O60885	BRD4	BRD4_1126	HCT116	Vorinostat	1.1031261228889688	0.8176514709559131	0.7294536543661068	0.960388796922441	0.2018610622387331	0.21018681484581603	-0.058309520472205056	0.8257726270437401	0.13700229567244734	0.08313951734517122	HDACi	notreg
O60934	NBN	NBN_432	HCT116	Abexinostat	0.38564605173376343	0.38551591008157415	1.1561913057440212e-05	0.3855809809076688	9.202404477785751e-05	0.00023866334008806723	-1.3748942036589498	0.057099339861743134	4.936970300729449	1.2433689127009036	HDACi	down
O60934	NBN	NBN_432	HCT116	Belinostat	0.34619440481359715	0.4740021171928514	0.011259731730146005	0.4100982610032243	0.09037370011131053	0.22037084451474911	-1.2859584688699868	0.09897106749946077	1.9484719566876192	1.0044917454203024	HDACi	down
O60934	NBN	NBN_432	HCT116	CUDC101	0.38955399789094963	0.45718911513792887	0.003269867609461279	0.42337155651443925	0.04782525005168623	0.11296283209345721	-1.2400037472564922	0.0736959562538788	2.485469830717196	1.1325563415141786	HDACi	down
O60934	NBN	NBN_432	HCT116	Panobinostat	0.5059239501271633	0.5667227100068498	0.004003158661209538	0.5363233300670065	0.042991215398658945	0.08015913720047897	-0.8988250829207816	0.07595029290702399	2.3975971967242047	1.1194705469143096	HDACi	notreg
O60934	NBN	NBN_432	HCT116	Ralimetinib	0.7961044600210905	1.0132013201320131	0.4654336074729962	0.9046528900765518	0.1535106619587407	0.16969012495582764	-0.14456375001181976	0.6208030488757172	0.3321422609007894	0.20704615884611713	Ralimetinib	notreg
O60934	NBN	NBN_432	HCT116	TSA	0.48799702251721355	0.4681487016626191	0.00044513847868904286	0.47807286208991634	0.014034882271450088	0.029357203439860587	-1.0646975817754945	0.05949364189350554	3.3515048627832353	1.225529444996	HDACi	down
O60934	NBN	NBN_432	HCT116	Vorinostat	0.3593449537869859	0.3903729995641073	0.000568826583244901	0.3748589766755466	0.021940141575969182	0.058529054767599	-1.4155801443882996	0.06186199481527389	3.245020115712187	1.2085760797531815	HDACi	down
O75023-3	LILRB5	LILRB5_19	HCT116	Abexinostat	1.0786628970563779	1.0664488017429192	0.24487396402722778	1.0725558493996485	0.008636669622205426	0.008052419486630656	0.10105277271697469	0.41727919962916316	0.6110573883354823	0.37957326329073804	HDACi	notreg
O75023-3	LILRB5	LILRB5_19	HCT116	Belinostat	1.05654415433228	1.1878306878306877	0.36902574517705156	1.1221874210814837	0.0928335981151989	0.0827255736174021	0.1663136464315265	0.5366443080855183	0.43294333411655544	0.27031347262078415	HDACi	notreg
O75023-3	LILRB5	LILRB5_19	HCT116	CUDC101	1.6374521869283218	1.1059757236227823	0.24474040892654922	1.3717139552755522	0.3758106112443903	0.2739715593028992	0.4559796664012384	0.4171463637931239	0.6112943186541059	0.379711537748298	HDACi	notreg
O75023-3	LILRB5	LILRB5_19	HCT116	Panobinostat	1.1761184101114253	1.565359477124183	0.2599805400197621	1.3707389436178041	0.27523499800100837	0.20079315560596686	0.45495383690146796	0.4330788766162363	0.5850591584842847	0.3634329984283866	HDACi	notreg
O75023-3	LILRB5	LILRB5_19	HCT116	Ralimetinib	1.0224513553966406	1.4223467164643635	0.4451153390251945	1.222399035930502	0.2827687215760298	0.23132276226051135	0.28971531067639056	0.6034486935658496	0.3515274393296646	0.21935964859636778	Ralimetinib	notreg
O75023-3	LILRB5	LILRB5_19	HCT116	TSA	1.6204889406286378	1.3001867413632118	0.05973553974212237	1.460337840995925	0.22648785712954755	0.15509278111637975	0.5463021671506844	0.18971062585142826	1.2237672078734958	0.721908343231525	HDACi	notreg
O75023-3	LILRB5	LILRB5_19	HCT116	Vorinostat	1.157991019457841	1.266417678182384	0.16603060547275306	1.2122043488201126	0.07666922564552377	0.06324777313342343	0.2776329233807973	0.33003760296261225	0.7798118483287539	0.48143657579240134	HDACi	notreg
O75052	NOS1AP	NOS1AP_371	HCT116	Abexinostat	1.0432584269662921	1.6682142857142856	0.2393624049348461	1.3557363563402889	0.44191052566296835	0.3259560928615011	0.439076651644474	0.4117992434115672	0.6209440603268039	0.38531445563562533	HDACi	notreg
O75052	NOS1AP	NOS1AP_371	HCT116	Belinostat	0.8969101123595505	1.5932142857142857	0.4737090255826133	1.2450621990369182	0.4923614027476266	0.3954512498479823	0.3162178161894728	0.6277544093519066	0.32448834057628007	0.20221022811647132	HDACi	notreg
O75052	NOS1AP	NOS1AP_371	HCT116	CUDC101	1.0193820224719101	0.7314285714285714	0.7345607702713928	0.8754052969502408	0.20361383789881332	0.23259379239327016	-0.1919769813459469	0.8294937004975099	0.1339722691701367	0.08118690783077019	HDACi	notreg
O75052	NOS1AP	NOS1AP_371	HCT116	Panobinostat	1.3674157303370786	1.695	0.05165785874020855	1.5312078651685392	0.23163705848869434	0.15127734369572232	0.6146701454711274	0.17669803117639463	1.2868635996451794	0.7527682895084665	HDACi	notreg
O75052	NOS1AP	NOS1AP_371	HCT116	Ralimetinib	0.8941011235955055	1.0685714285714287	0.8353447920956976	0.9813362760834672	0.12336913576416034	0.12571545429516684	-0.027180503085069523	0.8977045625375283	0.07813423062761438	0.0468665675314524	Ralimetinib	notreg
O75052	NOS1AP	NOS1AP_371	HCT116	TSA	1.1238764044943819	1.7321428571428572	0.1603738969489481	1.4280096308186194	0.4301093334360229	0.301194980869603	0.5140057092601559	0.3235878554612596	0.7948663176825337	0.4900077862103638	HDACi	notreg
O75052	NOS1AP	NOS1AP_371	HCT116	Vorinostat	0.9199438202247191	1.5485714285714285	0.43894253918233384	1.2342576243980738	0.44450684470303936	0.3601410563858722	0.3036435570881785	0.5981989772281519	0.3575923283896739	0.22315433383988892	HDACi	notreg
O75113	N4BP1	N4BP1_242	HCT116	Abexinostat	0.5087087087087088	1.0265107212475633	0.3247721646787889	0.767609714978136	0.3661413143782657	0.4769889010441909	-0.3815551242841289	0.4958598165456923	0.4884212000110187	0.3046410846098083	HDACi	notreg
O75113	N4BP1	N4BP1_242	HCT116	Belinostat	0.8055555555555556	0.6134502923976608	0.34786190744319323	0.7095029239766082	0.13583893428057361	0.19145648268681711	-0.4951194650090622	0.5175028879777701	0.4585931259893471	0.28608722223952826	HDACi	notreg
O75113	N4BP1	N4BP1_242	HCT116	CUDC101	0.4193693693693694	0.6711500974658869	0.07910091888309936	0.5452597334176281	0.17803586020913384	0.326515693893669	-0.8749844762790029	0.2183368036075361	1.1018184714512278	0.660873051938751	HDACi	notreg
O75113	N4BP1	N4BP1_242	HCT116	Panobinostat	0.5225225225225225	0.7015594541910333	0.09174549949663668	0.6120409883567779	0.1265982284656365	0.20684599703939832	-0.7082998215136789	0.23594395543473726	1.0374152305278077	0.6271911442161998	HDACi	notreg
O75113	N4BP1	N4BP1_242	HCT116	Ralimetinib	1.0324324324324325	0.9988304093567253	0.9362901961289587	1.015631420894579	0.023760218378419448	0.023394528654392354	0.02237693387865522	0.9619541423864122	0.028589524077768876	0.016845630855358396	Ralimetinib	notreg
O75113	N4BP1	N4BP1_242	HCT116	TSA	0.5034534534534535	0.7639376218323587	0.10939418977765501	0.6336955376429061	0.1841901218524623	0.29066027912643333	-0.6581382384894435	0.2597938864569663	0.9610057439487744	0.5853710730830224	HDACi	notreg
O75113	N4BP1	N4BP1_242	HCT116	Vorinostat	0.565015015015015	0.756140350877193	0.11392228286635823	0.6605776829461041	0.13514602104470247	0.2045876276685068	-0.5981998646627221	0.26577778370902805	0.9433913208777891	0.5754813244309854	HDACi	notreg
O75113	N4BP1	N4BP1_300	HCT116	Abexinostat	0.7806481916392674	0.4312015503875969	0.16833255449991233	0.6059248710134322	0.24709608969191893	0.40779988000598394	-0.7227891707198796	0.3327821388976457	0.7738318859703449	0.47783999123454673	HDACi	notreg
O75113	N4BP1	N4BP1_300	HCT116	Belinostat	0.9882573978393612	0.7999031007751939	0.4395254671143496	0.8940802493072775	0.1331866007196981	0.14896492884491014	-0.16152376674307573	0.5986748992034204	0.35701595584209017	0.2228089502491207	HDACi	notreg
O75113	N4BP1	N4BP1_300	HCT116	CUDC101	0.5603569751056834	0.5474806201550387	0.0023350143044578876	0.553918797630361	0.009104957902565805	0.01643735136181764	-0.8522535966678734	0.07005042913373663	2.631710454571917	1.1545891998522544	HDACi	notreg
O75113	N4BP1	N4BP1_300	HCT116	Panobinostat	0.7534053546265852	0.5876937984496124	0.0738967216775059	0.6705495765380989	0.11717576509371294	0.17474586398020836	-0.5765840943287294	0.21101294876905724	1.1313748280321039	0.6756908934871388	HDACi	notreg
O75113	N4BP1	N4BP1_300	HCT116	Ralimetinib	2.2738374823860967	0.9781976744186047	0.4444799578150309	1.6260175784023507	0.9161556941890499	0.5634352951394423	0.7013428540530492	0.6029225352670371	0.3521478171607564	0.21973848332784984	Ralimetinib	notreg
O75113	N4BP1	N4BP1_300	HCT116	TSA	0.0	0.6409883720930233	0.16259268437706903	0.32049418604651164	0.4532472245687027	1.414213562373095	-1.6416299091445774	0.3262356918057839	0.7888989987551415	0.48646852672204466	HDACi	down
O75113	N4BP1	N4BP1_300	HCT116	Vorinostat	0.7848755284170973	0.751453488372093	0.01918741590984511	0.7681645083945952	0.02363295115691086	0.030765481740756172	-0.3805127865065059	0.11770731528795939	1.7169835104996647	0.929196545733708	HDACi	notreg
O75143-5	ATG13	ATG13_394	HCT116	Abexinostat	1.4787379972565158	1.0341880341880343	0.533281793207926	1.2564630157222751	0.31434429346195253	0.2501818911726999	0.32936820578335546	0.6774703408925062	0.2730432433268886	0.16910971310104575	HDACi	notreg
O75143-5	ATG13	ATG13_394	HCT116	Belinostat	0.0	0.6632478632478632	0.15469419907561194	0.3316239316239316	0.468987061710052	1.414213562373095	-1.5923799722836391	0.31678092753783427	0.8105259717349392	0.4992409739083634	HDACi	down
O75143-5	ATG13	ATG13_394	HCT116	CUDC101	0.7448559670781892	1.3384615384615386	0.96969696969697	1.041658752769864	0.4197425248752815	0.40295588527351067	0.05888272836584792	0.982092705578931	0.01336396155798139	0.007847514635607141	HDACi	notreg
O75143-5	ATG13	ATG13_394	HCT116	Panobinostat	1.008230452674897	0.0	0.5203499477303068	0.5041152263374485	0.7129265900852022	1.4142135623730951	-0.9881745646032104	0.6666806405703509	0.2837044847275889	0.1760821559671941	HDACi	notreg
O75143-5	ATG13	ATG13_394	HCT116	Ralimetinib	0.5582990397805213	1.1452991452991454	0.5121215135753929	0.8517990925398333	0.41507175516943806	0.48728832749963014	-0.23141490196668602	0.6600749477197805	0.29062697962190576	0.180406750013943	Ralimetinib	notreg
O75143-5	ATG13	ATG13_394	HCT116	TSA	0.8477366255144032	0.0	0.38714345508630243	0.4238683127572016	0.5994403165614353	1.414213562373095	-1.2383119764225627	0.5527440517832917	0.41212807837108073	0.25747592227542343	HDACi	down
O75143-5	ATG13	ATG13_394	HCT116	Vorinostat	0.7475994513031551	0.6786324786324787	0.21341638399776006	0.7131159649678169	0.04876701405334259	0.06838581163379712	-0.48779139201883676	0.3841305859687288	0.6707722427996292	0.41552111124514957	HDACi	notreg
O75145	PPFIA3	PPFIA3_683	HCT116	Abexinostat	1.0742512242341418	1.231426618049225	0.19009806480901129	1.1528389211416834	0.11113978680231153	0.0964053041271778	0.20519094845858707	0.35785107625599055	0.7210223042131768	0.4462976722845089	HDACi	notreg
O75145	PPFIA3	PPFIA3_683	HCT116	Belinostat	1.270356451429222	1.1488149498632634	0.07551425959914732	1.2095857006462427	0.08594281995288476	0.07105145167222816	0.27451298967105153	0.2130987453691976	1.1219710314108415	0.671419107211365	HDACi	notreg
O75145	PPFIA3	PPFIA3_683	HCT116	CUDC101	1.1719621910944082	1.2372379216043754	0.02402445445989125	1.204600056349392	0.04615691169050339	0.03831720864299517	0.2685542315206647	0.12770490095379408	1.6193464653763319	0.8937924354198563	HDACi	notreg
O75145	PPFIA3	PPFIA3_683	HCT116	Panobinostat	1.3381163876551645	1.7137648131267091	0.10698035363307964	1.5259406003909368	0.26562354899297863	0.17407201101073494	0.6096988041191537	0.25647596717173465	0.970695970839569	0.5909533237829427	HDACi	notreg
O75145	PPFIA3	PPFIA3_683	HCT116	Ralimetinib	0.9055916182667122	1.002278942570647	0.4389519270103015	0.9539352804186796	0.06836826267009526	0.07166970765573175	-0.06803670474284892	0.5982027979950634	0.3575830400707687	0.22315155995903938	Ralimetinib	notreg
O75145	PPFIA3	PPFIA3_683	HCT116	TSA	1.399954447101697	1.3225843208751138	0.0114958832726376	1.3612693839884054	0.05470894091607608	0.04018965060081162	0.44495259254904135	0.09971524479077629	1.939457654608238	1.001238440260191	HDACi	notreg
O75145	PPFIA3	PPFIA3_683	HCT116	Vorinostat	1.1368864594009793	1.2012306289881494	0.03369298573595429	1.1690585441945642	0.045498198644905154	0.038918665682608426	0.2253471790605898	0.145456681983165	1.4724605018952817	0.8372663233563451	HDACi	notreg
O75151	PHF2	PHF2_539	HCT116	Abexinostat	0.6680785123966942	0.7339282092881768	0.017925778794973386	0.7010033608424355	0.04656276721104604	0.06642302991969813	-0.5125067338767251	0.11506941495484369	1.7465219670960253	0.9390400949754206	HDACi	notreg
O75151	PHF2	PHF2_539	HCT116	Belinostat	0.4257231404958678	0.7802676941796796	0.16349353240759038	0.6029954173377736	0.25070085814258125	0.41575914332720176	-0.7297810569563483	0.32728236726898646	0.786499422791163	0.48507739219906226	HDACi	notreg
O75151	PHF2	PHF2_539	HCT116	CUDC101	0.7554752066115702	0.8101804907726627	0.026276652717035675	0.7828278486921165	0.03868247739704557	0.049413772723687625	-0.3532330148866691	0.13214881346323362	1.5804299587130148	0.8789367319547727	HDACi	notreg
O75151	PHF2	PHF2_539	HCT116	Panobinostat	0.7212809917355372	0.8505374163455688	0.0986804807902463	0.785909204040553	0.0913980943536811	0.11629599689605487	-0.3475654470940822	0.24541787258957368	1.0057687432110587	0.6100938129032722	HDACi	notreg
O75151	PHF2	PHF2_539	HCT116	Ralimetinib	0.9526859504132231	1.174609612654634	0.6470049253261788	1.0636477815339285	0.15692372647665453	0.14753354371721494	0.08902049298298277	0.7654958967314311	0.18909241325117707	0.11605713289736391	Ralimetinib	notreg
O75151	PHF2	PHF2_539	HCT116	TSA	0.7898760330578511	0.7266274589332792	0.011574610184587816	0.7582517459955651	0.04472349566386484	0.058982384016991664	-0.3992511799986903	0.0998645989162936	1.9364936264467898	1.000588437900583	HDACi	notreg
O75151	PHF2	PHF2_539	HCT116	Vorinostat	0.771900826446281	0.8109916852565403	0.018175990260234736	0.7914462558514106	0.02764141134714025	0.03492519061500212	-0.3374367092111862	0.11567401827606484	1.740501918689555	0.9367641776642186	HDACi	notreg
O75151	PHF2	PHF2_655	HCT116	Abexinostat	0.6231536926147704	0.9089924160346696	0.35115652321881696	0.7660730543247201	0.20211849965591677	0.2638371086346075	-0.3844461177678343	0.5204354507807865	0.4544992595512033	0.28363312803264323	HDACi	notreg
O75151	PHF2	PHF2_655	HCT116	Belinostat	0.7219560878243513	0.8643914770675333	0.23681753884500173	0.7931737824459423	0.10071702961479942	0.12697977649262968	-0.33429110335228623	0.40906105880936217	0.6255861366554707	0.3882118618586694	HDACi	notreg
O75151	PHF2	PHF2_655	HCT116	CUDC101	0.62375249500998	0.7146984470928133	0.07233390889541477	0.6692254710513966	0.06430849943923823	0.09609392083987092	-0.5794357387815338	0.20876163776329149	1.1406580651691771	0.6803493047042466	HDACi	notreg
O75151	PHF2	PHF2_655	HCT116	Panobinostat	0.8714570858283432	1.0276273022751894	0.7634908508490679	0.9495421940517663	0.1104290190689358	0.1162971164006173	-0.07469598519533587	0.8491260825519372	0.11719616286371094	0.07102781871826885	HDACi	notreg
O75151	PHF2	PHF2_655	HCT116	Ralimetinib	0.8153692614770459	0.9284940411700975	0.379826354391805	0.8719316513235718	0.07999129884119101	0.09174033161861495	-0.19771304493239863	0.5460966218594051	0.4204149048705963	0.2627305099913879	Ralimetinib	notreg
O75151	PHF2	PHF2_655	HCT116	TSA	0.8275449101796407	0.9893463344167569	0.5856975212906804	0.9084456222981988	0.11441088428370626	0.1259413678435347	-0.13852793462567994	0.7191534696967187	0.23232661393013732	0.14317841986726568	HDACi	notreg
O75151	PHF2	PHF2_655	HCT116	Vorinostat	0.7570858283433134	0.6997110870350307	0.032740668623586974	0.728398457689172	0.040570068647910615	0.05569763117925628	-0.45720022733172533	0.14391551337923372	1.484912455755805	0.8418923887468138	HDACi	notreg
O75161	NPHP4	NPHP4_142	HCT116	Abexinostat	1.5468049988210328	2.502263648468708	0.10959843016988337	2.0245343236448705	0.675611290309213	0.3337119467023291	1.0175901024524898	0.2600889312002707	0.9601956664122318	0.5848781300068661	HDACi	up
O75161	NPHP4	NPHP4_142	HCT116	Belinostat	1.8276349917472297	2.85352862849534	0.07335656097745641	2.340581810121285	0.7254163473207176	0.30992992604822805	1.2268671923062457	0.21027084179665906	1.1345610369825656	0.6772209466421486	HDACi	up
O75161	NPHP4	NPHP4_142	HCT116	CUDC101	1.840132044329168	1.9017310252996005	0.013707223942949274	1.8709315348143842	0.04355705715837391	0.02328094660219366	0.9037567653178619	0.10456854201422255	1.863050491843247	0.980598947251195	HDACi	notreg
O75161	NPHP4	NPHP4_142	HCT116	Panobinostat	2.4027352039613303	3.118508655126498	0.012918172846679508	2.7606219295439143	0.5061282611121883	0.18333849184332401	1.464993322652621	0.10254798713914692	1.8887989088424957	0.9890728597513987	HDACi	up
O75161	NPHP4	NPHP4_142	HCT116	Ralimetinib	1.025465692053761	0.9957390146471372	0.9168791728156254	1.0106023533504491	0.02101993517636864	0.020799412456028097	0.015215444620323402	0.9495610285637138	0.037687892287296486	0.02247711779719071	Ralimetinib	notreg
O75161	NPHP4	NPHP4_142	HCT116	TSA	2.10044800754539	2.8814913448735022	0.02713080236063681	2.4909696762094464	0.5522810402252801	0.2217132731481887	1.3167074590542476	0.1338290084074908	1.566537362314911	0.8734497398878612	HDACi	up
O75161	NPHP4	NPHP4_142	HCT116	Vorinostat	2.1020985616599863	2.5818908122503332	0.007413788704284411	2.34199468695516	0.3392643539531896	0.14486128249687408	1.2277378029475239	0.08758587181164403	2.129959795683172	1.0575659427941118	HDACi	up
O75164	KDM4A	KDM4A_523	HCT116	Abexinostat	1.0844100646038761	1.2871736662883086	0.28890491913069083	1.1857918654460924	0.1433755177288703	0.12091120027622448	0.24585080495990488	0.46212088568409426	0.5392450634409292	0.33524440297582636	HDACi	notreg
O75164	KDM4A	KDM4A_523	HCT116	Belinostat	1.1043862631757904	1.452326901248581	0.30314621501749384	1.2783565822121856	0.24603118463164458	0.19245896493597242	0.35429031487189755	0.4759085531564904	0.5183478498511769	0.3224764898738909	HDACi	notreg
O75164	KDM4A	KDM4A_523	HCT116	CUDC101	1.1042162529751784	0.8707637425004054	0.8885882528023816	0.987489997737792	0.16507585324173552	0.16716711421877922	-0.018161959659288837	0.9312502664440511	0.05129943246002076	0.030933589985755912	HDACi	notreg
O75164	KDM4A	KDM4A_523	HCT116	Panobinostat	1.6901564093845631	1.3288470893465218	0.07510679549966667	1.5095017493655425	0.25548427030479953	0.16925072820364861	0.5940724287955794	0.21261946374905638	1.124320767197007	0.6723969815253487	HDACi	notreg
O75164	KDM4A	KDM4A_523	HCT116	Ralimetinib	0.908024481468888	0.955326739095184	0.3184518643293236	0.931675610282036	0.03344774713298693	0.03590063619124005	-0.1021003684423758	0.4901076253813089	0.4969562042580887	0.3097085404270513	Ralimetinib	notreg
O75164	KDM4A	KDM4A_523	HCT116	TSA	1.695426725603536	1.5015404572725797	0.011220134021509384	1.598483591438058	0.1370982951157738	0.08576772126414813	0.6767039348144346	0.09888845753820805	1.9500019555170802	1.0048543971794248	HDACi	notreg
O75164	KDM4A	KDM4A_523	HCT116	Vorinostat	1.2890173410404624	1.2879844332738772	0.017061557985043482	1.28850088715717	0.0007303760860926155	0.0005668417409506409	0.3656935305206285	0.11320591538752914	1.7679813135311464	0.9461308792162888	HDACi	notreg
O75167-4	PHACTR2	PHACTR2_34	HCT116	Abexinostat	0.9658278693366413	0.8749450613847461	0.1975827166774547	0.9203864653606937	0.06426384979605977	0.06982268016172442	-0.11968832655849544	0.3662847815539281	0.7042510475008829	0.4361811250822529	HDACi	notreg
O75167-4	PHACTR2	PHACTR2_34	HCT116	Belinostat	0.8899226179927935	0.8699346596735913	0.003993758921127372	0.8799286388331924	0.014133620869581937	0.016062235328905165	-0.18454156724653112	0.07594293382288021	2.398618154383706	1.1195126292336706	HDACi	notreg
O75167-4	PHACTR2	PHACTR2_34	HCT116	CUDC101	0.8747120326067696	0.7849922353423775	0.0551409195677954	0.8298521339745735	0.06344147705233388	0.07644913407462264	-0.2690738000977134	0.18238185930908826	1.2585259955771941	0.7390183611488429	HDACi	notreg
O75167-4	PHACTR2	PHACTR2_34	HCT116	Panobinostat	0.8694843168527379	0.8204752556476895	0.01868983912015714	0.8449797862502137	0.03465463951767622	0.04101238879507865	-0.24301126547524343	0.11665463317330034	1.728394436958713	0.9330980076491485	HDACi	notreg
O75167-4	PHACTR2	PHACTR2_34	HCT116	Ralimetinib	1.1033729103904542	1.0680066805356148	0.0254904864196673	1.0856897954630345	0.025007700955359063	0.023033928346626452	0.11861195353313593	0.13071595865184069	1.5936218770704809	0.8836713876961192	Ralimetinib	notreg
O75167-4	PHACTR2	PHACTR2_34	HCT116	TSA	0.9245377754149684	0.867473409710217	0.054201174274581536	0.8960055925625927	0.040350599953938755	0.045033870646426756	-0.15842035776392677	0.18072458012693027	1.2659913043205326	0.742982775565744	HDACi	notreg
O75167-4	PHACTR2	PHACTR2_34	HCT116	Vorinostat	0.9576171067399138	0.7953646459023117	0.25217164858292057	0.8764908763211128	0.11472981532247321	0.13089675936391676	-0.1901890213067616	0.42494083809271804	0.5983037423312463	0.37167152989880814	HDACi	notreg
O75175	CNOT3	CNOT3_299	HCT116	Abexinostat	0.7427403514360036	0.46934156378600816	0.09062541671516638	0.6060409576110058	0.1933221367154927	0.31899186727834766	-0.7225127973186006	0.23444197480783474	1.0427499834368814	0.6299646290216367	HDACi	notreg
O75175	CNOT3	CNOT3_299	HCT116	Belinostat	0.5894250676859373	0.4638374485596708	0.014002225832273212	0.5266312581228041	0.08880385711725639	0.16862625555839755	-0.9251349400047177	0.10548083442218228	1.8538029221904881	0.9768264433124676	HDACi	notreg
O75175	CNOT3	CNOT3_299	HCT116	CUDC101	0.45718532675054413	0.5098251028806584	0.005214949057460139	0.48350521481560127	0.03722194266174556	0.07698353920741316	-1.0483966450031663	0.08068750506703737	2.2827499296481917	1.0931937131165526	HDACi	down
O75175	CNOT3	CNOT3_299	HCT116	Panobinostat	0.7522960131655784	0.6769032921810699	0.011383005131594506	0.7145996526733241	0.05331070426025124	0.0746021972734179	-0.4847928821768781	0.09936967488526473	1.9437430683646835	1.002746131089291	HDACi	notreg
O75175	CNOT3	CNOT3_299	HCT116	Ralimetinib	1.664702447311143	1.0441872427983538	0.3504812889967782	1.3544448450547484	0.4387705089403505	0.3239485982337028	0.4377016461157033	0.5197585396079399	0.45533516258279544	0.28419836650031455	Ralimetinib	notreg
O75175	CNOT3	CNOT3_299	HCT116	TSA	0.5461060678451983	0.5606481481481481	0.002517497368282917	0.5533771079966732	0.01028280359477512	0.018581909960100732	-0.8536651308505477	0.07110272626672028	2.599030974772678	1.1481137469510547	HDACi	notreg
O75175	CNOT3	CNOT3_299	HCT116	Vorinostat	0.4766151722673462	0.45900205761316876	0.000881901477005764	0.4678086149402575	0.012454352809785007	0.02662275215127348	-1.0960096649688356	0.063655485531195	3.054579930041323	1.1961641649360748	HDACi	down
O75190	DNAJB6	DNAJB6_277	HCT116	Abexinostat	1.0084745762711864	0.9920694864048338	0.9999999999999976	1.0002720313380102	0.011600150290472625	0.011596995544257822	0.0003924048915194525	1.0	1.060760213208617e-15	-0.0	HDACi	notreg
O75190	DNAJB6	DNAJB6_277	HCT116	Belinostat	1.0571025020177562	0.9862160120845921	0.6001356226031934	1.0216592570511742	0.05012431772625231	0.04906167822618928	0.030914110042251496	0.7304034810352442	0.221750593795748	0.13643716566160613	HDACi	notreg
O75190	DNAJB6	DNAJB6_277	HCT116	CUDC101	0.8890234059725585	0.8961480362537765	0.1494054304539615	0.8925857211131675	0.005037874385296277	0.0056441350854385276	-0.16393736721759627	0.3103921064451103	0.8256336168892385	0.5080893317789299	HDACi	notreg
O75190	DNAJB6	DNAJB6_277	HCT116	Panobinostat	1.2299233252623083	1.1570052870090635	0.028732716386203682	1.1934643061356858	0.051560839319689494	0.043202665596793734	0.2551554192633556	0.13674472824717437	1.541623313939401	0.8640894074975926	HDACi	notreg
O75190	DNAJB6	DNAJB6_277	HCT116	Ralimetinib	1.0419693301049233	1.1386895770392749	0.4178493867699056	1.090329453572099	0.06839154248531737	0.06272557552330206	0.12476412511141124	0.5796579289050408	0.3789802308610328	0.23682821922113506	Ralimetinib	notreg
O75190	DNAJB6	DNAJB6_277	HCT116	TSA	1.1138014527845037	0.9324018126888218	0.7887689379917608	1.0231016327366627	0.12826891561645581	0.1253726037689465	0.03294946645393976	0.8667064858659155	0.10305020040507204	0.06212795344740405	HDACi	notreg
O75190	DNAJB6	DNAJB6_277	HCT116	Vorinostat	0.8641041162227603	1.009441087613293	0.6327276722408303	0.9367726019180267	0.102768758027361	0.10970512781537765	-0.09422921338535804	0.7551016821698421	0.19878317132765347	0.12199456223592625	HDACi	notreg
O75351	VPS4B	VPS4B_108	HCT116	Abexinostat	1.7943742942203058	1.3070106341079166	0.12394971524343747	1.5506924641641113	0.3446181489693661	0.22223500593016027	0.6329125971295592	0.278644167379983	0.9067544666238391	0.5549500432275534	HDACi	notreg
O75351	VPS4B	VPS4B_108	HCT116	Belinostat	1.6125654450261782	1.3737692004726272	0.032501408793321064	1.4931673227494027	0.16885444384569706	0.11308474360045702	0.578375841410172	0.1435420752340494	1.488097813854812	0.843020779323005	HDACi	notreg
O75351	VPS4B	VPS4B_108	HCT116	CUDC101	1.5458371830407558	1.2857424182749115	0.056572870626124205	1.4157898006578336	0.1839147719170484	0.1299025970038731	0.5016070874130454	0.18465254001896264	1.2473917836874713	0.7336447139613788	HDACi	notreg
O75351	VPS4B	VPS4B_108	HCT116	Panobinostat	1.2747151216507546	1.4138440330838913	0.07418329191111865	1.344279577367323	0.09837899673347351	0.07318343474810639	0.4268332147056052	0.21141735238771583	1.1296938986009317	0.6748593702123278	HDACi	notreg
O75351	VPS4B	VPS4B_108	HCT116	Ralimetinib	1.4053998562775898	1.02441906262308	0.3326723914633323	1.214909459450335	0.26939410269493663	0.22174006515417158	0.28084880167536364	0.5036205986450152	0.4779832398064112	0.2978965150714941	Ralimetinib	notreg
O75351	VPS4B	VPS4B_108	HCT116	TSA	1.3713171132327278	1.1392280425364316	0.11132072937839652	1.2552725778845797	0.16411175572863504	0.13073794379002587	0.32800067418656104	0.26240751024229636	0.953423956811808	0.5810237393797941	HDACi	notreg
O75351	VPS4B	VPS4B_108	HCT116	Vorinostat	1.4587824658659274	1.1149074438755415	0.19303103036786382	1.2868449548707344	0.243156359930075	0.18895544409582773	0.36383824134902315	0.36123870580585155	0.7143728711254095	0.4422057223194743	HDACi	notreg
O75351	VPS4B	VPS4B_93	HCT116	Abexinostat	1.7743755878357195	1.1163772426364769	0.2520381266029698	1.4453764152360982	0.4652750918999112	0.32190582812568574	0.5314452585913558	0.4248259390893444	0.5985337571517226	0.3717889738958797	HDACi	notreg
O75351	VPS4B	VPS4B_93	HCT116	Belinostat	1.3854112237433378	1.3149764942914708	0.018623241044982947	1.3501938590174043	0.04980487482645501	0.0368872028959606	0.43316656236061046	0.11650045736385127	1.7299447355209778	0.9336723696576452	HDACi	notreg
O75351	VPS4B	VPS4B_93	HCT116	CUDC101	1.3530149440902917	1.48153122901276	0.08608485304238606	1.4172730865515257	0.09087473656157984	0.0641194258353512	0.5031177700090743	0.22795097442682605	1.0650732575917414	0.6421585469702923	HDACi	notreg
O75351	VPS4B	VPS4B_93	HCT116	Panobinostat	1.4048489915351658	1.3565192363043268	0.020425483636851767	1.3806841139197463	0.034174297656812305	0.024751713525400003	0.4653832838173183	0.12045282140490073	1.6898276514012134	0.9191830229281621	HDACi	notreg
O75351	VPS4B	VPS4B_93	HCT116	Ralimetinib	1.5226251436931757	1.2036841600307013	0.08336997021818618	1.3631546518619384	0.2255253323460435	0.16544368758012712	0.4469492472622845	0.22418669017510146	1.0789903536436602	0.649390174770011	Ralimetinib	notreg
O75351	VPS4B	VPS4B_93	HCT116	TSA	1.2080677186748876	1.0259042502158688	0.2042939381073996	1.1169859844453782	0.12880902383183393	0.11531838861504785	0.15961108349535003	0.3739681573566347	0.6897445197384009	0.4271653755349357	HDACi	notreg
O75351	VPS4B	VPS4B_93	HCT116	Vorinostat	1.290103459086634	1.0948863091240526	0.09675693449026965	1.1924948841053433	0.13803937054245252	0.11575678217354794	0.2539830769715141	0.24271862235416125	1.0143178996637126	0.6148969015609858	HDACi	notreg
O75367	MACROH2A1	MACROH2A1_129	HCT116	Abexinostat	0.9681923030229452	1.0340520641598738	0.9966881263642738	1.0011221835914095	0.046569883707248454	0.04651768232743021	0.0016180609912525487	0.9981926307908734	0.0014407154976534403	0.0007856406597113155	HDACi	notreg
O75367	MACROH2A1	MACROH2A1_129	HCT116	Belinostat	0.6843510987009833	1.0724428083092294	0.5129088297959189	0.8783969535051064	0.27442227958627124	0.31241260399553056	-0.18705504415387833	0.6607229883371765	0.2899598244307643	0.17998058265088934	HDACi	notreg
O75367	MACROH2A1	MACROH2A1_129	HCT116	CUDC101	0.38254218768969284	0.5450959768603734	0.01848205910455368	0.4638190822750331	0.11494288663015657	0.24781836501068819	-1.1083659188507533	0.11626076838824853	1.7332496452409984	0.9345668110401026	HDACi	down
O75367	MACROH2A1	MACROH2A1_129	HCT116	Panobinostat	0.9958722835983974	0.9784380752037865	0.8597742150969996	0.987155179401092	0.012327846980448844	0.01248825639341543	-0.018651202753873417	0.9133204722521061	0.06561558365377256	0.03937680744956792	HDACi	notreg
O75367	MACROH2A1	MACROH2A1_129	HCT116	Ralimetinib	1.1995872283598397	1.5109124375493033	0.08551763530078997	1.3552498329545715	0.22014016657219018	0.16243511802710503	0.43855882909992683	0.22725295225171602	1.0679443165693545	0.6434904661332723	Ralimetinib	notreg
O75367	MACROH2A1	MACROH2A1_129	HCT116	TSA	0.8782323661527255	1.0461477780699446	0.5669550811561448	0.962190072111335	0.11873412643239807	0.12339986648569301	-0.05560618113510881	0.7042888866053444	0.24645134812436276	0.15224916454541393	HDACi	notreg
O75367	MACROH2A1	MACROH2A1_129	HCT116	Vorinostat	0.8620857108170451	0.8622140415461478	0.11974661770528894	0.8621498761815964	9.074352878311671e-05	0.00010525261475999238	-0.21398940558631807	0.27355016015180394	0.92173674457456	0.5629630266257758	HDACi	notreg
O75369-8	FLNB	FLNB_2138	HCT116	Abexinostat	1.0437235543018335	1.361513311536665	0.3385592299299288	1.2026184329192493	0.22471129233237613	0.18685169475318072	0.2661789764666654	0.5091883063686048	0.4703653418045416	0.293121578580641	HDACi	notreg
O75369-8	FLNB	FLNB_2138	HCT116	Belinostat	1.2665726375176305	1.226529659037833	0.004327027104235835	1.2465511482777316	0.028314661621971833	0.022714400176111607	0.31794208046496536	0.07738971650844786	2.3638103843984117	1.1113167442311431	HDACi	notreg
O75369-8	FLNB	FLNB_2138	HCT116	CUDC101	2.4264221908791725	2.1401214385801026	0.011005926372732412	2.2832718147296376	0.20244520340948238	0.08866452171987851	1.1911026170833503	0.09820179347224499	1.9583733968513195	1.0078805805634896	HDACi	up
O75369-8	FLNB	FLNB_2138	HCT116	Panobinostat	1.6036671368124118	1.5861746847267633	6.530014614185247e-05	1.5949209107695874	0.012369031489342847	0.007755263227048979	0.6734848851377913	0.057099339861743134	4.185085846771954	1.2433689127009036	HDACi	notreg
O75369-8	FLNB	FLNB_2138	HCT116	Ralimetinib	1.0460742830277385	0.6020551144325081	0.5050920615278096	0.8240646987301233	0.3139689650905003	0.3810003820990316	-0.279170484574934	0.654352626234439	0.29662945718901634	0.18418815021343796	Ralimetinib	notreg
O75369-8	FLNB	FLNB_2138	HCT116	TSA	1.4127879642689234	1.129845866417562	0.18734898247349327	1.2713169153432426	0.20007027607384537	0.15737246445732095	0.34632371185518585	0.3547094182175334	0.7273486612963487	0.4501272800208646	HDACi	notreg
O75369-8	FLNB	FLNB_2138	HCT116	Vorinostat	1.1927597555242127	1.3890705277907518	0.10466086608651178	1.2909151416574822	0.13881267828963786	0.1075304439542076	0.36839416816358844	0.253467893892211	0.9802156757205976	0.5960770437803665	HDACi	notreg
O75369-8	FLNB	FLNB_2509	HCT116	Abexinostat	0.8662006989515727	0.8404319136172764	0.37673107069003064	0.8533163062844246	0.01822128285282135	0.0213534919216086	-0.22884747770381417	0.5434087306721688	0.42396856011856454	0.26487338827313994	HDACi	notreg
O75369-8	FLNB	FLNB_2509	HCT116	Belinostat	1.0499251123315028	1.5116976604679062	0.21710921212118423	1.2808113863997046	0.3265225001530423	0.25493410163293473	0.3570580385675015	0.3879990738846172	0.6633217486850654	0.41116931102249477	HDACi	notreg
O75369-8	FLNB	FLNB_2509	HCT116	CUDC101	1.1687468796804792	1.487102579484103	0.08695070098684046	1.3279247295822911	0.2251114741605313	0.16952126061493095	0.40917337308849006	0.22915399430503824	1.0607269124135454	0.6398725683143788	HDACi	notreg
O75369-8	FLNB	FLNB_2509	HCT116	Panobinostat	1.0993509735396905	1.6796640671865626	0.1916463698864859	1.3895075203631264	0.41034332372904725	0.2953156551623487	0.47457364278692954	0.35963283012773156	0.7174994026199027	0.44414066929557944	HDACi	notreg
O75369-8	FLNB	FLNB_2509	HCT116	Ralimetinib	0.9370943584623065	1.4445110977804436	0.43093085935630016	1.190802728121375	0.35879781725942145	0.30130752036944464	0.251934431897413	0.5912390099811264	0.36559240456960795	0.22823691889499828	Ralimetinib	notreg
O75369-8	FLNB	FLNB_2509	HCT116	TSA	0.9156265601597603	1.2753449310137972	0.5816040630356535	1.0954857455867788	0.25435929934826684	0.23218859795571645	0.1315707121646864	0.7158937876931569	0.23537256819475352	0.14515140624020187	HDACi	notreg
O75369-8	FLNB	FLNB_2509	HCT116	Vorinostat	1.3484772840738892	1.0683863227354526	0.4942685481764346	1.2084318034046708	0.19805421811146762	0.1638935830333693	0.27313605840261374	0.6453367716254256	0.3060370241497923	0.19021358786200102	HDACi	notreg
O75369-8	FLNB	FLNB_518	HCT116	Abexinostat	1.2047745358090185	1.2211986940298507	0.18545009726320086	1.2129866149194346	0.011613633653231236	0.009574412042463142	0.27856363067614986	0.3526339511040919	0.7317729345604433	0.4526758767578097	HDACi	notreg
O75369-8	FLNB	FLNB_518	HCT116	Belinostat	1.3046419098143236	1.2433535447761193	0.08047170893197098	1.2739977272952214	0.043337418526350806	0.034016872713233885	0.3493627039499135	0.2202875764043766	1.0943567757099004	0.6570099951377808	HDACi	notreg
O75369-8	FLNB	FLNB_518	HCT116	CUDC101	2.092970822281167	1.4422807835820894	0.07770474931258585	1.767625802931628	0.4601073388146547	0.26029679927253907	0.8218128961135287	0.21623945560123542	1.1095524363185898	0.6650650606763169	HDACi	notreg
O75369-8	FLNB	FLNB_518	HCT116	Panobinostat	1.3745358090185675	1.312150186567164	0.05642301631174633	1.343342997792866	0.0441132966839311	0.032838446142504155	0.4258277173008351	0.18440597628935246	1.248543700659706	0.7342250082963256	HDACi	notreg
O75369-8	FLNB	FLNB_518	HCT116	Ralimetinib	1.279840848806366	1.1430736940298507	0.08597565186466648	1.2114572714181082	0.09670898258606404	0.07982863685556024	0.2767435212562041	0.22780931662575857	1.065624522686474	0.6424285187274246	Ralimetinib	notreg
O75369-8	FLNB	FLNB_518	HCT116	TSA	1.562732095490716	1.1738572761194028	0.10356621628881375	1.3682946858050595	0.27497602181014935	0.20096257382477703	0.452378972888648	0.2519408628815725	0.9847818900746808	0.5987013875446477	HDACi	notreg
O75369-8	FLNB	FLNB_518	HCT116	Vorinostat	1.3761273209549072	1.09375	0.1268804774855832	1.2349386604774537	0.19967091850050506	0.1616848875905367	0.3044393847875157	0.28214715554644143	0.8966051956556976	0.5495243236916945	HDACi	notreg
O75379	VAMP4	VAMP4_30	HCT116	Abexinostat	0.7658129608071401	0.8763622698233747	0.12690662546543185	0.8210876153152574	0.07817016606086663	0.09520319708007423	-0.28439191985550494	0.2821529437081079	0.8965157039260603	0.5495154143660519	HDACi	notreg
O75379	VAMP4	VAMP4_30	HCT116	Belinostat	0.8923166472642609	1.0454716272078166	0.7796029853816491	0.9688941372360387	0.10829692489057796	0.11177374362024345	-0.04558905156682117	0.8606952509511125	0.10812650648066795	0.06515059332969896	HDACi	notreg
O75379	VAMP4	VAMP4_30	HCT116	CUDC101	0.7524253007372914	0.701803833145434	0.005885698482726125	0.7271145669413628	0.035794783007817396	0.049228532387116955	-0.459745396305092	0.08248893732418093	2.230201990051957	1.0836042912223702	HDACi	notreg
O75379	VAMP4	VAMP4_30	HCT116	Panobinostat	1.1313542879317036	0.9763246899661782	0.48983646481409815	1.0538394889489409	0.1096224800060472	0.10402198926458948	0.07565514578759638	0.64164596619863	0.309948887896327	0.1927045316451014	HDACi	notreg
O75379	VAMP4	VAMP4_30	HCT116	Ralimetinib	1.0842064415987582	0.9573468620819242	0.7294510572691152	1.0207766518403412	0.08970326893482738	0.0878774693495417	0.029667235920572924	0.8257726270437401	0.1370038419076242	0.08313951734517122	Ralimetinib	notreg
O75379	VAMP4	VAMP4_30	HCT116	TSA	0.9710904152114862	1.0323186771890267	0.9685614813112079	1.0017045462002565	0.04329491924458534	0.04322124663286694	0.002457046869524978	0.981278969441777	0.013872806388617173	0.008207508760838492	HDACi	notreg
O75379	VAMP4	VAMP4_30	HCT116	Vorinostat	0.9547923942568879	1.0578729800826756	0.9274077021220233	1.0063326871697817	0.07288898124609641	0.07243030279687127	0.009107329780016793	0.9562531524925035	0.03272930160906972	0.01942712009156337	HDACi	notreg
O75382	TRIM3	TRIM3_7	HCT116	Abexinostat	1.1909915179877157	1.3358419567262465	0.1823625466251721	1.2634167373569811	0.10242472748986167	0.08106963004473902	0.3373305898384515	0.3493031771152251	0.7390643516667339	0.4567974641838947	HDACi	notreg
O75382	TRIM3	TRIM3_7	HCT116	Belinostat	1.155601052939456	1.4321999731218922	0.268409929486575	1.2939005130306742	0.1955849721298772	0.15115920440572583	0.3717266939339241	0.44180075984044115	0.5712014220296393	0.3547735415333323	HDACi	notreg
O75382	TRIM3	TRIM3_7	HCT116	CUDC101	1.2591400994442818	1.0939389866953368	0.08386293269511017	1.1765395430698093	0.11681482708434242	0.09928678366351455	0.23454980983719004	0.22488491188106913	1.0764299543456	0.6480396815435031	HDACi	notreg
O75382	TRIM3	TRIM3_7	HCT116	Panobinostat	1.7126352734717756	1.438247547372665	0.02025124084627129	1.5754414104222203	0.1940214217990381	0.1231536891918057	0.6557561025210892	0.12016416806726063	1.6935483612800042	0.9202250159489533	HDACi	notreg
O75382	TRIM3	TRIM3_7	HCT116	Ralimetinib	1.0285171102661597	1.02150248622497	0.709997805962008	1.0250097982455648	0.004960088226999412	0.004839064207473174	0.0356377007675232	0.8115568863816034	0.14874299333735466	0.09068103273764211	Ralimetinib	notreg
O75382	TRIM3	TRIM3_7	HCT116	TSA	1.4863995320269086	1.2756349952963313	0.02705646066031403	1.38101726366162	0.14903303315583236	0.10791540198468422	0.46573135438476465	0.133739628412165	1.5677290154334533	0.8737398877965827	HDACi	notreg
O75382	TRIM3	TRIM3_7	HCT116	Vorinostat	1.5097981866042702	1.3222685122967344	0.01686041272767853	1.4160333494505024	0.1326035043765633	0.09364433713939056	0.5018552431894757	0.11260768020938612	1.7731317984444073	0.9484319881808658	HDACi	notreg
O75385	ULK1	ULK1_623	HCT116	Abexinostat	1.0199556541019954	1.2791655229206698	0.24095426141876325	1.1495605885113327	0.18328905599216008	0.1594427103920788	0.20108250645736953	0.41332962424672826	0.6180653885398285	0.3837034667584105	HDACi	notreg
O75385	ULK1	ULK1_623	HCT116	Belinostat	0.8470066518847007	1.3295360966236618	0.7307646977561754	1.0882713742541812	0.34119984249709884	0.31352459558254153	0.12203835573590742	0.8266906495790634	0.1362224409856321	0.08265697450381365	HDACi	notreg
O75385	ULK1	ULK1_623	HCT116	CUDC101	1.0137965016013795	1.0441943453197913	0.7166829002397862	1.0289954234605854	0.021494521426737887	0.02088884064658934	0.041236565744611695	0.8164424008081289	0.1446729574951543	0.0880744488863613	HDACi	notreg
O75385	ULK1	ULK1_623	HCT116	Panobinostat	1.1058142399605813	1.235520175679385	0.09052737902244498	1.1706672078199831	0.09171594670691255	0.07834502076615439	0.2273310110533327	0.23435857139986244	1.0432200532798646	0.6301191580234882	HDACi	notreg
O75385	ULK1	ULK1_623	HCT116	Ralimetinib	0.8551367331855136	0.7753225363711227	0.2088168288392093	0.8152296347783181	0.05643715980241358	0.06922854297091431	-0.29472159837550993	0.3788864659303483	0.6802345038618756	0.42149090772776504	Ralimetinib	notreg
O75385	ULK1	ULK1_623	HCT116	TSA	1.1771372259177137	1.1876200933296734	0.1497380492986108	1.1823786596236936	0.007412506633276174	0.006269147851192861	0.24169213608781742	0.31082158025100587	0.824667828910447	0.5074888358860254	HDACi	notreg
O75385	ULK1	ULK1_623	HCT116	Vorinostat	0.9687115052968711	1.2384024155915454	0.40776096917093674	1.1035569604442084	0.19070027149373708	0.17280510053325712	0.14216109670367588	0.570638341893495	0.3895943471820283	0.24363905091705165	HDACi	notreg
O75385	ULK1	ULK1_639	HCT116	Abexinostat	1.0836841909162043	1.048333671331035	0.3878646063464044	1.0660089311236196	0.02499659211714109	0.02344876425265368	0.0922195251831864	0.5534465749551575	0.4113198490922965	0.25692429587289445	HDACi	notreg
O75385	ULK1	ULK1_639	HCT116	Belinostat	1.0580871120384516	1.1312445075373487	0.4449754331377396	1.0946658097879003	0.051730090451216355	0.04725651426095006	0.13049049708710353	0.6033177261329813	0.3516639655297064	0.21945391445046947	HDACi	notreg
O75385	ULK1	ULK1_639	HCT116	CUDC101	1.0251499683296694	1.1045088893395523	0.5855584607807625	1.064829428834611	0.05611523119373574	0.05269879820578432	0.09062234887094571	0.7190370372042526	0.2324297394864909	0.14324873876988684	HDACi	notreg
O75385	ULK1	ULK1_639	HCT116	Panobinostat	1.203398040165431	1.1659230717231122	0.09840430850017542	1.1846605559442716	0.026498804310315486	0.022368267582939628	0.2444737389473769	0.24506094740674758	1.006985886153132	0.6107258918367408	HDACi	notreg
O75385	ULK1	ULK1_639	HCT116	Ralimetinib	0.9961623011289542	1.0677009396336103	0.7657803242249466	1.0319316203812823	0.05058545640349541	0.049020163162366216	0.04534737560105241	0.8507991777733874	0.11589579650270773	0.07017293847858609	Ralimetinib	notreg
O75385	ULK1	ULK1_639	HCT116	TSA	1.1465404821342078	1.0765902791861015	0.17053007748902602	1.1115653806601546	0.049462262849981176	0.04449784395102852	0.1525928080860996	0.33524316625025313	0.7681990105982388	0.47464006624311866	HDACi	notreg
O75385	ULK1	ULK1_639	HCT116	Vorinostat	0.9970565222251203	1.000236598391131	0.9870993800408835	0.9986465603081256	0.0022486534216758698	0.0022517009631336064	-0.0019539232887446634	0.9924102800258915	0.00563912085555673	0.0033087456741180744	HDACi	notreg
O75396	SEC22B	SEC22B_137	HCT116	Abexinostat	1.869391665336101	2.0648196549921587	0.0021998299471928657	1.9671056601641297	0.13818845671945293	0.07024963606068974	0.9760744519229075	0.0692121815722923	2.6576108900188005	1.1598174615542665	HDACi	notreg
O75396	SEC22B	SEC22B_137	HCT116	Belinostat	2.2498802490819094	2.32723470987977	0.003398267450773099	2.28855747948084	0.05469786378519608	0.023900585532859026	1.194438527167141	0.07397647933306921	2.4687424442356316	1.1309063413445513	HDACi	up
O75396	SEC22B	SEC22B_137	HCT116	CUDC101	1.5890148491138432	1.8776790381599582	0.012292721431033925	1.7333469436369007	0.20411640556022345	0.11775854009466065	0.7935604506712498	0.10104240783107782	1.9103519599416023	0.9954963131327456	HDACi	notreg
O75396	SEC22B	SEC22B_137	HCT116	Panobinostat	2.5186013092767046	1.5225649067781843	0.21821637172965833	2.0205831080274446	0.7043040945153571	0.34856477405817793	1.0147716918199328	0.38923594013668344	0.6611126694895522	0.4097870659309021	HDACi	up
O75396	SEC22B	SEC22B_137	HCT116	Ralimetinib	1.0051093725051892	1.0214323052796654	0.8408187068908055	1.0132708388924274	0.01154205645368432	0.011390889790434072	0.019019846105317432	0.9013513028891754	0.07529763450470323	0.04510590916476239	Ralimetinib	notreg
O75396	SEC22B	SEC22B_137	HCT116	TSA	2.088296343605301	1.4777835859905908	0.1748923136989445	1.7830399647979458	0.4316977109102605	0.24211331177828116	0.834339039681721	0.34041460210291585	0.7572292768076966	0.4679918191024125	HDACi	notreg
O75396	SEC22B	SEC22B_137	HCT116	Vorinostat	1.6405875778380967	1.5730963582505664	0.03265145557193094	1.6068419680443315	0.04772349904089305	0.0297001820900762	0.6842280477872368	0.1437876713519715	1.4860974535078308	0.8422783496509407	HDACi	notreg
O75400-3	PRPF40A	PRPF40A_870	HCT116	Abexinostat	2.024007771301693	0.8396572827417379	0.48661188562193025	1.4318325270217154	0.8374622617623447	0.5848884181338644	0.5178627589676081	0.6388377601925812	0.312817287519919	0.19460942165282566	HDACi	notreg
O75400-3	PRPF40A	PRPF40A_870	HCT116	Belinostat	1.7944768248681653	1.093737250101999	0.19067318413775622	1.4441070374850822	0.49549770516293384	0.34311702131570865	0.5301776790158494	0.3585453019708598	0.7197103808915628	0.44545596369774954	HDACi	notreg
O75400-3	PRPF40A	PRPF40A_870	HCT116	CUDC101	1.6038023868998055	1.2025703794369644	0.1357638104256022	1.4031863831683848	0.28371387330606634	0.20219257876878938	0.4887066527308289	0.29338585732555267	0.8672159813592847	0.5325608251672731	HDACi	notreg
O75400-3	PRPF40A	PRPF40A_870	HCT116	Panobinostat	1.1329447682486817	1.1569767441860466	0.6049243455874793	1.144960756217364	0.016993173150622612	0.014841707943566023	0.19529815047867305	0.7342933952126011	0.21829893666716363	0.1341303781460214	HDACi	notreg
O75400-3	PRPF40A	PRPF40A_870	HCT116	Ralimetinib	2.0793782958645575	0.9686862505099958	0.34356068850929833	1.5240322731872766	0.7853778770801669	0.5153289014265237	0.6078934539298234	0.5135976161450174	0.46399653558647164	0.2893770007052998	Ralimetinib	notreg
O75400-3	PRPF40A	PRPF40A_870	HCT116	TSA	1.4891756869275603	1.1832925336597306	0.1915614927515864	1.3362341102936455	0.2162920519264064	0.1618668841486728	0.41817279237094257	0.35955106400951126	0.7176917873568736	0.4442394217131244	HDACi	notreg
O75400-3	PRPF40A	PRPF40A_870	HCT116	Vorinostat	1.5084651679156258	1.2061403508771928	0.17636787944066926	1.3573027593964093	0.21377592824885822	0.1575005478836012	0.44074256361683983	0.342168631653408	0.7535805067998932	0.4657598069640063	HDACi	notreg
O75410-2	TACC1	TACC1_316	HCT116	Abexinostat	0.7257401315789475	0.6181114089961275	0.0708546958657186	0.6719257702875374	0.0761049995887577	0.11326399872442765	-0.5736262320517288	0.2066957343876869	1.1496313617751934	0.6846684858836207	HDACi	notreg
O75410-2	TACC1	TACC1_316	HCT116	Belinostat	0.8595120614035089	0.7962466487935657	0.15997056725484496	0.8278793550985373	0.04473540227105577	0.05403613702352947	-0.27250755238336244	0.3231819004135601	0.7959599151856412	0.4905529695887383	HDACi	notreg
O75410-2	TACC1	TACC1_316	HCT116	CUDC101	0.8988486842105263	1.4472743521000895	0.5537864803895943	1.173061518155308	0.3877955087414715	0.3305841191954685	0.23027867373331365	0.6939764022253834	0.2566576509087299	0.15865529691912314	HDACi	notreg
O75410-2	TACC1	TACC1_316	HCT116	Panobinostat	0.7238212719298247	0.7908847184986595	0.027841157320581393	0.7573529952142422	0.047421017838564776	0.0626141550085904	-0.4009622111296159	0.13507158274213185	1.555312715631319	0.8694360111291978	HDACi	notreg
O75410-2	TACC1	TACC1_316	HCT116	Ralimetinib	1.2941337719298247	1.0923443550789396	0.33335910513303124	1.1932390635043821	0.14268666502693986	0.11957927743991918	0.254883113594979	0.5043045373603929	0.47708767836643773	0.29730712436175444	Ralimetinib	notreg
O75410-2	TACC1	TACC1_316	HCT116	TSA	0.6603618421052632	0.6794757223711647	0.018340924238651753	0.669918782238214	0.013515554350806718	0.02017491479437394	-0.5779418941894736	0.11599096928254823	1.7365787830807877	0.9355758223543774	HDACi	notreg
O75410-2	TACC1	TACC1_316	HCT116	Vorinostat	0.7415021929824562	0.6578790586833483	0.0680721422328269	0.6996906258329023	0.0591304853269726	0.08450947196353312	-0.5152109317397371	0.20252817278202642	1.167030581916978	0.6935145554975256	HDACi	notreg
O75420	GIGYF1	GIGYF1_230	HCT116	Abexinostat	1.0312777400657929	0.6820604367173756	0.48754649835792685	0.8566690883915842	0.24693392330534547	0.2882489010651354	-0.22319006292971807	0.6395813813128317	0.3119839583915717	0.1941041873754448	HDACi	notreg
O75420	GIGYF1	GIGYF1_230	HCT116	Belinostat	0.8931126311941935	0.6993428541860707	0.16026764696459125	0.7962277426901321	0.1370159233114488	0.17208132292467895	-0.32874695525389125	0.32349393837737916	0.7951541392981247	0.49013385271991633	HDACi	notreg
O75420	GIGYF1	GIGYF1_230	HCT116	CUDC101	0.9305519294031644	1.0361947635309945	0.8023736311184678	0.9833733464670795	0.07470076439555424	0.07596378797933488	-0.02418884227192911	0.8759486471936261	0.09562335223080375	0.057521353756764156	HDACi	notreg
O75420	GIGYF1	GIGYF1_230	HCT116	Panobinostat	0.8073990914312569	0.7411518162061472	0.01713044065238062	0.774275453818702	0.0468438975468066	0.060500300397970753	-0.3690811885154853	0.11336987696455735	1.7662314653803188	0.9455023246841558	HDACi	notreg
O75420	GIGYF1	GIGYF1_230	HCT116	Ralimetinib	1.461855777766174	1.081858636034358	0.2792028173360296	1.271857206900266	0.2686985557500727	0.21126471925644633	0.34693670642355706	0.45256192080410446	0.5540802037160754	0.3443219909919421	Ralimetinib	notreg
O75420	GIGYF1	GIGYF1_230	HCT116	TSA	0.6806433084434234	0.6782313981165269	0.00023576040033234234	0.6794373532799751	0.0017054781477623575	0.002510133038063309	-0.5575875597576474	0.057099339861743134	3.6275291397048757	1.2433689127009036	HDACi	notreg
O75420	GIGYF1	GIGYF1_230	HCT116	Vorinostat	0.7692548691974309	0.6802235330642659	0.02192129624970326	0.7247392011308484	0.0629546615178599	0.08686526328316235	-0.4644661631043692	0.12338963694676688	1.659133768734718	0.9087213136076787	HDACi	notreg
O75448	MED24	MED24_862	HCT116	Abexinostat	1.0883466554480437	1.7038984587488668	0.18875746508257607	1.3961225570984552	0.4352608542856199	0.31176407262569933	0.48142559251983796	0.35635228837040794	0.7240958636454771	0.448120447970017	HDACi	notreg
O75448	MED24	MED24_862	HCT116	Belinostat	1.1078390127611835	1.6650951949229376	0.16449506334014696	1.3864671038420604	0.3940396252647023	0.28420409267033675	0.47141338652745196	0.32837062299290853	0.7838471311261901	0.4836357030835165	HDACi	notreg
O75448	MED24	MED24_862	HCT116	CUDC101	1.2637778712663021	1.6687216681776973	0.07579933584262315	1.4662497697219998	0.2863385047954756	0.19528630845054812	0.5521308816751274	0.2134810438229818	1.1203345996601304	0.6706406823652985	HDACi	notreg
O75448	MED24	MED24_862	HCT116	Panobinostat	1.014443977001823	1.5367180417044424	0.271643606595002	1.2755810093531328	0.36930353278908384	0.28951789818222795	0.35115452424874755	0.4451400600032015	0.5660005120666168	0.35150331999413426	HDACi	notreg
O75448	MED24	MED24_862	HCT116	Ralimetinib	1.0065909409619969	1.0362647325475975	0.9201339496355416	1.021427836754797	0.02098253925369456	0.02054236089781799	0.030587282158717425	0.9516507328521142	0.03614894509681725	0.021522413618356537	Ralimetinib	notreg
O75448	MED24	MED24_862	HCT116	TSA	1.3057074744075163	1.5552130553037171	0.09806819977666138	1.4304602648556166	0.17642708819559227	0.1233358888255452	0.5164794232172396	0.2445163594332417	1.008471796905924	0.6116920789783815	HDACi	notreg
O75448	MED24	MED24_862	HCT116	Vorinostat	1.1919786846164633	1.4919310970081596	0.13037857601224626	1.3419548908123113	0.2120983848354323	0.15805179912347503	0.42433617683231295	0.2863736186271592	0.8847937666107648	0.5430669926922854	HDACi	notreg
O75475	PSIP1	PSIP1_106	HCT116	Abexinostat	0.6844126506024096	0.9061576737676877	0.17350554304030705	0.7952851621850487	0.15679740957453622	0.1971587262407044	-0.33045584039727094	0.33883974315134147	0.7606866460986734	0.4700056561363751	HDACi	notreg
O75475	PSIP1	PSIP1_106	HCT116	Belinostat	0.8321536144578313	0.9692116311615612	0.21718563026336793	0.9006826228096962	0.09691465302718648	0.10760133544584152	-0.15090926760695106	0.38810008464036116	0.6631689125259806	0.41105626254512345	HDACi	notreg
O75475	PSIP1	PSIP1_106	HCT116	CUDC101	0.6010542168674697	0.8487016016171668	0.1344341472623427	0.7248779092423183	0.17511314509962478	0.24157605421120162	-0.4641900715713328	0.2916552637636811	0.8714904032763333	0.5351301810618702	HDACi	notreg
O75475	PSIP1	PSIP1_106	HCT116	Panobinostat	0.8756777108433734	0.9340693515782926	0.0480189271815658	0.904873531210833	0.04128912512827001	0.04562971918630445	-0.1442119255033998	0.17099149176742898	1.3185875469930837	0.7670254987913847	HDACi	notreg
O75475	PSIP1	PSIP1_106	HCT116	Ralimetinib	0.9892319277108433	1.085290001554968	0.40959422863241846	1.0372609646329056	0.0679233154028987	0.06548334287980968	0.05277890766790065	0.572202210423694	0.3876461713944139	0.24245046884295682	Ralimetinib	notreg
O75475	PSIP1	PSIP1_106	HCT116	TSA	0.8161144578313252	0.9265277561809983	0.09958733317725313	0.8713211070061617	0.07807399199622726	0.08960415553857935	-0.1987236032588107	0.24661671249181133	1.0017958973299195	0.6079774958788297	HDACi	notreg
O75475	PSIP1	PSIP1_106	HCT116	Vorinostat	0.7695030120481927	0.9168092054112891	0.12645039737117125	0.8431561087297409	0.10416120823782224	0.12353727519657846	-0.24612832678088728	0.2816586866946132	0.8980798015442836	0.5502768500549028	HDACi	notreg
O75475	PSIP1	PSIP1_122	HCT116	Abexinostat	0.5449340633462851	0.57850923763007	0.005912222370103081	0.5617216504881776	0.023741233415584467	0.04226512080307317	-0.8320726849742729	0.08262201572663039	2.228249239651709	1.0829042137618325	HDACi	notreg
O75475	PSIP1	PSIP1_122	HCT116	Belinostat	0.4486047333097845	0.6481064628017272	0.05688104593817985	0.5483555980557558	0.14106902578219693	0.2572582942207025	-0.8668163382454183	0.1850930338432764	1.2450324263253447	0.7326099260356191	HDACi	notreg
O75475	PSIP1	PSIP1_122	HCT116	CUDC101	0.43827269516072054	0.43072131379627665	0.0012444344366496685	0.4344970044784986	0.005339632970123997	0.012289228498900347	-1.202581864082237	0.06563075175875054	2.905027979369832	1.1828926211459836	HDACi	down
O75475	PSIP1	PSIP1_122	HCT116	Panobinostat	0.6543476981043211	0.6137184115523465	0.0032704261573080436	0.6340330548283338	0.028729244035672653	0.04531190261594669	-0.657370038759583	0.0736959562538788	2.4853956523218614	1.1325563415141786	HDACi	notreg
O75475	PSIP1	PSIP1_122	HCT116	Ralimetinib	0.9255121865065348	1.0212925603454377	0.7475223194162925	0.9734023734259862	0.06772695184607085	0.0695775495263065	-0.03889180257449581	0.838586270979319	0.12637583570637606	0.07645225198102061	Ralimetinib	notreg
O75475	PSIP1	PSIP1_122	HCT116	TSA	0.6257359001530671	0.6694414950095562	0.012376805059131616	0.6475886975813117	0.03090452249881531	0.04772245503085686	-0.6268502885021111	0.10124435654678507	1.907391449359824	0.9946291754110433	HDACi	notreg
O75475	PSIP1	PSIP1_122	HCT116	Vorinostat	0.5314670905451548	0.5964465208466058	0.011733183531226864	0.5639568056958804	0.045947395803794575	0.08147325351823521	-0.8263434262255868	0.10023100550061803	1.9305841360122866	0.9989979128510301	HDACi	notreg
O75475	PSIP1	PSIP1_141	HCT116	Abexinostat	0.8401348168291234	0.8488239560667289	0.08624761738753957	0.8444793864479261	0.006144149277584959	0.007275665192289251	-0.24386588729268613	0.22812090155141113	1.0642528935849682	0.6418349207182256	HDACi	notreg
O75475	PSIP1	PSIP1_141	HCT116	Belinostat	0.6994580516670177	0.9494767381618485	0.21452639905221438	0.8244673949144331	0.17678990864384836	0.21442922999058853	-0.2784656541359223	0.38527528633231073	0.6685192570585053	0.41422884812101074	HDACi	notreg
O75475	PSIP1	PSIP1_141	HCT116	CUDC101	0.2986269365556598	0.301502434980831	0.003380234648495432	0.3000646857682454	0.0020332844357297992	0.006776153716736277	-1.736654554907811	0.07387094670749596	2.471053150902935	1.1315263351578833	HDACi	down
O75475	PSIP1	PSIP1_141	HCT116	Panobinostat	1.1969206610620653	1.0656926743342658	0.37125192770863547	1.1313066676981656	0.09279219929668525	0.08202214478721906	0.1779900592981935	0.5385164858698854	0.4303312826146651	0.2688009968920396	HDACi	notreg
O75475	PSIP1	PSIP1_141	HCT116	Ralimetinib	1.4596028265573833	1.3246502953061858	0.09174262930890076	1.3921265609317846	0.09542584998601118	0.06854682085954909	0.4772903753595232	0.23594279557253095	1.0374288173108213	0.6271932791426621	Ralimetinib	notreg
O75475	PSIP1	PSIP1_141	HCT116	TSA	0.8928550910588099	0.8936276033571651	0.1797162630082904	0.8932413472079874	0.0005462486847169509	0.0006115353777838043	-0.16287806133636237	0.34610690884814277	0.7454126206362791	0.46078973140602436	HDACi	notreg
O75475	PSIP1	PSIP1_141	HCT116	Vorinostat	0.816618472203604	0.8508962801782199	0.059092212016090294	0.833757376190912	0.024238070463061284	0.029070891790840724	-0.26230047511550525	0.18876452411037742	1.2284697526434303	0.7240796224891479	HDACi	notreg
O75475	PSIP1	PSIP1_177	HCT116	Abexinostat	0.5819823382100962	0.7757518796992482	0.11214678952279117	0.6788671089546722	0.13701575677438746	0.20183001204074533	-0.5587989063024257	0.26343030763329817	0.950213154648944	0.5793342609585052	HDACi	notreg
O75475	PSIP1	PSIP1_177	HCT116	Belinostat	0.7893765651772768	0.756077694235589	0.012223285801511477	0.7727271297064329	0.023545857448723135	0.030471115279294584	-0.3719690444093379	0.10103603251097167	1.9128120335658296	0.9955237160198491	HDACi	notreg
O75475	PSIP1	PSIP1_177	HCT116	CUDC101	0.6371424805588507	0.5278822055137845	0.012479980539460079	0.5825123430363176	0.07725868139867362	0.13263011903913735	-0.7796394750798916	0.10149373680651463	1.90378609186607	0.9935607573004829	HDACi	notreg
O75475	PSIP1	PSIP1_177	HCT116	Panobinostat	0.9995386845920652	0.8945488721804512	0.29063518553673084	0.9470437783862582	0.0742390083117558	0.07839026030904024	-0.07849697711246845	0.4636891656663862	0.5366518093104573	0.3337730514974971	HDACi	notreg
O75475	PSIP1	PSIP1_177	HCT116	Ralimetinib	0.7495057334914986	0.918107769423559	0.26912176629640416	0.8338067514575288	0.11921964292941782	0.1429823429961642	-0.2622150409770149	0.44247957428291607	0.5700511755170494	0.35410677238075794	Ralimetinib	notreg
O75475	PSIP1	PSIP1_177	HCT116	TSA	0.9204560432318438	0.8912907268170427	0.07077621074296338	0.9058733850244433	0.020622993012357208	0.022765867011095304	-0.14261867768706446	0.20657181690690743	1.15011269258115	0.6849289306224257	HDACi	notreg
O75475	PSIP1	PSIP1_177	HCT116	Vorinostat	0.6439304072756029	0.8664786967418546	0.2099246802945588	0.7552045520087287	0.1573654046230533	0.20837454462434762	-0.4050606342916506	0.3801925766093067	0.6779364995517585	0.4199963671367754	HDACi	notreg
O75494	SRSF10	SRSF10_106	HCT116	Abexinostat	1.1027035425730267	0.7240701001430615	0.8065305776880536	0.913386821358044	0.2677342747262347	0.2931225505620514	-0.1307021206939286	0.8787948524401281	0.0933791627208308	0.05611249563340603	HDACi	notreg
O75494	SRSF10	SRSF10_106	HCT116	Belinostat	1.1169981354878806	0.975143061516452	0.7805611288705004	1.0460705985021663	0.10030668475091647	0.09588902020049343	0.06498022125209323	0.8613137592840817	0.10759307992817646	0.06483861497653778	HDACi	notreg
O75494	SRSF10	SRSF10_106	HCT116	CUDC101	0.8228713486637663	1.109799713876967	0.7129387120271489	0.9663355312703668	0.20288899275702454	0.2099570865311162	-0.049403885897991086	0.8136310857010043	0.1469478027883218	0.08957246705371043	HDACi	notreg
O75494	SRSF10	SRSF10_106	HCT116	Panobinostat	0.8517712865133623	0.8438841201716738	0.24954731012601677	0.8478277033425181	0.005577068804554241	0.006578068612958656	-0.23815698668982718	0.4222446614481791	0.6028471070389885	0.37443583262315583	HDACi	notreg
O75494	SRSF10	SRSF10_106	HCT116	Ralimetinib	1.5972653822249845	1.258047210300429	0.2555521238695153	1.4276562962627066	0.23986346966955732	0.16801205605121322	0.5136486969014222	0.4284670604252885	0.5925205053134093	0.3680825600311112	Ralimetinib	notreg
O75494	SRSF10	SRSF10_106	HCT116	TSA	0.8657551274083282	0.7896995708154506	0.29014784236020486	0.8277273491118894	0.05377939981374095	0.06497236061058462	-0.27277246829990326	0.4632646995049385	0.5373806546515483	0.33417079151775597	HDACi	notreg
O75494	SRSF10	SRSF10_106	HCT116	Vorinostat	0.9146985705407085	1.0203862660944205	0.6643321662504	0.9675424183175645	0.07473248621400912	0.07723949337948365	-0.04760318261749561	0.778716361886466	0.17761471897671083	0.10862070009214886	HDACi	notreg
O75533	SF3B1	SF3B1_129	HCT116	Abexinostat	1.2693403462634232	0.632932742989669	0.8715785031551855	0.9511365446265461	0.4500081318735497	0.47312673917943165	-0.07227562644626312	0.9206356493639895	0.059693489848696914	0.03591221212474869	HDACi	notreg
O75533	SF3B1	SF3B1_129	HCT116	Belinostat	0.6883629191321499	0.6654016445287793	0.0035839875481784764	0.6768822818304645	0.016236072976729812	0.023986553367630302	-0.5630231417169923	0.07464695845595369	2.445633507873409	1.1269878832196851	HDACi	notreg
O75533	SF3B1	SF3B1_129	HCT116	CUDC101	0.534516765285996	0.8340712629137678	0.19698611079843542	0.6842940140998819	0.21181701660752697	0.3095409462059235	-0.5473117675164287	0.36568619042144407	0.7055643942254446	0.4368914398178336	HDACi	notreg
O75533	SF3B1	SF3B1_129	HCT116	Panobinostat	0.6373000219154065	0.6240775880244571	0.0029567552610579905	0.6306888049699317	0.009349672668081111	0.01482454198394541	-0.6649997699828974	0.07236344733314656	2.5291846217609337	1.14048075189928	HDACi	notreg
O75533	SF3B1	SF3B1_129	HCT116	Ralimetinib	1.232522463291694	0.931899641577061	0.606010426625764	1.0822110524343775	0.21257243581385152	0.19642419594189217	0.11398188050326888	0.7350138486255631	0.21751990357780773	0.13370447816069733	Ralimetinib	notreg
O75533	SF3B1	SF3B1_129	HCT116	TSA	0.9029147490685953	0.6453721273455618	0.1864974239439815	0.7741434382070785	0.1821101342649188	0.2352408162067318	-0.36932719206097475	0.3537195333310328	0.7293271626469319	0.45134095662956986	HDACi	notreg
O75533	SF3B1	SF3B1_129	HCT116	Vorinostat	1.034407188253342	0.6613957410921358	0.45909405596786435	0.847901464672739	0.2637589237478965	0.31107261248770035	-0.23803147713630493	0.6153812049637656	0.3380983301419909	0.21085577215286602	HDACi	notreg
O75533	SF3B1	SF3B1_142	HCT116	Abexinostat	1.4070570186653029	0.9856383270295456	0.5076863850270457	1.1963476728474243	0.2979880145744066	0.24908145126839762	0.258636714788827	0.6563623469699175	0.2944044832113293	0.18285634073933366	HDACi	notreg
O75533	SF3B1	SF3B1_142	HCT116	Belinostat	0.8434671439529532	0.9676040124979445	0.1721719099868681	0.9055355782254488	0.08777802154342637	0.09693492299379596	-0.14315676953625478	0.3372617722994887	0.7640377026664088	0.4720328821142451	HDACi	notreg
O75533	SF3B1	SF3B1_142	HCT116	CUDC101	0.7696752748657631	1.19761004220797	0.9085549251886645	0.9836426585368666	0.30259557589316205	0.3076275446850406	-0.02379379191242749	0.9442012173254157	0.04164881300611557	0.02493544398380444	HDACi	notreg
O75533	SF3B1	SF3B1_142	HCT116	Panobinostat	1.0378419841472768	0.8820369456777941	0.7788985571735618	0.9599394649125355	0.11017079924480211	0.11476848621370128	-0.05898466449535703	0.8602194120839938	0.10851910064390638	0.06539076119388211	HDACi	notreg
O75533	SF3B1	SF3B1_142	HCT116	Ralimetinib	1.5093837893121964	1.2556048895466754	0.16220393694457186	1.382494339429436	0.17944878094626107	0.12980073467810413	0.4672735734120258	0.32576397121626155	0.7899386089870498	0.48709694939277354	Ralimetinib	notreg
O75533	SF3B1	SF3B1_142	HCT116	TSA	1.1598568141140373	1.1440004385243654	0.12368534047771976	1.1519286263192012	0.011212150704497843	0.009733372752723776	0.20405132993534217	0.27830271673300283	0.9076817710815431	0.5554825541532257	HDACi	notreg
O75533	SF3B1	SF3B1_142	HCT116	Vorinostat	1.1299411915111224	1.0330537740503207	0.46436043868511256	1.0814974827807216	0.06850974989818476	0.06334711914634703	0.11303030738588686	0.619982115907939	0.33314478719490387	0.20762083804129183	HDACi	notreg
O75533	SF3B1	SF3B1_223	HCT116	Abexinostat	0.7170474516695958	0.5059856344772546	0.1644562844181531	0.6115165430734253	0.1492432421862599	0.24405430053646177	-0.7095365670469447	0.328313370845836	0.7839495260367376	0.4837114298922921	HDACi	notreg
O75533	SF3B1	SF3B1_223	HCT116	Belinostat	1.0515524311657878	0.6013567438148444	0.39569550489054695	0.8264545874903161	0.3183364233867909	0.38518320087432634	-0.27499254724212546	0.5602911244946155	0.40263888330061237	0.2515862570854254	HDACi	notreg
O75533	SF3B1	SF3B1_223	HCT116	CUDC101	0.8822495606326889	0.6723862729449323	0.33828161462192474	0.7773179167888106	0.148395753846116	0.19090741463821634	-0.36342332486656204	0.5089330969206707	0.47072160518341327	0.2933393051836388	HDACi	notreg
O75533	SF3B1	SF3B1_223	HCT116	Panobinostat	0.8289396602226128	0.6089385474860335	0.2555453845011001	0.7189391038543231	0.15556427868462136	0.21638032741663607	-0.4760585193382768	0.4284670604252885	0.5925319585898056	0.3680825600311112	HDACi	notreg
O75533	SF3B1	SF3B1_223	HCT116	Ralimetinib	1.7937902753368482	1.064245810055866	0.23107160710507785	1.4290180426963572	0.5158658385772963	0.36099322973132625	0.5150241319300422	0.4029756609916539	0.6362534151229523	0.3947211836758305	Ralimetinib	notreg
O75533	SF3B1	SF3B1_223	HCT116	TSA	0.7521968365553603	0.7230646448523544	0.3637428159713382	0.7376307407038574	0.020599570304021913	0.027926670035966127	-0.43902931366340664	0.5317440620193749	0.4392055753663546	0.2742973511602931	HDACi	notreg
O75533	SF3B1	SF3B1_223	HCT116	Vorinostat	0.8670181605155244	0.41899441340782123	0.20477655968604955	0.6430062869616728	0.31680062971246375	0.4926866752880552	-0.6370952513868832	0.3745151450872784	0.688719757567405	0.42653061509445267	HDACi	notreg
O75533	SF3B1	SF3B1_235	HCT116	Abexinostat	1.1988235294117648	0.8798545895183277	0.8439116494232339	1.0393390594650462	0.22554510038653366	0.21700820183032765	0.05566637571646795	0.9032483913857973	0.0737030180383404	0.04419280320349825	HDACi	notreg
O75533	SF3B1	SF3B1_235	HCT116	Belinostat	0.8787675070028012	0.8887609815207512	0.14105772851679466	0.8837642442617761	0.007066453599257462	0.007995858222528787	-0.17826653182788416	0.3001365766137178	0.8506031139733724	0.5226810753730864	HDACi	notreg
O75533	SF3B1	SF3B1_235	HCT116	CUDC101	0.8205602240896358	1.097849136625265	0.7113359497046032	0.9592046803574503	0.19607287040178684	0.20441192001765435	-0.0600893966106121	0.8126101923828983	0.1479252422457632	0.09011773471956311	HDACi	notreg
O75533	SF3B1	SF3B1_235	HCT116	Panobinostat	0.9746218487394958	0.9317176613147531	0.5816997362005643	0.9531697550271244	0.030337841869334137	0.03182837234325675	-0.06919492070354515	0.715984442712348	0.23530113315309384	0.14509641416921695	HDACi	notreg
O75533	SF3B1	SF3B1_235	HCT116	Ralimetinib	1.2565826330532213	0.9875795213571644	0.557860777677993	1.1220810772051928	0.19021392444056406	0.16951887729390877	0.16617692323357955	0.6972974064079513	0.2534741720845571	0.15658195014688125	Ralimetinib	notreg
O75533	SF3B1	SF3B1_235	HCT116	TSA	0.876358543417367	0.95607391699485	0.16236133767695343	0.9162162302061085	0.05636728122145719	0.061521810423263316	-0.1262399753511635	0.3259391405148564	0.7895173792362116	0.48686348399958684	HDACi	notreg
O75533	SF3B1	SF3B1_235	HCT116	Vorinostat	0.9927731092436975	0.8793093002120569	0.6040816513807867	0.9360412047278772	0.08023102878552855	0.08571313781945428	-0.09535605594605327	0.7336931685171619	0.2189043555055873	0.13448552466123823	HDACi	notreg
O75533	SF3B1	SF3B1_426	HCT116	Abexinostat	1.3344124312075105	1.007773400063891	0.3888183549446975	1.1710929156357008	0.2309686739218573	0.1972248920970385	0.22785554518918846	0.554212763909686	0.41025324152600817	0.256323476331285	HDACi	notreg
O75533	SF3B1	SF3B1_426	HCT116	Belinostat	1.4053091615409516	1.015546800127782	0.3796239577730701	1.2104279808343668	0.2756036088065342	0.22769104248280542	0.27551724308400655	0.5458862423023958	0.4206463873924821	0.2628978508624646	HDACi	notreg
O75533	SF3B1	SF3B1_426	HCT116	CUDC101	1.3995899428078125	0.9856245341284209	0.4382945598691842	1.1926072384681166	0.2927177476538583	0.2454435443724534	0.2541189982644273	0.5975878559154103	0.3582339197942647	0.22359823676580776	HDACi	notreg
O75533	SF3B1	SF3B1_426	HCT116	Panobinostat	1.2932988022013596	1.2433180704930253	0.004399755593866564	1.2683084363471924	0.03534171431962867	0.027865236331168004	0.34290563307785094	0.0774703309387626	2.356571447873629	1.1108645888045234	HDACi	notreg
O75533	SF3B1	SF3B1_426	HCT116	Ralimetinib	1.2966440056113089	1.186668086465765	0.036209026328963015	1.2416560460385369	0.07776471819503751	0.06262983895028201	0.3122655846713093	0.1502029309987553	1.4411831533283601	0.8233215926037131	Ralimetinib	notreg
O75533	SF3B1	SF3B1_426	HCT116	TSA	1.207942160353944	1.1952933659887126	0.0011529594963133843	1.2016177631713283	0.00894404826948929	0.007443338924920699	0.26497804507015504	0.06557600321682694	2.938185949285153	1.183255056617146	HDACi	notreg
O75533	SF3B1	SF3B1_426	HCT116	Vorinostat	1.1297075644760979	1.1328931956128208	0.007295636635993425	1.1313003800444594	0.0022525813791357562	0.001991143483083804	0.17798204096657047	0.08707854225691816	2.136936804464831	1.0600888499005297	HDACi	notreg
O75553	DAB1	DAB1_115	HCT116	Abexinostat	0.7889930305215093	1.1837438423645321	0.9389626553346038	0.9863684364430207	0.2791309759330963	0.2829885523706342	-0.019801460308511196	0.9636077595955984	0.02735168026278221	0.016099711438345907	HDACi	notreg
O75553	DAB1	DAB1_115	HCT116	Belinostat	1.1165585195866379	1.0354679802955664	0.29971390008242627	1.0760132499411021	0.0573396702227908	0.053289000136317474	0.10569584323526714	0.472740229050327	0.523293114948555	0.32537743871429076	HDACi	notreg
O75553	DAB1	DAB1_115	HCT116	CUDC101	1.1192021148762317	1.3913793103448275	0.17166336040676647	1.2552907126105297	0.19245834060018058	0.15331774438125179	0.32802151642487104	0.33663069348490865	0.7653223901692949	0.47284628823125124	HDACi	notreg
O75553	DAB1	DAB1_115	HCT116	Panobinostat	0.9536169190098535	1.066502463054187	0.8566232301803772	1.0100596910320203	0.07982213369168097	0.07902714502954113	0.014440553780291472	0.9113647725082614	0.0672101524442879	0.04030776245639203	HDACi	notreg
O75553	DAB1	DAB1_115	HCT116	Ralimetinib	0.7998077385243932	1.134975369458128	0.844944351976844	0.9673915539912605	0.23699930466747385	0.24498798205304045	-0.04782815279111565	0.9038413738738681	0.07317189273694417	0.043907782462826006	Ralimetinib	notreg
O75553	DAB1	DAB1_115	HCT116	TSA	0.9882239846190819	1.2295566502463053	0.4238583505388117	1.1088903174326936	0.17064796438683533	0.15389075159563123	0.1491166726939326	0.5848802941721695	0.37277925627875563	0.23293301067028538	HDACi	notreg
O75553	DAB1	DAB1_115	HCT116	Vorinostat	1.2410478250420571	1.517487684729064	0.09032792626479756	1.3792677548855605	0.1954724993749402	0.14172193809544892	0.4639025519558593	0.2341008356878642	1.044177960121761	0.6305970359659976	HDACi	notreg
O75569	PRKRA	PRKRA_18	HCT116	Abexinostat	1.907744157623792	1.0775694893341952	0.3119995047799059	1.4926568234789936	0.5870221375168666	0.393273342059075	0.5778825137814144	0.48424765649333684	0.5058460953133678	0.3149324723630588	HDACi	notreg
O75569	PRKRA	PRKRA_18	HCT116	Belinostat	1.8696714936483834	1.4004354778348587	0.06709122360688986	1.635053485741621	0.3317999687587014	0.20292912228996893	0.7093378298224992	0.2012192282702355	1.1733342874075652	0.6963305209687239	HDACi	notreg
O75569	PRKRA	PRKRA_18	HCT116	CUDC101	1.8047109366319767	2.522301228183581	0.12118696255899843	2.1635060824077788	0.5074129612697711	0.23453271770101436	1.1133711767095171	0.275272246742416	0.9165440995859158	0.5602375724577632	HDACi	up
O75569	PRKRA	PRKRA_18	HCT116	Panobinostat	1.6580867375282398	1.774776307284047	0.03485071119529004	1.7164315224061433	0.08251198606807196	0.048071819347855066	0.7794123016553688	0.14757043645537435	1.4577883548675936	0.8310006382466526	HDACi	notreg
O75569	PRKRA	PRKRA_18	HCT116	Ralimetinib	1.6277915632754343	0.7930119416187528	0.6531851142976821	1.2104017524470936	0.59027833126978	0.48767141164196304	0.2754859814353819	0.7702881902404137	0.18496372113689974	0.1133467605222036	Ralimetinib	notreg
O75569	PRKRA	PRKRA_18	HCT116	TSA	1.7689344839080035	1.7009492055931683	0.006199930672776798	1.734941844750586	0.048072851317274665	0.02770862404565819	0.7948873044772627	0.0839773124601222	2.207613166727362	1.075838028274114	HDACi	notreg
O75569	PRKRA	PRKRA_18	HCT116	Vorinostat	1.5752379541498462	1.2863266764195556	0.04557245300295222	1.4307823152847008	0.20429112364435853	0.1427828129142819	0.5168041915973433	0.16709956544899923	1.3412975942620897	0.777024679510242	HDACi	notreg
O75592	MYCBP2	MYCBP2_2812	HCT116	Abexinostat	0.9585482330468004	0.9646897497428865	0.6697660832699599	0.9616189913948434	0.004342708102572876	0.004516038203731511	-0.05646270620036506	0.782649630390942	0.17407684876636936	0.10643261551852956	HDACi	notreg
O75592	MYCBP2	MYCBP2_2812	HCT116	Belinostat	0.7874880611270296	0.922780253685293	0.3792931969860309	0.8551341574061613	0.09566602679954421	0.11187253598864946	-0.2257773204544379	0.5455633056373712	0.4210249467459915	0.2631548478367761	HDACi	notreg
O75592	MYCBP2	MYCBP2_2812	HCT116	CUDC101	0.7415472779369627	0.9424065821049021	0.43041924145343513	0.8419769300209324	0.1420289760415613	0.16868511591882965	-0.24814739057474397	0.5908594116423428	0.36610832221558814	0.22851584231884253	HDACi	notreg
O75592	MYCBP2	MYCBP2_2812	HCT116	Panobinostat	1.123018147086915	1.015855330819335	0.3450542831825667	1.069436738953125	0.07577555407385385	0.07085557407353593	0.09685114440298205	0.5150860065630325	0.4621125772972276	0.28812024851780643	HDACi	notreg
O75592	MYCBP2	MYCBP2_2812	HCT116	Ralimetinib	1.121585482330468	0.8998971546109016	0.9570318699857161	1.0107413184706848	0.15675731984041114	0.15509143336258857	0.01541381196668941	0.9743042168631527	0.019073599601971115	0.011305417786388688	Ralimetinib	notreg
O75592	MYCBP2	MYCBP2_2812	HCT116	TSA	1.0766953199617957	0.8350188549880014	0.6220120204730091	0.9558570874748986	0.17089106723616304	0.17878307277880673	-0.06513316141319364	0.7468371192152136	0.20620122242388444	0.12677410493061958	HDACi	notreg
O75592	MYCBP2	MYCBP2_2812	HCT116	Vorinostat	0.9887297039159503	0.840761055879328	0.2717610015608815	0.9147453798976392	0.10462963442970111	0.11438115647155196	-0.12855787092108328	0.4452725826498576	0.5658128655656021	0.35137404542673045	HDACi	notreg
O75592	MYCBP2	MYCBP2_2839	HCT116	Abexinostat	1.099618386816999	0.8347776695877961	0.7582517123406856	0.9671980282023975	0.18727066708707835	0.19362184539926477	-0.048116791476424295	0.8455666817777846	0.12018660025993498	0.07285213805296391	HDACi	notreg
O75592	MYCBP2	MYCBP2_2839	HCT116	Belinostat	0.9448915871639202	0.8256734826355079	0.12163018098626784	0.885282534899714	0.08429993015224699	0.09522375832456313	-0.1757901350049097	0.27576906181428174	0.9149586470251421	0.5594544583813774	HDACi	notreg
O75592	MYCBP2	MYCBP2_2839	HCT116	CUDC101	0.766764960971379	0.9899383317104835	0.5006859556868032	0.8783516463409313	0.1578074038298802	0.17966312750397853	-0.18712945937879133	0.650727609313903	0.30043459045303167	0.18660076646684604	HDACi	notreg
O75592	MYCBP2	MYCBP2_2839	HCT116	Panobinostat	1.0183000867302687	0.8898085037325543	0.4098697149125806	0.9540542952314115	0.09085726966307799	0.09523280815065145	-0.06785672254322413	0.5724330306225115	0.3873541703203847	0.2422753144594077	HDACi	notreg
O75592	MYCBP2	MYCBP2_2839	HCT116	Ralimetinib	1.1445793581960104	0.8890944498539435	0.9110275371811184	1.016836904024977	0.1806551111794991	0.17766380278332383	0.024088296084610564	0.9457160506930554	0.04046849562298205	0.02423924005510439	Ralimetinib	notreg
O75592	MYCBP2	MYCBP2_2839	HCT116	TSA	0.9897831743278405	0.7986692632262252	0.27754546863548396	0.8942262187770329	0.13513794251903513	0.15112276925167023	-0.16128824846434286	0.4508345750644341	0.5566658588119247	0.34598278476459166	HDACi	notreg
O75592	MYCBP2	MYCBP2_2839	HCT116	Vorinostat	0.9692801387684301	0.8381207400194742	0.1803108818969101	0.9037004393939522	0.09274370027173709	0.10262659641278223	-0.14608347072253036	0.3469002204864668	0.7439780624890756	0.4597954241244278	HDACi	notreg
O75592	MYCBP2	MYCBP2_3424	HCT116	Abexinostat	1.6257082152974505	2.9840900271633686	0.1573588018887911	2.3048991212304095	0.9605209906108597	0.4167301647883448	1.2047036094461767	0.32011256604753974	0.8031089597426826	0.49469727725233825	HDACi	up
O75592	MYCBP2	MYCBP2_3424	HCT116	Belinostat	1.9929178470254958	3.8863019014357785	0.1450504629158279	2.939609874230637	1.3388247042639898	0.45544298786055437	1.5556247027286965	0.30514859290937474	0.8384808808463647	0.5154886283064476	HDACi	up
O75592	MYCBP2	MYCBP2_3424	HCT116	CUDC101	1.7400849858356942	2.3985254171517267	0.04774396023893795	2.0693052014937106	0.46558769399096184	0.22499711190735966	1.0491464437523101	0.17067566127793146	1.3210815602227552	0.7678284058115697	HDACi	up
O75592	MYCBP2	MYCBP2_3424	HCT116	Panobinostat	3.9174929178470257	4.353511835467598	0.00029935512415962487	4.135502376657312	0.3083119333751256	0.07455247399091842	2.04806259718079	0.058595123218822404	3.5238133034939003	1.2321385281336101	HDACi	up
O75592	MYCBP2	MYCBP2_3424	HCT116	Ralimetinib	0.4444050991501417	0.6352347691113699	0.03133528369564234	0.5398199341307558	0.13493695368117525	0.24996660024876124	-0.8894498421645086	0.14137870094108027	1.5039663690382314	0.849616013173464	Ralimetinib	notreg
O75592	MYCBP2	MYCBP2_3424	HCT116	TSA	3.192988668555241	3.494373302289484	0.00038368977540656176	3.3436809854223624	0.21311111825890708	0.0637354817005629	1.7414372090504342	0.05949364189350554	3.4160197737588756	1.225529444996	HDACi	up
O75592	MYCBP2	MYCBP2_3424	HCT116	Vorinostat	1.399787535410765	2.7566938300349246	0.21542723878970804	2.0782406827228446	0.9594776423634547	0.4616778269908458	1.0553627435892394	0.3863027192844183	0.6666993850298808	0.41307223473361354	HDACi	up
O75592	MYCBP2	MYCBP2_3505	HCT116	Abexinostat	0.5156993339676499	1.083815028901734	0.5444687286018374	0.799757181434692	0.40171846038639886	0.5023005353521831	-0.3223660527809243	0.6864227439610915	0.2640270587652607	0.16340833498867088	HDACi	notreg
O75592	MYCBP2	MYCBP2_3505	HCT116	Belinostat	0.7478591817316842	0.6647398843930635	0.024077109097027934	0.7062995330623738	0.058774218795599624	0.08321429654748085	-0.5016479521570021	0.1278162656474416	1.618395659381766	0.8934138751961721	HDACi	notreg
O75592	MYCBP2	MYCBP2_3505	HCT116	CUDC101	1.5784966698382492	1.0443159922928709	0.3733815195090159	1.3114063310655601	0.37772277947116156	0.2880287905612363	0.39111476487837543	0.540367402141448	0.4278471812286023	0.2673108578311647	HDACi	notreg
O75592	MYCBP2	MYCBP2_3505	HCT116	Panobinostat	0.7764034253092293	0.5741811175337186	0.09163678810636514	0.675292271421474	0.14299276513525674	0.21174944714569355	-0.5664160486220525	0.23581080105533544	1.0379301413522137	0.6274363064025077	HDACi	notreg
O75592	MYCBP2	MYCBP2_3505	HCT116	Ralimetinib	1.2121788772597526	0.8603082851637764	0.8568129870021879	1.0362435812117645	0.24881008177119032	0.24010771818749055	0.05136316528422336	0.9114554565439982	0.0671139593790003	0.04026455076088638	Ralimetinib	notreg
O75592	MYCBP2	MYCBP2_3505	HCT116	TSA	0.9467174119885823	0.7254335260115606	0.29468786476509345	0.8360754690000715	0.15647133634166277	0.18714977552062276	-0.25829492071758753	0.4678338941065137	0.5306377480118655	0.32990831717802127	HDACi	notreg
O75592	MYCBP2	MYCBP2_3505	HCT116	Vorinostat	0.752616555661275	0.8651252408477842	0.06555318091840029	0.8088708982545296	0.07955565423776308	0.09835395785586673	-0.3060186385991793	0.19884308571429044	1.1834062296521417	0.7014895059520141	HDACi	notreg
O75643	SNRNP200	SNRNP200_2133	HCT116	Abexinostat	1.0958753839403246	0.8685540334855403	0.7936552021346792	0.9822147087129325	0.16074046841506165	0.16365105000890448	-0.025889667764119304	0.8699419221000757	0.10036813275317928	0.06050974020136776	HDACi	notreg
O75643	SNRNP200	SNRNP200_2133	HCT116	Belinostat	1.1744186046511627	0.9368645357686454	0.6809732218653571	1.055641570209904	0.16797609300528418	0.15912227951754854	0.07812006892082982	0.7907903499217521	0.16686996565662054	0.1019386390565245	HDACi	notreg
O75643	SNRNP200	SNRNP200_2133	HCT116	CUDC101	1.2912827263419626	0.8935768645357687	0.6369189285104909	1.0924297954388655	0.2812205118007997	0.25742662180668924	0.12754056848870463	0.7581646357100091	0.19591584418153463	0.12023647693172855	HDACi	notreg
O75643	SNRNP200	SNRNP200_2133	HCT116	Panobinostat	1.1684218224367413	1.30441400304414	0.3540738970626236	1.2364179127404407	0.09616099309583732	0.07777385955425271	0.30616646066319214	0.5231533151618367	0.4509060889987989	0.2813710182621886	HDACi	notreg
O75643	SNRNP200	SNRNP200_2133	HCT116	Ralimetinib	0.5940470966798304	0.7841704718417047	0.23970327544157105	0.6891087842607675	0.1344375278390354	0.19508897711012568	-0.5371963468993991	0.4121339896912339	0.6203260314795664	0.3849615666775037	Ralimetinib	notreg
O75643	SNRNP200	SNRNP200_2133	HCT116	TSA	1.0306420944858856	1.355738203957382	0.5433087311874435	1.1931901492216337	0.22987766354465927	0.19265802998341697	0.2548239721858952	0.6855248953200295	0.264953315625108	0.16397676887769136	HDACi	notreg
O75643	SNRNP200	SNRNP200_2133	HCT116	Vorinostat	1.0688898639754276	1.0860273972602739	0.6341888308619776	1.0774586306178509	0.012118065998524946	0.011246896775587607	0.10763247762227267	0.7560498309982726	0.19778141090200002	0.12144957934750322	HDACi	notreg
O75643	SNRNP200	SNRNP200_225	HCT116	Abexinostat	0.9713918943700715	0.912667607621736	0.11979033192795602	0.9420297509959037	0.04152434138009128	0.04407964964608834	-0.08615547142247403	0.2736165032654992	0.9215782316943983	0.5628577115535769	HDACi	notreg
O75643	SNRNP200	SNRNP200_225	HCT116	Belinostat	0.7559141756831101	1.0707480592801693	0.6817413212021689	0.9133311174816396	0.22262117403877665	0.24374640234816256	-0.1307901076836692	0.7913807881269196	0.16638038206693215	0.10161449704666711	HDACi	notreg
O75643	SNRNP200	SNRNP200_225	HCT116	CUDC101	0.6495507060333762	0.7833450952717007	0.07670795682029373	0.7164479006525384	0.09460691991513172	0.13204996459472357	-0.4810662978710578	0.21474457486996065	1.1151595848917208	0.6680777990161649	HDACi	notreg
O75643	SNRNP200	SNRNP200_225	HCT116	Panobinostat	0.9268292682926829	0.8793225123500353	0.04093135617902697	0.9030758903213592	0.03359234927922038	0.03719770358088794	-0.14708086466763623	0.15894390699715324	1.387943865633	0.7987561158035223	HDACi	notreg
O75643	SNRNP200	SNRNP200_225	HCT116	Ralimetinib	0.8206491839354484	0.7898729710656317	0.00968391577412658	0.80526107750054	0.021762068819488077	0.027024861163084692	-0.3124714928400667	0.09461780210027869	2.0139489964908512	1.0240271445014382	Ralimetinib	notreg
O75643	SNRNP200	SNRNP200_225	HCT116	TSA	0.9541536768751147	1.0864502470007056	0.8291847395607586	1.0203019619379101	0.09354780186352696	0.09168638829807499	0.028996186039474313	0.8937118423794173	0.08134869932484895	0.04880248728633182	HDACi	notreg
O75643	SNRNP200	SNRNP200_225	HCT116	Vorinostat	1.1314872547221713	1.0231122088920255	0.18658187649526828	1.0772997318070985	0.07663272981789895	0.07113408418783569	0.1074196996786399	0.3538110099581197	0.7291305434424368	0.4512286567579526	HDACi	notreg
O75674	TOM1L1	TOM1L1_323	HCT116	Abexinostat	0.7627483234214855	0.865208545269583	0.3501360179062044	0.8139784343455343	0.07245031767066783	0.0890076623822599	-0.296937522846576	0.5195397344437861	0.4557632117904256	0.28438123195709525	HDACi	notreg
O75674	TOM1L1	TOM1L1_323	HCT116	Belinostat	0.8988991522206757	0.8514750762970499	0.6208341938989466	0.8751871142588628	0.03353388567710152	0.03831624704106746	-0.19233659799511468	0.7459188042003604	0.2070243713042102	0.1273084443864602	HDACi	notreg
O75674	TOM1L1	TOM1L1_323	HCT116	CUDC101	1.0148045046184992	1.2516107154967786	0.5261849145063315	1.133207610057639	0.16744727753912292	0.14776398962817233	0.18041219528218935	0.6715658742109386	0.2788616071065893	0.17291138075678647	HDACi	notreg
O75674	TOM1L1	TOM1L1_323	HCT116	Panobinostat	0.600784512210553	0.8377416073245167	0.1779795542961958	0.7192630597675349	0.16755396880534953	0.2329522787664124	-0.4754085834541801	0.3439816485446362	0.7496298851424689	0.4634647264644991	HDACi	notreg
O75674	TOM1L1	TOM1L1_323	HCT116	Ralimetinib	1.2102998861191954	1.4099694811800612	0.22627367379609786	1.3101346836496282	0.14118772466431018	0.10776580944411382	0.3897151304234349	0.3978164798884779	0.6453659718524893	0.40031722981796514	Ralimetinib	notreg
O75674	TOM1L1	TOM1L1_323	HCT116	TSA	0.5404276856889789	0.9613428280773144	0.25512672634338573	0.7508852568831467	0.29763195148689325	0.39637474402192313	-0.4133356291892081	0.42804936556460366	0.593244043563988	0.368506142304587	HDACi	notreg
O75674	TOM1L1	TOM1L1_323	HCT116	Vorinostat	0.7593318992787549	0.7738216344523567	0.3199291648512792	0.7665767668655559	0.010245789998851111	0.013365641174784055	-0.38349782077159317	0.4913964570181372	0.4949461676788376	0.30856797911971384	HDACi	notreg
O75683	SURF6	SURF6_138	HCT116	Abexinostat	0.5915259348612787	0.8748772343351012	0.1764963036656666	0.73320158459819	0.20035962531596013	0.273266765272693	-0.447718191047916	0.3422816109544941	0.7532643855419597	0.4656164326632254	HDACi	notreg
O75683	SURF6	SURF6_138	HCT116	Belinostat	0.6002714113389627	0.8786093105480259	0.18069534715057484	0.7394403609434943	0.19681461599194644	0.2661669911293717	-0.43549430245248333	0.3473286260671059	0.7430530302439743	0.45925942161105293	HDACi	notreg
O75683	SURF6	SURF6_138	HCT116	CUDC101	0.6246984318455971	1.036142211746219	0.35128910123795076	0.8304203217959081	0.29093468684475493	0.35034629958906255	-0.268086345561218	0.5205528365579917	0.4543353240071256	0.28353518265490885	HDACi	notreg
O75683	SURF6	SURF6_138	HCT116	Panobinostat	0.8036791314837154	0.9497151836574348	0.43732053481204103	0.8766971575705751	0.10326308278974944	0.11778649206061403	-0.18984952442308692	0.5968218255120459	0.3592001294555713	0.2241553032865133	HDACi	notreg
O75683	SURF6	SURF6_138	HCT116	Ralimetinib	0.8202653799758746	1.4983303869573759	0.6651396645562541	1.1592978834666252	0.47946436452192326	0.41358167849680755	0.21325131680358414	0.7793145905406881	0.1770871529262276	0.1082871927047532	Ralimetinib	notreg
O75683	SURF6	SURF6_138	HCT116	TSA	0.7926718938480097	0.8733058338243961	0.36580768167605293	0.8329888638362029	0.05701680575109183	0.06844846098963395	-0.2636308864462121	0.5336188575040823	0.4367471789183951	0.27276883133053287	HDACi	notreg
O75683	SURF6	SURF6_138	HCT116	Vorinostat	0.7493968636911943	0.8200746415242586	0.2754394155088612	0.7847357526077264	0.049976735984956	0.06368606988897875	-0.3497211639168869	0.44872893118930995	0.5599739118890118	0.34801592901647127	HDACi	notreg
O75694	NUP155	NUP155_992	HCT116	Abexinostat	0.9672477934203807	1.1061020392218142	0.5506217545609684	1.0366749163210973	0.0981847788027373	0.09471125157650266	0.051963560362869754	0.6914408915283357	0.2591466340266993	0.16024494003808193	HDACi	notreg
O75694	NUP155	NUP155_992	HCT116	Belinostat	1.041870304179736	1.0945386358309244	0.20129252332318445	1.0682044700053301	0.037242134464337426	0.034864237615623905	0.09518782645280463	0.370602755047159	0.6961723559597653	0.4310913564760226	HDACi	notreg
O75694	NUP155	NUP155_992	HCT116	CUDC101	1.1178787657743088	1.1244628486600514	0.13285657692069053	1.12117080721718	0.004655649656402912	0.004152489189366731	0.16500608541659215	0.2895359899656875	0.8766169414444216	0.5382974448138342	HDACi	notreg
O75694	NUP155	NUP155_992	HCT116	Panobinostat	0.9611933766139034	1.011914993358856	0.7248208201612679	0.9865541849863797	0.03586559915310118	0.03635441387702019	-0.01952980393411781	0.8224755624238331	0.1397693402328923	0.08487699704017443	HDACi	notreg
O75694	NUP155	NUP155_992	HCT116	Ralimetinib	1.0173973302210226	1.1864598796780998	0.22967555263711048	1.1019286049495611	0.11954527516578536	0.10848731453999902	0.14003075329027023	0.4014526801802463	0.6388852299675847	0.39636563829994265	Ralimetinib	notreg
O75694	NUP155	NUP155_992	HCT116	TSA	0.9209278576117879	0.9960153136963826	0.34192481312411604	0.9584715856540853	0.05309484937946405	0.055395329579051404	-0.06119243174048544	0.5121704016832032	0.46606938176595564	0.2905855230114366	HDACi	notreg
O75694	NUP155	NUP155_992	HCT116	Vorinostat	1.0236341089795027	0.9827720915696538	0.9573826909843115	1.0032031002745783	0.028893809603466887	0.02880155533366933	0.004613711729312234	0.9745189568616595	0.018914428617130656	0.011209708336675415	HDACi	notreg
O75717	WDHD1	WDHD1_383	HCT116	Abexinostat	0.8042232277526395	0.7334355958924539	0.018098221327936644	0.7688294118225467	0.05005441451247418	0.06510470820024666	-0.3792645669457163	0.11550904282816117	1.7423641049882512	0.9373840149351154	HDACi	notreg
O75717	WDHD1	WDHD1_383	HCT116	Belinostat	0.6170652876535229	0.7100004260939963	0.021857948617282335	0.6635328568737595	0.06571506660176933	0.09903814998911493	-0.5917601880331546	0.12324229357552989	1.660390599293874	0.9092402279311464	HDACi	notreg
O75717	WDHD1	WDHD1_383	HCT116	CUDC101	0.9622495151906916	1.0610592696748904	0.8494611033924151	1.011654392432791	0.06986904744315486	0.06906414677361923	0.01671651188787367	0.9068691866310066	0.0708565025733776	0.042455354198524975	HDACi	notreg
O75717	WDHD1	WDHD1_383	HCT116	Panobinostat	0.9845722904546433	0.8947121735054753	0.26907362350618613	0.9396422319800593	0.06354069805297295	0.06762222459826751	-0.08981653852002804	0.4424528354694837	0.5701288727570742	0.3541330173662548	HDACi	notreg
O75717	WDHD1	WDHD1_383	HCT116	Ralimetinib	1.1019607843137256	1.2097234649963784	0.12363790590334175	1.1558421246550519	0.07619972226954438	0.06592571826561983	0.20894435499110636	0.27825376044750144	0.9078483593376641	0.5555589577010211	Ralimetinib	notreg
O75717	WDHD1	WDHD1_383	HCT116	TSA	0.8889894419306184	0.8317354808470748	0.02919389738790344	0.8603624613888465	0.04048466413196432	0.0470553585829531	-0.21698351520960216	0.1376029775875808	1.5347079227895393	0.8613721683107952	HDACi	notreg
O75717	WDHD1	WDHD1_383	HCT116	Vorinostat	0.7949579831932773	0.7456644935872854	0.008295021527904529	0.7703112383902813	0.03485576076874546	0.04524893190132279	-0.37648662134216515	0.09073064139231146	2.0811824825223195	1.0422460190008533	HDACi	notreg
O75815	BCAR3	BCAR3_290	HCT116	Abexinostat	0.8740907287395847	0.9897311174165653	0.2961703550695244	0.931910923078075	0.081770103012541	0.087744548312039	-0.10173603375801293	0.46933942204778156	0.528458413991847	0.3285129657986517	HDACi	notreg
O75815	BCAR3	BCAR3_290	HCT116	Belinostat	0.7947361460124323	1.1025537089582487	0.7483953064312545	0.9486449274853405	0.21765988612730372	0.2294429452168944	-0.07605989932947427	0.8391647165587746	0.12586894484572955	0.07615278473581107	HDACi	notreg
O75815	BCAR3	BCAR3_290	HCT116	CUDC101	0.9847903716439623	1.1942980678286717	0.4450000914269683	1.089544219736317	0.14814431268297892	0.1359690685329244	0.12372475019378056	0.6033343840532733	0.3516398997915993	0.2194419235165421	HDACi	notreg
O75815	BCAR3	BCAR3_290	HCT116	Panobinostat	1.0334611823832827	1.117011214700716	0.14522329468027148	1.0752361985419994	0.05907879442001236	0.054944945585092955	0.10465361333529241	0.3053427312156012	0.8379637146299836	0.5152124140684055	HDACi	notreg
O75815	BCAR3	BCAR3_290	HCT116	Ralimetinib	1.5598465811400608	1.2760437778678555	0.11670771208922216	1.4179451795039582	0.20067888671352807	0.14152795863640644	0.503801756282203	0.2697221952087851	0.9329004446647532	0.5690833143550952	Ralimetinib	notreg
O75815	BCAR3	BCAR3_290	HCT116	TSA	1.0034386985848434	1.0856640994460207	0.2996960188173976	1.044551399015432	0.058142138534720694	0.05566230497563262	0.0628834845354401	0.4727370189335084	0.5233190262139139	0.32538038777736666	HDACi	notreg
O75815	BCAR3	BCAR3_290	HCT116	Vorinostat	0.9002777410395449	1.0340494527766517	0.618846827027826	0.9671635969080983	0.09459088450024028	0.09780236229179383	-0.04816815090880481	0.7445307655493533	0.20841683144592826	0.12811735159581497	HDACi	notreg
O75815	BCAR3	BCAR3_83	HCT116	Abexinostat	0.14748866117923734	0.1683181057778922	0.025228203974646774	0.15790338347856475	0.01472864152405835	0.09327628832005205	-2.662886009975162	0.13015811970791016	1.5981136663141455	0.8855287339370347	HDACi	down
O75815	BCAR3	BCAR3_83	HCT116	Belinostat	0.18293297497060307	0.17204992922403808	0.025375359736352163	0.1774914520973206	0.007695475447359513	0.043356879198554285	-2.494178548094002	0.13043923142509994	1.595587792215469	0.8845917688113535	HDACi	down
O75815	BCAR3	BCAR3_83	HCT116	CUDC101	0.35679489333109354	0.18221593102560804	0.03479657252407614	0.2695054121783508	0.12344596809871947	0.4580463416334903	-1.891613849573902	0.14748758223078434	1.4584635321220618	0.8312445437242791	HDACi	down
O75815	BCAR3	BCAR3_83	HCT116	Panobinostat	0.38064841256509324	0.33084545103590274	0.040434451090322905	0.355746931800498	0.035216011820463355	0.09899175136164606	-1.4910767808490113	0.15818580083590827	1.393248448189866	0.8008325024778502	HDACi	down
O75815	BCAR3	BCAR3_83	HCT116	Ralimetinib	1.2472702838904755	0.9234332775704543	0.6798369919774027	1.085351780730465	0.22898734316803776	0.21097983827319508	0.11816272014422888	0.7901482687937184	0.16759520783979492	0.10229140709301916	Ralimetinib	notreg
O75815	BCAR3	BCAR3_83	HCT116	TSA	0.26810011758777086	0.11697336250160856	0.02872224872724723	0.1925367400446897	0.10686275334014392	0.5550252555192323	-2.376794326364227	0.13672121227821868	1.5417815612402064	0.864164099472466	HDACi	down
O75815	BCAR3	BCAR3_83	HCT116	Vorinostat	0.21014614480094068	0.22725517951357613	0.029760743546996194	0.21870066215725842	0.012097914464860558	0.05531722833176178	-2.1929705064650196	0.13854071571347173	1.526356222510449	0.8584225730900527	HDACi	down
O75821	EIF3G	EIF3G_42	HCT116	Abexinostat	0.9434942455242966	1.0383586951237298	0.8407664505466104	0.9909264703240133	0.06707929560528868	0.06769351471997219	-0.013150085744584917	0.9013063665440476	0.07532462646741807	0.04512756120337279	HDACi	notreg
O75821	EIF3G	EIF3G_42	HCT116	Belinostat	0.8892263427109973	0.9565851524138265	0.11119516829429066	0.9229057475624118	0.04762987111352471	0.05160859734520585	-0.11574477580013386	0.26223195579219866	0.9539140835158054	0.581314385954185	HDACi	notreg
O75821	EIF3G	EIF3G_42	HCT116	CUDC101	0.9304987212276215	1.0334645988299545	0.7241467916595169	0.981981660028788	0.07280787028343372	0.07414381881765415	-0.02623201457610745	0.8219019735895808	0.1401733891263008	0.08517997670298871	HDACi	notreg
O75821	EIF3G	EIF3G_42	HCT116	Panobinostat	0.9378356777493606	1.1030353120391527	0.8180054804434946	1.0204354948942567	0.11681378165584971	0.11447443982527737	0.02918498772344046	0.8862398155532173	0.08724378664848759	0.05244874258400049	HDACi	notreg
O75821	EIF3G	EIF3G_42	HCT116	Ralimetinib	0.9790441176470588	1.145283355210916	0.5034733274223957	1.0621637364289875	0.11754889218068491	0.11066927644873877	0.08700618000831417	0.6530014977127578	0.29802353218107486	0.18508582263359336	Ralimetinib	notreg
O75821	EIF3G	EIF3G_42	HCT116	TSA	0.8993446291560102	1.021537264815985	0.5424322104635342	0.9604409469859976	0.08640324128622535	0.08996205498877491	-0.058231182828452625	0.6847274661089343	0.2656545292972889	0.1644822511595427	HDACi	notreg
O75821	EIF3G	EIF3G_42	HCT116	Vorinostat	0.9566656010230179	0.9916054904629944	0.17911416615319878	0.9741355457430061	0.024706232756915626	0.0253622125430926	-0.037805565325465154	0.34546838169887273	0.7468700644085599	0.46159169440286124	HDACi	notreg
O75822	EIF3J	EIF3J_109	HCT116	Abexinostat	1.6799722799722798	1.0266887417218542	0.3640224868512605	1.353330510847067	0.4619412199344172	0.3413365886839293	0.43651421782881333	0.5319854524866781	0.43887178774167085	0.274100243628155	HDACi	notreg
O75822	EIF3J	EIF3J_109	HCT116	Belinostat	1.4604296604296603	1.0445033112582782	0.30447997700748153	1.2524664858439691	0.294104341973248	0.23482012915903855	0.3247719995453569	0.4771895507962915	0.516441261852392	0.3213090748114108	HDACi	notreg
O75822	EIF3J	EIF3J_109	HCT116	CUDC101	1.8179487179487177	2.2351655629139073	0.056289525587970936	2.0265571404313123	0.29501686030014207	0.14557539701908115	1.0190308539214916	0.184184518964047	1.249572411588414	0.7347468758277392	HDACi	up
O75822	EIF3J	EIF3J_109	HCT116	Panobinostat	1.0625779625779626	1.2247682119205299	0.3149600770042149	1.1436730872492462	0.11468582515246634	0.10027850303648204	0.1936747244894618	0.48696982102443054	0.5017444920376721	0.31249795247874834	HDACi	notreg
O75822	EIF3J	EIF3J_109	HCT116	Ralimetinib	2.3926541926541924	2.038940397350993	0.011075716156027208	2.215797295002593	0.2501134232581226	0.1128773935333421	1.1478259071674968	0.09840158557996057	1.9556281827071305	1.0069979035698824	Ralimetinib	up
O75822	EIF3J	EIF3J_109	HCT116	TSA	1.155093555093555	1.0372185430463576	0.1464791783740519	1.0961560490699562	0.08335022035101927	0.0760386447000302	0.13245319537301106	0.30677963981320394	0.8342241047291358	0.5131734667901708	HDACi	notreg
O75822	EIF3J	EIF3J_109	HCT116	Vorinostat	1.3706167706167705	1.047086092715232	0.27102285034081824	1.2088514316660013	0.22877073626605862	0.18924636251683463	0.2736369476727963	0.44449625159735656	0.5669940915662917	0.35213189705023096	HDACi	notreg
O75909	CCNK	CCNK_329	HCT116	Abexinostat	1.2068924539512775	0.8835163123880713	0.8014329696355045	1.0452043831696745	0.2286614625732841	0.21877200885806472	0.0637850798699719	0.8753332459298373	0.09613279537443768	0.057826576331233795	HDACi	notreg
O75909	CCNK	CCNK_329	HCT116	Belinostat	1.2434145375321846	0.9900334812738457	0.4283130010269254	1.116724009403015	0.1791674631044815	0.16044023554240758	0.15927267779610726	0.58895398148538	0.36823874281436153	0.22991863792553252	HDACi	notreg
O75909	CCNK	CCNK_329	HCT116	CUDC101	1.1027530204000793	1.134431207661761	0.047866123636998915	1.1185921140309203	0.02239986102843252	0.02002504822576761	0.16168406460778592	0.17077309905362154	1.3199717417519454	0.7675805402787226	HDACi	notreg
O75909	CCNK	CCNK_329	HCT116	Panobinostat	1.004911863735393	0.9312465934750447	0.3916151282255458	0.9680792286052189	0.05208921213903207	0.053806765603349155	-0.04680297090155038	0.5566130865653935	0.4071405396013533	0.2544465871569789	HDACi	notreg
O75909	CCNK	CCNK_329	HCT116	Ralimetinib	1.2882551000198061	0.964299618469205	0.49884983314026266	1.1262773592445057	0.22907111780698358	0.20338783864095603	0.17156215204721043	0.6490245084397612	0.30203016871232485	0.18773890307762936	Ralimetinib	notreg
O75909	CCNK	CCNK_329	HCT116	TSA	0.9716379481085363	0.9331931791637467	0.07606279500839729	0.9524155636361415	0.027184556822010753	0.028542747367782697	-0.07033689868354716	0.21382869211118746	1.1188277200180294	0.6699340204110955	HDACi	notreg
O75909	CCNK	CCNK_329	HCT116	Vorinostat	1.1237472766884533	0.9346725842871603	0.7728293478497426	1.0292099304878068	0.1336959971477149	0.1299015809965495	0.04153728231299012	0.8557938835740607	0.11191639414019319	0.06763082177768415	HDACi	notreg
O75909	CCNK	CCNK_340	HCT116	Abexinostat	1.4808734459674848	0.5985589994562263	0.9909608335422562	1.0397162227118555	0.6238905282669663	0.600058472339399	0.056189816874008175	0.9947243245270864	0.003943510108684539	0.0022972618926719434	HDACi	notreg
O75909	CCNK	CCNK_340	HCT116	Belinostat	1.1914249282754223	0.7147226753670474	0.7509016207307163	0.9530738018212348	0.33707939563841655	0.35367606894061027	-0.06934016050138099	0.8407023146820618	0.12441695829876616	0.07535775685039638	HDACi	notreg
O75909	CCNK	CCNK_340	HCT116	CUDC101	0.7753426840930826	0.9966014138118543	0.6475598346910475	0.8859720489524685	0.15645354818086496	0.1765897111154333	-0.17466691018579084	0.7658769469630969	0.188720096473644	0.11584100262309759	HDACi	notreg
O75909	CCNK	CCNK_340	HCT116	Panobinostat	0.7005100414408671	0.6648994018488308	0.06755812903946821	0.682704721644849	0.025180524737919062	0.036883478229433234	-0.5506663651711472	0.20185892700798558	1.170322386322552	0.6949520395923854	HDACi	notreg
O75909	CCNK	CCNK_340	HCT116	Ralimetinib	1.628068218042716	0.8174959216965741	0.610051663239967	1.222782069869645	0.5731611673883087	0.46873533846420457	0.2901673026926082	0.7380371226390708	0.21463338448112118	0.1319217929847769	Ralimetinib	notreg
O75909	CCNK	CCNK_340	HCT116	TSA	0.7089576028052279	0.5959760739532355	0.04743151357182956	0.6524668383792317	0.07989000520006741	0.12244301242729694	-0.6160235163030731	0.17009204517998186	1.3239330164949679	0.7693159968825645	HDACi	notreg
O75909	CCNK	CCNK_340	HCT116	Vorinostat	1.2095154606311764	0.6380505709624796	0.705284617970212	0.9237830157968281	0.4040866986947577	0.4374259883379696	-0.11437407311147371	0.8083055485602563	0.1516355878745316	0.09242444000531995	HDACi	notreg
O75925-2	PIAS1	PIAS1_505	HCT116	Abexinostat	0.8586941949322965	1.2221704704238472	0.8523435718068225	1.0404323326780718	0.2570165392005052	0.24702859679393555	0.057183138562623095	0.9087696230451272	0.06938530985425782	0.04154619831919837	HDACi	notreg
O75925-2	PIAS1	PIAS1_505	HCT116	Belinostat	1.2131653036600079	1.409563732339699	0.05341672542267768	1.3113645179998534	0.13887466073379212	0.10590088326136002	0.39106876505146254	0.17952835144125415	1.2723227388240212	0.7458669571012396	HDACi	notreg
O75925-2	PIAS1	PIAS1_505	HCT116	CUDC101	0.9930285561067166	1.1184598664803604	0.5641060227934922	1.0557442112935385	0.08869333013831812	0.08401024527489252	0.07826033678070154	0.7021269098630554	0.24863926341586512	0.1535843817850439	HDACi	notreg
O75925-2	PIAS1	PIAS1_505	HCT116	Panobinostat	1.4106448585601286	1.2347461574289706	0.2396386241473344	1.3226955079945495	0.12437916437174759	0.09403461614557787	0.4034809832599792	0.4121020385282209	0.6204431825173924	0.3849952371634296	HDACi	notreg
O75925-2	PIAS1	PIAS1_505	HCT116	Ralimetinib	0.9601823300710551	1.1746623195156032	0.5285600258382327	1.0674223247933292	0.15166025496505905	0.14208083477589156	0.09413109025544335	0.6733445200696563	0.2769056849696008	0.17176266997972497	Ralimetinib	notreg
O75925-2	PIAS1	PIAS1_505	HCT116	TSA	0.9195602627698083	1.1310355534854837	0.8455305091015317	1.025297908127646	0.1495356121184506	0.14584601307879966	0.03604315668963047	0.9042070871226454	0.072870717226035	0.04373209331345288	HDACi	notreg
O75925-2	PIAS1	PIAS1_505	HCT116	Vorinostat	1.0304330339187557	1.238938053097345	0.23750826273681855	1.1346855435080503	0.14743531297261164	0.12993495318252957	0.18229253744747811	0.40981867319006265	0.6243212769924408	0.38740825706551074	HDACi	notreg
O76021	RSL1D1	RSL1D1_361	HCT116	Abexinostat	0.8699227546104952	1.0194278805199088	0.62337079273742	0.9446753175652021	0.10571608835269501	0.11190732560385587	-0.08210953087248977	0.7479146144484087	0.20525354990987643	0.1261479804651739	HDACi	notreg
O76021	RSL1D1	RSL1D1_361	HCT116	Belinostat	0.7974802610951173	1.1432359649363855	0.9027004228054355	0.9703581130157514	0.24448620282008837	0.25195461298329946	-0.04341081921120839	0.9402004724072418	0.04445635412602797	0.026779534934825603	HDACi	notreg
O76021	RSL1D1	RSL1D1_361	HCT116	CUDC101	0.9104267023914716	0.7997719216289741	0.07917420317471402	0.8550993120102228	0.07824474584787268	0.09150369407259826	-0.22583610924652292	0.21845871037513392	1.1014162987620641	0.6606306344406119	HDACi	notreg
O76021	RSL1D1	RSL1D1_361	HCT116	Panobinostat	1.2317504204315481	1.148594432689401	0.019663801757757633	1.1901724265604745	0.0588001628287376	0.049404742973811346	0.2511705995192132	0.11889712246956614	1.7063325128112588	0.9248286559844311	HDACi	notreg
O76021	RSL1D1	RSL1D1_361	HCT116	Ralimetinib	0.9269019183080125	1.1628012420653457	0.7662795995299062	1.0448515801866791	0.16680601150613117	0.15964565175498768	0.06329802389851824	0.8512115659052356	0.11561273640276197	0.06996248399792668	Ralimetinib	notreg
O76021	RSL1D1	RSL1D1_361	HCT116	TSA	1.1009178234472536	0.9876617845071584	0.4089675509002111	1.044289803977206	0.08008411314486906	0.07668763291556285	0.0625221340739476	0.5716542729282768	0.38831114926415494	0.2428665459511479	HDACi	notreg
O76021	RSL1D1	RSL1D1_361	HCT116	Vorinostat	0.9121654362511757	1.0372894396966283	0.7973841014079179	0.974727437973902	0.08847603132548847	0.09077002234532089	-0.03692923895501803	0.8725804202026399	0.0983324277401468	0.059194536356479505	HDACi	notreg
O76021	RSL1D1	RSL1D1_465	HCT116	Abexinostat	1.4704532987582906	0.8395501751367296	0.7157062058107895	1.15500173694751	0.44611587698458044	0.3862469316830599	0.2078950212375881	0.8157491723738463	0.14526521704944062	0.08844335815749967	HDACi	notreg
O76021	RSL1D1	RSL1D1_465	HCT116	Belinostat	0.9050017453747569	1.1022552694647576	0.9550328704366479	1.0036285074197573	0.13947930449698354	0.13897503256017793	0.00522535526287845	0.9730004058716405	0.019981680559097603	0.01188697857257608	HDACi	notreg
O76021	RSL1D1	RSL1D1_465	HCT116	CUDC101	0.15927791352914777	0.3017267867018989	0.0209586787841928	0.23050235011552334	0.10072656419283478	0.4369871463017734	-2.117146634980138	0.12140213224564385	1.6786360983495656	0.9157736854651678	HDACi	down
O76021	RSL1D1	RSL1D1_465	HCT116	Panobinostat	1.1864060240363037	1.240828366005039	0.28004689601970284	1.2136171950206713	0.038482407054145976	0.03170885120286262	0.2793134315308987	0.4533875662959666	0.5527692365963319	0.3435303941413363	HDACi	notreg
O76021	RSL1D1	RSL1D1_465	HCT116	Ralimetinib	2.4658654565401688	1.479997541940638	0.28390763187558593	1.9729314992404032	0.6971138877675683	0.3533391240577605	0.9803408661365978	0.45729238719139065	0.5468229328108671	0.3398060285084298	Ralimetinib	notreg
O76021	RSL1D1	RSL1D1_465	HCT116	TSA	1.0081783274323044	0.8337737356357157	0.7713054549137508	0.9209760315340101	0.12332266952943961	0.13390432031551247	-0.11876448432208736	0.854685275435958	0.11277359716001824	0.06819377802517862	HDACi	notreg
O76021	RSL1D1	RSL1D1_465	HCT116	Vorinostat	0.841370368523413	0.9080071283721501	0.3922466756384788	0.8746887484477815	0.04711930476534151	0.05386979636923329	-0.19315835903423523	0.5572196843538466	0.4064407284497128	0.25397355008142664	HDACi	notreg
O76094	SRP72	SRP72_621	HCT116	Abexinostat	1.30550918196995	1.3435917413322944	0.047212884787442594	1.3245504616511221	0.026928435970052962	0.02033024543020071	0.40550280738217376	0.16975640355316254	1.3259394626276002	0.7701738342766247	HDACi	notreg
O76094	SRP72	SRP72_621	HCT116	Belinostat	1.2608514190317195	1.0853135956369302	0.1009404753378946	1.1730825073343247	0.1241239852771821	0.10581010670701883	0.23030448713961074	0.24836582470621274	0.9959346544652357	0.6049081635784139	HDACi	notreg
O76094	SRP72	SRP72_621	HCT116	CUDC101	0.9891485809682804	0.9201402415270744	0.30966609873786344	0.9546444112476774	0.04879626477729984	0.05111459743793536	-0.06696464096486673	0.4818477418258718	0.5091063372230223	0.31709017199162376	HDACi	notreg
O76094	SRP72	SRP72_621	HCT116	Panobinostat	1.1702838063439065	1.3307362680171404	0.18650897741116923	1.2505100371805233	0.11345702370721832	0.09072859899871374	0.3225166373129264	0.35373017592780287	0.7293002590494072	0.4513278899168686	HDACi	notreg
O76094	SRP72	SRP72_621	HCT116	Ralimetinib	1.0070951585976626	1.3190494740942733	0.4865302685241668	1.163072316345968	0.2205850119080611	0.18965717677906263	0.21794080204772578	0.6387564054163176	0.3128901357777397	0.19466473175270962	Ralimetinib	notreg
O76094	SRP72	SRP72_621	HCT116	TSA	1.2216193656093488	1.1827035449941565	0.03874766752138934	1.2021614553017526	0.0275176406524417	0.022890137203354723	0.2656306690280305	0.15526486405079934	1.4117544354306573	0.8089268126249207	HDACi	notreg
O76094	SRP72	SRP72_621	HCT116	Vorinostat	1.0621869782971618	0.9271523178807947	0.8876388580100797	0.9946696480889783	0.09548392407563587	0.09599561448274367	-0.007710640788121972	0.9306553054301463	0.05176369399076715	0.031211142508272782	HDACi	notreg
O94762	RECQL5	RECQL5_815	HCT116	Abexinostat	0.8988913525498891	0.6950191570881226	0.1318803722750098	0.7969552548190058	0.14415941190640438	0.18088771111640894	-0.32742936874298	0.2883275657471801	0.8798198355904989	0.5401138346163264	HDACi	notreg
O94762	RECQL5	RECQL5_815	HCT116	Belinostat	0.8713968957871396	1.2766283524904214	0.7886020371456659	1.0740126241387804	0.2865419109849934	0.2667956637984242	0.10301095112162667	0.8666181034683583	0.10314210537593434	0.06217224288727689	HDACi	notreg
O94762	RECQL5	RECQL5_815	HCT116	CUDC101	0.8407982261640798	0.5808429118773946	0.10777574864141914	0.7108205690207372	0.18381616553759536	0.25859713906539017	-0.49244266563830214	0.2576189589970494	0.9674789517289291	0.5890221790264404	HDACi	notreg
O94762	RECQL5	RECQL5_815	HCT116	Panobinostat	1.0607538802660754	0.8804597701149425	0.680679794936684	0.9706068251905089	0.12748718789586047	0.13134792027743833	-0.04304108989149502	0.7907338601112129	0.16705714065107902	0.10196966382725609	HDACi	notreg
O94762	RECQL5	RECQL5_815	HCT116	Ralimetinib	0.7356984478935699	0.6275862068965516	0.04778116127986647	0.6816423273950607	0.07644689873826585	0.11215104412663532	-0.5529131706690626	0.1707245259241419	1.320743299305497	0.767704084577137	Ralimetinib	notreg
O94762	RECQL5	RECQL5_815	HCT116	TSA	0.858980044345898	0.9888888888888888	0.6834883452131737	0.9239344666173934	0.09185942491245781	0.09942201339101828	-0.11413756796354167	0.7927337478723955	0.1652688865866655	0.10087265284132	HDACi	notreg
O94762	RECQL5	RECQL5_815	HCT116	Vorinostat	1.0784922394678491	0.682375478927203	0.4719835897207363	0.880433859197526	0.2800968475199387	0.3181350246743506	-0.18371346629004323	0.626412643298906	0.32607310097952635	0.2031394852101159	HDACi	notreg
O94804	STK10	STK10_438	HCT116	Abexinostat	1.031459721666235	0.8050931430836306	0.6271955740302275	0.9182764323749327	0.160065342749757	0.17431062924677376	-0.12299957568932736	0.7507404230017747	0.20259701502551752	0.12451019927418476	HDACi	notreg
O94804	STK10	STK10_438	HCT116	Belinostat	0.8337768149386582	0.7683065794688861	0.07786437006427702	0.8010416972037722	0.046294447466555845	0.05779280607758335	-0.32005075264864175	0.21646747655119256	1.1086612255659523	0.6646073455710906	HDACi	notreg
O94804	STK10	STK10_438	HCT116	CUDC101	0.6156780559022299	1.0369847403884265	0.44838952331411375	0.8263313981453282	0.29790881355941085	0.3605197796284357	-0.2752076079444525	0.6062610761901698	0.3483445433117298	0.2173403139000644	HDACi	notreg
[truncated: 95,939 more rows]
