# Supplementary material for: Defining the heterogeneous molecular landscape of lung cancer cell responses to epigenetic inhibition
Source: Commun Biol. 2026 Jan 28;9:176. doi: 10.1038/s42003-025-09455-0 (PMC12876866; doi:10.1038/s42003-025-09455-0)
Supplement: Supplementary file 5 — Supplementary Data 3 [file 42003_2025_9455_MOESM5_ESM.xlsx]

## Sheet: Figure 1B
Line	Drug	Concentration	Ratio 1	Ratio 2	Ratio 3	Average	SD	SE
A549	Abexinostat	0.001	0.97	0.9	0.93	0.94	0.03	0.03
A549	Abexinostat	0.01	0.9	0.86	0.9	0.89	0.02	0.02
A549	Abexinostat	0.1	0.96	0.86	0.89	0.9	0.05	0.06
A549	Abexinostat	1	0.75	0.71	0.81	0.76	0.05	0.06
A549	Abexinostat	2.5	0.73	0.65	0.71	0.7	0.04	0.06
A549	Abexinostat	10	0.63	0.56	0.63	0.61	0.04	0.07
A549	Belinostat	0.001	1	0.89	0.84	0.91	0.08	0.09
A549	Belinostat	0.01	0.92	0.8	0.88	0.87	0.06	0.07
A549	Belinostat	0.1	0.92	0.84	0.75	0.84	0.09	0.11
A549	Belinostat	1	0.86	0.82	0.75	0.81	0.05	0.06
A549	Belinostat	2.5	0.78	0.7	0.67	0.72	0.06	0.08
A549	Belinostat	10	0.72	0.62	0.63	0.66	0.06	0.08
A549	CUDC101	0.001	1.01	0.88	0.88	0.92	0.07	0.08
A549	CUDC101	0.01	1	0.88	0.92	0.93	0.06	0.06
A549	CUDC101	0.1	0.96	0.85	0.86	0.89	0.07	0.07
A549	CUDC101	1	0.91	0.84	0.84	0.86	0.04	0.04
A549	CUDC101	2.5	0.86	0.78	0.79	0.81	0.04	0.05
A549	CUDC101	10	0.64	0.61	0.6	0.62	0.02	0.03
A549	Ralimetinib	0.001	1.06	0.89	0.88	0.94	0.1	0.11
A549	Ralimetinib	0.01	1	0.91	0.94	0.95	0.05	0.05
A549	Ralimetinib	0.1	0.96	0.93	0.93	0.94	0.02	0.02
A549	Ralimetinib	1	1.03	0.87	0.9	0.93	0.08	0.09
A549	Ralimetinib	2.5	1.01	0.85	0.88	0.91	0.08	0.09
A549	TSA	0.001	0.91	0.94	0.9	0.92	0.023181	0.0252677
A549	TSA	0.01	0.92	0.96	0.9	0.93	0.0317587	0.0342393
A549	TSA	0.1	0.91	0.82	0.88	0.87	0.0482172	0.0554337
A549	TSA	1	0.67	0.76	0.64	0.69	0.0635847	0.091875
A549	TSA	2.5	0.64	0.66	0.65	0.65	0.00993093	0.0152101
A549	TSA	10	0.65	0.68	0.65	0.66	0.0128661	0.0194817
A549	Panobinostat	0.001	0.94	0.99	0.93	0.96	0.0325618	0.0340835
A549	Panobinostat	0.01	0.94	0.93	0.92	0.93	0.011431	0.0122864
A549	Panobinostat	0.1	0.77	0.77	0.75	0.76	0.0111268	0.0145948
A549	Panobinostat	1	0.69	0.65	0.62	0.66	0.0349236	0.0532567
A549	Panobinostat	2.5	0.68	0.68	0.67	0.68	0.00768199	0.0113633
A549	Panobinostat	10	0.7	0.69	0.61	0.67	0.0482179	0.0722003
A549	Vorinostat	0.001	0.96	0.95	0.89	0.93	0.0351078	0.0376063
A549	Vorinostat	0.01	1.04	0.97	0.89	0.97	0.0734752	0.0758066
A549	Vorinostat	0.1	0.98	0.96	0.95	0.96	0.0144934	0.0150392
A549	Vorinostat	1	0.93	0.9	0.86	0.89	0.0352646	0.0394111
A549	Vorinostat	2.5	0.89	0.82	0.77	0.83	0.0571341	0.0689258
A549	Vorinostat	10	0.84	0.85	0.79	0.83	0.0309876	0.0374811
A549	Ralimetinib	10	0.9	0.8	0.76	0.82	0.0679262	0.0827636
H292	Abexinostat	0.001	0.82	0.9	0.83	0.85	0.0406122	0.0476373
H292	Abexinostat	0.01	0.9	0.88	0.99	0.92	0.0580112	0.0627683
H292	Abexinostat	0.1	0.83	0.86	0.92	0.87	0.0452135	0.0519614
H292	Abexinostat	1	0.69	0.71	0.73	0.71	0.0194436	0.0272692
H292	Abexinostat	2.5	0.63	0.62	0.62	0.62	0.00922674	0.0147775
H292	Abexinostat	10	0.54	0.57	0.56	0.55	0.0133114	0.0240129
H292	Belinostat	0.001	0.75	0.81	0.75	0.77	0.0324113	0.0419893
H292	Belinostat	0.01	0.79	0.86	0.74	0.8	0.0585044	0.0733853
H292	Belinostat	0.1	0.77	0.84	0.77	0.8	0.0397704	0.0499662
H292	Belinostat	1	0.74	0.73	0.71	0.73	0.0150835	0.0206385
H292	Belinostat	2.5	0.64	0.63	0.62	0.63	0.0116525	0.0185294
H292	Belinostat	10	0.57	0.57	0.57	0.57	0.00396579	0.00694733
H292	CUDC101	0.001	0.89	0.86	0.85	0.87	0.0203312	0.0234061
H292	CUDC101	0.01	0.89	0.93	0.84	0.88	0.044103	0.049855
H292	CUDC101	0.1	0.82	0.84	0.84	0.83	0.00829978	0.00998663
H292	CUDC101	1	0.81	0.67	0.7	0.73	0.0774183	0.106449
H292	CUDC101	2.5	0.56	0.57	0.55	0.56	0.0123802	0.0220267
H292	CUDC101	10	0.48	0.55	0.5	0.51	0.0367482	0.0715944
H292	Ralimetinib	0.001	0.89	0.81	0.81	0.84	0.0462402	0.0553228
H292	Ralimetinib	0.01	0.89	0.86	0.83	0.86	0.0275341	0.0320101
H292	Ralimetinib	0.1	0.83	0.92	0.85	0.86	0.0482507	0.0558033
H292	Ralimetinib	1	0.84	0.93	0.86	0.88	0.0446992	0.0509896
H292	Ralimetinib	2.5	0.84	0.85	0.81	0.84	0.0206673	0.024678
H292	TSA	0.001	0.91	1.01	0.95	0.96	0.0507938	0.0531509
H292	TSA	0.01	0.9	0.95	0.87	0.9	0.0402744	0.044618
H292	TSA	0.1	0.84	0.9	0.83	0.86	0.0344909	0.0402478
H292	TSA	1	0.59	0.61	0.64	0.61	0.0258874	0.0421131
H292	TSA	2.5	0.57	0.59	0.59	0.58	0.00826394	0.0141468
H292	TSA	10	0.53	0.58	0.58	0.57	0.033082	0.0585456
H292	Panobinostat	0.001	0.95	0.94	0.86	0.92	0.0481046	0.0524373
H292	Panobinostat	0.01	0.84	0.91	0.82	0.86	0.0483702	0.0563547
H292	Panobinostat	0.1	0.66	0.67	0.62	0.65	0.0234219	0.0359998
H292	Panobinostat	1	0.58	0.59	0.59	0.59	0.00854054	0.0145785
H292	Panobinostat	2.5	0.59	0.55	0.54	0.56	0.0251835	0.0447941
H292	Panobinostat	10	0.55	0.58	0.54	0.56	0.0212181	0.0380741
H292	Vorinostat	0.001	0.91	0.94	0.9	0.92	0.0198848	0.0216877
H292	Vorinostat	0.01	0.81	0.88	0.85	0.85	0.0329245	0.0388197
H292	Vorinostat	0.1	0.88	0.93	0.87	0.89	0.0302529	0.033827
H292	Vorinostat	1	0.81	0.87	0.85	0.84	0.0319285	0.0378595
H292	Vorinostat	2.5	0.78	0.83	0.78	0.8	0.027721	0.0348172
H292	Vorinostat	10	0.68	0.69	0.66	0.68	0.0167546	0.0247665
H292	Ralimetinib	10	0.74	0.75	0.7	0.73	0.0246806	0.0336803
HCT16	Abexinostat	0.001	0.98	0.98	1.01	0.99	0.0196228	0.0197963
HCT16	Abexinostat	0.01	0.96	1	0.99	0.98	0.0186151	0.0189353
HCT16	Abexinostat	0.1	0.91	0.93	0.92	0.92	0.00961122	0.010448
HCT16	Abexinostat	1	0.79	0.85	0.82	0.82	0.0325736	0.0397284
HCT16	Abexinostat	2.5	0.77	0.78	0.74	0.76	0.0235464	0.0307949
HCT16	Abexinostat	10	0.7	0.7	0.66	0.69	0.0257916	0.0376233
HCT16	Belinostat	0.001	0.85	0.95	1	0.93	0.0738241	0.0790195
HCT16	Belinostat	0.01	0.78	0.76	0.89	0.81	0.0705897	0.0871856
HCT16	Belinostat	0.1	0.81	0.58	0.86	0.75	0.15252	0.202998
HCT16	Belinostat	1	0.81	0.77	0.76	0.78	0.02691	0.0345533
HCT16	Belinostat	2.5	0.8	0.75	0.74	0.76	0.0285325	0.0373478
HCT16	Belinostat	10	0.8	0.8	0.74	0.78	0.0367473	0.0472157
HCT16	CUDC101	0.001	0.92	0.97	0.99	0.96	0.0382051	0.03977
HCT16	CUDC101	0.01	0.95	1	1	0.98	0.026734	0.0272637
HCT16	CUDC101	0.1	0.89	0.96	0.92	0.92	0.0355769	0.0385306
HCT16	CUDC101	1	0.69	0.76	0.8	0.75	0.0530655	0.0706561
HCT16	CUDC101	2.5	0.71	0.68	0.68	0.69	0.0195216	0.0283078
HCT16	CUDC101	10	0.66	0.64	0.75	0.68	0.06368	0.0933256
HCT16	Ralimetinib	0.001	0.86	1.01	1.05	0.98	0.098815	0.101252
HCT16	Ralimetinib	0.01	0.92	0.99	1.03	0.98	0.0585335	0.0596479
HCT16	Ralimetinib	0.1	0.94	1.01	0.96	0.97	0.0374869	0.0386175
HCT16	Ralimetinib	1	0.93	0.97	0.96	0.95	0.0196458	0.0205976
HCT16	Ralimetinib	2.5	0.96	1	1.05	1.01	0.0471804	0.0469355
HCT16	TSA	0.001	0.95	0.96	0.95	0.95	0.00624171	0.00654065
HCT16	TSA	0.01	0.92	0.96	0.88	0.92	0.0441347	0.0479245
HCT16	TSA	0.1	0.86	0.91	0.65	0.81	0.136918	0.169996
HCT16	TSA	1	0.67	0.7	0.56	0.64	0.0700232	0.108682
HCT16	TSA	2.5	0.67	0.69	0.67	0.68	0.0149423	0.0221025
HCT16	TSA	10	0.65	0.71	0.62	0.66	0.0441123	0.0665757
HCT16	Panobinostat	0.001	0.92	1.03	0.89	0.95	0.076411	0.0807948
HCT16	Panobinostat	0.01	0.85	0.93	0.82	0.87	0.055909	0.0643606
HCT16	Panobinostat	0.1	0.61	0.74	0.68	0.68	0.0654444	0.096149
HCT16	Panobinostat	1	0.68	0.8	0.62	0.7	0.0897148	0.128387
HCT16	Panobinostat	2.5	0.67	0.73	0.62	0.67	0.0546277	0.0811801
HCT16	Panobinostat	10	0.68	0.81	0.65	0.71	0.0834352	0.117242
HCT16	Vorinostat	0.001	0.94	1.03	0.98	0.98	0.0428694	0.0435401
HCT16	Vorinostat	0.01	0.82	1.09	0.77	0.89	0.172488	0.193823
HCT16	Vorinostat	0.1	0.76	1.02	0.72	0.83	0.16496	0.197768
HCT16	Vorinostat	1	0.73	0.87	0.68	0.76	0.0965882	0.127278
HCT16	Vorinostat	2.5	0.63	0.77	0.61	0.67	0.0863408	0.128928
HCT16	Vorinostat	10	0.67	0.78	0.72	0.72	0.0550166	0.0759828
HCT16	Ralimetinib	10	0.78	0.89	0.79	0.82	0.0590822	0.0720565
PC9	Abexinostat	0.001	1.01	0.99	1.15	1.05	0.0891325	0.0847507
PC9	Abexinostat	0.01	0.94	1.02	1.09	1.02	0.0739469	0.0727246
PC9	Abexinostat	0.1	0.85	0.86	0.96	0.89	0.06086	0.0684751
PC9	Abexinostat	1	0.38	0.34	0.43	0.38	0.0420776	0.1104
PC9	Abexinostat	2.5	0.24	0.25	0.26	0.25	0.00959799	0.0385723
PC9	Abexinostat	10	0.2	0.21	0.24	0.22	0.0196546	0.0900958
PC9	Belinostat	0.001	0.95	1.02	1.02	1	0.0383205	0.0384356
PC9	Belinostat	0.01	0.97	0.93	1.21	1.04	0.147767	0.142619
PC9	Belinostat	0.1	0.76	0.89	0.85	0.83	0.0650301	0.0781249
PC9	Belinostat	1	0.36	0.34	0.38	0.36	0.0196253	0.0544519
PC9	Belinostat	2.5	0.28	0.29	0.29	0.29	0.00486732	0.0169674
PC9	Belinostat	10	0.25	0.24	0.24	0.24	0.00605421	0.024884
PC9	CUDC101	0.001	1.02	1.06	1.14	1.07	0.0612747	0.0570096
PC9	CUDC101	0.01	0.91	1.03	1.04	1	0.0699051	0.0702102
PC9	CUDC101	0.1	0.67	0.69	0.73	0.7	0.0305939	0.0438335
PC9	CUDC101	1	0.37	0.36	0.38	0.37	0.0101458	0.0273853
PC9	CUDC101	2.5	0.25	0.26	0.28	0.26	0.0154021	0.0587705
PC9	CUDC101	10	0.25	0.23	0.27	0.25	0.0210195	0.0852456
PC9	Ralimetinib	0.001	1	1.04	1.15	1.06	0.0741048	0.0696838
PC9	Ralimetinib	0.01	1.04	1.09	1.17	1.1	0.0634816	0.0576933
PC9	Ralimetinib	0.1	1.02	1.04	1.15	1.07	0.0716156	0.0669624
PC9	Ralimetinib	1	0.88	0.97	0.91	0.92	0.045968	0.0497896
PC9	Ralimetinib	2.5	0.8	0.8	0.86	0.82	0.0360014	0.0439386
PC9	TSA	0.001	0.92	1	1.04	0.99	0.0579103	0.058579
PC9	TSA	0.01	0.94	0.96	0.93	0.94	0.0142939	0.0151907
PC9	TSA	0.1	0.52	0.53	0.53	0.53	0.00771725	0.0146209
PC9	TSA	1	0.22	0.22	0.23	0.22	0.00396081	0.0178541
PC9	TSA	2.5	0.22	0.22	0.22	0.22	0.00394918	0.0179766
PC9	TSA	10	0.23	0.25	0.23	0.23	0.0106294	0.0454593
PC9	Panobinostat	0.001	0.91	1.04	0.95	0.97	0.0648617	0.0671831
PC9	Panobinostat	0.01	0.72	0.79	0.77	0.76	0.0348287	0.0458861
PC9	Panobinostat	0.1	0.31	0.31	0.3	0.31	0.00774516	0.0252559
PC9	Panobinostat	1	0.23	0.25	0.24	0.24	0.0105481	0.044026
PC9	Panobinostat	2.5	0.22	0.24	0.26	0.24	0.0175545	0.0734957
PC9	Panobinostat	10	0.2	0.22	0.23	0.22	0.0151464	0.0699155
PC9	Vorinostat	0.001	0.89	1.02	0.97	0.96	0.0634871	0.0661802
PC9	Vorinostat	0.01	0.98	1.02	1	1	0.018234	0.0182352
PC9	Vorinostat	0.1	0.94	1	0.97	0.97	0.0305588	0.0315571
PC9	Vorinostat	1	0.66	0.75	0.69	0.7	0.04633	0.0665038
PC9	Vorinostat	2.5	0.45	0.45	0.56	0.49	0.0624736	0.127762
PC9	Vorinostat	10	0.28	0.31	0.27	0.29	0.0232075	0.0806589
PC9	Ralimetinib	10	0.54	0.62	0.6	0.58	0.0434328	0.0742617
PSC1	Abexinostat	0.001	1	0.97	1.09	1.02	0.0621709	0.061002
PSC1	Abexinostat	0.01	1.02	1.07	1	1.03	0.0376138	0.0365768
PSC1	Abexinostat	0.1	0.96	0.94	1.05	0.98	0.0622387	0.0634426
PSC1	Abexinostat	1	0.85	0.9	0.97	0.9	0.0606959	0.0671589
PSC1	Abexinostat	2.5	0.71	0.72	0.7	0.71	0.0101007	0.0142366
PSC1	Abexinostat	10	0.61	0.68	0.56	0.62	0.0586086	0.0951162
PSC1	Belinostat	0.001	0.78	0.78	0.93	0.83	0.0838696	0.100872
PSC1	Belinostat	0.01	0.74	0.96	0.95	0.89	0.12364	0.139432
PSC1	Belinostat	0.1	0.8	0.92	0.88	0.87	0.0629641	0.0725201
PSC1	Belinostat	1	0.72	0.62	0.78	0.71	0.0818575	0.1155
PSC1	Belinostat	2.5	0.66	0.79	0.83	0.76	0.0850542	0.111817
PSC1	Belinostat	10	0.58	0.71	0.72	0.67	0.0791848	0.118014
PSC1	CUDC101	0.001	0.99	0.98	1.03	1	0.0241384	0.0241911
PSC1	CUDC101	0.01	1.02	1.07	1.06	1.05	0.0256009	0.0243902
PSC1	CUDC101	0.1	0.9	1.04	0.99	0.98	0.0735509	0.0752969
PSC1	CUDC101	1	0.77	0.71	0.64	0.71	0.0642219	0.0909538
PSC1	CUDC101	2.5	0.66	0.67	0.72	0.68	0.0319299	0.0468873
PSC1	CUDC101	10	0.59	0.69	0.63	0.64	0.0537391	0.0843173
PSC1	Ralimetinib	0.001	1.04	1.23	1.19	1.15	0.0990651	0.0858036
PSC1	Ralimetinib	0.01	1.18	1.03	1.29	1.17	0.129706	0.111088
PSC1	Ralimetinib	0.1	0.94	1.16	1.13	1.08	0.122902	0.114072
PSC1	Ralimetinib	1	1.12	1.13	1.12	1.12	0.00553077	0.00493995
PSC1	Ralimetinib	2.5	0.97	1	1.15	1.04	0.0942388	0.0906061
PSC1	TSA	0.001	1.18	1.14	1.12	1.15	0.0273926	0.0239022
PSC1	TSA	0.01	1.16	1.11	1.08	1.12	0.0414315	0.0370033
PSC1	TSA	0.1	1.06	1.07	0.9	1.01	0.0963704	0.0950238
PSC1	TSA	1	0.55	0.7	0.68	0.64	0.0800067	0.124362
PSC1	TSA	2.5	0.65	0.6	0.62	0.62	0.0225982	0.0363005
PSC1	TSA	10	0.76	0.71	0.65	0.71	0.0546137	0.0769322
PSC1	Panobinostat	0.001	1.05	1.03	0.95	1.01	0.0556729	0.0550497
PSC1	Panobinostat	0.01	1.04	1.11	1.05	1.07	0.0395299	0.0370019
PSC1	Panobinostat	0.1	0.78	0.75	0.73	0.76	0.027709	0.0366728
PSC1	Panobinostat	1	0.79	0.61	0.72	0.71	0.0863113	0.122137
PSC1	Panobinostat	2.5	0.76	0.65	0.65	0.69	0.0646513	0.0940393
PSC1	Panobinostat	10	0.76	0.72	0.63	0.7	0.0678462	0.0967755
PSC1	Vorinostat	0.001	1.16	1.18	1.03	1.12	0.0779097	0.0693822
PSC1	Vorinostat	0.01	1.12	1.03	0.96	1.04	0.0809735	0.0779751
PSC1	Vorinostat	0.1	1.01	0.9	1.01	0.97	0.0591302	0.060776
PSC1	Vorinostat	1	0.92	0.83	0.79	0.85	0.0668234	0.0789643
PSC1	Vorinostat	2.5	0.8	0.79	0.92	0.83	0.0757042	0.0907682
PSC1	Vorinostat	10	0.84	0.73	0.81	0.79	0.0575331	0.0727775
PSC1	Ralimetinib	10	1.05	0.99	0.95	1	0.053583	0.0536522
A549	Abexinostat	0	1	1	1	1	0	0
A549	Belinostat	0	1	1	1	1	0	0
A549	CUDC101	0	1	1	1	1	0	0
A549	Ralimetinib	0	1	1	1	1	0	0
A549	TSA	0	1	1	1	1	0	0
A549	Panobinostat	0	1	1	1	1	0	0
A549	Vorinostat	0	1	1	1	1	0	0
H292	Abexinostat	0	1	1	1	1	0	0
H292	Belinostat	0	1	1	1	1	0	0
H292	CUDC101	0	1	1	1	1	0	0
H292	Ralimetinib	0	1	1	1	1	0	0
H292	TSA	0	1	1	1	1	0	0
H292	Panobinostat	0	1	1	1	1	0	0
H292	Vorinostat	0	1	1	1	1	0	0
HCT16	Abexinostat	0	1	1	1	1	0	0
HCT16	Belinostat	0	1	1	1	1	0	0
HCT16	CUDC101	0	1	1	1	1	0	0
HCT16	Ralimetinib	0	1	1	1	1	0	0
HCT16	TSA	0	1	1	1	1	0	0
HCT16	Panobinostat	0	1	1	1	1	0	0
HCT16	Vorinostat	0	1	1	1	1	0	0
PC9	Abexinostat	0	1	1	1	1	0	0
PC9	Belinostat	0	1	1	1	1	0	0
PC9	CUDC101	0	1	1	1	1	0	0
PC9	Ralimetinib	0	1	1	1	1	0	0
PC9	TSA	0	1	1	1	1	0	0
PC9	Panobinostat	0	1	1	1	1	0	0
PC9	Vorinostat	0	1	1	1	1	0	0
PSC1	Abexinostat	0	1	1	1	1	0	0
PSC1	Belinostat	0	1	1	1	1	0	0
PSC1	CUDC101	0	1	1	1	1	0	0
PSC1	Ralimetinib	0	1	1	1	1	0	0
PSC1	TSA	0	1	1	1	1	0	0
PSC1	Panobinostat	0	1	1	1	1	0	0
PSC1	Vorinostat	0	1	1	1	1	0	0

## Sheet: Figure 1C
Histone	Peptide	Modification	Line	Drug	log2FC	Group
H2A1	H2A1_12_17	K13ac	A549	Vorinostat	-0.345683	Acetylation
H2A1	H2A1_12_17	K13ac	H292	Belinostat	-4.25476	Acetylation
H2A1	H2A1_12_17	K13ac	H292	Panobinostat	-4.67287	Acetylation
H2A1	H2A1_12_17	K13ac	H292	Vorinostat	-4.54668	Acetylation
H2A1	H2A1_12_17	K15ac	A549	Belinostat	0.106641	Acetylation
H2A1	H2A1_12_17	K15ac	A549	Vorinostat	0.109198	Acetylation
H2A1	H2A1_12_17	K15ac	H292	Panobinostat	-0.386336	Acetylation
H2A1	H2A1_12_17	K15ac	H292	Vorinostat	-0.423753	Acetylation
H2A1	H2A1_4_11	K5ac	A549	Belinostat	3.71956	Acetylation
H2A1	H2A1_4_11	K5ac	A549	Vorinostat	3.6361	Acetylation
H2A1	H2A1_4_11	K5ac	H292	Belinostat	4.43759	Acetylation
H2A1	H2A1_4_11	K5ac	H292	CUDC101	3.89405	Acetylation
H2A1	H2A1_4_11	K5ac	H292	Panobinostat	4.39163	Acetylation
H2A1	H2A1_4_11	K5ac	H292	Vorinostat	3.96504	Acetylation
H2A1	H2A1_4_11	K9ac	A549	Belinostat	2.14717	Acetylation
H2A1	H2A1_4_11	K9ac	A549	Vorinostat	2.13713	Acetylation
H2A1	H2A1_4_11	K9ac	H292	Belinostat	4.40929	Acetylation
H2A1	H2A1_4_11	K9ac	H292	CUDC101	4.72023	Acetylation
H2A1	H2A1_4_11	K9ac	H292	Panobinostat	4.38404	Acetylation
H2A1	H2A1_4_11	K9ac	H292	Vorinostat	3.9158	Acetylation
H2AJ	H2AJ_4_11	K5acK9ac	A549	Vorinostat	0.468863	Acetylation
H2AJ	H2AJ_4_11	K5acK9ac	H292	Belinostat	-0.0851553	Acetylation
H2AJ	H2AJ_4_11	K5acK9ac	H292	Panobinostat	-0.435676	Acetylation
H2AJ	H2AJ_4_11	K5acK9ac	H292	Vorinostat	-0.280422	Acetylation
H2AJ	H2AJ_4_11	K9ac	H292	Vorinostat	3.82238	Acetylation
H2AV	H2AV_1_19	K11ac	A549	Belinostat	0.309577	Acetylation
H2AV	H2AV_1_19	K11ac	A549	Vorinostat	0.524662	Acetylation
H2AV	H2AV_1_19	K11ac	H292	Belinostat	3.30252	Acetylation
H2AV	H2AV_1_19	K11ac	H292	Vorinostat	3.76035	Acetylation
H2AV	H2AV_1_19	K11acK15ac	A549	Belinostat	2.33786	Acetylation
H2AV	H2AV_1_19	K11acK15ac	A549	Vorinostat	2.40835	Acetylation
H2AV	H2AV_1_19	K11acK15ac	H292	Panobinostat	1.39968	Acetylation
H2AV	H2AV_1_19	K11acK15ac	H292	Vorinostat	1.41465	Acetylation
H2AV	H2AV_1_19	K15ac	A549	Belinostat	-0.60017	Acetylation
H2AV	H2AV_1_19	K15ac	A549	Vorinostat	-0.588373	Acetylation
H2AV	H2AV_1_19	K15ac	H292	Belinostat	-1.30107	Acetylation
H2AV	H2AV_1_19	K15ac	H292	CUDC101	-1.39435	Acetylation
H2AV	H2AV_1_19	K15ac	H292	Panobinostat	-1.582	Acetylation
H2AV	H2AV_1_19	K15ac	H292	Vorinostat	-0.665419	Acetylation
H2AV	H2AV_1_19	K4ac	A549	Belinostat	1.41279	Acetylation
H2AV	H2AV_1_19	K4ac	A549	Vorinostat	1.45308	Acetylation
H2AV	H2AV_1_19	K4ac	H292	Belinostat	0.953845	Acetylation
H2AV	H2AV_1_19	K4ac	H292	CUDC101	0.888272	Acetylation
H2AV	H2AV_1_19	K4ac	H292	Panobinostat	0.707716	Acetylation
H2AV	H2AV_1_19	K4ac	H292	Vorinostat	1.02381	Acetylation
H2AV	H2AV_1_19	K4acK11ac	A549	Belinostat	2.34522	Acetylation
H2AV	H2AV_1_19	K4acK11ac	A549	Vorinostat	2.13159	Acetylation
H2AV	H2AV_1_19	K4acK11ac	H292	Belinostat	2.95236	Acetylation
H2AV	H2AV_1_19	K4acK11ac	H292	CUDC101	3.34245	Acetylation
H2AV	H2AV_1_19	K4acK11ac	H292	Panobinostat	2.94946	Acetylation
H2AV	H2AV_1_19	K4acK11ac	H292	Vorinostat	3.11411	Acetylation
H2AV	H2AV_1_19	K4acK15ac	A549	Belinostat	2.81381	Acetylation
H2AV	H2AV_1_19	K4acK7ac	A549	Belinostat	4.81246	Acetylation
H2AV	H2AV_1_19	K4acK7ac	A549	Vorinostat	4.85173	Acetylation
H2AV	H2AV_1_19	K4acK7ac	H292	CUDC101	4.93046	Acetylation
H2AV	H2AV_1_19	K4acK7ac	H292	Vorinostat	4.91437	Acetylation
H2AV	H2AV_1_19	K7ac	A549	Belinostat	0.902907	Acetylation
H2AV	H2AV_1_19	K7ac	A549	Vorinostat	1.21121	Acetylation
H2AV	H2AV_1_19	K7ac	H292	Belinostat	0.311216	Acetylation
H2AV	H2AV_1_19	K7ac	H292	Panobinostat	-0.392824	Acetylation
H2AV	H2AV_1_19	K7ac	H292	Vorinostat	1.07986	Acetylation
H2AV	H2AV_1_19	K7acK11ac	A549	Belinostat	2.16287	Acetylation
H2AV	H2AV_1_19	K7acK11ac	A549	Vorinostat	2.57189	Acetylation
H2AV	H2AV_1_19	K7acK11ac	H292	Belinostat	3.56498	Acetylation
H2AV	H2AV_1_19	K7acK11ac	H292	Vorinostat	3.93223	Acetylation
H2AV	H2AV_1_19	K7acK15ac	A549	Belinostat	2.45452	Acetylation
H2AV	H2AV_1_19	K7acK15ac	A549	Vorinostat	2.21289	Acetylation
H2AX	H2AX_4_11	K5ac	A549	Belinostat	2.3362	Acetylation
H2AX	H2AX_4_11	K5ac	A549	Vorinostat	2.77047	Acetylation
H2AX	H2AX_4_11	K5ac	H292	Vorinostat	-2.89664	Acetylation
H2AX	H2AX_4_11	K5acK9ac	H292	Vorinostat	3.77702	Acetylation
H2AX	H2AX_4_11	K9ac	A549	Belinostat	2.24164	Acetylation
H2AX	H2AX_4_11	K9ac	H292	Vorinostat	-1.76575	Acetylation
H2AZ	H2AZ_1_19	K11acK15ac	A549	Belinostat	1.80265	Acetylation
H2AZ	H2AZ_1_19	K11acK15ac	A549	Vorinostat	1.72878	Acetylation
H2AZ	H2AZ_1_19	K11acK15ac	H292	Belinostat	2.62055	Acetylation
H2AZ	H2AZ_1_19	K11acK15ac	H292	CUDC101	2.96408	Acetylation
H2AZ	H2AZ_1_19	K11acK15ac	H292	Panobinostat	2.36516	Acetylation
H2AZ	H2AZ_1_19	K11acK15ac	H292	Vorinostat	3.02156	Acetylation
H2AZ	H2AZ_1_19	K15ac	H292	Vorinostat	0.194511	Acetylation
H2AZ	H2AZ_1_19	K4ac	A549	Belinostat	1.10586	Acetylation
H2AZ	H2AZ_1_19	K4ac	A549	Vorinostat	1.35945	Acetylation
H2AZ	H2AZ_1_19	K4ac	H292	Belinostat	0.0265677	Acetylation
H2AZ	H2AZ_1_19	K4ac	H292	CUDC101	0.0696399	Acetylation
H2AZ	H2AZ_1_19	K4ac	H292	Panobinostat	-0.103902	Acetylation
H2AZ	H2AZ_1_19	K4ac	H292	Vorinostat	0.508671	Acetylation
H2AZ	H2AZ_1_19	K4acK11ac	A549	Belinostat	2.62878	Acetylation
H2AZ	H2AZ_1_19	K4acK11ac	A549	Vorinostat	2.53917	Acetylation
H2AZ	H2AZ_1_19	K4acK11ac	H292	Belinostat	2.85897	Acetylation
H2AZ	H2AZ_1_19	K4acK11ac	H292	Panobinostat	2.76553	Acetylation
H2AZ	H2AZ_1_19	K4acK11ac	H292	Vorinostat	2.76458	Acetylation
H2AZ	H2AZ_1_19	K4acK11acK15ac	A549	Belinostat	2.3765	Acetylation
H2AZ	H2AZ_1_19	K4acK11acK15ac	A549	Vorinostat	2.46267	Acetylation
H2AZ	H2AZ_1_19	K4acK11acK15ac	H292	Belinostat	3.53879	Acetylation
H2AZ	H2AZ_1_19	K4acK7ac	A549	Belinostat	4.29028	Acetylation
H2AZ	H2AZ_1_19	K4acK7ac	A549	Vorinostat	4.28641	Acetylation
H2AZ	H2AZ_1_19	K4acK7acK11ac	H292	Belinostat	4.41081	Acetylation
H2AZ	H2AZ_1_19	K4acK7acK11ac	H292	CUDC101	4.22985	Acetylation
H2AZ	H2AZ_1_19	K4acK7acK11ac	H292	Panobinostat	4.58546	Acetylation
H2AZ	H2AZ_1_19	K4acK7acK11ac	H292	Vorinostat	4.01118	Acetylation
H2AZ	H2AZ_1_19	K4acK7acK11acK15ac	A549	Belinostat	1.72142	Acetylation
H2AZ	H2AZ_1_19	K4acK7acK11acK15ac	A549	Vorinostat	1.45481	Acetylation
H2AZ	H2AZ_1_19	K7acK11ac	A549	Belinostat	1.91415	Acetylation
H2AZ	H2AZ_1_19	K7acK11ac	A549	Vorinostat	2.47562	Acetylation
H2AZ	H2AZ_1_19	K7acK11ac	H292	Belinostat	1.44299	Acetylation
H2AZ	H2AZ_1_19	K7acK11ac	H292	Panobinostat	1.25783	Acetylation
H2AZ	H2AZ_1_19	K7acK11ac	H292	Vorinostat	2.08635	Acetylation
H2AZ	H2AZ_1_19	K7acK11acK15ac	H292	Belinostat	0.119471	Acetylation
H3	H3_117_128	K122ac	H292	Panobinostat	0.930737	Acetylation
H3	H3_18_26	K18ac	A549	Belinostat	0.575027	Acetylation
H3	H3_18_26	K18ac	A549	Vorinostat	1.19279	Acetylation
H3	H3_18_26	K18ac	H292	Belinostat	1.4349	Acetylation
H3	H3_18_26	K18ac	H292	Vorinostat	1.96759	Acetylation
H3	H3_18_26	K18acK23ac	H292	Vorinostat	4.77171	Acetylation
H3	H3_18_26	K23ac	A549	Belinostat	1.34684	Acetylation
H3	H3_18_26	K23ac	A549	Vorinostat	1.36739	Acetylation
H3	H3_18_26	K23ac	H292	Belinostat	0.587282	Acetylation
H3	H3_18_26	K23ac	H292	CUDC101	0.754638	Acetylation
H3	H3_18_26	K23ac	H292	Panobinostat	0.378499	Acetylation
H3	H3_18_26	K23ac	H292	Vorinostat	0.584041	Acetylation
H3	H3_27_40	K27ac	A549	Belinostat	3.18063	Acetylation
H3	H3_27_40	K27ac	A549	Vorinostat	2.73467	Acetylation
H3	H3_27_40	K27ac	H292	Vorinostat	-4.36447	Acetylation
H3	H3_3_8	K4ac	H292	CUDC101	1.24076	Acetylation
H3	H3_3_8	K4ac	H292	Panobinostat	1.17086	Acetylation
H3	H3_3_8	K4ac	H292	Vorinostat	0.654598	Acetylation
H3	H3_73_83	K79ac	A549	Belinostat	1.29278	Acetylation
H3	H3_9_17	K14ac	A549	Belinostat	1.62033	Acetylation
H3	H3_9_17	K14ac	A549	Vorinostat	1.69884	Acetylation
H3	H3_9_17	K14ac	H292	Vorinostat	1.46874	Acetylation
H3	H3_9_17	K9ac	A549	Belinostat	2.54985	Acetylation
H3	H3_9_17	K9ac	H292	Vorinostat	0.201611	Acetylation
H3	H3_9_17	K9acK14ac	H292	Vorinostat	4.07337	Acetylation
H3	H3_9_17	K9me1K14ac	A549	Vorinostat	2.2044	Acetylation
H3	H3_9_17	K9me1K14ac	H292	Vorinostat	0.298195	Acetylation
H3	H3_9_17	K9me2K14ac	A549	Belinostat	2.13902	Acetylation
H3	H3_9_17	K9me2K14ac	A549	Vorinostat	2.26563	Acetylation
H3	H3_9_17	K9me2K14ac	H292	CUDC101	1.32717	Acetylation
H3	H3_9_17	K9me2K14ac	H292	Panobinostat	1.14221	Acetylation
H3	H3_9_17	K9me2K14ac	H292	Vorinostat	0.584592	Acetylation
H3	H3_9_17	K9me3K14ac	A549	Belinostat	2.59145	Acetylation
H3	H3_9_17	K9me3K14ac	A549	Vorinostat	2.69078	Acetylation
H3	H3_9_17	K9me3K14ac	H292	CUDC101	1.96718	Acetylation
H3	H3_9_17	K9me3K14ac	H292	Panobinostat	1.82018	Acetylation
H3	H3_9_17	K9me3K14ac	H292	Vorinostat	1.24861	Acetylation
H4	H4_40_45	K44ac	H292	Panobinostat	1.67611	Acetylation
H4	H4_4_17	K12ac	A549	Belinostat	-1.18207	Acetylation
H4	H4_4_17	K12ac	A549	Vorinostat	-0.948864	Acetylation
H4	H4_4_17	K12ac	H292	Panobinostat	-2.0021	Acetylation
H4	H4_4_17	K12ac	H292	Vorinostat	-1.03731	Acetylation
H4	H4_4_17	K12acK16ac	A549	Belinostat	0.465299	Acetylation
H4	H4_4_17	K12acK16ac	A549	Vorinostat	0.75875	Acetylation
H4	H4_4_17	K12acK16ac	H292	Panobinostat	0.0617274	Acetylation
H4	H4_4_17	K12acK16ac	H292	Vorinostat	0.770465	Acetylation
H4	H4_4_17	K16ac	A549	Belinostat	-3.95335	Acetylation
H4	H4_4_17	K16ac	A549	Vorinostat	-3.44988	Acetylation
H4	H4_4_17	K16ac	H292	Panobinostat	-2.12363	Acetylation
H4	H4_4_17	K16ac	H292	Vorinostat	-1.13028	Acetylation
H4	H4_4_17	K5ac	A549	Belinostat	-1.46456	Acetylation
H4	H4_4_17	K5ac	A549	Vorinostat	-1.18558	Acetylation
H4	H4_4_17	K5ac	H292	CUDC101	-1.40205	Acetylation
H4	H4_4_17	K5ac	H292	Panobinostat	-1.48887	Acetylation
H4	H4_4_17	K5ac	H292	Vorinostat	-0.449164	Acetylation
H4	H4_4_17	K5acK12ac	A549	Belinostat	2.52041	Acetylation
H4	H4_4_17	K5acK12ac	A549	Vorinostat	2.39526	Acetylation
H4	H4_4_17	K5acK12ac	H292	Belinostat	1.33889	Acetylation
H4	H4_4_17	K5acK12ac	H292	Panobinostat	1.14241	Acetylation
H4	H4_4_17	K5acK12ac	H292	Vorinostat	1.35792	Acetylation
H4	H4_4_17	K5acK12acK16ac	A549	Belinostat	4.54962	Acetylation
H4	H4_4_17	K5acK12acK16ac	A549	Vorinostat	4.53115	Acetylation
H4	H4_4_17	K5acK12acK16ac	H292	Belinostat	2.8918	Acetylation
H4	H4_4_17	K5acK12acK16ac	H292	Panobinostat	2.6049	Acetylation
H4	H4_4_17	K5acK12acK16ac	H292	Vorinostat	2.76542	Acetylation
H4	H4_4_17	K5acK16ac	A549	Belinostat	-0.419046	Acetylation
H4	H4_4_17	K5acK16ac	A549	Vorinostat	0.335462	Acetylation
H4	H4_4_17	K5acK16ac	H292	Panobinostat	-0.798443	Acetylation
H4	H4_4_17	K5acK16ac	H292	Vorinostat	1.10922	Acetylation
H4	H4_4_17	K5acK8ac	A549	Belinostat	0.639803	Acetylation
H4	H4_4_17	K5acK8ac	A549	Vorinostat	0.806822	Acetylation
H4	H4_4_17	K5acK8ac	H292	Panobinostat	-0.445851	Acetylation
H4	H4_4_17	K5acK8ac	H292	Vorinostat	0.767814	Acetylation
H4	H4_4_17	K5acK8acK12ac	A549	Belinostat	4.18143	Acetylation
H4	H4_4_17	K5acK8acK12ac	A549	Vorinostat	3.85767	Acetylation
H4	H4_4_17	K5acK8acK12ac	H292	Belinostat	0.51991	Acetylation
H4	H4_4_17	K5acK8acK12ac	H292	CUDC101	-0.120775	Acetylation
H4	H4_4_17	K5acK8acK12ac	H292	Panobinostat	0.516722	Acetylation
H4	H4_4_17	K5acK8acK12ac	H292	Vorinostat	0.235322	Acetylation
H4	H4_4_17	K5acK8acK12acK16ac	H292	Belinostat	1.77903	Acetylation
H4	H4_4_17	K5acK8acK12acK16ac	H292	CUDC101	2.55464	Acetylation
H4	H4_4_17	K5acK8acK12acK16ac	H292	Panobinostat	2.2915	Acetylation
H4	H4_4_17	K5acK8acK12acK16ac	H292	Vorinostat	1.25352	Acetylation
H4	H4_4_17	K5acK8acK16ac	A549	Belinostat	3.18392	Acetylation
H4	H4_4_17	K5acK8acK16ac	A549	Vorinostat	3.71563	Acetylation
H4	H4_4_17	K5acK8acK16ac	H292	Belinostat	2.33537	Acetylation
H4	H4_4_17	K5acK8acK16ac	H292	Panobinostat	0.251625	Acetylation
H4	H4_4_17	K5acK8acK16ac	H292	Vorinostat	2.96428	Acetylation
H4	H4_4_17	K8ac	A549	Belinostat	-4.13932	Acetylation
H4	H4_4_17	K8ac	A549	Vorinostat	-3.39244	Acetylation
H4	H4_4_17	K8ac	H292	Panobinostat	-3.03955	Acetylation
H4	H4_4_17	K8ac	H292	Vorinostat	-1.25579	Acetylation
H4	H4_4_17	K8acK12ac	A549	Belinostat	1.92278	Acetylation
H4	H4_4_17	K8acK12ac	A549	Vorinostat	1.95673	Acetylation
H4	H4_4_17	K8acK12ac	H292	Panobinostat	-2.34356	Acetylation
H4	H4_4_17	K8acK12ac	H292	Vorinostat	-0.97416	Acetylation
H4	H4_4_17	K8acK12acK16ac	A549	Belinostat	3.45877	Acetylation
H4	H4_4_17	K8acK12acK16ac	A549	Vorinostat	3.71151	Acetylation
H4	H4_4_17	K8acK12acK16ac	H292	Belinostat	1.73728	Acetylation
H4	H4_4_17	K8acK12acK16ac	H292	CUDC101	1.20689	Acetylation
H4	H4_4_17	K8acK12acK16ac	H292	Panobinostat	1.30085	Acetylation
H4	H4_4_17	K8acK12acK16ac	H292	Vorinostat	1.89284	Acetylation
H4	H4_4_17	K8acK16ac	A549	Belinostat	-0.574303	Acetylation
H4	H4_4_17	K8acK16ac	A549	Vorinostat	0.00192992	Acetylation
H4	H4_4_17	K8acK16ac	H292	Panobinostat	-1.42435	Acetylation
H4	H4_4_17	K8acK16ac	H292	Vorinostat	0.265815	Acetylation
H2A1	H2A1_12_17	K13me1	H292	Belinostat	-1.32193	Methylation
H2A3	H2A3_12_17	K13me1	A549	Belinostat	-0.0730617	Methylation
H2A3	H2A3_12_17	K13me1	A549	Vorinostat	-0.175726	Methylation
H2A3	H2A3_12_17	K15me1	A549	Belinostat	-0.0909803	Methylation
H2A3	H2A3_12_17	K15me1	A549	Vorinostat	-0.0827555	Methylation
H2AJ	H2AJ_4_11	K5me1	H292	Panobinostat	-2.27699	Methylation
H2AJ	H2AJ_4_11	K9me1	H292	Panobinostat	-3.64677	Methylation
H2AX	H2AX_4_11	K5me1	A549	Belinostat	0.0299424	Methylation
H2AX	H2AX_4_11	K5me1	A549	Vorinostat	0.00540466	Methylation
H2AX	H2AX_4_11	K5me1	H292	Belinostat	1.21374	Methylation
H2AX	H2AX_4_11	K5me1	H292	CUDC101	1.10478	Methylation
H2AX	H2AX_4_11	K5me1	H292	Vorinostat	1.23936	Methylation
H2AX	H2AX_4_11	K9me1	A549	Belinostat	0.0784874	Methylation
H2AX	H2AX_4_11	K9me1	A549	Vorinostat	0.0654761	Methylation
H2AX	H2AX_4_11	K9me1	H292	Belinostat	1.85518	Methylation
H2AX	H2AX_4_11	K9me1	H292	CUDC101	1.66605	Methylation
H2AX	H2AX_4_11	K9me1	H292	Vorinostat	1.86798	Methylation
H33	H33_27_40	K27me1	A549	Belinostat	0.555149	Methylation
H33	H33_27_40	K27me1	A549	Vorinostat	0.586212	Methylation
H33	H33_27_40	K27me1	H292	Panobinostat	0.507884	Methylation
H33	H33_27_40	K27me1K36me2	A549	Vorinostat	-0.496374	Methylation
H33	H33_27_40	K27me1K36me3	A549	Vorinostat	-0.980369	Methylation
H33	H33_27_40	K27me2K36me1	H292	Panobinostat	0.550013	Methylation
H33	H33_27_40	K27me2K36me1	H292	Vorinostat	0.94303	Methylation
H33	H33_27_40	K27me2K36me2	A549	Vorinostat	-0.159144	Methylation
H33	H33_27_40	K27me3	A549	Belinostat	1.16517	Methylation
H33	H33_27_40	K27me3	A549	Vorinostat	1.11346	Methylation
H33	H33_27_40	K27me3K36me1	A549	Belinostat	0.173766	Methylation
H33	H33_27_40	K27me3K36me1	A549	Vorinostat	0.109641	Methylation
H33	H33_27_40	K27me3K36me2	A549	Vorinostat	0.510186	Methylation
H33	H33_27_40	K36me1	A549	Belinostat	-0.803463	Methylation
H33	H33_27_40	K36me1	A549	Vorinostat	-1.52406	Methylation
H33	H33_27_40	K36me1	H292	CUDC101	0.0669265	Methylation
H33	H33_27_40	K36me1	H292	Panobinostat	0.0689087	Methylation
H33	H33_27_40	K36me3	H292	Panobinostat	0.256129	Methylation
H3	H3_18_26	K18me1K23me1	H292	CUDC101	0.231954	Methylation
H3	H3_18_26	K23me1	H292	Vorinostat	-0.453872	Methylation
H3	H3_27_40	K27me1	A549	Belinostat	-0.246682	Methylation
H3	H3_27_40	K27me1	A549	Vorinostat	-0.458291	Methylation
H3	H3_27_40	K27me1K36me1	A549	Belinostat	-1.03697	Methylation
H3	H3_27_40	K27me1K36me1	A549	Vorinostat	-1.23261	Methylation
H3	H3_27_40	K27me1K36me2	A549	Belinostat	-0.531541	Methylation
H3	H3_27_40	K27me1K36me2	A549	Vorinostat	-0.529938	Methylation
H3	H3_27_40	K27me1K36me3	A549	Belinostat	-0.648718	Methylation
H3	H3_27_40	K27me1K36me3	A549	Vorinostat	-0.592732	Methylation
H3	H3_27_40	K27me2	A549	Belinostat	0.296772	Methylation
H3	H3_27_40	K27me2	A549	Vorinostat	0.224722	Methylation
H3	H3_27_40	K27me2K36me1	A549	Belinostat	-0.0124246	Methylation
H3	H3_27_40	K27me2K36me1	A549	Vorinostat	-0.10584	Methylation
H3	H3_27_40	K27me2K36me2	A549	Vorinostat	0.289	Methylation
H3	H3_27_40	K27me2K36me2	H292	Vorinostat	-1.53492	Methylation
H3	H3_27_40	K27me3	A549	Belinostat	0.656504	Methylation
H3	H3_27_40	K27me3	A549	Vorinostat	0.600965	Methylation
H3	H3_27_40	K27me3K36me1	A549	Belinostat	0.335414	Methylation
H3	H3_27_40	K27me3K36me1	A549	Vorinostat	0.309266	Methylation
H3	H3_27_40	K27me3K36me1	H292	Belinostat	-1.20099	Methylation
H3	H3_27_40	K27me3K36me2	A549	Vorinostat	0.646665	Methylation
H3	H3_27_40	K36me2	A549	Belinostat	-1.02412	Methylation
H3	H3_27_40	K36me2	A549	Vorinostat	-0.97143	Methylation
H3	H3_27_40	K36me3	A549	Belinostat	-1.70116	Methylation
H3	H3_27_40	K36me3	A549	Vorinostat	-1.8352	Methylation
H3	H3_3_8	K4me1	A549	Vorinostat	1.3539	Methylation
H3	H3_3_8	K4me1	H292	Panobinostat	1.2361	Methylation
H3	H3_3_8	K4me1	H292	Vorinostat	2.15382	Methylation
H3	H3_3_8	K4me2	A549	Vorinostat	2.01007	Methylation
H3	H3_3_8	K4me2	H292	Panobinostat	1.17722	Methylation
H3	H3_3_8	K4me2	H292	Vorinostat	1.69955	Methylation
H3	H3_3_8	K4me3	H292	Panobinostat	2.30679	Methylation
H3	H3_3_8	K4me3	H292	Vorinostat	3.0659	Methylation
H3	H3_54_63	K56me1	H292	CUDC101	0.280901	Methylation
H3	H3_54_63	K56me2	A549	Belinostat	1.24486	Methylation
H3	H3_73_83	K79me1	A549	Belinostat	0.330894	Methylation
H3	H3_73_83	K79me1	A549	Vorinostat	0.185636	Methylation
H3	H3_73_83	K79me1	H292	Belinostat	0.00238083	Methylation
H3	H3_73_83	K79me1	H292	Panobinostat	0.175187	Methylation
H3	H3_73_83	K79me1	H292	Vorinostat	-0.121817	Methylation
H3	H3_73_83	K79me3	A549	Vorinostat	1.84928	Methylation
H3	H3_73_83	K79me3	H292	CUDC101	1.60499	Methylation
H3	H3_73_83	K79me3	H292	Vorinostat	0.652084	Methylation
H3	H3_9_17	K9me1	A549	Belinostat	-3.04535	Methylation
H3	H3_9_17	K9me1	H292	Vorinostat	-1.75152	Methylation
H3	H3_9_17	K9me1K14ac	A549	Vorinostat	2.2044	Methylation
H3	H3_9_17	K9me1K14ac	H292	Vorinostat	0.298195	Methylation
H3	H3_9_17	K9me2	A549	Belinostat	-3.03518	Methylation
H3	H3_9_17	K9me2	A549	Vorinostat	-2.58241	Methylation
H3	H3_9_17	K9me2	H292	Belinostat	-2.80118	Methylation
H3	H3_9_17	K9me2	H292	Panobinostat	-3.14644	Methylation
H3	H3_9_17	K9me2	H292	Vorinostat	-2.27265	Methylation
H3	H3_9_17	K9me2K14ac	A549	Belinostat	2.13902	Methylation
H3	H3_9_17	K9me2K14ac	A549	Vorinostat	2.26563	Methylation
H3	H3_9_17	K9me2K14ac	H292	CUDC101	1.32717	Methylation
H3	H3_9_17	K9me2K14ac	H292	Panobinostat	1.14221	Methylation
H3	H3_9_17	K9me2K14ac	H292	Vorinostat	0.584592	Methylation
H3	H3_9_17	K9me3	A549	Belinostat	-2.77534	Methylation
H3	H3_9_17	K9me3	A549	Vorinostat	-2.28485	Methylation
H3	H3_9_17	K9me3	H292	Belinostat	-1.64348	Methylation
H3	H3_9_17	K9me3	H292	Panobinostat	-1.72744	Methylation
H3	H3_9_17	K9me3	H292	Vorinostat	-1.45427	Methylation
H3	H3_9_17	K9me3K14ac	A549	Belinostat	2.59145	Methylation
H3	H3_9_17	K9me3K14ac	A549	Vorinostat	2.69078	Methylation
H3	H3_9_17	K9me3K14ac	H292	CUDC101	1.96718	Methylation
H3	H3_9_17	K9me3K14ac	H292	Panobinostat	1.82018	Methylation
H3	H3_9_17	K9me3K14ac	H292	Vorinostat	1.24861	Methylation
H4	H4_20_23	K20me1	A549	Belinostat	-0.655757	Methylation
H4	H4_20_23	K20me1	A549	Vorinostat	-0.8969	Methylation
H4	H4_20_23	K20me1	H292	Belinostat	0.185998	Methylation
H4	H4_20_23	K20me1	H292	CUDC101	0.0438157	Methylation
H4	H4_20_23	K20me1	H292	Panobinostat	-0.0258834	Methylation
H4	H4_20_23	K20me1	H292	Vorinostat	-0.0115165	Methylation
H4	H4_20_23	K20me2	A549	Belinostat	0.29471	Methylation
H4	H4_20_23	K20me2	A549	Vorinostat	0.334684	Methylation
H4	H4_20_23	K20me2	H292	Belinostat	-0.0543869	Methylation
H4	H4_20_23	K20me2	H292	CUDC101	-0.0479643	Methylation
H4	H4_20_23	K20me2	H292	Panobinostat	-0.064866	Methylation
H4	H4_20_23	K20me2	H292	Vorinostat	-0.0460801	Methylation
H4	H4_20_23	K20me3	A549	Belinostat	1.47027	Methylation
H4	H4_20_23	K20me3	A549	Vorinostat	1.56022	Methylation
H4	H4_20_23	K20me3	H292	Belinostat	0.69861	Methylation
H4	H4_20_23	K20me3	H292	CUDC101	0.643618	Methylation
H4	H4_20_23	K20me3	H292	Panobinostat	0.845086	Methylation
H4	H4_20_23	K20me3	H292	Vorinostat	0.62804	Methylation
H2A1	H2A1_12_17	unmod	A549	Belinostat	-0.0934082	Unmodified
H2A1	H2A1_12_17	unmod	A549	Vorinostat	-0.0879358	Unmodified
H2A1	H2A1_1_11	unmod	H292	CUDC101	1.56271	Unmodified
H2A1	H2A1_1_11	unmod	H292	Panobinostat	1.36759	Unmodified
H2A1	H2A1_1_11	unmod	H292	Vorinostat	1.64972	Unmodified
H2A1	H2A1_36_42	unmod	A549	Belinostat	-5.77079e-06	Unmodified
H2A1	H2A1_36_42	unmod	H292	Belinostat	0.149517	Unmodified
H2A1	H2A1_36_42	unmod	H292	CUDC101	0.148001	Unmodified
H2A1	H2A1_36_42	unmod	H292	Panobinostat	0.149513	Unmodified
H2A1	H2A1_36_42	unmod	H292	Vorinostat	0.149514	Unmodified
H2A1	H2A1_4_11	unmod	A549	Belinostat	-1.35491	Unmodified
H2A1	H2A1_4_11	unmod	A549	Vorinostat	-1.008	Unmodified
H2A1	H2A1_4_11	unmod	H292	Belinostat	-1.07448	Unmodified
H2A1	H2A1_4_11	unmod	H292	Panobinostat	-1.35842	Unmodified
H2A1	H2A1_4_11	unmod	H292	Vorinostat	-0.837595	Unmodified
H2A1	H2A1_72_77	unmod	A549	Belinostat	-0.00225131	Unmodified
H2A1	H2A1_72_77	unmod	A549	Vorinostat	-0.000634214	Unmodified
H2A3	H2A3_12_17	unmod	A549	Belinostat	0.100193	Unmodified
H2A3	H2A3_12_17	unmod	A549	Vorinostat	0.0961406	Unmodified
H2A3	H2A3_12_17	unmod	H292	Panobinostat	-0.9328	Unmodified
H2A3	H2A3_12_17	unmod	H292	Vorinostat	-0.967602	Unmodified
H2A3	H2A3_36_42	unmod	A549	Belinostat	-0.000276663	Unmodified
H2A3	H2A3_36_42	unmod	A549	Vorinostat	-0.000875621	Unmodified
H2A3	H2A3_36_42	unmod	H292	CUDC101	-0.00849321	Unmodified
H2A3	H2A3_36_42	unmod	H292	Vorinostat	-4.68877e-06	Unmodified
H2AJ	H2AJ_4_11	unmod	H292	Panobinostat	0.403088	Unmodified
H2AV	H2AV_1_19	unmod	A549	Belinostat	-2.54791	Unmodified
H2AV	H2AV_1_19	unmod	A549	Vorinostat	-2.43538	Unmodified
H2AV	H2AV_1_19	unmod	H292	Belinostat	-2.80338	Unmodified
H2AV	H2AV_1_19	unmod	H292	CUDC101	-3.11105	Unmodified
H2AV	H2AV_1_19	unmod	H292	Panobinostat	-3.13831	Unmodified
H2AV	H2AV_1_19	unmod	H292	Vorinostat	-2.52088	Unmodified
H2AX	H2AX_36_42	unmod	H292	CUDC101	-0.00955153	Unmodified
H2AX	H2AX_36_42	unmod	H292	Panobinostat	-6.13147e-06	Unmodified
H2AX	H2AX_4_11	unmod	A549	Belinostat	-3.02858	Unmodified
H2AX	H2AX_4_11	unmod	A549	Vorinostat	-2.1219	Unmodified
H2AX	H2AX_4_11	unmod	H292	Vorinostat	-3.24916	Unmodified
H2AZ	H2AZ_1_19	unmod	A549	Belinostat	-3.16941	Unmodified
H2AZ	H2AZ_1_19	unmod	A549	Vorinostat	-2.90659	Unmodified
H2AZ	H2AZ_1_19	unmod	H292	Belinostat	-3.17589	Unmodified
H2AZ	H2AZ_1_19	unmod	H292	CUDC101	-3.31391	Unmodified
H2AZ	H2AZ_1_19	unmod	H292	Panobinostat	-3.49487	Unmodified
H2AZ	H2AZ_1_19	unmod	H292	Vorinostat	-2.86488	Unmodified
H3	H3_117_128	unmod	A549	Belinostat	1.04596e-05	Unmodified
H3	H3_117_128	unmod	A549	Vorinostat	1.04596e-05	Unmodified
H3	H3_117_128	unmod	H292	Belinostat	-2.8854e-06	Unmodified
H3	H3_117_128	unmod	H292	CUDC101	5.77079e-06	Unmodified
H3	H3_117_128	unmod	H292	Panobinostat	-1.62305e-05	Unmodified
H3	H3_117_128	unmod	H292	Vorinostat	-2.27227e-05	Unmodified
H3	H3_18_26	unmod	A549	Belinostat	-3.17502	Unmodified
H3	H3_18_26	unmod	A549	Vorinostat	-2.80798	Unmodified
H3	H3_18_26	unmod	H292	Belinostat	-1.94819	Unmodified
H3	H3_18_26	unmod	H292	Panobinostat	-2.3846	Unmodified
H3	H3_18_26	unmod	H292	Vorinostat	-1.35911	Unmodified
H3	H3_27_40	unmod	A549	Belinostat	-0.748272	Unmodified
H3	H3_27_40	unmod	A549	Vorinostat	-0.938548	Unmodified
H3	H3_27_40	unmod	H292	Vorinostat	-1.32682	Unmodified
H3	H3_3_8	unmod	A549	Vorinostat	-0.708361	Unmodified
H3	H3_3_8	unmod	H292	Belinostat	-0.283559	Unmodified
H3	H3_3_8	unmod	H292	CUDC101	-0.0706968	Unmodified
H3	H3_3_8	unmod	H292	Panobinostat	-0.219625	Unmodified
H3	H3_3_8	unmod	H292	Vorinostat	-0.627324	Unmodified
H3	H3_41_49	unmod	A549	Belinostat	-0.00382956	Unmodified
H3	H3_41_49	unmod	A549	Vorinostat	-0.00238181	Unmodified
H3	H3_41_49	unmod	H292	Belinostat	-0.00193384	Unmodified
H3	H3_41_49	unmod	H292	CUDC101	-0.00012557	Unmodified
H3	H3_41_49	unmod	H292	Panobinostat	-0.00213582	Unmodified
H3	H3_41_49	unmod	H292	Vorinostat	-0.00380045	Unmodified
H3	H3_54_63	unmod	A549	Belinostat	-0.0522674	Unmodified
H3	H3_54_63	unmod	A549	Vorinostat	-0.0312649	Unmodified
H3	H3_54_63	unmod	H292	Belinostat	-0.0645962	Unmodified
H3	H3_54_63	unmod	H292	CUDC101	-0.0706974	Unmodified
H3	H3_54_63	unmod	H292	Panobinostat	-0.0534203	Unmodified
H3	H3_54_63	unmod	H292	Vorinostat	-0.0111544	Unmodified
H3	H3_73_83	unmod	A549	Belinostat	0.0347054	Unmodified
H3	H3_73_83	unmod	A549	Vorinostat	0.0495939	Unmodified
H3	H3_73_83	unmod	H292	Belinostat	-0.0280362	Unmodified
H3	H3_73_83	unmod	H292	CUDC101	-0.33807	Unmodified
H3	H3_73_83	unmod	H292	Panobinostat	-0.0733155	Unmodified
H3	H3_73_83	unmod	H292	Vorinostat	-0.0301121	Unmodified
H3	H3_9_17	unmod	A549	Vorinostat	-2.54526	Unmodified
H4	H4_20_23	unmod	A549	Belinostat	-2.06471	Unmodified
H4	H4_20_23	unmod	A549	Vorinostat	-2.43431	Unmodified
H4	H4_20_23	unmod	H292	Belinostat	0.344463	Unmodified
H4	H4_20_23	unmod	H292	CUDC101	0.00537433	Unmodified
H4	H4_20_23	unmod	H292	Panobinostat	0.506687	Unmodified
H4	H4_20_23	unmod	H292	Vorinostat	0.0616573	Unmodified
H4	H4_40_45	unmod	A549	Belinostat	-7.2135e-06	Unmodified
H4	H4_40_45	unmod	A549	Vorinostat	3.60674e-07	Unmodified
H4	H4_40_45	unmod	H292	Belinostat	1.08203e-06	Unmodified
H4	H4_40_45	unmod	H292	CUDC101	-5.59058e-05	Unmodified
H4	H4_40_45	unmod	H292	Panobinostat	-9.3776e-06	Unmodified
H4	H4_40_45	unmod	H292	Vorinostat	7.93485e-06	Unmodified
H4	H4_4_17	unmod	H292	Panobinostat	-4.90864	Unmodified
H4	H4_4_17	unmod	H292	Vorinostat	-4.04831	Unmodified

## Sheet: Figure 1D
Group1	Group2	Pearson r
DeepCoverMOA_HCT116_Vorinostat	DeepCoverMOA_HCT116_Vorinostat	1
Ours_A549_Abexinostat	DeepCoverMOA_HCT116_Vorinostat	0.677476
Ours_A549_Belinostat	DeepCoverMOA_HCT116_Vorinostat	0.674186
Ours_A549_CUDC101	DeepCoverMOA_HCT116_Vorinostat	0.683369
Ours_A549_Panobinostat	DeepCoverMOA_HCT116_Vorinostat	0.682717
Ours_A549_TSA	DeepCoverMOA_HCT116_Vorinostat	0.695291
Ours_A549_Vorinostat	DeepCoverMOA_HCT116_Vorinostat	0.688657
Ours_H292_Abexinostat	DeepCoverMOA_HCT116_Vorinostat	0.644708
Ours_H292_Belinostat	DeepCoverMOA_HCT116_Vorinostat	0.641753
Ours_H292_CUDC101	DeepCoverMOA_HCT116_Vorinostat	0.605905
Ours_H292_Panobinostat	DeepCoverMOA_HCT116_Vorinostat	0.614939
Ours_H292_TSA	DeepCoverMOA_HCT116_Vorinostat	0.584945
Ours_H292_Vorinostat	DeepCoverMOA_HCT116_Vorinostat	0.621643
Ours_HCT116_Abexinostat	DeepCoverMOA_HCT116_Vorinostat	0.830459
Ours_HCT116_Belinostat	DeepCoverMOA_HCT116_Vorinostat	0.851031
Ours_HCT116_CUDC101	DeepCoverMOA_HCT116_Vorinostat	0.740943
Ours_HCT116_Panobinostat	DeepCoverMOA_HCT116_Vorinostat	0.79918
Ours_HCT116_TSA	DeepCoverMOA_HCT116_Vorinostat	0.834176
Ours_HCT116_Vorinostat	DeepCoverMOA_HCT116_Vorinostat	0.859358
Ours_PC9_Abexinostat	DeepCoverMOA_HCT116_Vorinostat	0.524574
Ours_PC9_Belinostat	DeepCoverMOA_HCT116_Vorinostat	0.480279
Ours_PC9_CUDC101	DeepCoverMOA_HCT116_Vorinostat	0.352761
Ours_PC9_Panobinostat	DeepCoverMOA_HCT116_Vorinostat	0.469999
Ours_PC9_TSA	DeepCoverMOA_HCT116_Vorinostat	0.499691
Ours_PC9_Vorinostat	DeepCoverMOA_HCT116_Vorinostat	0.50152
Ours_PSC1_Abexinostat	DeepCoverMOA_HCT116_Vorinostat	0.603455
Ours_PSC1_Belinostat	DeepCoverMOA_HCT116_Vorinostat	0.562747
Ours_PSC1_CUDC101	DeepCoverMOA_HCT116_Vorinostat	0.523238
Ours_PSC1_Panobinostat	DeepCoverMOA_HCT116_Vorinostat	0.532452
Ours_PSC1_TSA	DeepCoverMOA_HCT116_Vorinostat	0.582287
Ours_PSC1_Vorinostat	DeepCoverMOA_HCT116_Vorinostat	0.519981
decryptE_Jurkat_Belinostat	DeepCoverMOA_HCT116_Vorinostat	0.483773
decryptE_Jurkat_TSA	DeepCoverMOA_HCT116_Vorinostat	0.451533
decryptE_Jurkat_Vorinostat	DeepCoverMOA_HCT116_Vorinostat	0.278135
DeepCoverMOA_HCT116_Vorinostat	Ours_A549_Abexinostat	0.677476
Ours_A549_Abexinostat	Ours_A549_Abexinostat	1
Ours_A549_Belinostat	Ours_A549_Abexinostat	0.981321
Ours_A549_CUDC101	Ours_A549_Abexinostat	0.965628
Ours_A549_Panobinostat	Ours_A549_Abexinostat	0.945876
Ours_A549_TSA	Ours_A549_Abexinostat	0.965048
Ours_A549_Vorinostat	Ours_A549_Abexinostat	0.984257
Ours_H292_Abexinostat	Ours_A549_Abexinostat	0.706306
Ours_H292_Belinostat	Ours_A549_Abexinostat	0.728929
Ours_H292_CUDC101	Ours_A549_Abexinostat	0.612714
Ours_H292_Panobinostat	Ours_A549_Abexinostat	0.683887
Ours_H292_TSA	Ours_A549_Abexinostat	0.683065
Ours_H292_Vorinostat	Ours_A549_Abexinostat	0.721085
Ours_HCT116_Abexinostat	Ours_A549_Abexinostat	0.688016
Ours_HCT116_Belinostat	Ours_A549_Abexinostat	0.712436
Ours_HCT116_CUDC101	Ours_A549_Abexinostat	0.63315
Ours_HCT116_Panobinostat	Ours_A549_Abexinostat	0.721129
Ours_HCT116_TSA	Ours_A549_Abexinostat	0.727701
Ours_HCT116_Vorinostat	Ours_A549_Abexinostat	0.728466
Ours_PC9_Abexinostat	Ours_A549_Abexinostat	0.541296
Ours_PC9_Belinostat	Ours_A549_Abexinostat	0.606366
Ours_PC9_CUDC101	Ours_A549_Abexinostat	0.466552
Ours_PC9_Panobinostat	Ours_A549_Abexinostat	0.556325
Ours_PC9_TSA	Ours_A549_Abexinostat	0.573205
Ours_PC9_Vorinostat	Ours_A549_Abexinostat	0.587098
Ours_PSC1_Abexinostat	Ours_A549_Abexinostat	0.607407
Ours_PSC1_Belinostat	Ours_A549_Abexinostat	0.686247
Ours_PSC1_CUDC101	Ours_A549_Abexinostat	0.573577
Ours_PSC1_Panobinostat	Ours_A549_Abexinostat	0.631819
Ours_PSC1_TSA	Ours_A549_Abexinostat	0.635021
Ours_PSC1_Vorinostat	Ours_A549_Abexinostat	0.559429
decryptE_Jurkat_Belinostat	Ours_A549_Abexinostat	0.462372
decryptE_Jurkat_TSA	Ours_A549_Abexinostat	0.414637
decryptE_Jurkat_Vorinostat	Ours_A549_Abexinostat	0.193974
DeepCoverMOA_HCT116_Vorinostat	Ours_A549_Belinostat	0.674186
Ours_A549_Abexinostat	Ours_A549_Belinostat	0.981321
Ours_A549_Belinostat	Ours_A549_Belinostat	1
Ours_A549_CUDC101	Ours_A549_Belinostat	0.96452
Ours_A549_Panobinostat	Ours_A549_Belinostat	0.959189
Ours_A549_TSA	Ours_A549_Belinostat	0.975009
Ours_A549_Vorinostat	Ours_A549_Belinostat	0.982577
Ours_H292_Abexinostat	Ours_A549_Belinostat	0.700529
Ours_H292_Belinostat	Ours_A549_Belinostat	0.741431
Ours_H292_CUDC101	Ours_A549_Belinostat	0.629933
Ours_H292_Panobinostat	Ours_A549_Belinostat	0.6995
Ours_H292_TSA	Ours_A549_Belinostat	0.691607
Ours_H292_Vorinostat	Ours_A549_Belinostat	0.722328
Ours_HCT116_Abexinostat	Ours_A549_Belinostat	0.666713
Ours_HCT116_Belinostat	Ours_A549_Belinostat	0.708754
Ours_HCT116_CUDC101	Ours_A549_Belinostat	0.616266
Ours_HCT116_Panobinostat	Ours_A549_Belinostat	0.728518
Ours_HCT116_TSA	Ours_A549_Belinostat	0.734161
Ours_HCT116_Vorinostat	Ours_A549_Belinostat	0.716212
Ours_PC9_Abexinostat	Ours_A549_Belinostat	0.552755
Ours_PC9_Belinostat	Ours_A549_Belinostat	0.618135
Ours_PC9_CUDC101	Ours_A549_Belinostat	0.475336
Ours_PC9_Panobinostat	Ours_A549_Belinostat	0.557939
Ours_PC9_TSA	Ours_A549_Belinostat	0.567248
Ours_PC9_Vorinostat	Ours_A549_Belinostat	0.600832
Ours_PSC1_Abexinostat	Ours_A549_Belinostat	0.635342
Ours_PSC1_Belinostat	Ours_A549_Belinostat	0.708822
Ours_PSC1_CUDC101	Ours_A549_Belinostat	0.580466
Ours_PSC1_Panobinostat	Ours_A549_Belinostat	0.639064
Ours_PSC1_TSA	Ours_A549_Belinostat	0.657625
Ours_PSC1_Vorinostat	Ours_A549_Belinostat	0.596496
decryptE_Jurkat_Belinostat	Ours_A549_Belinostat	0.479971
decryptE_Jurkat_TSA	Ours_A549_Belinostat	0.42472
decryptE_Jurkat_Vorinostat	Ours_A549_Belinostat	0.202512
DeepCoverMOA_HCT116_Vorinostat	Ours_A549_CUDC101	0.683369
Ours_A549_Abexinostat	Ours_A549_CUDC101	0.965628
Ours_A549_Belinostat	Ours_A549_CUDC101	0.96452
Ours_A549_CUDC101	Ours_A549_CUDC101	1
Ours_A549_Panobinostat	Ours_A549_CUDC101	0.953443
Ours_A549_TSA	Ours_A549_CUDC101	0.966053
Ours_A549_Vorinostat	Ours_A549_CUDC101	0.975642
Ours_H292_Abexinostat	Ours_A549_CUDC101	0.682837
Ours_H292_Belinostat	Ours_A549_CUDC101	0.694837
Ours_H292_CUDC101	Ours_A549_CUDC101	0.636828
Ours_H292_Panobinostat	Ours_A549_CUDC101	0.668879
Ours_H292_TSA	Ours_A549_CUDC101	0.656611
Ours_H292_Vorinostat	Ours_A549_CUDC101	0.684106
Ours_HCT116_Abexinostat	Ours_A549_CUDC101	0.678229
Ours_HCT116_Belinostat	Ours_A549_CUDC101	0.707879
Ours_HCT116_CUDC101	Ours_A549_CUDC101	0.638398
Ours_HCT116_Panobinostat	Ours_A549_CUDC101	0.689688
Ours_HCT116_TSA	Ours_A549_CUDC101	0.703951
Ours_HCT116_Vorinostat	Ours_A549_CUDC101	0.7149
Ours_PC9_Abexinostat	Ours_A549_CUDC101	0.54857
Ours_PC9_Belinostat	Ours_A549_CUDC101	0.555384
Ours_PC9_CUDC101	Ours_A549_CUDC101	0.433508
Ours_PC9_Panobinostat	Ours_A549_CUDC101	0.522615
Ours_PC9_TSA	Ours_A549_CUDC101	0.545168
Ours_PC9_Vorinostat	Ours_A549_CUDC101	0.561164
Ours_PSC1_Abexinostat	Ours_A549_CUDC101	0.63968
Ours_PSC1_Belinostat	Ours_A549_CUDC101	0.652137
Ours_PSC1_CUDC101	Ours_A549_CUDC101	0.575924
Ours_PSC1_Panobinostat	Ours_A549_CUDC101	0.602602
Ours_PSC1_TSA	Ours_A549_CUDC101	0.636379
Ours_PSC1_Vorinostat	Ours_A549_CUDC101	0.562935
decryptE_Jurkat_Belinostat	Ours_A549_CUDC101	0.464249
decryptE_Jurkat_TSA	Ours_A549_CUDC101	0.420327
decryptE_Jurkat_Vorinostat	Ours_A549_CUDC101	0.214753
DeepCoverMOA_HCT116_Vorinostat	Ours_A549_Panobinostat	0.682717
Ours_A549_Abexinostat	Ours_A549_Panobinostat	0.945876
Ours_A549_Belinostat	Ours_A549_Panobinostat	0.959189
Ours_A549_CUDC101	Ours_A549_Panobinostat	0.953443
Ours_A549_Panobinostat	Ours_A549_Panobinostat	1
Ours_A549_TSA	Ours_A549_Panobinostat	0.979571
Ours_A549_Vorinostat	Ours_A549_Panobinostat	0.958486
Ours_H292_Abexinostat	Ours_A549_Panobinostat	0.682094
Ours_H292_Belinostat	Ours_A549_Panobinostat	0.715548
Ours_H292_CUDC101	Ours_A549_Panobinostat	0.664008
Ours_H292_Panobinostat	Ours_A549_Panobinostat	0.713637
Ours_H292_TSA	Ours_A549_Panobinostat	0.694401
Ours_H292_Vorinostat	Ours_A549_Panobinostat	0.693655
Ours_HCT116_Abexinostat	Ours_A549_Panobinostat	0.646447
Ours_HCT116_Belinostat	Ours_A549_Panobinostat	0.699835
Ours_HCT116_CUDC101	Ours_A549_Panobinostat	0.625496
Ours_HCT116_Panobinostat	Ours_A549_Panobinostat	0.708206
Ours_HCT116_TSA	Ours_A549_Panobinostat	0.717783
Ours_HCT116_Vorinostat	Ours_A549_Panobinostat	0.696377
Ours_PC9_Abexinostat	Ours_A549_Panobinostat	0.611152
Ours_PC9_Belinostat	Ours_A549_Panobinostat	0.601185
Ours_PC9_CUDC101	Ours_A549_Panobinostat	0.470833
Ours_PC9_Panobinostat	Ours_A549_Panobinostat	0.572773
Ours_PC9_TSA	Ours_A549_Panobinostat	0.574965
Ours_PC9_Vorinostat	Ours_A549_Panobinostat	0.608099
Ours_PSC1_Abexinostat	Ours_A549_Panobinostat	0.68891
Ours_PSC1_Belinostat	Ours_A549_Panobinostat	0.675502
Ours_PSC1_CUDC101	Ours_A549_Panobinostat	0.597188
Ours_PSC1_Panobinostat	Ours_A549_Panobinostat	0.618846
Ours_PSC1_TSA	Ours_A549_Panobinostat	0.67259
Ours_PSC1_Vorinostat	Ours_A549_Panobinostat	0.614652
decryptE_Jurkat_Belinostat	Ours_A549_Panobinostat	0.467535
decryptE_Jurkat_TSA	Ours_A549_Panobinostat	0.413612
decryptE_Jurkat_Vorinostat	Ours_A549_Panobinostat	0.207077
DeepCoverMOA_HCT116_Vorinostat	Ours_A549_TSA	0.695291
Ours_A549_Abexinostat	Ours_A549_TSA	0.965048
Ours_A549_Belinostat	Ours_A549_TSA	0.975009
Ours_A549_CUDC101	Ours_A549_TSA	0.966053
Ours_A549_Panobinostat	Ours_A549_TSA	0.979571
Ours_A549_TSA	Ours_A549_TSA	1
Ours_A549_Vorinostat	Ours_A549_TSA	0.972517
Ours_H292_Abexinostat	Ours_A549_TSA	0.689362
Ours_H292_Belinostat	Ours_A549_TSA	0.726069
Ours_H292_CUDC101	Ours_A549_TSA	0.659916
Ours_H292_Panobinostat	Ours_A549_TSA	0.70758
Ours_H292_TSA	Ours_A549_TSA	0.702167
Ours_H292_Vorinostat	Ours_A549_TSA	0.705036
Ours_HCT116_Abexinostat	Ours_A549_TSA	0.659819
Ours_HCT116_Belinostat	Ours_A549_TSA	0.711585
Ours_HCT116_CUDC101	Ours_A549_TSA	0.631216
Ours_HCT116_Panobinostat	Ours_A549_TSA	0.714227
Ours_HCT116_TSA	Ours_A549_TSA	0.732495
Ours_HCT116_Vorinostat	Ours_A549_TSA	0.713009
Ours_PC9_Abexinostat	Ours_A549_TSA	0.601732
Ours_PC9_Belinostat	Ours_A549_TSA	0.606334
Ours_PC9_CUDC101	Ours_A549_TSA	0.477683
Ours_PC9_Panobinostat	Ours_A549_TSA	0.566123
Ours_PC9_TSA	Ours_A549_TSA	0.580641
Ours_PC9_Vorinostat	Ours_A549_TSA	0.611548
Ours_PSC1_Abexinostat	Ours_A549_TSA	0.681138
Ours_PSC1_Belinostat	Ours_A549_TSA	0.686922
Ours_PSC1_CUDC101	Ours_A549_TSA	0.598444
Ours_PSC1_Panobinostat	Ours_A549_TSA	0.622448
Ours_PSC1_TSA	Ours_A549_TSA	0.676879
Ours_PSC1_Vorinostat	Ours_A549_TSA	0.610329
decryptE_Jurkat_Belinostat	Ours_A549_TSA	0.472048
decryptE_Jurkat_TSA	Ours_A549_TSA	0.412387
decryptE_Jurkat_Vorinostat	Ours_A549_TSA	0.204293
DeepCoverMOA_HCT116_Vorinostat	Ours_A549_Vorinostat	0.688657
Ours_A549_Abexinostat	Ours_A549_Vorinostat	0.984257
Ours_A549_Belinostat	Ours_A549_Vorinostat	0.982577
Ours_A549_CUDC101	Ours_A549_Vorinostat	0.975642
Ours_A549_Panobinostat	Ours_A549_Vorinostat	0.958486
Ours_A549_TSA	Ours_A549_Vorinostat	0.972517
Ours_A549_Vorinostat	Ours_A549_Vorinostat	1
Ours_H292_Abexinostat	Ours_A549_Vorinostat	0.702355
Ours_H292_Belinostat	Ours_A549_Vorinostat	0.726063
Ours_H292_CUDC101	Ours_A549_Vorinostat	0.632792
Ours_H292_Panobinostat	Ours_A549_Vorinostat	0.690182
Ours_H292_TSA	Ours_A549_Vorinostat	0.685048
Ours_H292_Vorinostat	Ours_A549_Vorinostat	0.71894
Ours_HCT116_Abexinostat	Ours_A549_Vorinostat	0.679905
Ours_HCT116_Belinostat	Ours_A549_Vorinostat	0.709888
Ours_HCT116_CUDC101	Ours_A549_Vorinostat	0.622032
Ours_HCT116_Panobinostat	Ours_A549_Vorinostat	0.715508
Ours_HCT116_TSA	Ours_A549_Vorinostat	0.723224
Ours_HCT116_Vorinostat	Ours_A549_Vorinostat	0.725098
Ours_PC9_Abexinostat	Ours_A549_Vorinostat	0.552296
Ours_PC9_Belinostat	Ours_A549_Vorinostat	0.592793
Ours_PC9_CUDC101	Ours_A549_Vorinostat	0.46157
Ours_PC9_Panobinostat	Ours_A549_Vorinostat	0.554961
Ours_PC9_TSA	Ours_A549_Vorinostat	0.567359
Ours_PC9_Vorinostat	Ours_A549_Vorinostat	0.592678
Ours_PSC1_Abexinostat	Ours_A549_Vorinostat	0.639092
Ours_PSC1_Belinostat	Ours_A549_Vorinostat	0.688592
Ours_PSC1_CUDC101	Ours_A549_Vorinostat	0.586943
Ours_PSC1_Panobinostat	Ours_A549_Vorinostat	0.640255
Ours_PSC1_TSA	Ours_A549_Vorinostat	0.651416
Ours_PSC1_Vorinostat	Ours_A549_Vorinostat	0.586127
decryptE_Jurkat_Belinostat	Ours_A549_Vorinostat	0.477694
decryptE_Jurkat_TSA	Ours_A549_Vorinostat	0.426574
decryptE_Jurkat_Vorinostat	Ours_A549_Vorinostat	0.210837
DeepCoverMOA_HCT116_Vorinostat	Ours_H292_Abexinostat	0.644708
Ours_A549_Abexinostat	Ours_H292_Abexinostat	0.706306
Ours_A549_Belinostat	Ours_H292_Abexinostat	0.700529
Ours_A549_CUDC101	Ours_H292_Abexinostat	0.682837
Ours_A549_Panobinostat	Ours_H292_Abexinostat	0.682094
Ours_A549_TSA	Ours_H292_Abexinostat	0.689362
Ours_A549_Vorinostat	Ours_H292_Abexinostat	0.702355
Ours_H292_Abexinostat	Ours_H292_Abexinostat	1
Ours_H292_Belinostat	Ours_H292_Abexinostat	0.902467
Ours_H292_CUDC101	Ours_H292_Abexinostat	0.835122
Ours_H292_Panobinostat	Ours_H292_Abexinostat	0.904701
Ours_H292_TSA	Ours_H292_Abexinostat	0.88478
Ours_H292_Vorinostat	Ours_H292_Abexinostat	0.89956
Ours_HCT116_Abexinostat	Ours_H292_Abexinostat	0.724881
Ours_HCT116_Belinostat	Ours_H292_Abexinostat	0.730235
Ours_HCT116_CUDC101	Ours_H292_Abexinostat	0.690793
Ours_HCT116_Panobinostat	Ours_H292_Abexinostat	0.698294
Ours_HCT116_TSA	Ours_H292_Abexinostat	0.69589
Ours_HCT116_Vorinostat	Ours_H292_Abexinostat	0.724656
Ours_PC9_Abexinostat	Ours_H292_Abexinostat	0.61372
Ours_PC9_Belinostat	Ours_H292_Abexinostat	0.643495
Ours_PC9_CUDC101	Ours_H292_Abexinostat	0.484631
Ours_PC9_Panobinostat	Ours_H292_Abexinostat	0.616374
Ours_PC9_TSA	Ours_H292_Abexinostat	0.655853
Ours_PC9_Vorinostat	Ours_H292_Abexinostat	0.631216
Ours_PSC1_Abexinostat	Ours_H292_Abexinostat	0.628549
Ours_PSC1_Belinostat	Ours_H292_Abexinostat	0.629721
Ours_PSC1_CUDC101	Ours_H292_Abexinostat	0.597607
Ours_PSC1_Panobinostat	Ours_H292_Abexinostat	0.601082
Ours_PSC1_TSA	Ours_H292_Abexinostat	0.646045
Ours_PSC1_Vorinostat	Ours_H292_Abexinostat	0.539488
decryptE_Jurkat_Belinostat	Ours_H292_Abexinostat	0.490963
decryptE_Jurkat_TSA	Ours_H292_Abexinostat	0.390144
decryptE_Jurkat_Vorinostat	Ours_H292_Abexinostat	0.178454
DeepCoverMOA_HCT116_Vorinostat	Ours_H292_Belinostat	0.641753
Ours_A549_Abexinostat	Ours_H292_Belinostat	0.728929
Ours_A549_Belinostat	Ours_H292_Belinostat	0.741431
Ours_A549_CUDC101	Ours_H292_Belinostat	0.694837
Ours_A549_Panobinostat	Ours_H292_Belinostat	0.715548
Ours_A549_TSA	Ours_H292_Belinostat	0.726069
Ours_A549_Vorinostat	Ours_H292_Belinostat	0.726063
Ours_H292_Abexinostat	Ours_H292_Belinostat	0.902467
Ours_H292_Belinostat	Ours_H292_Belinostat	1
Ours_H292_CUDC101	Ours_H292_Belinostat	0.867894
Ours_H292_Panobinostat	Ours_H292_Belinostat	0.957473
Ours_H292_TSA	Ours_H292_Belinostat	0.934515
Ours_H292_Vorinostat	Ours_H292_Belinostat	0.967098
Ours_HCT116_Abexinostat	Ours_H292_Belinostat	0.669598
Ours_HCT116_Belinostat	Ours_H292_Belinostat	0.708922
Ours_HCT116_CUDC101	Ours_H292_Belinostat	0.628494
Ours_HCT116_Panobinostat	Ours_H292_Belinostat	0.720578
Ours_HCT116_TSA	Ours_H292_Belinostat	0.720797
Ours_HCT116_Vorinostat	Ours_H292_Belinostat	0.703923
Ours_PC9_Abexinostat	Ours_H292_Belinostat	0.629667
Ours_PC9_Belinostat	Ours_H292_Belinostat	0.689937
Ours_PC9_CUDC101	Ours_H292_Belinostat	0.528083
Ours_PC9_Panobinostat	Ours_H292_Belinostat	0.6462
Ours_PC9_TSA	Ours_H292_Belinostat	0.660619
Ours_PC9_Vorinostat	Ours_H292_Belinostat	0.668158
Ours_PSC1_Abexinostat	Ours_H292_Belinostat	0.663365
Ours_PSC1_Belinostat	Ours_H292_Belinostat	0.724961
Ours_PSC1_CUDC101	Ours_H292_Belinostat	0.6082
Ours_PSC1_Panobinostat	Ours_H292_Belinostat	0.669413
Ours_PSC1_TSA	Ours_H292_Belinostat	0.693354
Ours_PSC1_Vorinostat	Ours_H292_Belinostat	0.621142
decryptE_Jurkat_Belinostat	Ours_H292_Belinostat	0.511431
decryptE_Jurkat_TSA	Ours_H292_Belinostat	0.384257
decryptE_Jurkat_Vorinostat	Ours_H292_Belinostat	0.184813
DeepCoverMOA_HCT116_Vorinostat	Ours_H292_CUDC101	0.605905
Ours_A549_Abexinostat	Ours_H292_CUDC101	0.612714
Ours_A549_Belinostat	Ours_H292_CUDC101	0.629933
Ours_A549_CUDC101	Ours_H292_CUDC101	0.636828
Ours_A549_Panobinostat	Ours_H292_CUDC101	0.664008
Ours_A549_TSA	Ours_H292_CUDC101	0.659916
Ours_A549_Vorinostat	Ours_H292_CUDC101	0.632792
Ours_H292_Abexinostat	Ours_H292_CUDC101	0.835122
Ours_H292_Belinostat	Ours_H292_CUDC101	0.867894
Ours_H292_CUDC101	Ours_H292_CUDC101	1
Ours_H292_Panobinostat	Ours_H292_CUDC101	0.917717
Ours_H292_TSA	Ours_H292_CUDC101	0.876715
Ours_H292_Vorinostat	Ours_H292_CUDC101	0.834842
Ours_HCT116_Abexinostat	Ours_H292_CUDC101	0.635657
Ours_HCT116_Belinostat	Ours_H292_CUDC101	0.666748
Ours_HCT116_CUDC101	Ours_H292_CUDC101	0.644107
Ours_HCT116_Panobinostat	Ours_H292_CUDC101	0.630248
Ours_HCT116_TSA	Ours_H292_CUDC101	0.655355
Ours_HCT116_Vorinostat	Ours_H292_CUDC101	0.657981
Ours_PC9_Abexinostat	Ours_H292_CUDC101	0.664011
Ours_PC9_Belinostat	Ours_H292_CUDC101	0.606594
Ours_PC9_CUDC101	Ours_H292_CUDC101	0.568202
Ours_PC9_Panobinostat	Ours_H292_CUDC101	0.628894
Ours_PC9_TSA	Ours_H292_CUDC101	0.644745
Ours_PC9_Vorinostat	Ours_H292_CUDC101	0.632466
Ours_PSC1_Abexinostat	Ours_H292_CUDC101	0.690041
Ours_PSC1_Belinostat	Ours_H292_CUDC101	0.595154
Ours_PSC1_CUDC101	Ours_H292_CUDC101	0.652195
Ours_PSC1_Panobinostat	Ours_H292_CUDC101	0.592849
Ours_PSC1_TSA	Ours_H292_CUDC101	0.664563
Ours_PSC1_Vorinostat	Ours_H292_CUDC101	0.597476
decryptE_Jurkat_Belinostat	Ours_H292_CUDC101	0.474179
decryptE_Jurkat_TSA	Ours_H292_CUDC101	0.372969
decryptE_Jurkat_Vorinostat	Ours_H292_CUDC101	0.22786
DeepCoverMOA_HCT116_Vorinostat	Ours_H292_Panobinostat	0.614939
Ours_A549_Abexinostat	Ours_H292_Panobinostat	0.683887
Ours_A549_Belinostat	Ours_H292_Panobinostat	0.6995
Ours_A549_CUDC101	Ours_H292_Panobinostat	0.668879
Ours_A549_Panobinostat	Ours_H292_Panobinostat	0.713637
Ours_A549_TSA	Ours_H292_Panobinostat	0.70758
Ours_A549_Vorinostat	Ours_H292_Panobinostat	0.690182
Ours_H292_Abexinostat	Ours_H292_Panobinostat	0.904701
Ours_H292_Belinostat	Ours_H292_Panobinostat	0.957473
Ours_H292_CUDC101	Ours_H292_Panobinostat	0.917717
Ours_H292_Panobinostat	Ours_H292_Panobinostat	1
Ours_H292_TSA	Ours_H292_Panobinostat	0.953122
Ours_H292_Vorinostat	Ours_H292_Panobinostat	0.937652
Ours_HCT116_Abexinostat	Ours_H292_Panobinostat	0.653945
Ours_HCT116_Belinostat	Ours_H292_Panobinostat	0.687548
Ours_HCT116_CUDC101	Ours_H292_Panobinostat	0.633784
Ours_HCT116_Panobinostat	Ours_H292_Panobinostat	0.703141
Ours_HCT116_TSA	Ours_H292_Panobinostat	0.696702
Ours_HCT116_Vorinostat	Ours_H292_Panobinostat	0.679949
Ours_PC9_Abexinostat	Ours_H292_Panobinostat	0.667437
Ours_PC9_Belinostat	Ours_H292_Panobinostat	0.683061
Ours_PC9_CUDC101	Ours_H292_Panobinostat	0.553957
Ours_PC9_Panobinostat	Ours_H292_Panobinostat	0.680685
Ours_PC9_TSA	Ours_H292_Panobinostat	0.681606
Ours_PC9_Vorinostat	Ours_H292_Panobinostat	0.677963
Ours_PSC1_Abexinostat	Ours_H292_Panobinostat	0.686353
Ours_PSC1_Belinostat	Ours_H292_Panobinostat	0.683706
Ours_PSC1_CUDC101	Ours_H292_Panobinostat	0.623899
Ours_PSC1_Panobinostat	Ours_H292_Panobinostat	0.658232
Ours_PSC1_TSA	Ours_H292_Panobinostat	0.693948
Ours_PSC1_Vorinostat	Ours_H292_Panobinostat	0.623284
decryptE_Jurkat_Belinostat	Ours_H292_Panobinostat	0.477535
decryptE_Jurkat_TSA	Ours_H292_Panobinostat	0.361442
decryptE_Jurkat_Vorinostat	Ours_H292_Panobinostat	0.199952
DeepCoverMOA_HCT116_Vorinostat	Ours_H292_TSA	0.584945
Ours_A549_Abexinostat	Ours_H292_TSA	0.683065
Ours_A549_Belinostat	Ours_H292_TSA	0.691607
Ours_A549_CUDC101	Ours_H292_TSA	0.656611
Ours_A549_Panobinostat	Ours_H292_TSA	0.694401
Ours_A549_TSA	Ours_H292_TSA	0.702167
Ours_A549_Vorinostat	Ours_H292_TSA	0.685048
Ours_H292_Abexinostat	Ours_H292_TSA	0.88478
Ours_H292_Belinostat	Ours_H292_TSA	0.934515
Ours_H292_CUDC101	Ours_H292_TSA	0.876715
Ours_H292_Panobinostat	Ours_H292_TSA	0.953122
Ours_H292_TSA	Ours_H292_TSA	1
Ours_H292_Vorinostat	Ours_H292_TSA	0.921948
Ours_HCT116_Abexinostat	Ours_H292_TSA	0.627361
Ours_HCT116_Belinostat	Ours_H292_TSA	0.655201
Ours_HCT116_CUDC101	Ours_H292_TSA	0.614153
Ours_HCT116_Panobinostat	Ours_H292_TSA	0.671484
Ours_HCT116_TSA	Ours_H292_TSA	0.685077
Ours_HCT116_Vorinostat	Ours_H292_TSA	0.663963
Ours_PC9_Abexinostat	Ours_H292_TSA	0.676755
Ours_PC9_Belinostat	Ours_H292_TSA	0.700242
Ours_PC9_CUDC101	Ours_H292_TSA	0.593316
Ours_PC9_Panobinostat	Ours_H292_TSA	0.701782
Ours_PC9_TSA	Ours_H292_TSA	0.704154
Ours_PC9_Vorinostat	Ours_H292_TSA	0.695443
Ours_PSC1_Abexinostat	Ours_H292_TSA	0.672831
Ours_PSC1_Belinostat	Ours_H292_TSA	0.686769
Ours_PSC1_CUDC101	Ours_H292_TSA	0.632753
Ours_PSC1_Panobinostat	Ours_H292_TSA	0.661598
Ours_PSC1_TSA	Ours_H292_TSA	0.692988
Ours_PSC1_Vorinostat	Ours_H292_TSA	0.613475
decryptE_Jurkat_Belinostat	Ours_H292_TSA	0.450158
decryptE_Jurkat_TSA	Ours_H292_TSA	0.342956
decryptE_Jurkat_Vorinostat	Ours_H292_TSA	0.167449
DeepCoverMOA_HCT116_Vorinostat	Ours_H292_Vorinostat	0.621643
Ours_A549_Abexinostat	Ours_H292_Vorinostat	0.721085
Ours_A549_Belinostat	Ours_H292_Vorinostat	0.722328
Ours_A549_CUDC101	Ours_H292_Vorinostat	0.684106
Ours_A549_Panobinostat	Ours_H292_Vorinostat	0.693655
Ours_A549_TSA	Ours_H292_Vorinostat	0.705036
Ours_A549_Vorinostat	Ours_H292_Vorinostat	0.71894
Ours_H292_Abexinostat	Ours_H292_Vorinostat	0.89956
Ours_H292_Belinostat	Ours_H292_Vorinostat	0.967098
Ours_H292_CUDC101	Ours_H292_Vorinostat	0.834842
Ours_H292_Panobinostat	Ours_H292_Vorinostat	0.937652
Ours_H292_TSA	Ours_H292_Vorinostat	0.921948
Ours_H292_Vorinostat	Ours_H292_Vorinostat	1
Ours_HCT116_Abexinostat	Ours_H292_Vorinostat	0.645551
Ours_HCT116_Belinostat	Ours_H292_Vorinostat	0.67702
Ours_HCT116_CUDC101	Ours_H292_Vorinostat	0.602491
Ours_HCT116_Panobinostat	Ours_H292_Vorinostat	0.695906
Ours_HCT116_TSA	Ours_H292_Vorinostat	0.687638
Ours_HCT116_Vorinostat	Ours_H292_Vorinostat	0.680705
Ours_PC9_Abexinostat	Ours_H292_Vorinostat	0.59773
Ours_PC9_Belinostat	Ours_H292_Vorinostat	0.653381
Ours_PC9_CUDC101	Ours_H292_Vorinostat	0.47962
Ours_PC9_Panobinostat	Ours_H292_Vorinostat	0.612609
Ours_PC9_TSA	Ours_H292_Vorinostat	0.62511
Ours_PC9_Vorinostat	Ours_H292_Vorinostat	0.636638
Ours_PSC1_Abexinostat	Ours_H292_Vorinostat	0.649571
Ours_PSC1_Belinostat	Ours_H292_Vorinostat	0.713241
Ours_PSC1_CUDC101	Ours_H292_Vorinostat	0.603062
Ours_PSC1_Panobinostat	Ours_H292_Vorinostat	0.671107
Ours_PSC1_TSA	Ours_H292_Vorinostat	0.673721
Ours_PSC1_Vorinostat	Ours_H292_Vorinostat	0.622323
decryptE_Jurkat_Belinostat	Ours_H292_Vorinostat	0.498342
decryptE_Jurkat_TSA	Ours_H292_Vorinostat	0.369356
decryptE_Jurkat_Vorinostat	Ours_H292_Vorinostat	0.17878
DeepCoverMOA_HCT116_Vorinostat	Ours_HCT116_Abexinostat	0.830459
Ours_A549_Abexinostat	Ours_HCT116_Abexinostat	0.688016
Ours_A549_Belinostat	Ours_HCT116_Abexinostat	0.666713
Ours_A549_CUDC101	Ours_HCT116_Abexinostat	0.678229
Ours_A549_Panobinostat	Ours_HCT116_Abexinostat	0.646447
Ours_A549_TSA	Ours_HCT116_Abexinostat	0.659819
Ours_A549_Vorinostat	Ours_HCT116_Abexinostat	0.679905
Ours_H292_Abexinostat	Ours_HCT116_Abexinostat	0.724881
Ours_H292_Belinostat	Ours_HCT116_Abexinostat	0.669598
Ours_H292_CUDC101	Ours_HCT116_Abexinostat	0.635657
Ours_H292_Panobinostat	Ours_HCT116_Abexinostat	0.653945
Ours_H292_TSA	Ours_HCT116_Abexinostat	0.627361
Ours_H292_Vorinostat	Ours_HCT116_Abexinostat	0.645551
Ours_HCT116_Abexinostat	Ours_HCT116_Abexinostat	1
Ours_HCT116_Belinostat	Ours_HCT116_Abexinostat	0.966333
Ours_HCT116_CUDC101	Ours_HCT116_Abexinostat	0.909513
Ours_HCT116_Panobinostat	Ours_HCT116_Abexinostat	0.886678
Ours_HCT116_TSA	Ours_HCT116_Abexinostat	0.902969
Ours_HCT116_Vorinostat	Ours_HCT116_Abexinostat	0.970287
Ours_PC9_Abexinostat	Ours_HCT116_Abexinostat	0.541462
Ours_PC9_Belinostat	Ours_HCT116_Abexinostat	0.541896
Ours_PC9_CUDC101	Ours_HCT116_Abexinostat	0.401478
Ours_PC9_Panobinostat	Ours_HCT116_Abexinostat	0.528822
Ours_PC9_TSA	Ours_HCT116_Abexinostat	0.588948
Ours_PC9_Vorinostat	Ours_HCT116_Abexinostat	0.530082
Ours_PSC1_Abexinostat	Ours_HCT116_Abexinostat	0.560239
Ours_PSC1_Belinostat	Ours_HCT116_Abexinostat	0.52716
Ours_PSC1_CUDC101	Ours_HCT116_Abexinostat	0.540694
Ours_PSC1_Panobinostat	Ours_HCT116_Abexinostat	0.520834
Ours_PSC1_TSA	Ours_HCT116_Abexinostat	0.574732
Ours_PSC1_Vorinostat	Ours_HCT116_Abexinostat	0.434929
decryptE_Jurkat_Belinostat	Ours_HCT116_Abexinostat	0.493073
decryptE_Jurkat_TSA	Ours_HCT116_Abexinostat	0.439533
decryptE_Jurkat_Vorinostat	Ours_HCT116_Abexinostat	0.227803
DeepCoverMOA_HCT116_Vorinostat	Ours_HCT116_Belinostat	0.851031
Ours_A549_Abexinostat	Ours_HCT116_Belinostat	0.712436
Ours_A549_Belinostat	Ours_HCT116_Belinostat	0.708754
Ours_A549_CUDC101	Ours_HCT116_Belinostat	0.707879
Ours_A549_Panobinostat	Ours_HCT116_Belinostat	0.699835
Ours_A549_TSA	Ours_HCT116_Belinostat	0.711585
Ours_A549_Vorinostat	Ours_HCT116_Belinostat	0.709888
Ours_H292_Abexinostat	Ours_HCT116_Belinostat	0.730235
Ours_H292_Belinostat	Ours_HCT116_Belinostat	0.708922
Ours_H292_CUDC101	Ours_HCT116_Belinostat	0.666748
Ours_H292_Panobinostat	Ours_HCT116_Belinostat	0.687548
Ours_H292_TSA	Ours_HCT116_Belinostat	0.655201
Ours_H292_Vorinostat	Ours_HCT116_Belinostat	0.67702
Ours_HCT116_Abexinostat	Ours_HCT116_Belinostat	0.966333
Ours_HCT116_Belinostat	Ours_HCT116_Belinostat	1
Ours_HCT116_CUDC101	Ours_HCT116_Belinostat	0.909475
Ours_HCT116_Panobinostat	Ours_HCT116_Belinostat	0.91885
Ours_HCT116_TSA	Ours_HCT116_Belinostat	0.934591
Ours_HCT116_Vorinostat	Ours_HCT116_Belinostat	0.976406
Ours_PC9_Abexinostat	Ours_HCT116_Belinostat	0.581865
Ours_PC9_Belinostat	Ours_HCT116_Belinostat	0.579393
Ours_PC9_CUDC101	Ours_HCT116_Belinostat	0.429141
Ours_PC9_Panobinostat	Ours_HCT116_Belinostat	0.542473
Ours_PC9_TSA	Ours_HCT116_Belinostat	0.600764
Ours_PC9_Vorinostat	Ours_HCT116_Belinostat	0.570525
Ours_PSC1_Abexinostat	Ours_HCT116_Belinostat	0.608997
Ours_PSC1_Belinostat	Ours_HCT116_Belinostat	0.573116
Ours_PSC1_CUDC101	Ours_HCT116_Belinostat	0.559989
Ours_PSC1_Panobinostat	Ours_HCT116_Belinostat	0.539894
Ours_PSC1_TSA	Ours_HCT116_Belinostat	0.616318
Ours_PSC1_Vorinostat	Ours_HCT116_Belinostat	0.495146
decryptE_Jurkat_Belinostat	Ours_HCT116_Belinostat	0.502823
decryptE_Jurkat_TSA	Ours_HCT116_Belinostat	0.445874
decryptE_Jurkat_Vorinostat	Ours_HCT116_Belinostat	0.245029
DeepCoverMOA_HCT116_Vorinostat	Ours_HCT116_CUDC101	0.740943
Ours_A549_Abexinostat	Ours_HCT116_CUDC101	0.63315
Ours_A549_Belinostat	Ours_HCT116_CUDC101	0.616266
Ours_A549_CUDC101	Ours_HCT116_CUDC101	0.638398
Ours_A549_Panobinostat	Ours_HCT116_CUDC101	0.625496
Ours_A549_TSA	Ours_HCT116_CUDC101	0.631216
Ours_A549_Vorinostat	Ours_HCT116_CUDC101	0.622032
Ours_H292_Abexinostat	Ours_HCT116_CUDC101	0.690793
Ours_H292_Belinostat	Ours_HCT116_CUDC101	0.628494
Ours_H292_CUDC101	Ours_HCT116_CUDC101	0.644107
Ours_H292_Panobinostat	Ours_HCT116_CUDC101	0.633784
Ours_H292_TSA	Ours_HCT116_CUDC101	0.614153
Ours_H292_Vorinostat	Ours_HCT116_CUDC101	0.602491
Ours_HCT116_Abexinostat	Ours_HCT116_CUDC101	0.909513
Ours_HCT116_Belinostat	Ours_HCT116_CUDC101	0.909475
Ours_HCT116_CUDC101	Ours_HCT116_CUDC101	1
Ours_HCT116_Panobinostat	Ours_HCT116_CUDC101	0.82324
Ours_HCT116_TSA	Ours_HCT116_CUDC101	0.838873
Ours_HCT116_Vorinostat	Ours_HCT116_CUDC101	0.901215
Ours_PC9_Abexinostat	Ours_HCT116_CUDC101	0.544834
Ours_PC9_Belinostat	Ours_HCT116_CUDC101	0.533102
Ours_PC9_CUDC101	Ours_HCT116_CUDC101	0.418286
Ours_PC9_Panobinostat	Ours_HCT116_CUDC101	0.511163
Ours_PC9_TSA	Ours_HCT116_CUDC101	0.58129
Ours_PC9_Vorinostat	Ours_HCT116_CUDC101	0.516924
Ours_PSC1_Abexinostat	Ours_HCT116_CUDC101	0.533142
Ours_PSC1_Belinostat	Ours_HCT116_CUDC101	0.466193
Ours_PSC1_CUDC101	Ours_HCT116_CUDC101	0.559745
Ours_PSC1_Panobinostat	Ours_HCT116_CUDC101	0.448798
Ours_PSC1_TSA	Ours_HCT116_CUDC101	0.549133
Ours_PSC1_Vorinostat	Ours_HCT116_CUDC101	0.384103
decryptE_Jurkat_Belinostat	Ours_HCT116_CUDC101	0.450804
decryptE_Jurkat_TSA	Ours_HCT116_CUDC101	0.430157
decryptE_Jurkat_Vorinostat	Ours_HCT116_CUDC101	0.211395
DeepCoverMOA_HCT116_Vorinostat	Ours_HCT116_Panobinostat	0.79918
Ours_A549_Abexinostat	Ours_HCT116_Panobinostat	0.721129
Ours_A549_Belinostat	Ours_HCT116_Panobinostat	0.728518
Ours_A549_CUDC101	Ours_HCT116_Panobinostat	0.689688
Ours_A549_Panobinostat	Ours_HCT116_Panobinostat	0.708206
Ours_A549_TSA	Ours_HCT116_Panobinostat	0.714227
Ours_A549_Vorinostat	Ours_HCT116_Panobinostat	0.715508
Ours_H292_Abexinostat	Ours_HCT116_Panobinostat	0.698294
Ours_H292_Belinostat	Ours_HCT116_Panobinostat	0.720578
Ours_H292_CUDC101	Ours_HCT116_Panobinostat	0.630248
Ours_H292_Panobinostat	Ours_HCT116_Panobinostat	0.703141
Ours_H292_TSA	Ours_HCT116_Panobinostat	0.671484
Ours_H292_Vorinostat	Ours_HCT116_Panobinostat	0.695906
Ours_HCT116_Abexinostat	Ours_HCT116_Panobinostat	0.886678
Ours_HCT116_Belinostat	Ours_HCT116_Panobinostat	0.91885
Ours_HCT116_CUDC101	Ours_HCT116_Panobinostat	0.82324
Ours_HCT116_Panobinostat	Ours_HCT116_Panobinostat	1
Ours_HCT116_TSA	Ours_HCT116_Panobinostat	0.967939
Ours_HCT116_Vorinostat	Ours_HCT116_Panobinostat	0.922409
Ours_PC9_Abexinostat	Ours_HCT116_Panobinostat	0.527004
Ours_PC9_Belinostat	Ours_HCT116_Panobinostat	0.603612
Ours_PC9_CUDC101	Ours_HCT116_Panobinostat	0.459479
Ours_PC9_Panobinostat	Ours_HCT116_Panobinostat	0.565122
Ours_PC9_TSA	Ours_HCT116_Panobinostat	0.563803
Ours_PC9_Vorinostat	Ours_HCT116_Panobinostat	0.588115
Ours_PSC1_Abexinostat	Ours_HCT116_Panobinostat	0.588042
Ours_PSC1_Belinostat	Ours_HCT116_Panobinostat	0.669957
Ours_PSC1_CUDC101	Ours_HCT116_Panobinostat	0.553059
Ours_PSC1_Panobinostat	Ours_HCT116_Panobinostat	0.629133
Ours_PSC1_TSA	Ours_HCT116_Panobinostat	0.629572
Ours_PSC1_Vorinostat	Ours_HCT116_Panobinostat	0.55891
decryptE_Jurkat_Belinostat	Ours_HCT116_Panobinostat	0.521472
decryptE_Jurkat_TSA	Ours_HCT116_Panobinostat	0.440388
decryptE_Jurkat_Vorinostat	Ours_HCT116_Panobinostat	0.212893
DeepCoverMOA_HCT116_Vorinostat	Ours_HCT116_TSA	0.834176
Ours_A549_Abexinostat	Ours_HCT116_TSA	0.727701
Ours_A549_Belinostat	Ours_HCT116_TSA	0.734161
Ours_A549_CUDC101	Ours_HCT116_TSA	0.703951
Ours_A549_Panobinostat	Ours_HCT116_TSA	0.717783
Ours_A549_TSA	Ours_HCT116_TSA	0.732495
Ours_A549_Vorinostat	Ours_HCT116_TSA	0.723224
Ours_H292_Abexinostat	Ours_HCT116_TSA	0.69589
Ours_H292_Belinostat	Ours_HCT116_TSA	0.720797
Ours_H292_CUDC101	Ours_HCT116_TSA	0.655355
Ours_H292_Panobinostat	Ours_HCT116_TSA	0.696702
Ours_H292_TSA	Ours_HCT116_TSA	0.685077
Ours_H292_Vorinostat	Ours_HCT116_TSA	0.687638
Ours_HCT116_Abexinostat	Ours_HCT116_TSA	0.902969
Ours_HCT116_Belinostat	Ours_HCT116_TSA	0.934591
Ours_HCT116_CUDC101	Ours_HCT116_TSA	0.838873
Ours_HCT116_Panobinostat	Ours_HCT116_TSA	0.967939
Ours_HCT116_TSA	Ours_HCT116_TSA	1
Ours_HCT116_Vorinostat	Ours_HCT116_TSA	0.946416
Ours_PC9_Abexinostat	Ours_HCT116_TSA	0.57504
Ours_PC9_Belinostat	Ours_HCT116_TSA	0.623636
Ours_PC9_CUDC101	Ours_HCT116_TSA	0.500567
Ours_PC9_Panobinostat	Ours_HCT116_TSA	0.589693
Ours_PC9_TSA	Ours_HCT116_TSA	0.597661
Ours_PC9_Vorinostat	Ours_HCT116_TSA	0.62005
Ours_PSC1_Abexinostat	Ours_HCT116_TSA	0.613884
Ours_PSC1_Belinostat	Ours_HCT116_TSA	0.668134
Ours_PSC1_CUDC101	Ours_HCT116_TSA	0.575743
Ours_PSC1_Panobinostat	Ours_HCT116_TSA	0.617524
Ours_PSC1_TSA	Ours_HCT116_TSA	0.645716
Ours_PSC1_Vorinostat	Ours_HCT116_TSA	0.570643
decryptE_Jurkat_Belinostat	Ours_HCT116_TSA	0.526991
decryptE_Jurkat_TSA	Ours_HCT116_TSA	0.453397
decryptE_Jurkat_Vorinostat	Ours_HCT116_TSA	0.216296
DeepCoverMOA_HCT116_Vorinostat	Ours_HCT116_Vorinostat	0.859358
Ours_A549_Abexinostat	Ours_HCT116_Vorinostat	0.728466
Ours_A549_Belinostat	Ours_HCT116_Vorinostat	0.716212
Ours_A549_CUDC101	Ours_HCT116_Vorinostat	0.7149
Ours_A549_Panobinostat	Ours_HCT116_Vorinostat	0.696377
Ours_A549_TSA	Ours_HCT116_Vorinostat	0.713009
Ours_A549_Vorinostat	Ours_HCT116_Vorinostat	0.725098
Ours_H292_Abexinostat	Ours_HCT116_Vorinostat	0.724656
Ours_H292_Belinostat	Ours_HCT116_Vorinostat	0.703923
Ours_H292_CUDC101	Ours_HCT116_Vorinostat	0.657981
Ours_H292_Panobinostat	Ours_HCT116_Vorinostat	0.679949
Ours_H292_TSA	Ours_HCT116_Vorinostat	0.663963
Ours_H292_Vorinostat	Ours_HCT116_Vorinostat	0.680705
Ours_HCT116_Abexinostat	Ours_HCT116_Vorinostat	0.970287
Ours_HCT116_Belinostat	Ours_HCT116_Vorinostat	0.976406
Ours_HCT116_CUDC101	Ours_HCT116_Vorinostat	0.901215
Ours_HCT116_Panobinostat	Ours_HCT116_Vorinostat	0.922409
Ours_HCT116_TSA	Ours_HCT116_Vorinostat	0.946416
Ours_HCT116_Vorinostat	Ours_HCT116_Vorinostat	1
Ours_PC9_Abexinostat	Ours_HCT116_Vorinostat	0.57748
Ours_PC9_Belinostat	Ours_HCT116_Vorinostat	0.589708
Ours_PC9_CUDC101	Ours_HCT116_Vorinostat	0.457189
Ours_PC9_Panobinostat	Ours_HCT116_Vorinostat	0.568358
Ours_PC9_TSA	Ours_HCT116_Vorinostat	0.614014
Ours_PC9_Vorinostat	Ours_HCT116_Vorinostat	0.583617
Ours_PSC1_Abexinostat	Ours_HCT116_Vorinostat	0.600097
Ours_PSC1_Belinostat	Ours_HCT116_Vorinostat	0.592149
Ours_PSC1_CUDC101	Ours_HCT116_Vorinostat	0.56656
Ours_PSC1_Panobinostat	Ours_HCT116_Vorinostat	0.568744
Ours_PSC1_TSA	Ours_HCT116_Vorinostat	0.615274
Ours_PSC1_Vorinostat	Ours_HCT116_Vorinostat	0.501749
decryptE_Jurkat_Belinostat	Ours_HCT116_Vorinostat	0.512756
decryptE_Jurkat_TSA	Ours_HCT116_Vorinostat	0.446139
decryptE_Jurkat_Vorinostat	Ours_HCT116_Vorinostat	0.235262
DeepCoverMOA_HCT116_Vorinostat	Ours_PC9_Abexinostat	0.524574
Ours_A549_Abexinostat	Ours_PC9_Abexinostat	0.541296
Ours_A549_Belinostat	Ours_PC9_Abexinostat	0.552755
Ours_A549_CUDC101	Ours_PC9_Abexinostat	0.54857
Ours_A549_Panobinostat	Ours_PC9_Abexinostat	0.611152
Ours_A549_TSA	Ours_PC9_Abexinostat	0.601732
Ours_A549_Vorinostat	Ours_PC9_Abexinostat	0.552296
Ours_H292_Abexinostat	Ours_PC9_Abexinostat	0.61372
Ours_H292_Belinostat	Ours_PC9_Abexinostat	0.629667
Ours_H292_CUDC101	Ours_PC9_Abexinostat	0.664011
Ours_H292_Panobinostat	Ours_PC9_Abexinostat	0.667437
Ours_H292_TSA	Ours_PC9_Abexinostat	0.676755
Ours_H292_Vorinostat	Ours_PC9_Abexinostat	0.59773
Ours_HCT116_Abexinostat	Ours_PC9_Abexinostat	0.541462
Ours_HCT116_Belinostat	Ours_PC9_Abexinostat	0.581865
Ours_HCT116_CUDC101	Ours_PC9_Abexinostat	0.544834
Ours_HCT116_Panobinostat	Ours_PC9_Abexinostat	0.527004
Ours_HCT116_TSA	Ours_PC9_Abexinostat	0.57504
Ours_HCT116_Vorinostat	Ours_PC9_Abexinostat	0.57748
Ours_PC9_Abexinostat	Ours_PC9_Abexinostat	1
Ours_PC9_Belinostat	Ours_PC9_Abexinostat	0.89863
Ours_PC9_CUDC101	Ours_PC9_Abexinostat	0.840088
Ours_PC9_Panobinostat	Ours_PC9_Abexinostat	0.904581
Ours_PC9_TSA	Ours_PC9_Abexinostat	0.929532
Ours_PC9_Vorinostat	Ours_PC9_Abexinostat	0.923371
Ours_PSC1_Abexinostat	Ours_PC9_Abexinostat	0.650237
Ours_PSC1_Belinostat	Ours_PC9_Abexinostat	0.509144
Ours_PSC1_CUDC101	Ours_PC9_Abexinostat	0.561941
Ours_PSC1_Panobinostat	Ours_PC9_Abexinostat	0.473771
Ours_PSC1_TSA	Ours_PC9_Abexinostat	0.585201
Ours_PSC1_Vorinostat	Ours_PC9_Abexinostat	0.529234
decryptE_Jurkat_Belinostat	Ours_PC9_Abexinostat	0.379537
decryptE_Jurkat_TSA	Ours_PC9_Abexinostat	0.352
decryptE_Jurkat_Vorinostat	Ours_PC9_Abexinostat	0.153344
DeepCoverMOA_HCT116_Vorinostat	Ours_PC9_Belinostat	0.480279
Ours_A549_Abexinostat	Ours_PC9_Belinostat	0.606366
Ours_A549_Belinostat	Ours_PC9_Belinostat	0.618135
Ours_A549_CUDC101	Ours_PC9_Belinostat	0.555384
Ours_A549_Panobinostat	Ours_PC9_Belinostat	0.601185
Ours_A549_TSA	Ours_PC9_Belinostat	0.606334
Ours_A549_Vorinostat	Ours_PC9_Belinostat	0.592793
Ours_H292_Abexinostat	Ours_PC9_Belinostat	0.643495
Ours_H292_Belinostat	Ours_PC9_Belinostat	0.689937
Ours_H292_CUDC101	Ours_PC9_Belinostat	0.606594
Ours_H292_Panobinostat	Ours_PC9_Belinostat	0.683061
Ours_H292_TSA	Ours_PC9_Belinostat	0.700242
Ours_H292_Vorinostat	Ours_PC9_Belinostat	0.653381
Ours_HCT116_Abexinostat	Ours_PC9_Belinostat	0.541896
Ours_HCT116_Belinostat	Ours_PC9_Belinostat	0.579393
Ours_HCT116_CUDC101	Ours_PC9_Belinostat	0.533102
Ours_HCT116_Panobinostat	Ours_PC9_Belinostat	0.603612
Ours_HCT116_TSA	Ours_PC9_Belinostat	0.623636
Ours_HCT116_Vorinostat	Ours_PC9_Belinostat	0.589708
Ours_PC9_Abexinostat	Ours_PC9_Belinostat	0.89863
Ours_PC9_Belinostat	Ours_PC9_Belinostat	1
Ours_PC9_CUDC101	Ours_PC9_Belinostat	0.876832
Ours_PC9_Panobinostat	Ours_PC9_Belinostat	0.922613
Ours_PC9_TSA	Ours_PC9_Belinostat	0.93477
Ours_PC9_Vorinostat	Ours_PC9_Belinostat	0.94164
Ours_PSC1_Abexinostat	Ours_PC9_Belinostat	0.553721
Ours_PSC1_Belinostat	Ours_PC9_Belinostat	0.602664
Ours_PSC1_CUDC101	Ours_PC9_Belinostat	0.541337
Ours_PSC1_Panobinostat	Ours_PC9_Belinostat	0.535523
Ours_PSC1_TSA	Ours_PC9_Belinostat	0.57906
Ours_PSC1_Vorinostat	Ours_PC9_Belinostat	0.521641
decryptE_Jurkat_Belinostat	Ours_PC9_Belinostat	0.403054
decryptE_Jurkat_TSA	Ours_PC9_Belinostat	0.374861
decryptE_Jurkat_Vorinostat	Ours_PC9_Belinostat	0.12301
DeepCoverMOA_HCT116_Vorinostat	Ours_PC9_CUDC101	0.352761
Ours_A549_Abexinostat	Ours_PC9_CUDC101	0.466552
Ours_A549_Belinostat	Ours_PC9_CUDC101	0.475336
Ours_A549_CUDC101	Ours_PC9_CUDC101	0.433508
Ours_A549_Panobinostat	Ours_PC9_CUDC101	0.470833
Ours_A549_TSA	Ours_PC9_CUDC101	0.477683
Ours_A549_Vorinostat	Ours_PC9_CUDC101	0.46157
Ours_H292_Abexinostat	Ours_PC9_CUDC101	0.484631
Ours_H292_Belinostat	Ours_PC9_CUDC101	0.528083
Ours_H292_CUDC101	Ours_PC9_CUDC101	0.568202
Ours_H292_Panobinostat	Ours_PC9_CUDC101	0.553957
Ours_H292_TSA	Ours_PC9_CUDC101	0.593316
Ours_H292_Vorinostat	Ours_PC9_CUDC101	0.47962
Ours_HCT116_Abexinostat	Ours_PC9_CUDC101	0.401478
Ours_HCT116_Belinostat	Ours_PC9_CUDC101	0.429141
Ours_HCT116_CUDC101	Ours_PC9_CUDC101	0.418286
Ours_HCT116_Panobinostat	Ours_PC9_CUDC101	0.459479
Ours_HCT116_TSA	Ours_PC9_CUDC101	0.500567
Ours_HCT116_Vorinostat	Ours_PC9_CUDC101	0.457189
Ours_PC9_Abexinostat	Ours_PC9_CUDC101	0.840088
Ours_PC9_Belinostat	Ours_PC9_CUDC101	0.876832
Ours_PC9_CUDC101	Ours_PC9_CUDC101	1
Ours_PC9_Panobinostat	Ours_PC9_CUDC101	0.890326
Ours_PC9_TSA	Ours_PC9_CUDC101	0.881648
Ours_PC9_Vorinostat	Ours_PC9_CUDC101	0.885047
Ours_PSC1_Abexinostat	Ours_PC9_CUDC101	0.458268
Ours_PSC1_Belinostat	Ours_PC9_CUDC101	0.484057
Ours_PSC1_CUDC101	Ours_PC9_CUDC101	0.501681
Ours_PSC1_Panobinostat	Ours_PC9_CUDC101	0.449887
Ours_PSC1_TSA	Ours_PC9_CUDC101	0.475882
Ours_PSC1_Vorinostat	Ours_PC9_CUDC101	0.450546
decryptE_Jurkat_Belinostat	Ours_PC9_CUDC101	0.347853
decryptE_Jurkat_TSA	Ours_PC9_CUDC101	0.315806
decryptE_Jurkat_Vorinostat	Ours_PC9_CUDC101	0.1234
DeepCoverMOA_HCT116_Vorinostat	Ours_PC9_Panobinostat	0.469999
Ours_A549_Abexinostat	Ours_PC9_Panobinostat	0.556325
Ours_A549_Belinostat	Ours_PC9_Panobinostat	0.557939
Ours_A549_CUDC101	Ours_PC9_Panobinostat	0.522615
Ours_A549_Panobinostat	Ours_PC9_Panobinostat	0.572773
Ours_A549_TSA	Ours_PC9_Panobinostat	0.566123
Ours_A549_Vorinostat	Ours_PC9_Panobinostat	0.554961
Ours_H292_Abexinostat	Ours_PC9_Panobinostat	0.616374
Ours_H292_Belinostat	Ours_PC9_Panobinostat	0.6462
Ours_H292_CUDC101	Ours_PC9_Panobinostat	0.628894
Ours_H292_Panobinostat	Ours_PC9_Panobinostat	0.680685
Ours_H292_TSA	Ours_PC9_Panobinostat	0.701782
Ours_H292_Vorinostat	Ours_PC9_Panobinostat	0.612609
Ours_HCT116_Abexinostat	Ours_PC9_Panobinostat	0.528822
Ours_HCT116_Belinostat	Ours_PC9_Panobinostat	0.542473
Ours_HCT116_CUDC101	Ours_PC9_Panobinostat	0.511163
Ours_HCT116_Panobinostat	Ours_PC9_Panobinostat	0.565122
Ours_HCT116_TSA	Ours_PC9_Panobinostat	0.589693
Ours_HCT116_Vorinostat	Ours_PC9_Panobinostat	0.568358
Ours_PC9_Abexinostat	Ours_PC9_Panobinostat	0.904581
Ours_PC9_Belinostat	Ours_PC9_Panobinostat	0.922613
Ours_PC9_CUDC101	Ours_PC9_Panobinostat	0.890326
Ours_PC9_Panobinostat	Ours_PC9_Panobinostat	1
Ours_PC9_TSA	Ours_PC9_Panobinostat	0.960958
Ours_PC9_Vorinostat	Ours_PC9_Panobinostat	0.927069
Ours_PSC1_Abexinostat	Ours_PC9_Panobinostat	0.544854
Ours_PSC1_Belinostat	Ours_PC9_Panobinostat	0.549743
Ours_PSC1_CUDC101	Ours_PC9_Panobinostat	0.542884
Ours_PSC1_Panobinostat	Ours_PC9_Panobinostat	0.548577
Ours_PSC1_TSA	Ours_PC9_Panobinostat	0.556556
Ours_PSC1_Vorinostat	Ours_PC9_Panobinostat	0.497948
decryptE_Jurkat_Belinostat	Ours_PC9_Panobinostat	0.38586
decryptE_Jurkat_TSA	Ours_PC9_Panobinostat	0.365146
decryptE_Jurkat_Vorinostat	Ours_PC9_Panobinostat	0.123793
DeepCoverMOA_HCT116_Vorinostat	Ours_PC9_TSA	0.499691
Ours_A549_Abexinostat	Ours_PC9_TSA	0.573205
Ours_A549_Belinostat	Ours_PC9_TSA	0.567248
Ours_A549_CUDC101	Ours_PC9_TSA	0.545168
Ours_A549_Panobinostat	Ours_PC9_TSA	0.574965
Ours_A549_TSA	Ours_PC9_TSA	0.580641
Ours_A549_Vorinostat	Ours_PC9_TSA	0.567359
Ours_H292_Abexinostat	Ours_PC9_TSA	0.655853
Ours_H292_Belinostat	Ours_PC9_TSA	0.660619
Ours_H292_CUDC101	Ours_PC9_TSA	0.644745
Ours_H292_Panobinostat	Ours_PC9_TSA	0.681606
Ours_H292_TSA	Ours_PC9_TSA	0.704154
Ours_H292_Vorinostat	Ours_PC9_TSA	0.62511
Ours_HCT116_Abexinostat	Ours_PC9_TSA	0.588948
Ours_HCT116_Belinostat	Ours_PC9_TSA	0.600764
Ours_HCT116_CUDC101	Ours_PC9_TSA	0.58129
Ours_HCT116_Panobinostat	Ours_PC9_TSA	0.563803
Ours_HCT116_TSA	Ours_PC9_TSA	0.597661
Ours_HCT116_Vorinostat	Ours_PC9_TSA	0.614014
Ours_PC9_Abexinostat	Ours_PC9_TSA	0.929532
Ours_PC9_Belinostat	Ours_PC9_TSA	0.93477
Ours_PC9_CUDC101	Ours_PC9_TSA	0.881648
Ours_PC9_Panobinostat	Ours_PC9_TSA	0.960958
Ours_PC9_TSA	Ours_PC9_TSA	1
Ours_PC9_Vorinostat	Ours_PC9_TSA	0.930292
Ours_PSC1_Abexinostat	Ours_PC9_TSA	0.557689
Ours_PSC1_Belinostat	Ours_PC9_TSA	0.524341
Ours_PSC1_CUDC101	Ours_PC9_TSA	0.554575
Ours_PSC1_Panobinostat	Ours_PC9_TSA	0.512131
Ours_PSC1_TSA	Ours_PC9_TSA	0.569537
Ours_PSC1_Vorinostat	Ours_PC9_TSA	0.471605
decryptE_Jurkat_Belinostat	Ours_PC9_TSA	0.402959
decryptE_Jurkat_TSA	Ours_PC9_TSA	0.379981
decryptE_Jurkat_Vorinostat	Ours_PC9_TSA	0.141017
DeepCoverMOA_HCT116_Vorinostat	Ours_PC9_Vorinostat	0.50152
Ours_A549_Abexinostat	Ours_PC9_Vorinostat	0.587098
Ours_A549_Belinostat	Ours_PC9_Vorinostat	0.600832
Ours_A549_CUDC101	Ours_PC9_Vorinostat	0.561164
Ours_A549_Panobinostat	Ours_PC9_Vorinostat	0.608099
Ours_A549_TSA	Ours_PC9_Vorinostat	0.611548
Ours_A549_Vorinostat	Ours_PC9_Vorinostat	0.592678
Ours_H292_Abexinostat	Ours_PC9_Vorinostat	0.631216
Ours_H292_Belinostat	Ours_PC9_Vorinostat	0.668158
Ours_H292_CUDC101	Ours_PC9_Vorinostat	0.632466
Ours_H292_Panobinostat	Ours_PC9_Vorinostat	0.677963
Ours_H292_TSA	Ours_PC9_Vorinostat	0.695443
Ours_H292_Vorinostat	Ours_PC9_Vorinostat	0.636638
Ours_HCT116_Abexinostat	Ours_PC9_Vorinostat	0.530082
Ours_HCT116_Belinostat	Ours_PC9_Vorinostat	0.570525
Ours_HCT116_CUDC101	Ours_PC9_Vorinostat	0.516924
Ours_HCT116_Panobinostat	Ours_PC9_Vorinostat	0.588115
Ours_HCT116_TSA	Ours_PC9_Vorinostat	0.62005
Ours_HCT116_Vorinostat	Ours_PC9_Vorinostat	0.583617
Ours_PC9_Abexinostat	Ours_PC9_Vorinostat	0.923371
Ours_PC9_Belinostat	Ours_PC9_Vorinostat	0.94164
Ours_PC9_CUDC101	Ours_PC9_Vorinostat	0.885047
Ours_PC9_Panobinostat	Ours_PC9_Vorinostat	0.927069
Ours_PC9_TSA	Ours_PC9_Vorinostat	0.930292
Ours_PC9_Vorinostat	Ours_PC9_Vorinostat	1
Ours_PSC1_Abexinostat	Ours_PC9_Vorinostat	0.603052
Ours_PSC1_Belinostat	Ours_PC9_Vorinostat	0.591204
Ours_PSC1_CUDC101	Ours_PC9_Vorinostat	0.566917
Ours_PSC1_Panobinostat	Ours_PC9_Vorinostat	0.540118
Ours_PSC1_TSA	Ours_PC9_Vorinostat	0.599713
Ours_PSC1_Vorinostat	Ours_PC9_Vorinostat	0.559001
decryptE_Jurkat_Belinostat	Ours_PC9_Vorinostat	0.408707
decryptE_Jurkat_TSA	Ours_PC9_Vorinostat	0.373276
decryptE_Jurkat_Vorinostat	Ours_PC9_Vorinostat	0.142943
DeepCoverMOA_HCT116_Vorinostat	Ours_PSC1_Abexinostat	0.603455
Ours_A549_Abexinostat	Ours_PSC1_Abexinostat	0.607407
Ours_A549_Belinostat	Ours_PSC1_Abexinostat	0.635342
Ours_A549_CUDC101	Ours_PSC1_Abexinostat	0.63968
Ours_A549_Panobinostat	Ours_PSC1_Abexinostat	0.68891
Ours_A549_TSA	Ours_PSC1_Abexinostat	0.681138
Ours_A549_Vorinostat	Ours_PSC1_Abexinostat	0.639092
Ours_H292_Abexinostat	Ours_PSC1_Abexinostat	0.628549
Ours_H292_Belinostat	Ours_PSC1_Abexinostat	0.663365
Ours_H292_CUDC101	Ours_PSC1_Abexinostat	0.690041
Ours_H292_Panobinostat	Ours_PSC1_Abexinostat	0.686353
Ours_H292_TSA	Ours_PSC1_Abexinostat	0.672831
Ours_H292_Vorinostat	Ours_PSC1_Abexinostat	0.649571
Ours_HCT116_Abexinostat	Ours_PSC1_Abexinostat	0.560239
Ours_HCT116_Belinostat	Ours_PSC1_Abexinostat	0.608997
Ours_HCT116_CUDC101	Ours_PSC1_Abexinostat	0.533142
Ours_HCT116_Panobinostat	Ours_PSC1_Abexinostat	0.588042
Ours_HCT116_TSA	Ours_PSC1_Abexinostat	0.613884
Ours_HCT116_Vorinostat	Ours_PSC1_Abexinostat	0.600097
Ours_PC9_Abexinostat	Ours_PSC1_Abexinostat	0.650237
Ours_PC9_Belinostat	Ours_PSC1_Abexinostat	0.553721
Ours_PC9_CUDC101	Ours_PSC1_Abexinostat	0.458268
Ours_PC9_Panobinostat	Ours_PSC1_Abexinostat	0.544854
Ours_PC9_TSA	Ours_PSC1_Abexinostat	0.557689
Ours_PC9_Vorinostat	Ours_PSC1_Abexinostat	0.603052
Ours_PSC1_Abexinostat	Ours_PSC1_Abexinostat	1
Ours_PSC1_Belinostat	Ours_PSC1_Abexinostat	0.851049
Ours_PSC1_CUDC101	Ours_PSC1_Abexinostat	0.857941
Ours_PSC1_Panobinostat	Ours_PSC1_Abexinostat	0.819682
Ours_PSC1_TSA	Ours_PSC1_Abexinostat	0.901678
Ours_PSC1_Vorinostat	Ours_PSC1_Abexinostat	0.892653
decryptE_Jurkat_Belinostat	Ours_PSC1_Abexinostat	0.46481
decryptE_Jurkat_TSA	Ours_PSC1_Abexinostat	0.389299
decryptE_Jurkat_Vorinostat	Ours_PSC1_Abexinostat	0.240338
DeepCoverMOA_HCT116_Vorinostat	Ours_PSC1_Belinostat	0.562747
Ours_A549_Abexinostat	Ours_PSC1_Belinostat	0.686247
Ours_A549_Belinostat	Ours_PSC1_Belinostat	0.708822
Ours_A549_CUDC101	Ours_PSC1_Belinostat	0.652137
Ours_A549_Panobinostat	Ours_PSC1_Belinostat	0.675502
Ours_A549_TSA	Ours_PSC1_Belinostat	0.686922
Ours_A549_Vorinostat	Ours_PSC1_Belinostat	0.688592
Ours_H292_Abexinostat	Ours_PSC1_Belinostat	0.629721
Ours_H292_Belinostat	Ours_PSC1_Belinostat	0.724961
Ours_H292_CUDC101	Ours_PSC1_Belinostat	0.595154
Ours_H292_Panobinostat	Ours_PSC1_Belinostat	0.683706
Ours_H292_TSA	Ours_PSC1_Belinostat	0.686769
Ours_H292_Vorinostat	Ours_PSC1_Belinostat	0.713241
Ours_HCT116_Abexinostat	Ours_PSC1_Belinostat	0.52716
Ours_HCT116_Belinostat	Ours_PSC1_Belinostat	0.573116
Ours_HCT116_CUDC101	Ours_PSC1_Belinostat	0.466193
Ours_HCT116_Panobinostat	Ours_PSC1_Belinostat	0.669957
Ours_HCT116_TSA	Ours_PSC1_Belinostat	0.668134
Ours_HCT116_Vorinostat	Ours_PSC1_Belinostat	0.592149
Ours_PC9_Abexinostat	Ours_PSC1_Belinostat	0.509144
Ours_PC9_Belinostat	Ours_PSC1_Belinostat	0.602664
Ours_PC9_CUDC101	Ours_PSC1_Belinostat	0.484057
Ours_PC9_Panobinostat	Ours_PSC1_Belinostat	0.549743
Ours_PC9_TSA	Ours_PSC1_Belinostat	0.524341
Ours_PC9_Vorinostat	Ours_PSC1_Belinostat	0.591204
Ours_PSC1_Abexinostat	Ours_PSC1_Belinostat	0.851049
Ours_PSC1_Belinostat	Ours_PSC1_Belinostat	1
Ours_PSC1_CUDC101	Ours_PSC1_Belinostat	0.814237
Ours_PSC1_Panobinostat	Ours_PSC1_Belinostat	0.930741
Ours_PSC1_TSA	Ours_PSC1_Belinostat	0.888621
Ours_PSC1_Vorinostat	Ours_PSC1_Belinostat	0.909229
decryptE_Jurkat_Belinostat	Ours_PSC1_Belinostat	0.509757
decryptE_Jurkat_TSA	Ours_PSC1_Belinostat	0.388409
decryptE_Jurkat_Vorinostat	Ours_PSC1_Belinostat	0.215065
DeepCoverMOA_HCT116_Vorinostat	Ours_PSC1_CUDC101	0.523238
Ours_A549_Abexinostat	Ours_PSC1_CUDC101	0.573577
Ours_A549_Belinostat	Ours_PSC1_CUDC101	0.580466
Ours_A549_CUDC101	Ours_PSC1_CUDC101	0.575924
Ours_A549_Panobinostat	Ours_PSC1_CUDC101	0.597188
Ours_A549_TSA	Ours_PSC1_CUDC101	0.598444
Ours_A549_Vorinostat	Ours_PSC1_CUDC101	0.586943
Ours_H292_Abexinostat	Ours_PSC1_CUDC101	0.597607
Ours_H292_Belinostat	Ours_PSC1_CUDC101	0.6082
Ours_H292_CUDC101	Ours_PSC1_CUDC101	0.652195
Ours_H292_Panobinostat	Ours_PSC1_CUDC101	0.623899
Ours_H292_TSA	Ours_PSC1_CUDC101	0.632753
Ours_H292_Vorinostat	Ours_PSC1_CUDC101	0.603062
Ours_HCT116_Abexinostat	Ours_PSC1_CUDC101	0.540694
Ours_HCT116_Belinostat	Ours_PSC1_CUDC101	0.559989
Ours_HCT116_CUDC101	Ours_PSC1_CUDC101	0.559745
Ours_HCT116_Panobinostat	Ours_PSC1_CUDC101	0.553059
Ours_HCT116_TSA	Ours_PSC1_CUDC101	0.575743
Ours_HCT116_Vorinostat	Ours_PSC1_CUDC101	0.56656
Ours_PC9_Abexinostat	Ours_PSC1_CUDC101	0.561941
Ours_PC9_Belinostat	Ours_PSC1_CUDC101	0.541337
Ours_PC9_CUDC101	Ours_PSC1_CUDC101	0.501681
Ours_PC9_Panobinostat	Ours_PSC1_CUDC101	0.542884
Ours_PC9_TSA	Ours_PSC1_CUDC101	0.554575
Ours_PC9_Vorinostat	Ours_PSC1_CUDC101	0.566917
Ours_PSC1_Abexinostat	Ours_PSC1_CUDC101	0.857941
Ours_PSC1_Belinostat	Ours_PSC1_CUDC101	0.814237
Ours_PSC1_CUDC101	Ours_PSC1_CUDC101	1
Ours_PSC1_Panobinostat	Ours_PSC1_CUDC101	0.84354
Ours_PSC1_TSA	Ours_PSC1_CUDC101	0.884702
Ours_PSC1_Vorinostat	Ours_PSC1_CUDC101	0.842571
decryptE_Jurkat_Belinostat	Ours_PSC1_CUDC101	0.434945
decryptE_Jurkat_TSA	Ours_PSC1_CUDC101	0.395103
decryptE_Jurkat_Vorinostat	Ours_PSC1_CUDC101	0.234252
DeepCoverMOA_HCT116_Vorinostat	Ours_PSC1_Panobinostat	0.532452
Ours_A549_Abexinostat	Ours_PSC1_Panobinostat	0.631819
Ours_A549_Belinostat	Ours_PSC1_Panobinostat	0.639064
Ours_A549_CUDC101	Ours_PSC1_Panobinostat	0.602602
Ours_A549_Panobinostat	Ours_PSC1_Panobinostat	0.618846
Ours_A549_TSA	Ours_PSC1_Panobinostat	0.622448
Ours_A549_Vorinostat	Ours_PSC1_Panobinostat	0.640255
Ours_H292_Abexinostat	Ours_PSC1_Panobinostat	0.601082
Ours_H292_Belinostat	Ours_PSC1_Panobinostat	0.669413
Ours_H292_CUDC101	Ours_PSC1_Panobinostat	0.592849
Ours_H292_Panobinostat	Ours_PSC1_Panobinostat	0.658232
Ours_H292_TSA	Ours_PSC1_Panobinostat	0.661598
Ours_H292_Vorinostat	Ours_PSC1_Panobinostat	0.671107
Ours_HCT116_Abexinostat	Ours_PSC1_Panobinostat	0.520834
Ours_HCT116_Belinostat	Ours_PSC1_Panobinostat	0.539894
Ours_HCT116_CUDC101	Ours_PSC1_Panobinostat	0.448798
Ours_HCT116_Panobinostat	Ours_PSC1_Panobinostat	0.629133
Ours_HCT116_TSA	Ours_PSC1_Panobinostat	0.617524
Ours_HCT116_Vorinostat	Ours_PSC1_Panobinostat	0.568744
Ours_PC9_Abexinostat	Ours_PSC1_Panobinostat	0.473771
Ours_PC9_Belinostat	Ours_PSC1_Panobinostat	0.535523
Ours_PC9_CUDC101	Ours_PSC1_Panobinostat	0.449887
Ours_PC9_Panobinostat	Ours_PSC1_Panobinostat	0.548577
Ours_PC9_TSA	Ours_PSC1_Panobinostat	0.512131
Ours_PC9_Vorinostat	Ours_PSC1_Panobinostat	0.540118
Ours_PSC1_Abexinostat	Ours_PSC1_Panobinostat	0.819682
Ours_PSC1_Belinostat	Ours_PSC1_Panobinostat	0.930741
Ours_PSC1_CUDC101	Ours_PSC1_Panobinostat	0.84354
Ours_PSC1_Panobinostat	Ours_PSC1_Panobinostat	1
Ours_PSC1_TSA	Ours_PSC1_Panobinostat	0.882
Ours_PSC1_Vorinostat	Ours_PSC1_Panobinostat	0.88715
decryptE_Jurkat_Belinostat	Ours_PSC1_Panobinostat	0.489338
decryptE_Jurkat_TSA	Ours_PSC1_Panobinostat	0.365849
decryptE_Jurkat_Vorinostat	Ours_PSC1_Panobinostat	0.214135
DeepCoverMOA_HCT116_Vorinostat	Ours_PSC1_TSA	0.582287
Ours_A549_Abexinostat	Ours_PSC1_TSA	0.635021
Ours_A549_Belinostat	Ours_PSC1_TSA	0.657625
Ours_A549_CUDC101	Ours_PSC1_TSA	0.636379
Ours_A549_Panobinostat	Ours_PSC1_TSA	0.67259
Ours_A549_TSA	Ours_PSC1_TSA	0.676879
Ours_A549_Vorinostat	Ours_PSC1_TSA	0.651416
Ours_H292_Abexinostat	Ours_PSC1_TSA	0.646045
Ours_H292_Belinostat	Ours_PSC1_TSA	0.693354
Ours_H292_CUDC101	Ours_PSC1_TSA	0.664563
Ours_H292_Panobinostat	Ours_PSC1_TSA	0.693948
Ours_H292_TSA	Ours_PSC1_TSA	0.692988
Ours_H292_Vorinostat	Ours_PSC1_TSA	0.673721
Ours_HCT116_Abexinostat	Ours_PSC1_TSA	0.574732
Ours_HCT116_Belinostat	Ours_PSC1_TSA	0.616318
Ours_HCT116_CUDC101	Ours_PSC1_TSA	0.549133
Ours_HCT116_Panobinostat	Ours_PSC1_TSA	0.629572
Ours_HCT116_TSA	Ours_PSC1_TSA	0.645716
Ours_HCT116_Vorinostat	Ours_PSC1_TSA	0.615274
Ours_PC9_Abexinostat	Ours_PSC1_TSA	0.585201
Ours_PC9_Belinostat	Ours_PSC1_TSA	0.57906
Ours_PC9_CUDC101	Ours_PSC1_TSA	0.475882
Ours_PC9_Panobinostat	Ours_PSC1_TSA	0.556556
Ours_PC9_TSA	Ours_PSC1_TSA	0.569537
Ours_PC9_Vorinostat	Ours_PSC1_TSA	0.599713
Ours_PSC1_Abexinostat	Ours_PSC1_TSA	0.901678
Ours_PSC1_Belinostat	Ours_PSC1_TSA	0.888621
Ours_PSC1_CUDC101	Ours_PSC1_TSA	0.884702
Ours_PSC1_Panobinostat	Ours_PSC1_TSA	0.882
Ours_PSC1_TSA	Ours_PSC1_TSA	1
Ours_PSC1_Vorinostat	Ours_PSC1_TSA	0.879088
decryptE_Jurkat_Belinostat	Ours_PSC1_TSA	0.483759
decryptE_Jurkat_TSA	Ours_PSC1_TSA	0.404732
decryptE_Jurkat_Vorinostat	Ours_PSC1_TSA	0.250922
DeepCoverMOA_HCT116_Vorinostat	Ours_PSC1_Vorinostat	0.519981
Ours_A549_Abexinostat	Ours_PSC1_Vorinostat	0.559429
Ours_A549_Belinostat	Ours_PSC1_Vorinostat	0.596496
Ours_A549_CUDC101	Ours_PSC1_Vorinostat	0.562935
Ours_A549_Panobinostat	Ours_PSC1_Vorinostat	0.614652
Ours_A549_TSA	Ours_PSC1_Vorinostat	0.610329
Ours_A549_Vorinostat	Ours_PSC1_Vorinostat	0.586127
Ours_H292_Abexinostat	Ours_PSC1_Vorinostat	0.539488
Ours_H292_Belinostat	Ours_PSC1_Vorinostat	0.621142
Ours_H292_CUDC101	Ours_PSC1_Vorinostat	0.597476
Ours_H292_Panobinostat	Ours_PSC1_Vorinostat	0.623284
Ours_H292_TSA	Ours_PSC1_Vorinostat	0.613475
Ours_H292_Vorinostat	Ours_PSC1_Vorinostat	0.622323
Ours_HCT116_Abexinostat	Ours_PSC1_Vorinostat	0.434929
Ours_HCT116_Belinostat	Ours_PSC1_Vorinostat	0.495146
Ours_HCT116_CUDC101	Ours_PSC1_Vorinostat	0.384103
Ours_HCT116_Panobinostat	Ours_PSC1_Vorinostat	0.55891
Ours_HCT116_TSA	Ours_PSC1_Vorinostat	0.570643
Ours_HCT116_Vorinostat	Ours_PSC1_Vorinostat	0.501749
Ours_PC9_Abexinostat	Ours_PSC1_Vorinostat	0.529234
Ours_PC9_Belinostat	Ours_PSC1_Vorinostat	0.521641
Ours_PC9_CUDC101	Ours_PSC1_Vorinostat	0.450546
Ours_PC9_Panobinostat	Ours_PSC1_Vorinostat	0.497948
Ours_PC9_TSA	Ours_PSC1_Vorinostat	0.471605
Ours_PC9_Vorinostat	Ours_PSC1_Vorinostat	0.559001
Ours_PSC1_Abexinostat	Ours_PSC1_Vorinostat	0.892653
Ours_PSC1_Belinostat	Ours_PSC1_Vorinostat	0.909229
Ours_PSC1_CUDC101	Ours_PSC1_Vorinostat	0.842571
Ours_PSC1_Panobinostat	Ours_PSC1_Vorinostat	0.88715
Ours_PSC1_TSA	Ours_PSC1_Vorinostat	0.879088
Ours_PSC1_Vorinostat	Ours_PSC1_Vorinostat	1
decryptE_Jurkat_Belinostat	Ours_PSC1_Vorinostat	0.45776
decryptE_Jurkat_TSA	Ours_PSC1_Vorinostat	0.353576
decryptE_Jurkat_Vorinostat	Ours_PSC1_Vorinostat	0.231307
DeepCoverMOA_HCT116_Vorinostat	decryptE_Jurkat_Belinostat	0.483773
Ours_A549_Abexinostat	decryptE_Jurkat_Belinostat	0.462372
Ours_A549_Belinostat	decryptE_Jurkat_Belinostat	0.479971
Ours_A549_CUDC101	decryptE_Jurkat_Belinostat	0.464249
Ours_A549_Panobinostat	decryptE_Jurkat_Belinostat	0.467535
Ours_A549_TSA	decryptE_Jurkat_Belinostat	0.472048
Ours_A549_Vorinostat	decryptE_Jurkat_Belinostat	0.477694
Ours_H292_Abexinostat	decryptE_Jurkat_Belinostat	0.490963
Ours_H292_Belinostat	decryptE_Jurkat_Belinostat	0.511431
Ours_H292_CUDC101	decryptE_Jurkat_Belinostat	0.474179
Ours_H292_Panobinostat	decryptE_Jurkat_Belinostat	0.477535
Ours_H292_TSA	decryptE_Jurkat_Belinostat	0.450158
Ours_H292_Vorinostat	decryptE_Jurkat_Belinostat	0.498342
Ours_HCT116_Abexinostat	decryptE_Jurkat_Belinostat	0.493073
Ours_HCT116_Belinostat	decryptE_Jurkat_Belinostat	0.502823
Ours_HCT116_CUDC101	decryptE_Jurkat_Belinostat	0.450804
Ours_HCT116_Panobinostat	decryptE_Jurkat_Belinostat	0.521472
Ours_HCT116_TSA	decryptE_Jurkat_Belinostat	0.526991
Ours_HCT116_Vorinostat	decryptE_Jurkat_Belinostat	0.512756
Ours_PC9_Abexinostat	decryptE_Jurkat_Belinostat	0.379537
Ours_PC9_Belinostat	decryptE_Jurkat_Belinostat	0.403054
Ours_PC9_CUDC101	decryptE_Jurkat_Belinostat	0.347853
Ours_PC9_Panobinostat	decryptE_Jurkat_Belinostat	0.38586
Ours_PC9_TSA	decryptE_Jurkat_Belinostat	0.402959
Ours_PC9_Vorinostat	decryptE_Jurkat_Belinostat	0.408707
Ours_PSC1_Abexinostat	decryptE_Jurkat_Belinostat	0.46481
Ours_PSC1_Belinostat	decryptE_Jurkat_Belinostat	0.509757
Ours_PSC1_CUDC101	decryptE_Jurkat_Belinostat	0.434945
Ours_PSC1_Panobinostat	decryptE_Jurkat_Belinostat	0.489338
Ours_PSC1_TSA	decryptE_Jurkat_Belinostat	0.483759
Ours_PSC1_Vorinostat	decryptE_Jurkat_Belinostat	0.45776
decryptE_Jurkat_Belinostat	decryptE_Jurkat_Belinostat	1
decryptE_Jurkat_TSA	decryptE_Jurkat_Belinostat	0.729267
decryptE_Jurkat_Vorinostat	decryptE_Jurkat_Belinostat	0.633811
DeepCoverMOA_HCT116_Vorinostat	decryptE_Jurkat_TSA	0.451533
Ours_A549_Abexinostat	decryptE_Jurkat_TSA	0.414637
Ours_A549_Belinostat	decryptE_Jurkat_TSA	0.42472
Ours_A549_CUDC101	decryptE_Jurkat_TSA	0.420327
Ours_A549_Panobinostat	decryptE_Jurkat_TSA	0.413612
Ours_A549_TSA	decryptE_Jurkat_TSA	0.412387
Ours_A549_Vorinostat	decryptE_Jurkat_TSA	0.426574
Ours_H292_Abexinostat	decryptE_Jurkat_TSA	0.390144
Ours_H292_Belinostat	decryptE_Jurkat_TSA	0.384257
Ours_H292_CUDC101	decryptE_Jurkat_TSA	0.372969
Ours_H292_Panobinostat	decryptE_Jurkat_TSA	0.361442
Ours_H292_TSA	decryptE_Jurkat_TSA	0.342956
Ours_H292_Vorinostat	decryptE_Jurkat_TSA	0.369356
Ours_HCT116_Abexinostat	decryptE_Jurkat_TSA	0.439533
Ours_HCT116_Belinostat	decryptE_Jurkat_TSA	0.445874
Ours_HCT116_CUDC101	decryptE_Jurkat_TSA	0.430157
Ours_HCT116_Panobinostat	decryptE_Jurkat_TSA	0.440388
Ours_HCT116_TSA	decryptE_Jurkat_TSA	0.453397
Ours_HCT116_Vorinostat	decryptE_Jurkat_TSA	0.446139
Ours_PC9_Abexinostat	decryptE_Jurkat_TSA	0.352
Ours_PC9_Belinostat	decryptE_Jurkat_TSA	0.374861
Ours_PC9_CUDC101	decryptE_Jurkat_TSA	0.315806
Ours_PC9_Panobinostat	decryptE_Jurkat_TSA	0.365146
Ours_PC9_TSA	decryptE_Jurkat_TSA	0.379981
Ours_PC9_Vorinostat	decryptE_Jurkat_TSA	0.373276
Ours_PSC1_Abexinostat	decryptE_Jurkat_TSA	0.389299
Ours_PSC1_Belinostat	decryptE_Jurkat_TSA	0.388409
Ours_PSC1_CUDC101	decryptE_Jurkat_TSA	0.395103
Ours_PSC1_Panobinostat	decryptE_Jurkat_TSA	0.365849
Ours_PSC1_TSA	decryptE_Jurkat_TSA	0.404732
Ours_PSC1_Vorinostat	decryptE_Jurkat_TSA	0.353576
decryptE_Jurkat_Belinostat	decryptE_Jurkat_TSA	0.729267
decryptE_Jurkat_TSA	decryptE_Jurkat_TSA	1
decryptE_Jurkat_Vorinostat	decryptE_Jurkat_TSA	0.28717
DeepCoverMOA_HCT116_Vorinostat	decryptE_Jurkat_Vorinostat	0.278135
Ours_A549_Abexinostat	decryptE_Jurkat_Vorinostat	0.193974
Ours_A549_Belinostat	decryptE_Jurkat_Vorinostat	0.202512
Ours_A549_CUDC101	decryptE_Jurkat_Vorinostat	0.214753
Ours_A549_Panobinostat	decryptE_Jurkat_Vorinostat	0.207077
Ours_A549_TSA	decryptE_Jurkat_Vorinostat	0.204293
Ours_A549_Vorinostat	decryptE_Jurkat_Vorinostat	0.210837
Ours_H292_Abexinostat	decryptE_Jurkat_Vorinostat	0.178454
Ours_H292_Belinostat	decryptE_Jurkat_Vorinostat	0.184813
Ours_H292_CUDC101	decryptE_Jurkat_Vorinostat	0.22786
Ours_H292_Panobinostat	decryptE_Jurkat_Vorinostat	0.199952
Ours_H292_TSA	decryptE_Jurkat_Vorinostat	0.167449
Ours_H292_Vorinostat	decryptE_Jurkat_Vorinostat	0.17878
Ours_HCT116_Abexinostat	decryptE_Jurkat_Vorinostat	0.227803
Ours_HCT116_Belinostat	decryptE_Jurkat_Vorinostat	0.245029
Ours_HCT116_CUDC101	decryptE_Jurkat_Vorinostat	0.211395
Ours_HCT116_Panobinostat	decryptE_Jurkat_Vorinostat	0.212893
Ours_HCT116_TSA	decryptE_Jurkat_Vorinostat	0.216296
Ours_HCT116_Vorinostat	decryptE_Jurkat_Vorinostat	0.235262
Ours_PC9_Abexinostat	decryptE_Jurkat_Vorinostat	0.153344
Ours_PC9_Belinostat	decryptE_Jurkat_Vorinostat	0.12301
Ours_PC9_CUDC101	decryptE_Jurkat_Vorinostat	0.1234
Ours_PC9_Panobinostat	decryptE_Jurkat_Vorinostat	0.123793
Ours_PC9_TSA	decryptE_Jurkat_Vorinostat	0.141017
Ours_PC9_Vorinostat	decryptE_Jurkat_Vorinostat	0.142943
Ours_PSC1_Abexinostat	decryptE_Jurkat_Vorinostat	0.240338
Ours_PSC1_Belinostat	decryptE_Jurkat_Vorinostat	0.215065
Ours_PSC1_CUDC101	decryptE_Jurkat_Vorinostat	0.234252
Ours_PSC1_Panobinostat	decryptE_Jurkat_Vorinostat	0.214135
Ours_PSC1_TSA	decryptE_Jurkat_Vorinostat	0.250922
Ours_PSC1_Vorinostat	decryptE_Jurkat_Vorinostat	0.231307
decryptE_Jurkat_Belinostat	decryptE_Jurkat_Vorinostat	0.633811
decryptE_Jurkat_TSA	decryptE_Jurkat_Vorinostat	0.28717
decryptE_Jurkat_Vorinostat	decryptE_Jurkat_Vorinostat	1

## Sheet: Figure 1E
Gene	DeepCoverMOA_log2FC	Ours_Line	Ours_log2FC
A1CF		HCT116
A2M		HCT116	0.715616
A2ML1		HCT116	0.769849
AAAS	-0.37	HCT116	-0.0778792
AACS	0	HCT116	-0.0855584
AADAT	-0.19	HCT116	0.0626894
AAGAB	0.33	HCT116	0.657833
AAK1	0.57	HCT116	0.61862
AAMDC	1.15	HCT116	1.05307
AAMP	0.47	HCT116	0.914328
AAR2	0.19	HCT116	0.321105
AARS	-0.44	HCT116
AARS1		HCT116	-0.177207
AARS2	-0.17	HCT116	-0.00950445
AARSD1	-0.05	HCT116	0.0845376
AASDH	-0.24	HCT116	-0.0522491
AASDHPPT	-0.4	HCT116	-0.0756804
AASS	0.79	HCT116	0.779665
AATF	-0.2	HCT116	0.0859592
ABAT	2.97	HCT116	2.99776
ABCA1		HCT116
ABCA12		HCT116
ABCA2	0.05	HCT116	-0.265713
ABCA3	-0.26	HCT116	0.215302
ABCA7		HCT116
ABCB1	2.06	HCT116	1.42963
ABCB10	-0.33	HCT116	-0.249791
ABCB11		HCT116	-0.137718
ABCB6	0.38	HCT116	0.0298494
ABCB7	-0.04	HCT116	-0.0230331
ABCB8	0.36	HCT116	0.168797
ABCB9		HCT116	0.868172
ABCC1	-0.25	HCT116	-0.249272
ABCC10	0.45	HCT116	0.221838
ABCC2	-0.97	HCT116	-0.540895
ABCC3	-0.43	HCT116	-0.279758
ABCC4	-0.33	HCT116	-0.156012
ABCC5	0.25	HCT116	0.136798
ABCD1	0.9	HCT116	0.591784
ABCD2		HCT116
ABCD3	0.43	HCT116	0.186671
ABCD4	-1.19	HCT116
ABCE1	-0.27	HCT116	-0.339356
ABCF1	-0.47	HCT116	-0.0689506
ABCF2	-0.44	HCT116	-0.0737264
ABCF3	0.4	HCT116	0.386129
ABCG1		HCT116
ABCG2		HCT116
ABHD10	-0.21	HCT116	-0.0267877
ABHD11	0.11	HCT116	0.0831329
ABHD12	-0.02	HCT116	-0.253377
ABHD13		HCT116	0.296375
ABHD14B	-0.5	HCT116	-0.228651
ABHD15	-1.04	HCT116
ABHD16A	-0.12	HCT116	-0.187129
ABHD17A	0.04	HCT116	0.341016
ABHD17B	0.18	HCT116	0.505137
ABHD17C		HCT116	-0.709232
ABHD2	1.41	HCT116	2.2467
ABHD3	0.72	HCT116	0.61986
ABHD4	-0.27	HCT116	0.185426
ABHD5	-0.33	HCT116	0.207133
ABHD6	0.61	HCT116	0.415738
ABI1	0.01	HCT116	-0.0120108
ABI2	-0.37	HCT116	-0.17354
ABI3BP		HCT116
ABITRAM	0.14	HCT116	0.27182
ABL1	-0.19	HCT116	-0.133204
ABL2	-0.24	HCT116	0.0491534
ABLIM1	-0.61	HCT116	-0.361275
ABLIM2	0.61	HCT116	1.34485
ABLIM3	-0.37	HCT116
ABR	-0.06	HCT116	-0.000835609
ABRACL	-0.23	HCT116
ABRAXAS1	-0.09	HCT116	0.11411
ABRAXAS2	-0.15	HCT116	-0.162274
ABT1	-0.32	HCT116	-0.125063
ABTB1	1.3	HCT116
ABTB2	1.31	HCT116	1.41046
ACAA1	0.58	HCT116	0.527523
ACAA2	0.38	HCT116	0.342648
ACACA	-0.29	HCT116	-0.197354
ACACB	-0.34	HCT116	-0.116043
ACAD10	0.69	HCT116	0.551303
ACAD11	-0.29	HCT116	-0.557351
ACAD8	0.26	HCT116	0.172847
ACAD9	-0.03	HCT116	0.0250012
ACADM	-0.12	HCT116	0.0507929
ACADS	0.2	HCT116	0.238932
ACADSB	1.24	HCT116	1.3486
ACADVL	0.19	HCT116	0.00173711
ACAP2	0.51	HCT116	0.49363
ACAP3	0.99	HCT116	0.775029
ACAT1	0.04	HCT116	0.121046
ACAT2	-0.23	HCT116	0.0331222
ACBD3	0.41	HCT116	0.219957
ACBD5	-0.39	HCT116	-0.221603
ACBD6	-0.46	HCT116	-0.198178
ACCS		HCT116
ACD	0.04	HCT116
ACE	-0.23	HCT116
ACIN1	-0.38	HCT116	-0.0955424
ACLY	-0.09	HCT116	-0.135832
ACO1	0.68	HCT116	0.538188
ACO2	0.07	HCT116	0.268032
ACOT1		HCT116
ACOT11	-0.24	HCT116	-0.195346
ACOT13	0.19	HCT116	0.244214
ACOT4		HCT116
ACOT7	0.95	HCT116	0.507875
ACOT7L		HCT116
ACOT8	0.34	HCT116	0.0386298
ACOT9	0.02	HCT116	0.0141843
ACOX1	0.23	HCT116	0.167206
ACOX3	0.49	HCT116	0.417074
ACOXL		HCT116
ACP1	0.16	HCT116	0.197692
ACP2	-0.24	HCT116	0.0293046
ACP6	-0.14	HCT116
ACP7		HCT116
ACSF2	0.37	HCT116	0.277373
ACSF3	-0.05	HCT116	-0.00243725
ACSL1	0.93	HCT116	0.54638
ACSL3	0.67	HCT116	0.481526
ACSL4	0.14	HCT116	0.0412168
ACSL5	-0.42	HCT116	-0.468662
ACSL6		HCT116
ACSM3	0.61	HCT116	0.453711
ACSS1		HCT116
ACSS2	0.34	HCT116	0.0987551
ACSS3		HCT116
ACTA1	0.57	HCT116
ACTBL2		HCT116
ACTC1		HCT116	0.27202
ACTG1	0.85	HCT116	0.269208
ACTL6A	-0.01	HCT116	-0.00554259
ACTN1	0.08	HCT116	0.122739
ACTN4	0.015	HCT116	0.0337923
ACTR10	-0.06	HCT116	0.0220165
ACTR1A	-0.04	HCT116	0.0163697
ACTR1B	-0.06	HCT116	-0.0135075
ACTR2	-0.03	HCT116	0.0591975
ACTR3	-0.14	HCT116	0.0491037
ACTR3B	-0.08	HCT116	0.0917487
ACTR5	-0.1	HCT116	0.0854892
ACTR6	0.36	HCT116	0.578646
ACTR8	-0.62	HCT116	-0.332823
ACTRT1		HCT116
ACVR1	-0.45	HCT116	-0.545481
ACVR1B	0.04	HCT116	-0.553899
ACVR2A	0.53	HCT116
ACY1	-0.44	HCT116	-0.598071
ACYP1	0.12	HCT116	-0.0363671
ACYP2	-0.08	HCT116	-0.156048
ADA	-0.18	HCT116	0.0219736
ADAL	0.6	HCT116	0.600977
ADAM10	-0.11	HCT116	-0.308869
ADAM15	0.13	HCT116	0.238336
ADAM17	0.04	HCT116	-0.124055
ADAM19	-2.41	HCT116
ADAM22	-0.39	HCT116
ADAM8		HCT116
ADAM9	-1	HCT116	-0.723667
ADAMTS12		HCT116
ADAMTS13		HCT116	0.309109
ADAMTS15		HCT116
ADAMTS5		HCT116
ADAMTS7	0.4	HCT116
ADAMTSL1		HCT116
ADAMTSL4		HCT116
ADAP1	-0.5	HCT116	-0.344981
ADAP2	0.63	HCT116	-0.425459
ADAR	-0.31	HCT116	-0.227999
ADARB1	0.92	HCT116	0.868781
ADAT1	-0.22	HCT116
ADAT2	-0.47	HCT116	-0.119182
ADAT3	-0.06	HCT116	0.201666
ADCK1	-0.18	HCT116	0.109332
ADCK5		HCT116	0.501653
ADCY10	-0.96	HCT116
ADCY3	-1.17	HCT116
ADCY4		HCT116
ADCY6		HCT116
ADCY7	-0.31	HCT116
ADCY9	-0.1	HCT116	-0.00601918
ADD1	0.03	HCT116	-0.0100519
ADD2		HCT116
ADD3	0.24	HCT116	0.024074
ADGRA3	-1.46	HCT116
ADGRE2		HCT116	-0.0824969
ADGRE5		HCT116	-0.734339
ADGRF1	-1.79	HCT116
ADGRG1	-1.76	HCT116
ADGRG2		HCT116
ADGRG6	-1.98	HCT116
ADGRL1	-0.25	HCT116
ADGRL2		HCT116
ADGRL4		HCT116
ADH1C		HCT116
ADH5	0.08	HCT116	0.0291017
ADH6		HCT116
ADH7		HCT116	0.837616
ADI1	-0.43	HCT116	-0.567889
ADIPOR1	0.43	HCT116	0.890095
ADIPOR2		HCT116
ADIRF	-0.01	HCT116	-0.0667522
ADK	-0.03	HCT116	0.201891
ADM		HCT116
ADNP	-0.86	HCT116	-0.837718
ADNP2	0.2	HCT116	0.184963
ADO	-0.25	HCT116	-0.146683
ADPGK	-0.15	HCT116	-0.0765799
ADPRH		HCT116	-0.518856
ADPRHL2	0.25	HCT116
ADPRS		HCT116	0.00417061
ADRB1		HCT116
ADRB2		HCT116
ADRBK1		HCT116
ADRBK2		HCT116
ADRM1	0.03	HCT116	0.0444009
ADSL	-0.22	HCT116	-0.0842087
ADSS		HCT116
ADSS1	-0.23	HCT116	0.172671
ADSS2	-0.67	HCT116	-0.394459
AEBP1		HCT116
AEBP2	-0.53	HCT116
AEN	-2.01	HCT116
AES		HCT116
AFAP1	0.45	HCT116	0.432539
AFAP1L1		HCT116
AFAP1L2		HCT116	1.95368
AFDN	0.25	HCT116	0.0879726
AFF1	0.21	HCT116	0.326757
AFF4	0.37	HCT116	0.515022
AFG1L	-0.27	HCT116	-0.166674
AFG3L2	0.04	HCT116	-0.0136035
AFM		HCT116	0.791347
AFP		HCT116	0.703848
AFTPH	0.36	HCT116	0.4191
AGAP1	-0.08	HCT116	-0.295175
AGAP2	-0.155	HCT116	-0.0875407
AGAP3	-0.23	HCT116	-0.327193
AGBL2		HCT116
AGFG1	0.08	HCT116	0.159459
AGFG2	1.35	HCT116	1.1299
AGGF1	0.17	HCT116	0.258452
AGK	0.02	HCT116	-0.00125198
AGL	0.18	HCT116	-0.0191422
AGMAT		HCT116
AGO1	-0.02	HCT116	-0.213417
AGO2	-0.62	HCT116	-0.553368
AGO3	-0.49	HCT116	-0.244918
AGO4	-0.4	HCT116
AGPAT1	0.07	HCT116	0.0886048
AGPAT2	0.08	HCT116
AGPAT3	-0.43	HCT116	-0.331367
AGPAT4	1.02	HCT116	0.254727
AGPAT5	-0.32	HCT116	-0.342116
AGPS	-0.13	HCT116	-0.196615
AGR2		HCT116
AGRN	0	HCT116	0.145399
AGTPBP1	1.05	HCT116	1.05961
AGTR1		HCT116
AGTRAP	-0.1	HCT116	-0.275765
AHCTF1	-0.24	HCT116	-0.166025
AHCY	0.06	HCT116	0.0310522
AHCYL1	0.4	HCT116	0.383873
AHCYL2	0.21	HCT116	0.388203
AHDC1	0.03	HCT116	0.0966432
AHI1	-1.05	HCT116	-0.807549
AHNAK	-0.56	HCT116	-0.49367
AHNAK2	0.09	HCT116	0.077316
AHR	-0.37	HCT116	-0.263714
AHSA1	-0.25	HCT116	-0.137668
AHSG		HCT116
AIDA	-0.07	HCT116	-0.224028
AIF1L	0.66	HCT116	0.450909
AIFM1	0.08	HCT116	0.0611182
AIFM2	-0.77	HCT116	-0.262777
AIG1		HCT116	0.0433742
AIM1		HCT116
AIM2		HCT116
AIMP1	-0.21	HCT116	0.0300924
AIMP2	-0.13	HCT116	0.176477
AIP	-0.03	HCT116	-0.205777
AJUBA	-1.1	HCT116	-0.442211
AK1	0.39	HCT116	0.353701
AK2	0.52	HCT116	-0.064324
AK3	-0.04	HCT116	0.0757475
AK4	-0.3	HCT116	-0.366005
AK5		HCT116	0.331889
AK6	-0.58	HCT116	-0.296859
AK7		HCT116
AKAP1	-0.35	HCT116	-0.253021
AKAP10	-0.28	HCT116	-0.317514
AKAP11	-0.23	HCT116	0.25242
AKAP12	-1.17	HCT116	-1.15514
AKAP13	0.86	HCT116	0.613364
AKAP17A	0.12	HCT116	0.0416333
AKAP2	-0.09	HCT116	0.10865
AKAP5		HCT116
AKAP7		HCT116
AKAP8	-0.45	HCT116	-0.188613
AKAP8L	0.15	HCT116	0.421602
AKAP9	-0.18	HCT116	-0.010596
AKIRIN2	-0.33	HCT116
AKNA		HCT116
AKR1A1	0.03	HCT116	-0.0403335
AKR1B1	0.44	HCT116	0.394327
AKR1B10		HCT116	0.556187
AKR1C1		HCT116
AKR1C2		HCT116
AKR1C3	2.97	HCT116	1.40662
AKR1C4		HCT116
AKR1D1		HCT116	0.337223
AKR7A2	0.04	HCT116	0.182229
AKR7L		HCT116	0.627644
AKT1	0.05	HCT116	0.196311
AKT1S1	0.44	HCT116
AKT2	-0.33	HCT116	-0.172296
AKT3		HCT116
AKTIP	0.55	HCT116	0.507705
ALAD	1.62	HCT116	1.55319
ALAS1	-0.1	HCT116	0.578835
ALB		HCT116
ALCAM	-0.24	HCT116	-0.158574
ALDH16A1	-0.31	HCT116	-0.236092
ALDH18A1	-0.08	HCT116	-0.0209045
ALDH1A1	-0.65	HCT116	0.656379
ALDH1A2	-0.2	HCT116	-0.255586
ALDH1A3	-0.79	HCT116	-0.674834
ALDH1B1	-0.17	HCT116	0.0585214
ALDH1L1		HCT116
ALDH1L2		HCT116
ALDH2	0.49	HCT116	0.414039
ALDH3A1		HCT116
ALDH3A2	0.09	HCT116	0.209226
ALDH3B1	-1.52	HCT116	-0.712409
ALDH4A1	0.68	HCT116	0.632604
ALDH5A1	-0.36	HCT116	-0.0296826
ALDH6A1	0.75	HCT116	0.740451
ALDH7A1	0.1	HCT116	0.174235
ALDH8A1		HCT116
ALDH9A1	0.05	HCT116	0.138705
ALDOA	0.305	HCT116	0.310817
ALDOB		HCT116	0.393498
ALDOC	1.82	HCT116	0.285651
ALG1	-0.13	HCT116	-0.100894
ALG10B	-0.25	HCT116
ALG11	0.18	HCT116	0.175279
ALG12	-0.32	HCT116
ALG13	-0.14	HCT116
ALG14	0.15	HCT116
ALG1L		HCT116
ALG2	0.57	HCT116	0.538767
ALG3	-0.39	HCT116	-0.575557
ALG5	0.01	HCT116	-0.174406
ALG6	0.02	HCT116
ALG8		HCT116	-0.299554
ALG9		HCT116	0.0218553
ALK	0.05	HCT116
ALKBH1	0.49	HCT116	0.57267
ALKBH2	0	HCT116	0.288743
ALKBH3	-0.26	HCT116
ALKBH4	-0.43	HCT116	-0.285525
ALKBH5	0.325	HCT116	0.0801286
ALKBH6	-0.14	HCT116	-0.0731968
ALKBH7	0.14	HCT116	0.666928
ALKBH8	-0.35	HCT116	-0.355821
ALMS1	-0.32	HCT116	-0.243716
ALOX15		HCT116
ALOX5		HCT116
ALPK1	-0.88	HCT116
ALPK3	-0.16	HCT116
ALS2	0.61	HCT116	0.495395
ALS2CL	-0.46	HCT116	-0.358506
ALYREF	-0.49	HCT116	-0.464008
AMACR		HCT116
AMBP		HCT116	0.957577
AMBRA1	0.04	HCT116	0.0296313
AMD1	-0.22	HCT116	-0.122946
AMDHD1	0.64	HCT116
AMDHD2	0.1	HCT116	0.470222
AMFR	-0.15	HCT116	-0.243726
AMIGO2		HCT116
AMMECR1	-0.78	HCT116	-0.601613
AMMECR1L	0.06	HCT116	-0.547851
AMN1	0.83	HCT116	0.943814
AMOT	0.18	HCT116
AMOTL1	-0.79	HCT116	-0.866209
AMOTL2	-1.31	HCT116	-0.771286
AMPD1	-0.81	HCT116
AMPD2	-0.21	HCT116	-0.101145
AMPD3	-0.79	HCT116	-0.712553
AMZ2	0.19	HCT116	0.083959
ANAPC1	0.33	HCT116	-0.0544002
ANAPC10	-0.27	HCT116	-0.0420848
ANAPC11	-0.13	HCT116
ANAPC16	-0.43	HCT116
ANAPC2	-0.05	HCT116	0.103807
ANAPC4	-0.06	HCT116	-0.065314
ANAPC5	-0.2	HCT116	0.0560359
ANAPC7	-0.27	HCT116	-0.0843891
ANGEL1	-0.01	HCT116	0.141687
ANGEL2	-0.63	HCT116
ANGPT1		HCT116
ANGPTL3		HCT116
ANGPTL4	2.62	HCT116	-1.11801
ANK2	0.07	HCT116	-0.0810476
ANK3	-0.33	HCT116	-0.236937
ANKEF1	-0.17	HCT116
ANKFY1	0.13	HCT116	0.173627
ANKH	-0.68	HCT116	-0.666884
ANKHD1	-0.29	HCT116	-0.152757
ANKIB1	-0.02	HCT116	-0.025667
ANKLE2	-0.32	HCT116	-0.251754
ANKMY2	-0.2	HCT116	-0.00866436
ANKRD1		HCT116
ANKRD10	0.02	HCT116	-0.398306
ANKRD11	-0.95	HCT116	-0.669622
ANKRD12	-0.49	HCT116
ANKRD13A	0.26	HCT116
ANKRD13B		HCT116
ANKRD13C	-0.63	HCT116
ANKRD13D	0.06	HCT116	0.295422
ANKRD16	-0.37	HCT116
ANKRD17	-0.42	HCT116	-0.274275
ANKRD2		HCT116
ANKRD20A1		HCT116
ANKRD20A12P		HCT116
ANKRD20A2		HCT116
ANKRD20A3		HCT116
ANKRD20A4	0	HCT116
ANKRD20A4P		HCT116	0.356992
ANKRD20A8P		HCT116
ANKRD22	-0.01	HCT116	-0.118572
ANKRD26	-0.23	HCT116	-0.713077
ANKRD27	0.11	HCT116	0.0539216
ANKRD28	-0.03	HCT116	0.162252
ANKRD33B		HCT116
ANKRD36	0.01	HCT116
ANKRD39	-0.48	HCT116
ANKRD40	-1.04	HCT116
ANKRD44	0	HCT116	-0.0875236
ANKRD46	0.72	HCT116	0.866988
ANKRD50	0.19	HCT116	0.267778
ANKRD52	-0.53	HCT116
ANKRD54	0.38	HCT116	0.553576
ANKRD62		HCT116
ANKRD9		HCT116
ANKS1A	0.41	HCT116	0.454498
ANKS3		HCT116
ANKS6		HCT116	0.443206
ANKZF1	0.9	HCT116	0.168608
ANLN	-0.44	HCT116	-1.00639
ANO1	-1.58	HCT116	-0.932863
ANO10	0.51	HCT116	0.439343
ANO6	-0.51	HCT116	-0.486437
ANO8	-0.09	HCT116
ANO9		HCT116
ANOS1		HCT116
ANP32A	0.03	HCT116	-0.466139
ANP32B	0.04	HCT116	-0.393788
ANP32C		HCT116
ANP32D		HCT116
ANP32E	-0.27	HCT116	-0.304178
ANPEP		HCT116
ANTKMT	-0.2	HCT116	-0.329253
ANTXR1	-0.14	HCT116	0.219311
ANTXR2	-0.85	HCT116
ANXA1	0.16	HCT116	-0.13897
ANXA10		HCT116
ANXA11	-0.2	HCT116	0.0367708
ANXA13		HCT116
ANXA2	0.09	HCT116	0.026917
ANXA2P2		HCT116
ANXA3	-0.27	HCT116	-0.197779
ANXA4	-0.22	HCT116	-0.14268
ANXA5	0.3	HCT116	0.255083
ANXA6	0.175	HCT116	0.145768
ANXA7	0.03	HCT116	0.111621
ANXA8		HCT116
ANXA8L1		HCT116
ANXA9		HCT116	0.419887
AOAH		HCT116
AOC1	-0.5	HCT116
AOX1		HCT116
AP1AR	-0.19	HCT116
AP1B1	0.61	HCT116	0.507887
AP1G1	0.29	HCT116	0.12637
AP1G2	-0.35	HCT116	-0.461124
AP1M1	0.17	HCT116	0.171735
AP1M2	-0.04	HCT116	-0.0230604
AP1S1	0.23	HCT116	0.214014
AP1S2	0.9	HCT116	0.703742
AP1S3	-0.32	HCT116	-0.204936
AP2A1	0.55	HCT116	0.33292
AP2A2	-0.09	HCT116	-0.104844
AP2B1	0.1	HCT116	0.0540938
AP2M1	0.17	HCT116	0.105566
AP2S1	0.36	HCT116	0.301774
AP3B1	0.03	HCT116	-0.0946266
AP3B2	-0.05	HCT116	0.36823
AP3D1	-0.02	HCT116	-0.0803228
AP3M1	0.01	HCT116	0.0733753
AP3M2	-0.11	HCT116	-0.00863748
AP3S1	-0.33	HCT116	-0.195446
AP4B1	0.19	HCT116	0.255474
AP4E1	0.26	HCT116	0.237529
AP4M1	0.01	HCT116	0.887051
AP4S1	-0.34	HCT116	-0.494003
AP5B1	-0.59	HCT116	-0.363585
AP5M1	-0.44	HCT116	-0.798006
AP5S1		HCT116
AP5Z1	-0.17	HCT116	0.537072
APAF1	0.1	HCT116	-0.190997
APBA1		HCT116
APBA2		HCT116
APBA3	0.15	HCT116	-0.0791576
APBB1	-0.17	HCT116	-0.172352
APBB1IP		HCT116
APBB2	-0.23	HCT116	-0.246297
APC	-0.06	HCT116	0.0504359
APC2		HCT116
APEH	0.53	HCT116	0.393306
APEX1	-0.23	HCT116	-0.143914
APEX2	-0.17	HCT116	0.00806631
APH1A		HCT116	-0.229798
API5	0.49	HCT116	0.160696
APIP	0	HCT116	0.100224
APITD1		HCT116
APLF		HCT116
APLP1		HCT116
APLP2	1	HCT116	0.802518
APMAP	0.31	HCT116	0.42534
APOA1		HCT116
APOA1BP		HCT116
APOB	-0.61	HCT116	-0.00917999
APOBEC3B	-0.18	HCT116	-0.105325
APOBEC3C	-0.49	HCT116	-0.706641
APOBEC3D	-0.24	HCT116
APOBEC3F	-0.3	HCT116	-0.547021
APOBEC3G	-0.72	HCT116
APOD		HCT116	0.21298
APOE	0.41	HCT116	0.233399
APOH		HCT116	0.90231
APOL1		HCT116
APOL2	-1.35	HCT116	-0.834283
APOL3		HCT116
APOM		HCT116	-0.444966
APOO	0.02	HCT116	0.117425
APOOL	0.07	HCT116	0.299584
APP	-0.63	HCT116	-0.477296
APPBP2	0.44	HCT116	0.366829
APPL1	0.11	HCT116	-0.037736
APPL2	-0.28	HCT116	-0.20455
APRT	0.02	HCT116	0.0170928
APTX	0.05	HCT116	0.189802
AQP3		HCT116
AQR	0.04	HCT116	0.0721703
ARAF	-0.28	HCT116	-0.367363
ARAP1	0.07	HCT116	-0.0408695
ARAP2		HCT116
ARAP3	-0.35	HCT116	-0.417014
ARC		HCT116	3.3762
ARCN1	0.01	HCT116	-0.106374
AREG	0.01	HCT116	-0.264338
AREL1	0.58	HCT116	0.477821
ARF1		HCT116	-0.0658798
ARF3	-0.06	HCT116
ARF4	0.18	HCT116	0.0870146
ARF5	0.14	HCT116	-0.0190006
ARF6	-0.29	HCT116	-0.18512
ARFGAP1	0.07	HCT116	0.163921
ARFGAP2	-0.7	HCT116	-0.603765
ARFGAP3	0.14	HCT116	-0.0391533
ARFGEF1	-0.36	HCT116	-0.348002
ARFGEF2	-0.29	HCT116	-0.232866
ARFGEF3	0.25	HCT116	-0.276765
ARFIP1	0.76	HCT116	0.786521
ARFIP2	0.57	HCT116	0.571173
ARFRP1	-0.18	HCT116	0.0494187
ARG2	3.38	HCT116	1.33956
ARGLU1	-0.01	HCT116	0.0832662
ARHGAP1	-0.1	HCT116	-0.0216094
ARHGAP10	-0.39	HCT116	-0.428896
ARHGAP11A	-1.45	HCT116
ARHGAP12	-0.43	HCT116	-0.487072
ARHGAP15		HCT116
ARHGAP17	-0.05	HCT116	0.131681
ARHGAP18	-0.66	HCT116	-0.499946
ARHGAP19	-0.48	HCT116
ARHGAP21	-0.64	HCT116	-0.932595
ARHGAP22		HCT116
ARHGAP23	-0.46	HCT116	-0.191185
ARHGAP24		HCT116
ARHGAP25		HCT116
ARHGAP26	0.91	HCT116	0.905668
ARHGAP27	-0.41	HCT116	-0.221801
ARHGAP28	-0.58	HCT116
ARHGAP29	-1.36	HCT116	-0.978294
ARHGAP30		HCT116
ARHGAP31		HCT116
ARHGAP32	-0.25	HCT116	-0.155935
ARHGAP35	-0.49	HCT116	-0.293652
ARHGAP39	0.57	HCT116	0.704431
ARHGAP4	-0.35	HCT116	-0.414171
ARHGAP40		HCT116	0.127545
ARHGAP42	-0.51	HCT116	-0.858899
ARHGAP45	0.1	HCT116	0.245344
ARHGAP5	-0.13	HCT116	-0.210976
ARHGAP8	-0.25	HCT116	0.195194
ARHGAP9		HCT116
ARHGDIA	0.1	HCT116	0.110208
ARHGDIB	0.53	HCT116
ARHGEF1	-0.275	HCT116	-0.293813
ARHGEF10	0.05	HCT116	0.0795386
ARHGEF10L	-0.9	HCT116	-0.426144
ARHGEF11	-0.5	HCT116	-0.429262
ARHGEF12	-0.06	HCT116	-0.0173589
ARHGEF16	-0.5	HCT116	-0.522049
ARHGEF17	-0.31	HCT116	-0.369952
ARHGEF18	0.6	HCT116	0.303804
ARHGEF2	-1.08	HCT116	-0.888617
ARHGEF26	0.29	HCT116
ARHGEF28	0.25	HCT116	0.0456475
ARHGEF3	-0.35	HCT116	-0.480456
ARHGEF37		HCT116
ARHGEF39	-1.33	HCT116
ARHGEF4	0.25	HCT116
ARHGEF40		HCT116	0.0103585
ARHGEF5	-0.6	HCT116	-0.574988
ARHGEF6	-0.43	HCT116	-0.0645185
ARHGEF7	0.025	HCT116	-0.0207665
ARID1A	-0.95	HCT116	-0.58513
ARID1B	-0.92	HCT116	-0.570566
ARID2	-1.1	HCT116	-1.38583
ARID3A	0.32	HCT116	-0.203634
ARID3B	0.66	HCT116	1.06539
ARID4A	0.59	HCT116	0.596577
ARID4B	-0.11	HCT116	-0.180894
ARID5B	-0.58	HCT116
ARIH1	0.26	HCT116	0.33545
ARIH2	0.21	HCT116	0.282274
ARIH2OS		HCT116
ARL1	-0.02	HCT116	0.0176218
ARL13B	0.36	HCT116
ARL14EP	-0.6	HCT116	-0.140123
ARL14EPL	-0.94	HCT116
ARL15	1.45	HCT116	1.04236
ARL2	-0.02	HCT116	0.0980616
ARL2BP	0.12	HCT116	0.182457
ARL3	0.7	HCT116	0.654906
ARL4A	-0.36	HCT116	-0.144215
ARL4C	0.22	HCT116	-0.459903
ARL5A	-0.26	HCT116	-0.176633
ARL5B	0.3	HCT116	0.270295
ARL6	1.23	HCT116	1.02949
ARL6IP1	0.67	HCT116
ARL6IP4	-0.46	HCT116
ARL6IP5	-0.03	HCT116	-0.197563
ARL6IP6	0.01	HCT116
ARL8A	-0.28	HCT116	-0.540771
ARL8B	0.61	HCT116	0.38253
ARMC1	0.19	HCT116	0.35556
ARMC10	0	HCT116	-0.0529533
ARMC4	-1.76	HCT116
ARMC5	0.01	HCT116	-0.177229
ARMC6	-0.26	HCT116	0.0242408
ARMC8	-0.25	HCT116	-0.0339594
ARMC9	1.02	HCT116	1.10252
ARMCX1		HCT116
ARMCX2		HCT116
ARMCX3	0.36	HCT116	0.249334
ARMCX4		HCT116
ARMCX5	-0.47	HCT116
ARMH3	-0.43	HCT116	-0.330257
ARMT1	0.6	HCT116	0.44639
ARNT	-0.19	HCT116	-0.138661
ARNT2	0.09	HCT116
ARNTL	0.16	HCT116	0.301669
ARPC1A	0.27	HCT116	0.0246499
ARPC1B	-0.11	HCT116	-0.216066
ARPC2	0.04	HCT116	-0.0624104
ARPC3	-0.03	HCT116	0.0545297
ARPC4	0.11	HCT116	0.0123448
ARPC5	-0.08	HCT116	-0.233664
ARPC5L	0.3	HCT116	0.110832
ARPIN	-0.26	HCT116	-0.302127
ARPP19	0.2	HCT116	-0.204383
ARRB1	-0.39	HCT116	-0.381266
ARRB2	0.3	HCT116	0.418831
ARRDC1	-0.08	HCT116	-0.0291385
ARSA		HCT116
ARSB	-0.31	HCT116
ARSD		HCT116
ARSK	0.58	HCT116	0.578226
ARSL		HCT116
ARTN		HCT116
ARV1		HCT116
ARVCF	0.96	HCT116	0.478039
AS3MT		HCT116
ASAH1	0.65	HCT116	0.719871
ASAP1	0.41	HCT116	0.138319
ASAP2	-0.1	HCT116	-0.364322
ASAP3	0.66	HCT116
ASB1	-0.21	HCT116	0.0878516
ASB13	-1.1	HCT116
ASB15		HCT116
ASB3	-0.04	HCT116
ASB5		HCT116
ASB6	1.07	HCT116	1.25948
ASB7	0.54	HCT116
ASB8	1.11	HCT116	1.2905
ASB9		HCT116
ASCC1	-0.06	HCT116	-0.0369772
ASCC2	0.18	HCT116	0.255639
ASCC3	0.07	HCT116	-0.123047
ASDURF	0.14	HCT116	0.178306
ASF1A	-0.01	HCT116	0.311215
ASF1B	0.43	HCT116	0.374266
ASH1L	-0.71	HCT116
ASH2L	-0.07	HCT116	0.0249888
ASIC1	-0.74	HCT116
ASIC2		HCT116	0.0623335
ASL	0.74	HCT116	0.314007
ASMTL	0.87	HCT116	0.779806
ASNA1	0.05	HCT116
ASNS	0.4	HCT116	0.280297
ASNSD1	0.13	HCT116
ASPA		HCT116
ASPH	-0.32	HCT116	-0.35339
ASPHD1		HCT116
ASPHD2	0.71	HCT116
ASPM	-0.4	HCT116	0.276173
ASPSCR1	-0.58	HCT116	-0.330594
ASRGL1	0.2	HCT116	0.315501
ASS1	0.58	HCT116	0.425795
ASTE1	-0.48	HCT116
ASTN2		HCT116
ASXL1	-0.9	HCT116
ASXL2	-0.44	HCT116	-0.0586294
ATAD1	-0.17	HCT116	-0.0797794
ATAD2	-0.5	HCT116	-0.781489
ATAD2B	-0.5	HCT116	-0.772341
ATAD3A	-0.06	HCT116	0.00115962
ATAD3B	-0.13	HCT116	0.173248
ATAD5	-0.53	HCT116	-0.610361
ATAT1	0.41	HCT116	0.230449
ATCAY		HCT116
ATE1	-0.525	HCT116	-0.352534
ATF1	-0.81	HCT116
ATF2	-0.28	HCT116	0.156309
ATF3	1.97	HCT116	1.84268
ATF6	-0.58	HCT116	-0.249616
ATF6B	-0.5	HCT116
ATF7	-1.08	HCT116	-0.78317
ATF7IP	-0.62	HCT116	0.517373
ATG10	-0.26	HCT116
ATG101	0.7	HCT116	0.695013
ATG12	0.23	HCT116	0.0630251
ATG13	-0.52	HCT116	-0.295565
ATG14	-0.35	HCT116	-0.0143159
ATG16L1	0.27	HCT116	0.0975723
ATG2A	1.07	HCT116	0.849446
ATG2B	0.14	HCT116	0.0748445
ATG3	0.27	HCT116	0.197647
ATG4A	0.98	HCT116	0.918931
ATG4B	0.13	HCT116	0.33309
ATG4C	0.5	HCT116	0.803212
ATG5	0.37	HCT116	0.204326
ATG7	0	HCT116	0.0921978
ATG9A	-0.18	HCT116	-0.199503
ATIC	-0.28	HCT116	-0.110747
ATL1	0.01	HCT116	-0.228166
ATL2	-0.29	HCT116	-0.160057
ATL3	-0.54	HCT116	-0.334985
ATM	-0.16	HCT116	-0.439145
ATN1	-1.18	HCT116
ATOX1	0.66	HCT116	0.189664
ATP10A		HCT116
ATP11A	-0.37	HCT116	-0.266534
ATP11B	-0.21	HCT116	-0.218605
ATP11C	-0.39	HCT116	-0.351397
ATP12A	-0.05	HCT116
ATP13A1	-0.03	HCT116	-0.0968887
ATP13A2	0.78	HCT116	0.41221
ATP13A3	-0.36	HCT116	-0.358491
ATP1A1	-0.08	HCT116	-0.197275
ATP1A3	0.58	HCT116	0.420892
ATP1A4	0.1	HCT116	0.131516
ATP1B1	0.16	HCT116	-0.00737764
ATP1B3	-0.01	HCT116	-0.20358
ATP23	-1.62	HCT116
ATP2A2	-0.24	HCT116	-0.155417
ATP2A3	0.11	HCT116	0.166905
ATP2B1	0.18	HCT116	0.0730098
ATP2B4	0.38	HCT116	0.287986
ATP2C1	-0.21	HCT116	-0.295075
ATP2C2		HCT116
ATP5F1A	0.19	HCT116	0.175161
ATP5F1B	0.33	HCT116	0.206837
ATP5F1C	0.13	HCT116	-0.000786591
ATP5F1D	0.18	HCT116	0.227537
ATP5F1E	0.08	HCT116
ATP5F1EP2		HCT116	0.162451
ATP5I		HCT116
ATP5IF1	0.53	HCT116	0.0967562
ATP5J		HCT116
ATP5J2		HCT116
ATP5MC2		HCT116	-0.0269808
ATP5MD	-0.25	HCT116	-0.240269
ATP5ME	0.11	HCT116	0.0871553
ATP5MF	0.12	HCT116	-0.0785965
ATP5MF-PTCD1	0.08	HCT116
ATP5MG	0.09	HCT116	0.0218456
ATP5MPL		HCT116	0.31502
ATP5PB	0.01	HCT116	0.180374
ATP5PD	0.44	HCT116	0.154387
ATP5PF	-0.32	HCT116	0.263816
ATP5PO	0.17	HCT116	0.140099
ATP5SL		HCT116
ATP6AP1	0.61	HCT116	0.352167
ATP6AP2	0.62	HCT116	0.528612
ATP6V0A1	0.53	HCT116	0.582794
ATP6V0A2	-0.03	HCT116	0.227215
ATP6V0A4		HCT116
ATP6V0C	0.52	HCT116	0.543449
ATP6V0D1	0.32	HCT116	0.640006
ATP6V0D2		HCT116
ATP6V1A	0.87	HCT116	0.893467
ATP6V1B1	0.7	HCT116
ATP6V1B2	0.59	HCT116	0.676692
ATP6V1C1	0.47	HCT116	0.549237
ATP6V1C2		HCT116	2.21765
ATP6V1D	1.05	HCT116	1.00132
ATP6V1E1	0.57	HCT116	0.70675
ATP6V1E2	0.73	HCT116
ATP6V1F	0.82	HCT116	0.748435
ATP6V1G1	0.65	HCT116	0.845917
ATP6V1G2		HCT116
ATP6V1H	0.84	HCT116	0.740946
ATP7A	0.99	HCT116	0.857905
ATP7B	0.65	HCT116
ATP8B1	-0.26	HCT116	-0.313667
ATP8B2		HCT116	-0.361334
ATP8B3		HCT116
ATP9A	-0.87	HCT116
ATP9B	-0.36	HCT116	-0.256502
ATPAF1	0.02	HCT116	0.245671
ATPAF2	-0.01	HCT116	0.121066
ATPBD4		HCT116
ATPSCKMT	-0.09	HCT116
ATR	-0.02	HCT116	0.033971
ATRAID		HCT116
ATRIP	-0.14	HCT116	0.234495
ATRN	0.73	HCT116	0.739119
ATRX	-0.41	HCT116	-0.363244
ATXN1		HCT116
ATXN10	-0.63	HCT116	-0.366983
ATXN1L		HCT116
ATXN2	-0.45	HCT116	-0.10371
ATXN2L	-0.44	HCT116	-0.0751787
ATXN3	0.13	HCT116
ATXN7	-0.94	HCT116	-0.878512
ATXN7L1	-0.47	HCT116	-0.232384
ATXN7L2	-0.92	HCT116
ATXN7L3	-0.54	HCT116
ATXN7L3B	-0.12	HCT116
AUH	0.11	HCT116	-0.0551985
AUNIP		HCT116	-0.932473
AUP1	-0.07	HCT116	-0.109432
AURKA	-1.29	HCT116	-0.48207
AURKAIP1	-0.15	HCT116
AURKB	-0.45	HCT116	-0.572116
AURKC		HCT116
AVEN	-0.49	HCT116	-0.340528
AVL9	-0.44	HCT116	-0.397249
AXIN1	-0.1	HCT116	0.2294
AXIN2	0.2	HCT116
AXL	-1.39	HCT116
AZGP1	0.4	HCT116	1.25484
AZI2	-0.97	HCT116
B2M	0.37	HCT116	0.215487
B3GALNT1		HCT116
B3GALNT2	-0.32	HCT116
B3GALT6	-0.08	HCT116
B3GAT3	0.43	HCT116	0.549455
B3GLCT	-0.53	HCT116
B3GNT1		HCT116
B3GNT2	0.58	HCT116	0.447859
B3GNT3	-1.55	HCT116
B3GNT5		HCT116
B3GNTL1	-0.61	HCT116	-0.176558
B4GALNT1	-0.74	HCT116	-0.723333
B4GALT1	-0.02	HCT116	-0.0394552
B4GALT2	-0.17	HCT116
B4GALT3	-0.35	HCT116	-0.217059
B4GALT4	-0.13	HCT116	-0.208621
B4GALT5	-0.95	HCT116	-1.18778
B4GALT7	-0.12	HCT116
B4GAT1		HCT116
B9D1		HCT116
B9D2		HCT116
BABAM1	-0.02	HCT116	-0.0735842
BABAM2	-0.1	HCT116	-0.0768595
BACE1		HCT116
BACE2	-0.68	HCT116	-0.536388
BACH1	0.01	HCT116	0.140883
BAD	0.05	HCT116	-0.130054
BAG1	-0.12	HCT116	0.0779379
BAG2	-0.58	HCT116	-0.237448
BAG3	0.91	HCT116	0.233407
BAG4	0.24	HCT116
BAG5	0.35	HCT116	0.346955
BAG6	0.08	HCT116	0.127254
BAHCC1	0.38	HCT116	0.517935
BAHD1	0.44	HCT116
BAIAP2	1.35667	HCT116	1.73151
BAIAP2L1	-0.08	HCT116	-0.0968419
BAIAP3	3.41	HCT116	2.35829
BAK1	0.33	HCT116	0.528324
BANF1	-0.23	HCT116	-0.0581678
BANP	-0.22	HCT116	-0.133157
BAP1	-0.27	HCT116	-0.122226
BAP18	0.28	HCT116	-0.133191
BARD1	-0.48	HCT116	-0.435027
BARGIN		HCT116	-0.0687649
BARX1		HCT116
BASP1		HCT116
BATF3		HCT116
BAX	-0.24	HCT116	-0.119737
BAZ1A	-0.32	HCT116	-0.260378
BAZ1B	-0.68	HCT116	-0.779121
BAZ2A	-0.07	HCT116	-0.173015
BAZ2B	-0.8	HCT116	-0.808837
BBS1	0.09	HCT116	0.432568
BBS10	-0.54	HCT116
BBS12		HCT116
BBS2	-0.23	HCT116
BBS4	0.29	HCT116
BBS5		HCT116
BBS7	0.51	HCT116	0.448851
BBS9		HCT116	0.835058
BBX	-0.85	HCT116	-1.06084
BCAM	-0.32	HCT116	-0.690368
BCAP29	-0.06	HCT116	-0.344789
BCAP31	0.25	HCT116	0.135083
BCAR1	-0.23	HCT116	-0.305105
BCAR3	-1.92	HCT116	-1.51701
BCAS1		HCT116
BCAS2	0.06	HCT116	0.304773
BCAS3	0.64	HCT116	0.639123
BCAT1		HCT116
BCAT2	0.03	HCT116	0.247726
BCCIP	-0.185	HCT116	0.0587287
BCDIN3D		HCT116
BCHE		HCT116
BCKDHA	0.39	HCT116	0.0201791
BCKDHB	0.68	HCT116
BCKDK	0.49	HCT116	0.184784
BCL10	0.86	HCT116	0.263279
BCL11B		HCT116
BCL2A1		HCT116
BCL2L1	-1.18	HCT116	-0.778905
BCL2L11		HCT116	1.09831
BCL2L12	0.29	HCT116	0.290306
BCL2L13	-0.31	HCT116	-0.212921
BCL2L2	-0.55	HCT116	-0.336587
BCL3		HCT116
BCL6		HCT116	-0.530184
BCL7A	-0.4	HCT116	-0.401706
BCL7B	-1.08	HCT116	-0.813944
BCL7C	-0.36	HCT116	-0.225591
BCL9	-0.25	HCT116
BCL9L	-1.13	HCT116	-1.48468
BCLAF1	-0.04	HCT116	-0.187464
BCLAF3	0.42	HCT116
BCO2		HCT116
BCOR	-1.42	HCT116
BCORL1		HCT116	0.0535723
BCR	-0.19	HCT116	-0.114154
BCS1L	0.05	HCT116	0.0193873
BDH1	-0.48	HCT116	-0.100841
BDH2	-0.28	HCT116	-0.287144
BDNF	-0.86	HCT116
BDP1	-0.58	HCT116	-0.253275
BECN1	-0.13	HCT116	0.0699195
BEND3	-1.09	HCT116	-0.770719
BEND7	0	HCT116
BET1	0.04	HCT116	0.230321
BET1L	-0.27	HCT116	0.10267
BFAR	-0.64	HCT116
BHLHA15	-1.57	HCT116
BHLHE40	-0.98	HCT116
BICC1		HCT116
BICD1	-0.54	HCT116	-0.347086
BICD2	0.04	HCT116	0.381154
BICDL1		HCT116
BICDL2		HCT116	2.14887
BICRA	-0.01	HCT116	0.106576
BICRAL	-1.22	HCT116
BID	-0.22	HCT116	-0.727589
BIN1	-0.21	HCT116	0.0590574
BIN2		HCT116
BIN3	-0.32	HCT116	-0.0982895
BIRC2	0.13	HCT116	0.0348903
BIRC3		HCT116
BIRC5	-0.23	HCT116	-0.0988813
BIRC6	-0.24	HCT116	-0.184281
BLM	0.23	HCT116	0.140779
BLMH	-0.03	HCT116	0.240025
BLOC1S1	-0.1	HCT116	0.114315
BLOC1S2	-0.04	HCT116
BLOC1S3	0.82	HCT116	-0.0271078
BLOC1S4	0.03	HCT116
BLOC1S5	-0.1	HCT116
BLOC1S6	-0.44	HCT116
BLVRA	0.62	HCT116	0.51067
BLVRB	0.48	HCT116	0.336765
BLZF1	0.35	HCT116	0.61397
BMERB1		HCT116
BMI1		HCT116	0.0615464
BMP1	-0.72	HCT116
BMP2K	0.2	HCT116	0.235149
BMP2KL		HCT116
BMP4	-0.86	HCT116
BMP6		HCT116
BMP8B		HCT116	1.44492
BMPR1A	-1.19	HCT116
BMPR1B		HCT116
BMPR2	0.52	HCT116
BMS1	-0.43	HCT116	-0.208063
BMT2	1.38	HCT116
BNC1		HCT116
BNC2		HCT116
BNIP1	-0.09	HCT116	-0.0684975
BNIP2	0.17	HCT116
BNIP3		HCT116	0.473618
BNIP3L		HCT116
BOD1L1	0.4	HCT116	0.498427
BOK	-0.13	HCT116
BOLA1	-0.06	HCT116	-0.167337
BOLA2	-0.02	HCT116	0.0534285
BOLA3	0.23	HCT116	0.361907
BOP1	-0.22	HCT116	-0.0851838
BORA	-1.04	HCT116
BORCS5		HCT116
BORCS6	0.58	HCT116	0.660435
BORCS7		HCT116	0.0615836
BPGM	1.64	HCT116	1.68018
BPHL	0.61	HCT116	0.537287
BPIFB1		HCT116
BPNT1	0.18	HCT116	0.0482557
BPNT2		HCT116	-0.158148
BPTF	-0.76	HCT116	-0.576174
BRAF	-0.39	HCT116	-0.199228
BRAP	0.16	HCT116	0.342838
BRAT1	0.08	HCT116	0.25254
BRAWNIN		HCT116
BRCA1	-0.69	HCT116	-0.167034
BRCA2	-0.78	HCT116
BRCC3	-0.25	HCT116	-0.159148
BRD1	-1.01	HCT116	-0.599181
BRD2	0.99	HCT116	0.538446
BRD3	-0.32	HCT116
BRD4	0.28	HCT116	0.142175
BRD7	-1.55	HCT116	-1.05584
BRD8	-0.195	HCT116	-0.100287
BRD9	0.05	HCT116	0.403349
BRF1	-0.04	HCT116	0.164135
BRF2	-0.9	HCT116
BRI3BP	-0.05	HCT116	-0.169285
BRIP1	-0.74	HCT116	-0.324201
BRIX1	-0.43	HCT116	-0.136626
BRK1	0.23	HCT116	0.320814
BRMS1	0.26	HCT116	0.373527
BRMS1L	0.08	HCT116
BROX	0.51	HCT116	0.409723
BRP44		HCT116
BRPF1	0.14	HCT116	0.143906
BRPF3	-0.81	HCT116	-0.35055
BRSK1	0.02	HCT116
BRSK2	-0.05	HCT116	-0.0877107
BRWD1	-0.31	HCT116	-0.363806
BRWD3	-0.08	HCT116
BSCL2		HCT116
BSDC1	0.13	HCT116	0.216331
BSG	-0.1	HCT116	-0.0514293
BSN		HCT116
BSPRY	-0.13	HCT116	-0.454436
BST1		HCT116
BST2		HCT116
BTAF1	0.47	HCT116	0.318045
BTBD1	-0.75	HCT116	-0.431036
BTBD10	0.75	HCT116	0.575504
BTBD11	1.93	HCT116	1.21411
BTBD2	-0.37	HCT116	-0.137982
BTBD3	0.09	HCT116
BTBD7	-0.55	HCT116
BTBD8		HCT116
BTBD9	0.4	HCT116	0.280639
BTD		HCT116
BTF3	-0.4	HCT116	-0.240189
BTF3L4	-0.22	HCT116	-0.0491172
BTG3	-1.23	HCT116
BTN2A1	-0.45	HCT116
BTN2A2		HCT116
BTN3A1		HCT116	0.471275
BTN3A2		HCT116	-0.94665
BTRC	0	HCT116	0.375871
BUB1	-0.02	HCT116	0.296798
BUB1B	-0.59	HCT116	-0.376335
BUB3	-0.36	HCT116	-0.108891
BUD13	-0.39	HCT116	-0.301317
BUD23	-0.51	HCT116	-0.315658
BUD31	0.51	HCT116	0.576474
BYSL	-0.27	HCT116	-0.018227
BZW1	0.21	HCT116	0.0824919
BZW2	-0.24	HCT116	-0.128864
C10orf118		HCT116
C10orf35		HCT116
C10orf47		HCT116
C10orf76		HCT116
C10orf88		HCT116
C11orf46		HCT116
C11orf49		HCT116
C11orf54	0.35	HCT116	0.0570618
C11orf67		HCT116
C11orf68	-0.88	HCT116	-0.411544
C11orf73		HCT116
C11orf84		HCT116
C11orf86		HCT116
C11orf96		HCT116
C11orf98	-0.18	HCT116	0.137668
C12orf10	0.12	HCT116
C12orf26		HCT116
C12orf29	-0.07	HCT116	0.142272
C12orf35		HCT116
C12orf4	-0.11	HCT116	0.108406
C12orf43		HCT116
C12orf45	-0.03	HCT116	0.184089
C12orf51		HCT116
C12orf57	-0.85	HCT116
C12orf60	0.23	HCT116
C14orf1		HCT116
C14orf102		HCT116
C14orf142		HCT116
C14orf177		HCT116
C15orf29		HCT116
C15orf39	-0.5	HCT116
C15orf40	0.08	HCT116	-0.120173
C15orf41	-0.51	HCT116
C15orf61	-0.49	HCT116
C16orf13		HCT116
C16orf42		HCT116
C16orf58	0.23	HCT116
C16orf70	0.47	HCT116	0.6107
C16orf72	-0.4	HCT116
C16orf74		HCT116	-0.867198
C16orf87	-0.53	HCT116	-0.41714
C16orf88		HCT116
C17orf39		HCT116
C17orf75	-0.31	HCT116	0.0402219
C17orf80	0.54	HCT116	0.584484
C17orf85		HCT116
C18orf21	-0.14	HCT116	-0.112168
C18orf25	0.71	HCT116	0.588003
C18orf32	1.12	HCT116
C18orf8		HCT116
C19orf12		HCT116
C19orf25	0.07	HCT116	0.210261
C19orf43		HCT116
C19orf47	0.65	HCT116	0.417236
C19orf52		HCT116
C19orf53	0.02	HCT116	0.0882604
C19orf54	-0.07	HCT116
C19orf57		HCT116
C19orf66		HCT116
C1D	-0.39	HCT116	-0.0840004
C1GALT1	0.09	HCT116	0.0568575
C1GALT1C1	0.03	HCT116	0.0154148
C1QA		HCT116
C1QBP	0.12	HCT116	0.00405242
C1QL2		HCT116	-0.220335
C1QTNF1		HCT116
C1QTNF3	0.25	HCT116
C1QTNF6		HCT116
C1R		HCT116
C1RL		HCT116
C1S		HCT116
C1orf109	0.01	HCT116
C1orf112	0.06	HCT116	0.35886
C1orf122	-0.64	HCT116	-0.15976
C1orf123		HCT116
C1orf131	-0.49	HCT116	-0.270911
C1orf144		HCT116
C1orf167		HCT116
C1orf174	-0.21	HCT116	-0.0915234
C1orf198	0.11	HCT116	0.57544
C1orf210		HCT116
C1orf226	0.64	HCT116	0.790609
C1orf31		HCT116
C1orf43	-1.42	HCT116	-0.74984
C1orf50		HCT116
C1orf52	0.82	HCT116	0.523494
C1orf55		HCT116
C1orf63		HCT116
C20orf194	-0.66	HCT116
C20orf24		HCT116
C20orf27	0.09	HCT116	0.0920115
C20orf4		HCT116
C20orf43		HCT116
C20orf94		HCT116
C21orf59		HCT116
C21orf62		HCT116
C22orf23		HCT116	3.03875
C2CD2	-0.14	HCT116	-0.0326768
C2CD2L	0.95	HCT116	0.932624
C2CD3	-0.01	HCT116
C2CD4C	0.13	HCT116	0.003126
C2CD5	-0.19	HCT116	-0.0333056
C2orf29		HCT116
C2orf42		HCT116	0.253256
C2orf43		HCT116
C2orf49	0.31	HCT116	0.45104
C2orf68		HCT116
C2orf69	-0.03	HCT116	0.231804
C2orf72		HCT116
C2orf76	0.06	HCT116	-0.00896529
C3		HCT116	0.469679
C3orf33	-0.46	HCT116
C3orf37		HCT116
C3orf38	-0.25	HCT116	0.00583351
C3orf58		HCT116
C3orf75		HCT116
C4A		HCT116	0.608018
C4BPA		HCT116
C4orf33		HCT116	0.167568
C4orf52		HCT116
C5		HCT116	0.28034
C5orf22	0.44	HCT116	0.177867
C5orf24	-0.91	HCT116	-0.181252
C5orf25		HCT116
C5orf30	0.04	HCT116
C5orf34	-0.75	HCT116
C5orf51	0.16	HCT116	0.258451
C6		HCT116	-0.0156433
C6orf120		HCT116	-0.0050838
C6orf132	-1.1	HCT116	-0.532887
C6orf136	-0.21	HCT116
C6orf163		HCT116
C6orf211		HCT116
C6orf228		HCT116
C6orf47	-0.1	HCT116	0.182697
C6orf62		HCT116	-1.17756
C6orf89	0.36	HCT116	0.429734
C7		HCT116	0.234816
C7orf25	-0.11	HCT116	-0.156107
C7orf26	0.09	HCT116	0.262602
C7orf44		HCT116
C7orf50	0.12	HCT116	0.12182
C7orf55		HCT116
C7orf57		HCT116
C8A		HCT116	0.185762
C8orf33	-0.43	HCT116	0.0193393
C8orf37	-0.48	HCT116	-0.288189
C8orf76	-0.27	HCT116
C8orf82	-0.2	HCT116	-0.172139
C9		HCT116	0.177127
C9orf129		HCT116
C9orf40		HCT116	0.00389996
C9orf41		HCT116
C9orf64		HCT116
C9orf72		HCT116	0.942564
C9orf78	0.41	HCT116	0.750429
C9orf85		HCT116
C9orf89		HCT116
CA1		HCT116
CA12		HCT116
CA13	-0.19	HCT116	-0.0454405
CA2	0.49	HCT116	0.132238
CA4		HCT116
CA5B		HCT116
CA8	1.97	HCT116	1.87974
CA9		HCT116
CAAP1	0.21	HCT116	0.44506
CAB39	0.49	HCT116	0.25262
CAB39L	-0.47	HCT116
CABIN1	0.36	HCT116	0.157834
CABLES1	-0.73	HCT116	-0.540656
CABLES2	0.44	HCT116
CABYR		HCT116
CACFD1		HCT116	0.584571
CACHD1	-0.22	HCT116	-0.242157
CACNA2D1		HCT116
CACNA2D2	0.39	HCT116	0.17611
CACNB3	-0.02	HCT116	-0.379259
CACTIN	0.46	HCT116	0.454846
CACUL1	0.11	HCT116	0.309942
CACYBP	-0.12	HCT116	-0.207014
CAD	-0.28	HCT116	-0.216273
CADM1		HCT116
CADM2		HCT116
CADM4	0.57	HCT116	0.638525
CADPS	-0.3	HCT116
CADPS2	-0.14	HCT116
CALB2	0.23	HCT116	0.036435
CALCOCO1	1.2	HCT116	1.40038
CALCOCO2	0.51	HCT116	0.866349
CALD1	-0.59	HCT116	-0.353653
CALHM2	-0.9	HCT116	-1.09756
CALM2	0.36	HCT116
CALM3		HCT116	0.346074
CALR	0.8	HCT116	0.405942
CALU	1.435	HCT116	0.203987
CAMK1	-0.48	HCT116	-0.435848
CAMK1D	-0.03	HCT116	-0.107573
CAMK2A		HCT116
CAMK2B	-0.23	HCT116	-0.205588
CAMK2D	-0.47	HCT116	-0.406154
CAMK2G	0.14	HCT116	0.0183183
CAMK4	0	HCT116	0.238353
CAMKK1	-0.6	HCT116	-0.188035
CAMKK2	-0.46	HCT116	-0.311005
CAMKMT	0.24	HCT116
CAMKV		HCT116
CAMLG	0.4	HCT116	0.357131
CAMSAP1	-0.15	HCT116	-0.182389
CAMSAP2	-0.14	HCT116	-0.1558
CAMSAP3	0.91	HCT116	0.612537
CAMTA2		HCT116
CAND1	-0.17	HCT116	-0.250631
CAND2	-0.27	HCT116	-0.322756
CANT1	0.24	HCT116	0.398392
CANX	-0.07	HCT116	-0.118703
CAP1	0.44	HCT116	0.181641
CAP2	-0.36	HCT116	-0.0045494
CAPG	-0.03	HCT116	-0.0341057
CAPN1	-0.18	HCT116	-0.215064
CAPN15	-0.58	HCT116	-0.465176
CAPN2	-0.36	HCT116	-0.296933
CAPN5	1.85	HCT116	1.43573
CAPN6		HCT116	1.37451
CAPN7	0	HCT116	0.0459506
CAPNS1	-0.27	HCT116	-0.280921
CAPRIN1	-0.66	HCT116	-0.27557
CAPS		HCT116
CAPS2		HCT116
CAPZA1	-0.2	HCT116	-0.046144
CAPZA2	0.17	HCT116	0.195877
CAPZB	0.02	HCT116	-0.00587716
CARD10	-0.86	HCT116
CARD11		HCT116
CARD14		HCT116
CARD16		HCT116
CARD18		HCT116	1.25485
CARD19	0.77	HCT116	0.263093
CARD6		HCT116
CARD8	-1.37	HCT116
CARD9		HCT116
CARHSP1	0.86	HCT116	0.365094
CARM1	-0.32	HCT116	-0.131866
CARMIL1	-0.05	HCT116	-0.190766
CARMIL2	-0.02	HCT116	-0.0111732
CARNMT1	-0.33	HCT116	-0.116384
CARNS1		HCT116	-0.0385466
CARS	0.02	HCT116
CARS1		HCT116	0.127464
CARS2	0.2	HCT116	0.176628
CASC3	-0.49	HCT116	0.0719602
CASC4	0.51	HCT116
CASK	0.19	HCT116	0.00929841
CASKIN1	-0.11	HCT116
CASKIN2	-0.28	HCT116	0.350061
CASP1		HCT116
CASP10	-0.58	HCT116
CASP2	-0.97	HCT116	-0.471406
CASP3	0.28	HCT116	0.312367
CASP4	-1.32	HCT116
CASP6	-0.33	HCT116	-0.165125
CASP7	-0.28	HCT116	-0.109946
CASP8	-0.64	HCT116	-0.179957
CASP8AP2	-0.13	HCT116	-0.00867474
CASP9	0.31	HCT116	0.483964
CASS4		HCT116
CAST	0.26	HCT116	0.391985
CASTOR2	1.1	HCT116	0.97142
CASZ1	1.75	HCT116	0.984726
CAT	0.44	HCT116	0.358174
CAV1	-0.4	HCT116	-0.500631
CAV2	-0.87	HCT116	-0.662472
CAVIN1	-0.03	HCT116	-0.157032
CAVIN2		HCT116	0.0546173
CAVIN3	-0.31	HCT116	-0.0777577
CBARP	0.68	HCT116	0.677086
CBFA2T2		HCT116
CBFA2T3		HCT116
CBFB	-0.14	HCT116	-0.179343
CBL	0.16	HCT116	0.0962081
CBLB	0.27	HCT116	0.145375
CBLC	-1.31	HCT116
CBLL1	0.04	HCT116	0.115045
CBR1	-0.19	HCT116
CBR3	-0.25	HCT116	-0.186527
CBR4	0.22	HCT116	-0.116424
CBS		HCT116
CBWD1	0.19	HCT116
CBWD2		HCT116	0.484309
CBWD3		HCT116	0.411019
CBWD5	0.28	HCT116
CBX1	0.06	HCT116	0.100083
CBX2	-0.63	HCT116	-0.538402
CBX3	-0.24	HCT116	-0.119428
CBX4	0.05	HCT116	0.306525
CBX5	-0.07	HCT116	0.0921638
CBX6	-0.65	HCT116	-0.0396548
CBX7	0.09	HCT116	0.144146
CBX8	0.35	HCT116	0.173724
CC2D1A	-0.2	HCT116	-0.187781
CC2D1B	-0.03	HCT116	-0.194692
CC2D2A	-0.89	HCT116
CCAR1	-0.47	HCT116	-0.312399
CCAR2	-0.455	HCT116	-0.10273
CCDC102A	-0.35	HCT116
CCDC104		HCT116
CCDC112		HCT116
CCDC115	0.25	HCT116	0.236189
CCDC117	-0.52	HCT116	-0.319038
CCDC12	-0.25	HCT116	0.0263791
CCDC120		HCT116
CCDC124	-0.05	HCT116	0.0170073
CCDC125		HCT116
CCDC127	0.13	HCT116	0.13338
CCDC130	1.23	HCT116	0.70365
CCDC132		HCT116
CCDC134	0.06	HCT116	0.156368
CCDC137	-1.1	HCT116	-0.609315
CCDC138	-0.65	HCT116
CCDC14	-1.48	HCT116
CCDC148		HCT116
CCDC149		HCT116
CCDC15	-0.88	HCT116
CCDC152		HCT116
CCDC158	0.82	HCT116
CCDC167		HCT116
CCDC170	1.91	HCT116
CCDC174	-0.12	HCT116
CCDC175		HCT116	0.428434
CCDC18	-0.74	HCT116
CCDC186	1.17	HCT116	0.834553
CCDC189		HCT116	0.747833
CCDC22	-0.24	HCT116	0.0344763
CCDC23		HCT116
CCDC25	0.04	HCT116	0.13292
CCDC28A		HCT116	0.856442
CCDC34		HCT116
CCDC43	-0.28	HCT116	-0.0414637
CCDC47	0.12	HCT116	0.0962064
CCDC50	-0.8	HCT116	-0.690896
CCDC51	0.16	HCT116	0.218633
CCDC56		HCT116
CCDC58	-0.41	HCT116	-0.283102
CCDC59	-0.93	HCT116	-0.314885
CCDC6	0.01	HCT116	0.212482
CCDC61		HCT116
CCDC66		HCT116
CCDC68		HCT116
CCDC69		HCT116
CCDC71	-0.83	HCT116	-0.838785
CCDC71L	-0.39	HCT116	-0.470904
CCDC75		HCT116
CCDC76		HCT116
CCDC77	-0.61	HCT116
CCDC8		HCT116
CCDC80		HCT116
CCDC82	1.19	HCT116	1.04671
CCDC84	0.15	HCT116
CCDC85B	0.05	HCT116
CCDC85C	0.38	HCT116	0.924
CCDC86	-0.87	HCT116	-0.250238
CCDC88A	0.57	HCT116	0.523819
CCDC88B		HCT116
CCDC88C	-0.36	HCT116	-0.0909147
CCDC9	-0.22	HCT116	0.111684
CCDC90B	-0.33	HCT116	0.046101
CCDC91	0.68	HCT116
CCDC92		HCT116
CCDC93	-0.02	HCT116	-0.100997
CCDC94		HCT116
CCDC96		HCT116
CCDC97	-0.15	HCT116	-0.244873
CCDC9B	-1.11	HCT116	-0.583984
CCHCR1		HCT116	-0.254967
CCL20		HCT116
CCL26		HCT116
CCL5		HCT116
CCM2	0.2	HCT116	0.161431
CCN1	1.27	HCT116	1.60252
CCN2	4.07	HCT116	3.51647
CCN3	-0.08	HCT116
CCNA2	-2.37	HCT116	-1.89232
CCNB1	-0.9	HCT116	-0.513686
CCNB2	-0.79	HCT116	-0.540629
CCNC	0	HCT116	-0.10226
CCND1	-0.02	HCT116	-0.41482
CCND3	3.75	HCT116	3.17988
CCNDBP1	0.58	HCT116	0.324069
CCNE1	0.22	HCT116	-0.130786
CCNE2	0.93	HCT116	-0.332829
CCNF	-0.65	HCT116
CCNH	-0.06	HCT116	0.224416
CCNI		HCT116
CCNK	-0.14	HCT116	0.108163
CCNL1	-0.44	HCT116	-0.191976
CCNL2	-0.21	HCT116
CCNQ	0.23	HCT116
CCNT1	-0.16	HCT116	-0.159621
CCNT2	-0.24	HCT116	-0.313038
CCNY	-0.27	HCT116	0.0706253
CCNYL1	0.5	HCT116	0.942537
CCP110	-0.02	HCT116	0.161778
CCPG1	-0.17	HCT116	0.0934436
CCRN4L		HCT116
CCS	0.71	HCT116	0.356052
CCSAP	-0.29	HCT116	0.22742
CCSER2	0.44	HCT116
CCSMST1		HCT116	0.632686
CCT2	-0.08	HCT116	0.0996867
CCT3	-0.2	HCT116	-0.198247
CCT4	-0.08	HCT116	-0.152506
CCT5	-0.09	HCT116	-0.0447166
CCT6A	-0.15	HCT116	-0.13389
CCT6B		HCT116	0.531285
CCT7	-0.05	HCT116	-0.114737
CCT8	-0.1	HCT116	-0.0556968
CCZ1	0	HCT116	0.303586
CD109	-1.01	HCT116	-0.976471
CD14		HCT116
CD151	-0.52	HCT116	-0.463118
CD1A		HCT116
CD1B		HCT116
CD1E		HCT116
CD2		HCT116
CD22	-0.85	HCT116
CD226		HCT116
CD247		HCT116
CD274		HCT116
CD276	-0.72	HCT116	-0.640352
CD28		HCT116
CD2AP	-0.16	HCT116	-0.169817
CD2BP2	0.56	HCT116	0.0360114
CD320	0.31	HCT116
CD33		HCT116
CD38		HCT116
CD3D		HCT116
CD3E		HCT116
CD3EAP	-0.14	HCT116
CD3G		HCT116
CD4		HCT116
CD40	0.14	HCT116
CD44	-0.98	HCT116	-0.79231
CD46	0.14	HCT116	-0.0841899
CD47	0.29	HCT116	0.186215
CD48		HCT116
CD5		HCT116
CD53		HCT116
CD55	-0.44	HCT116	-0.485086
CD58	-0.46	HCT116	-0.908914
CD59	0.27	HCT116	-0.0331472
CD6		HCT116
CD63	-0.38	HCT116	-0.457378
CD7		HCT116
CD70		HCT116
CD74		HCT116
CD81	0.87	HCT116	0.694826
CD82		HCT116	1.45113
CD83		HCT116
CD84		HCT116
CD9	0.07	HCT116	-0.156114
CD97	-0.85	HCT116
CD99		HCT116	-0.110679
CD99L2		HCT116
CDA	-0.03	HCT116
CDAN1	0	HCT116	-0.0492074
CDC123	-0.63	HCT116	-0.216957
CDC16	-0.32	HCT116	-0.160044
CDC20	-1.36	HCT116	-0.556689
CDC23	-0.28	HCT116	-0.075955
CDC25B	-1.61	HCT116	-1.71065
CDC25C	-0.69	HCT116	-0.000215592
CDC26	-0.23	HCT116
CDC27	-0.32	HCT116	-0.288545
CDC34	0.83	HCT116	0.350486
CDC37	0.71	HCT116	0.468642
CDC37L1	0.03	HCT116	0.118302
CDC40	-0.09	HCT116	-0.032226
CDC42	0.13	HCT116	0.0544244
CDC42BPA	-0.51	HCT116	-0.531715
CDC42BPB	0.03	HCT116	-0.102518
CDC42BPG	0.45	HCT116	0.157409
CDC42EP1	-1.48	HCT116	-1.22105
CDC42EP2	0.17	HCT116
CDC42EP3	-0.19	HCT116
CDC42EP4	-0.63	HCT116	-0.424099
CDC42SE2	-0.18	HCT116	-0.124102
CDC45	-0.31	HCT116	-0.307833
CDC5L	-0.19	HCT116	-0.236797
CDC6	-0.41	HCT116	-0.307954
CDC7	-0.66	HCT116	-0.477346
CDC73	-0.11	HCT116	-0.317995
CDCA2	0.4	HCT116	0.375229
CDCA3	-0.1	HCT116	-0.440776
CDCA5	-0.68	HCT116	-0.640028
CDCA7	-1.34	HCT116
CDCA7L	0	HCT116	-0.233773
CDCA8	-0.5	HCT116	-0.482336
CDCP1	-1.05	HCT116	-0.952524
CDH1	0.38	HCT116	-0.0757949
CDH13		HCT116
CDH15		HCT116	8.42457
CDH17		HCT116
CDH2		HCT116
CDH26		HCT116
CDH3	-0.74	HCT116	-0.781575
CDH5		HCT116
CDIPT	0.38	HCT116	0.297534
CDK1	-0.31	HCT116	-0.234575
CDK10	-0.13	HCT116	-0.0231255
CDK11A	-0.01	HCT116	0.0244408
CDK11B	-0.05	HCT116	0.0514763
CDK12	-0.38	HCT116	-0.265438
CDK13	-0.23	HCT116	-0.1102
CDK14	-0.53	HCT116
CDK16	-0.12	HCT116	-0.230077
CDK17	-0.2	HCT116
CDK18	-0.06	HCT116
CDK19	-0.05	HCT116	-0.204298
CDK2	-0.16	HCT116	-0.0874119
CDK2AP1	-0.62	HCT116
CDK3	0.16	HCT116
CDK4	-0.3	HCT116	0.134233
CDK5	0.72	HCT116	0.779161
CDK5RAP1	0.23	HCT116	0.304496
CDK5RAP2	-0.8	HCT116	-0.491538
CDK5RAP3	-0.08	HCT116	-0.0217596
CDK6	-1.27	HCT116	-0.859902
CDK7	-0.05	HCT116	0.087286
CDK8	0.04	HCT116	-0.135572
CDK9	-0.1	HCT116	-0.143186
CDKAL1	-0.2	HCT116	-0.0870537
CDKL5		HCT116	1.30596
CDKN1A	2.73	HCT116	1.43819
CDKN1B	0.77	HCT116	0.424127
CDKN1C	3.95	HCT116	1.54723
CDKN2A		HCT116
CDKN2AIP	0.76	HCT116	0.585016
CDKN2AIPNL	-0.68	HCT116	-0.191351
CDKN2C		HCT116
CDKN2D		HCT116
CDKN3	0.08	HCT116	0.793058
CDNF		HCT116
CDON	1.12	HCT116	0.842679
CDPF1	-0.46	HCT116
CDR2	-0.28	HCT116	0.0800589
CDR2L	0.48	HCT116	0.3544
CDS1	0.07	HCT116
CDS2	0.11	HCT116	-0.181172
CDSN		HCT116	1.16079
CDT1	-0.67	HCT116
CDV3	-0.11	HCT116	0.0771654
CDX2	-1.68	HCT116
CDYL	0.03	HCT116	-0.25336
CEACAM1		HCT116
CEBPB	-0.47	HCT116	0.0610507
CEBPD		HCT116
CEBPG		HCT116	-0.502787
CEBPZ	-0.21	HCT116	-0.166804
CEBPZOS	-0.27	HCT116	0.0843345
CECR2		HCT116	0.134342
CELF1	-0.28	HCT116	0.027736
CELF2		HCT116	-0.0990813
CELSR1	-0.57	HCT116	-0.753021
CELSR2	0.43	HCT116	0.267858
CEMIP	-0.89	HCT116
CEMIP2	0.89	HCT116	0.586844
CENATAC		HCT116
CEND1		HCT116	5.9358
CENPB	-0.1	HCT116	-0.0521019
CENPC	0.11	HCT116	-0.0844342
CENPE	0.45	HCT116	0.535276
CENPF	-1.07	HCT116	-0.638991
CENPH	-0.3	HCT116
CENPI	-0.22	HCT116	-0.121508
CENPJ	-0.14	HCT116
CENPK		HCT116
CENPL	-0.25	HCT116	-0.0703332
CENPM	-0.94	HCT116
CENPN	-0.45	HCT116	-0.221046
CENPO	0.23	HCT116
CENPP	-0.02	HCT116
CENPQ	-0.29	HCT116	-0.378915
CENPS	-0.32	HCT116	-0.0323319
CENPT	0.16	HCT116
CENPU	-0.02	HCT116	-0.245535
CENPV	-0.41	HCT116	-0.491034
CENPW		HCT116	0.134586
CEP104		HCT116
CEP112	0.37	HCT116	0.522557
CEP120	-0.49	HCT116	-0.0430492
CEP128	0.38	HCT116	0.524371
CEP131	0.69	HCT116	0.640724
CEP135	-0.36	HCT116	-0.0560748
CEP152	-0.41	HCT116	-0.0838248
CEP162		HCT116
CEP164		HCT116
CEP170	-0.28	HCT116	-0.331709
CEP170B	0.07	HCT116	0.058165
CEP192	-0.85	HCT116
CEP20		HCT116
CEP250	-0.31	HCT116	-0.158355
CEP290	-0.09	HCT116	0.0100948
CEP295	-0.11	HCT116	0.243113
CEP350	-0.11	HCT116	-0.248679
CEP41	-0.66	HCT116	0.1146
CEP43		HCT116	-0.170216
CEP44	0.13	HCT116
CEP55	0.27	HCT116	0.480166
CEP57	-1.42	HCT116
CEP63	0.01	HCT116
CEP68		HCT116
CEP70	-0.11	HCT116
CEP72	-0.68	HCT116	0.178349
CEP76	0.02	HCT116	0.321435
CEP78	-0.65	HCT116	-0.164916
CEP83	-0.06	HCT116	0.552077
CEP85	-0.43	HCT116	-0.24904
CEP85L		HCT116
CEP89	0.45	HCT116	0.624462
CEP95	-0.33	HCT116	-0.039859
CEP97	-0.22	HCT116	0.342784
CEPT1	-0.05	HCT116	-0.12251
CERCAM	-0.18	HCT116	-0.250098
CERK	-0.49	HCT116	-0.193703
CERS1		HCT116
CERS2	-0.93	HCT116	-0.561151
CERS4		HCT116
CERS5	0.09	HCT116	0.182106
CERS6	-0.21	HCT116
CERT	0.04	HCT116
CERT1		HCT116	-0.123719
CES1		HCT116
CES2		HCT116
CES3	0.01	HCT116
CETN1	1.12	HCT116
CETN2	1.1	HCT116	1.05023
CETN3	-0.33	HCT116	-0.0254159
CFAP100		HCT116	0.602624
CFAP20	-0.03	HCT116	0.0884868
CFAP298	-0.34	HCT116	0.139258
CFAP299		HCT116
CFAP300		HCT116
CFAP36	0.52	HCT116	0.310775
CFAP410		HCT116
CFAP54		HCT116	0.263575
CFAP57		HCT116	0.912936
CFAP58		HCT116
CFAP73		HCT116
CFAP97	-2.07	HCT116	-1.49792
CFB		HCT116
CFDP1	-0.08	HCT116	0.138711
CFH		HCT116
CFI		HCT116	0.85667
CFL1	0.58	HCT116	0.32123
CFL2	-0.27	HCT116	0.0805826
CGA		HCT116
CGAS		HCT116
CGGBP1	0.43	HCT116	0.492056
CGN	0.53	HCT116	0.643723
CGNL1	0.3	HCT116	0.693355
CGREF1		HCT116
CGRRF1		HCT116	0.0285072
CHAC2	0.27	HCT116	0.330037
CHAF1A	-0.42	HCT116	-0.395319
CHAF1B	-0.26	HCT116	-0.157645
CHAMP1	-0.09	HCT116	0.0136488
CHCHD1	-0.09	HCT116	0.184484
CHCHD10		HCT116	-0.606979
CHCHD2		HCT116	0.172417
CHCHD2P9	-0.21	HCT116
CHCHD3	0.11	HCT116	0.352717
CHCHD4	-0.21	HCT116	-0.304285
CHCHD6	0.15	HCT116	0.157961
CHCHD7		HCT116	1.87288
CHCHD8		HCT116
CHD1	-0.36	HCT116	-0.221537
CHD1L	-0.38	HCT116	-0.441028
CHD2	-0.67	HCT116	-0.75921
CHD3	-0.5	HCT116	-0.445661
CHD4	-0.48	HCT116	-0.272305
CHD5	-0.44	HCT116	-0.409726
CHD6	-0.21	HCT116	-0.24276
CHD7	-0.01	HCT116	0.137245
CHD8	-0.01	HCT116	0.000558759
CHD9	0.06	HCT116	-0.0187395
CHDH	-0.65	HCT116	-0.167713
CHEK1	-1.08	HCT116	-0.702018
CHEK2	-0.31	HCT116	-0.208537
CHERP	-0.23	HCT116	0.0141368
CHFR		HCT116
CHI3L2		HCT116
CHID1	0.53	HCT116	0.733903
CHKA	0.85	HCT116	1.17004
CHKB	-0.13	HCT116
CHM	-0.27	HCT116	-0.296141
CHML	-0.15	HCT116	-0.279376
CHMP1A	0.27	HCT116	0.346247
CHMP1B	0.76	HCT116	0.54915
CHMP2A	0.35	HCT116	0.280483
CHMP2B	-0.1	HCT116	-0.123353
CHMP3	-0.45	HCT116	-0.323413
CHMP4A	-0.01	HCT116	0.247662
CHMP4B	0.13	HCT116	0.342866
CHMP4C	-0.42	HCT116
CHMP5	0.56	HCT116	0.758469
CHMP6	-0.16	HCT116
CHMP7	-0.08	HCT116	-0.0560656
CHN1	0.32	HCT116
CHORDC1	-0.06	HCT116	-0.0932995
CHP		HCT116
CHP1	0.12	HCT116	0.109677
CHPF	-0.27	HCT116	0.0338271
CHPF2	0.45	HCT116	0.586456
CHPT1		HCT116
CHRAC1	-0.69	HCT116	-0.338826
CHRD	0.84	HCT116
CHRDL1		HCT116
CHRNA5	-0.44	HCT116
CHRNB2		HCT116
CHST12	0.6	HCT116
CHST14	-1.16	HCT116	-0.71234
CHST15		HCT116
CHST2		HCT116
CHST3	-1.64	HCT116
CHSY1	-0.11	HCT116
CHSY3	-0.29	HCT116
CHTF18	0.27	HCT116	0.0524724
CHTF8	-0.17	HCT116	-0.089082
CHTOP	-0.32	HCT116	-0.405034
CHUK	0.26	HCT116	0.364846
CHURC1	-0.43	HCT116	-0.476944
CIAO1	0.1	HCT116	0.191975
CIAO2A	-0.56	HCT116	-0.480503
CIAO2B	0.13	HCT116	-0.152595
CIAO3	-0.32	HCT116	-0.111316
CIAPIN1	-0.23	HCT116	-0.0486393
CIB1	0.15	HCT116
CIC	-0.12	HCT116	-0.106712
CILK1		HCT116
CILP2	0.73	HCT116	1.03244
CINP	-0.01	HCT116	0.309323
CIP2A	-0.57	HCT116	-0.22666
CIPC	-1.13	HCT116
CIR1	0.36	HCT116	0.362571
CIRBP	-0.15	HCT116	-0.00546392
CIRH1A		HCT116
CISD1	0.41	HCT116	0.444501
CISD2	-0.25	HCT116	-0.155193
CISD3	-0.07	HCT116	-0.104559
CIT	-0.34	HCT116	-0.326368
CIZ1	-0.64	HCT116	0.242186
CKAP2	0.28	HCT116	-0.137926
CKAP2L	-0.4	HCT116	-0.528316
CKAP4	-0.67	HCT116	-0.249268
CKAP5	-0.04	HCT116	-0.022768
CKB	0.96	HCT116	0.749624
CKLF		HCT116	-0.00712572
CKM	0.51	HCT116
CKMT1A	0.58	HCT116	0.603917
CKS1B	-0.46	HCT116	-0.276937
CKS2		HCT116	0.455495
CLASP1	-0.355	HCT116	-0.21228
CLASP2	-0.07	HCT116	-0.0703057
CLASRP	0.1	HCT116	0.0332246
CLBA1		HCT116
CLCC1	-0.37	HCT116	-0.294267
CLCN2	-0.32	HCT116
CLCN3	0.37	HCT116	0.212752
CLCN4		HCT116
CLCN5	0.14	HCT116	0.431879
CLCN6		HCT116
CLCN7	0.36	HCT116	0.137247
CLDN12		HCT116
CLDN2		HCT116
CLDN3	-1.61	HCT116	-0.928326
CLDN4		HCT116
CLDN7	-0.21	HCT116	-0.283254
CLDND1	-1.09	HCT116	-0.842176
CLEC11A		HCT116
CLEC16A	0.52	HCT116	0.772902
CLEC2B		HCT116
CLEC3B		HCT116	0.73714
CLGN	1.21	HCT116	1.73443
CLHC1		HCT116
CLIC1	0	HCT116	-0.105758
CLIC3	2.33	HCT116	0.967534
CLIC4	0.57	HCT116	0.464718
CLIC6	0.01	HCT116	-0.179451
CLINT1	0.03	HCT116	-0.0581186
CLIP1	-0.86	HCT116	-0.488341
CLIP2	0.11	HCT116	-0.00689734
CLIP4	-0.48	HCT116
CLK1	-0.82	HCT116	-0.622229
CLK2	0.11	HCT116	0.0349929
CLK3	0.19	HCT116	-0.391477
CLK4	-0.2	HCT116
CLMN	0.14	HCT116	0.0649785
CLN3	-0.96	HCT116
CLN5	-0.01	HCT116	0.188453
CLN6		HCT116
CLN8	0.3	HCT116	0.137675
CLNS1A	-0.18	HCT116	-0.104347
CLOCK	-0.21	HCT116	-0.38832
CLP1	0.01	HCT116	0.09787
CLPB	-0.24	HCT116	-0.193597
CLPP	-0.12	HCT116	-0.167195
CLPTM1	0.48	HCT116	0.490405
CLPTM1L	0.07	HCT116	0.0336985
CLPX	-0.27	HCT116	-0.252515
CLSPN	-0.75	HCT116	-0.650473
CLSTN1	-0.19	HCT116	-0.119491
CLSTN3	0.99	HCT116	1.6891
CLTA	0.28	HCT116	0.207
CLTB	0.45	HCT116	0.362257
CLTC	0.01	HCT116	0.0669869
CLTCL1	0.5	HCT116
CLU	3.19	HCT116	2.75536
CLUAP1	0.08	HCT116	0.470981
CLUH	-0.615	HCT116	-0.346967
CLUL1		HCT116
CLYBL	0.13	HCT116	0.242063
CMAS	-0.1	HCT116	-0.259905
CMBL	-0.34	HCT116	-0.334746
CMC1	0.01	HCT116
CMC2	0.85	HCT116	0.511786
CMC4	-0.22	HCT116
CMIP	-0.11	HCT116	0.0978805
CMPK1	-0.1	HCT116	-0.56932
CMPK2		HCT116
CMSS1	0.1	HCT116	0.102852
CMTM3		HCT116
CMTM4	-0.49	HCT116	-0.349643
CMTM6	0	HCT116	-0.257049
CMTM7		HCT116
CMTR1	0.3	HCT116	0.26209
CMTR2	-0.05	HCT116	-0.00303745
CNBP	-0.7	HCT116	-0.354568
CNDP2	-0.12	HCT116	-0.0576438
CNEP1R1		HCT116	0.230409
CNIH4	0.01	HCT116	-0.00804579
CNK3/IPCEF1		HCT116
CNKSR1	0.31	HCT116	0.382629
CNKSR2		HCT116
CNN1		HCT116
CNN2	0.09	HCT116	0.402584
CNN3	0.06	HCT116	0.268753
CNNM1	0.67	HCT116	0.442126
CNNM2	0.51	HCT116	0.565776
CNNM3	-0.22	HCT116	-0.00178064
CNNM4	0.37	HCT116	0.56085
CNOT1	-0.3	HCT116	-0.238446
CNOT10	-0.36	HCT116	-0.179889
CNOT11	-0.35	HCT116	-0.0673611
CNOT2	-0.29	HCT116	-0.279908
CNOT3	-0.23	HCT116	-0.2895
CNOT4	-0.14	HCT116	0.0943969
CNOT6	-0.21	HCT116	-0.230528
CNOT6L	-0.36	HCT116	-0.145207
CNOT7	-0.43	HCT116	-0.0507591
CNOT8	-0.52	HCT116	-0.438526
CNOT9	-0.4	HCT116	0.0216147
CNP	0.49	HCT116	0.233859
CNPY2	0.02	HCT116	-0.175606
CNPY3	-0.46	HCT116	-0.265476
CNPY4		HCT116	0.196941
CNRIP1		HCT116
CNST	-0.35	HCT116	0.327003
CNTLN	-0.19	HCT116
CNTN1		HCT116	1.81783
CNTN4		HCT116
CNTNAP1	-0.39	HCT116
CNTNAP3	-0.61	HCT116
CNTNAP3B		HCT116	-1.25487
CNTNAP4	0.38	HCT116
CNTRL	-0.11	HCT116
CNTROB	-0.36	HCT116	-0.11001
COA1	-0.07	HCT116	0.314082
COA3	-0.14	HCT116	0.0691361
COA4	-0.28	HCT116
[truncated: 20,657 more rows]

## Sheet: Figure 2A
Drug	Line	reg	rank
Abexinostat	A549	693	32
Abexinostat	H292	552	25
Abexinostat	HCT116	409	13
Abexinostat	PC9	406	12
Abexinostat	PSC1	237	8
Belinostat	A549	768	35
Belinostat	H292	588	29
Belinostat	HCT116	474	21
Belinostat	PC9	586	28
Belinostat	PSC1	252	10
CUDC101	A549	618	30
CUDC101	H292	522	24
CUDC101	HCT116	467	19
CUDC101	PC9	467	19
CUDC101	PSC1	207	7
Panobinostat	A549	755	34
Panobinostat	H292	577	27
Panobinostat	HCT116	462	17
Panobinostat	PC9	557	26
Panobinostat	PSC1	245	9
Ralimetinib	A549	48	3
Ralimetinib	H292	81	4
Ralimetinib	HCT116	18	2
Ralimetinib	PC9	102	5
Ralimetinib	PSC1	16	1
TSA	A549	733	33
TSA	H292	518	23
TSA	HCT116	432	16
TSA	PC9	492	22
TSA	PSC1	254	11
Vorinostat	A549	652	31
Vorinostat	H292	466	18
Vorinostat	HCT116	412	14
Vorinostat	PC9	415	15
Vorinostat	PSC1	153	6

## Sheet: Figure 2B
Gene	Uniprot	A549_Abexinostat	A549_Belinostat	A549_CUDC101	A549_Panobinostat	A549_Ralimetinib	A549_TSA	A549_Vorinostat	H292_Abexinostat	H292_Belinostat	H292_CUDC101	H292_Panobinostat	H292_Ralimetinib	H292_TSA	H292_Vorinostat	HCT116_Abexinostat	HCT116_Belinostat	HCT116_CUDC101	HCT116_Panobinostat	HCT116_Ralimetinib	HCT116_TSA	HCT116_Vorinostat	PC9_Abexinostat	PC9_Belinostat	PC9_CUDC101	PC9_Panobinostat	PC9_Ralimetinib	PC9_TSA	PC9_Vorinostat	PSC1_Abexinostat	PSC1_Belinostat	PSC1_CUDC101	PSC1_Panobinostat	PSC1_Ralimetinib	PSC1_TSA	PSC1_Vorinostat
HDAC1	Q13547	-0.0852307	-0.139345	-0.0977119	-0.117124	-0.0213949	-0.119879	-0.0272214	0.274605	0.123626	-0.0425131	0.167512	-0.184352	0.136535	0.207754	0.45543	0.370856	0.280893	0.346945	0.0923329	0.275222	0.361568	0.299969	0.291654	0.165768	0.333504	-0.147751	0.358179	0.357516	0.0120659	-0.0571766	-0.0384579	-0.0415065	0.0116894	0.0275505	-0.0411727
HDAC10	Q969S8								0.534687	0.448566	0.236037	0.0975425	-0.0725099	0.182466	0.295238								-0.302345	-0.0787237	-0.141423	-0.101518	-0.27305	-0.0301875	0.158076	0.0361269	-0.0393134	0.00408179	-0.022749	0.0613318	-0.215555	-0.0532306
HDAC2	Q92769	-0.0902823	-0.177574	-0.213508	-0.145163	-0.163615	-0.167594	-0.0967887	0.251258	0.196624	-0.083063	0.242216	-0.2216	0.177025	0.235543	0.291954	0.212665	0.128328	0.375162	-0.17239	0.318053	0.344378	0.282003	0.277237	0.22549	0.328906	-0.0376024	0.315492	0.369797	0.0284315	-0.101879	-0.0282193	-0.0255962	0.0299168	0.0344931	-0.0945002
HDAC3	O15379-2	0.242325	0.148243	0.034305	-0.00435235	-0.0783419	-0.10913	0.0187538	0.595287	0.471944	0.250708	0.291805	-0.22585	0.250202	0.403454	0.458123	0.38087	0.412347	0.448844	-0.0287081	0.163557	0.358555	0.448174	0.383952	0.439955	0.373965	-0.0809989	0.444131	0.338478	0.473812	0.308813	0.339327	0.329498	0.05772	0.270363	0.291786
HDAC4	P56524	-0.669051	-0.655495	-0.47678	-0.648786	-0.115751	-0.563175	-0.561382	0.276195	0.0261005	0.305255	0.137976	-0.0290479	-0.0260093	-0.00160693	-0.438594	-0.447133	-0.161172	-0.584151	0.238203	-0.651843	-0.542843	-0.123254	-0.179074	-0.27717	-0.281106	-0.335047	-0.0817853	-0.161586	0.0409685	-0.174328	-0.146468	-0.0979432	-0.169969	0.0576203	-0.242957
HDAC5	Q9UQL6-3	0.944696	1.1983	1.07428	1.47583	0.326258	1.29234	1.03131								0.322432	0.61435	1.16471	0.48366	0.127337	0.312123	0.31867	-1.00847	-1.10652	-0.515103	-0.736513	0.558707	-0.736113	-0.840944	0.499868	0.627501	0.803806	0.680481	-0.114305	0.73453	0.485807
HDAC6	Q9UBN7	0.0888797	0.0644717	-0.0982112	0.086488	-0.0159623	0.0717365	0.0380328	0.237629	0.100373	0.22809	0.0824353	0.105001	0.113627	0.111239	0.054499	-0.130716	-0.0699129	-0.0351773	-0.0804273	0.03048	-0.0321998	-0.625947	-0.301952	-0.404563	-0.543718	-0.00647203	-0.480383	-0.450401	-0.0501765	-0.0789081	-0.0713098	-0.121728	-0.016727	-0.0835411	-0.0912666
HDAC7	Q8WUI4-5	-1.92298	-2.16002	-1.69542	-2.03657	-0.113215	-2.10518	-1.95299	-1.15263	-1.40074	-1.01603	-1.13832	-0.0974005	-1.28196	-1.12182	-1.29139	-1.30589	-0.884513	-1.13029	-0.0735751	-1.33502	-1.23674	-0.912853	-1.05227	-0.846534	-0.882022	-0.0578087	-0.842396	-0.87512	-0.845747	-0.908846	-0.434088	-0.672688	-0.075743	-0.616725	-0.591295
HDAC8	Q9BY41	-0.14454	-0.103504	-0.20059	-0.209324	0.0739303	-0.162035	0.00627033								-0.0996587	0.0379294	-0.0605175	-0.195173	0.0449448	-0.20788	-0.0522674	-0.257291	-0.289934	-0.179525	-0.311972	0.0609663	-0.123841	-0.219901	0.033502	0.147074	0.0221285	0.0269154	-0.0203906	0.0814232	0.0956315
HDAC9	Q9UKV0-7	0.237828	0.280785	0.194218	0.433041	0.0878042	0.363335	0.252912	0.341263	-0.0335008	-0.430409	0.0944261	0.403487	0.0563954	0.16737	0.0069526	0.187922	0.232563	0.590727	0.37338	0.476766	0.331686	-1.49596	-2.02462	-1.5396	-1.48057	0.668565	-1.42786	-1.46647	-0.979007	-1.15345	-0.681951	-1.13509	0.339677	-0.853552	-0.905918

## Sheet: Figure 2C
Histone	Modification	A549_Belinostat	A549_Vorinostat	H292_Belinostat	H292_CUDC101	H292_Panobinostat	H292_Vorinostat
H3	K14ac	1.62033	1.69884	0.828913	0.849744	0.252636	1.46874
H3	K18ac	0.575027	1.19279	1.4349	-1.67058	-1.7624	1.96759
H3	K27ac	3.18063	2.73467	-3.50197	-3.79599	-1.37888	-4.36447
H3	K4me1	1.63506	1.3539	1.43989	0.528116	1.2361	2.15382
H3	K79me2	-3.66726	-1.92159	4.13238	4.25931	1.9386	5.13922
H3	K9me1	-3.04535	-2.67483	-2.72053	-4.21577	-2.90828	-1.75152
H3	K9me2	-3.03518	-2.58241	-2.80118	-4.29176	-3.14644	-2.27265
H3	K9me3	-2.77534	-2.28485	-1.64348	-3.08652	-1.72744	-1.45427

## Sheet: Figure 2D
Gene	A549_Abexinostat	A549_Belinostat	A549_CUDC101	A549_Panobinostat	A549_TSA	A549_Vorinostat	H292_Abexinostat	H292_Belinostat	H292_CUDC101	H292_Panobinostat	H292_TSA	H292_Vorinostat	HCT116_Abexinostat	HCT116_Belinostat	HCT116_CUDC101	HCT116_Panobinostat	HCT116_TSA	HCT116_Vorinostat	PC9_Abexinostat	PC9_Belinostat	PC9_CUDC101	PC9_Panobinostat	PC9_TSA	PC9_Vorinostat	PSC1_Abexinostat	PSC1_Belinostat	PSC1_CUDC101	PSC1_Panobinostat	PSC1_TSA	PSC1_Vorinostat
ARID1B	-0.990691	-1.02535	-0.887681	-0.991277	-1.05331	-0.977055	-0.601517	-0.611946	-0.474071	-0.560105	-0.485647	-0.620458	-0.525798	-0.488658	-0.317266	-0.71154	-0.687556	-0.570566	-0.25762	-0.258052	0.0170026	-0.199272	-0.23848	-0.283506	-0.463369	-0.45408	-0.252684	-0.394885	-0.377427	-0.311411
ASF1B	1.05007	1.12465	1.20254	1.15472	1.05006	1.14655	0.693608	0.381583	1.33265	1.11337	0.627063	0.225263	0.451543	0.352731	0.542765	0.13173	0.21357	0.374266	0.492132	0.431593	0.408421	0.431039	0.386845	0.357309	0.183938	0.0189396	0.134796	0.0255236	0.101917	-0.0834378
BRD7	-1.28101	-1.33192	-1.23482	-1.28012	-1.38072	-1.20109	-1.37473	-1.52832	-1.20169	-1.06044	-0.891439	-1.3004	-1.08203	-1.04275	-1.06761	-1.1498	-1.26628	-1.05584	-0.74845	-1.35543	-0.854556	-1.06667	-0.899553	-0.864292	-0.768165	-0.908966	-0.52639	-0.70944	-0.720106	-0.589414
PHF10	-0.706007	-0.752711	-0.693559	-0.728088	-0.772899	-0.695806	-1.00508	-1.12709	-0.891147	-0.880381	-0.880232	-0.988025	-0.613265	-0.663528	-0.47275	-0.628436	-0.713762	-0.569064	-0.367272	-0.245662	-0.0161832	-0.272897	-0.12323	-0.125271	-0.82355	-0.882057	-0.47246	-0.746491	-0.70731	-0.64349
PHF19	-2.22321	-2.11588	-2.2	-1.93971	-2.0821	-2.16188	-1.55026	-1.20796	-0.884223	-1.02777	-0.215139	-1.20399	-1.33533	-1.23936	-1.11209	-1.11075	-0.976	-1.14746	-0.689787	-0.960448	-0.134714	-0.395864	-0.707192	-0.32744	-0.884764	-0.753333	-0.304902	-0.652847	-0.721657	-0.560657
PHF20	-1.40691	-1.50653	-1.48704	-1.3864	-1.46081	-1.57766	-1.14379	-0.984114	-0.741485	-0.816751	-0.553866	-0.863218	-1.8887	-1.84775	-1.61366	-1.56824	-1.54142	-1.89176	-1.07023	-1.03171	-0.758912	-1.20721	-1.32442	-1.16842	-0.891242	-0.898222	-0.525877	-0.841943	-0.732015	-0.666163
PHF23	-1.14493	-1.08421	-0.903964	-1.18628	-1.22716	-1.05232	-0.628896	-0.841001	-0.611718	-0.738065	-0.920627	-0.739187	-0.214197	-0.327949	-0.329137	-0.507871	-0.534573	-0.269628	-0.659451	-0.715093	-0.496293	-0.754184	-0.511174	-0.687404	-0.614711	-0.849269	-0.568405	-0.75067	-0.704551	-0.685264

## Sheet: Figure 2E
Gene	A549_Abexinostat	A549_Belinostat	A549_CUDC101	A549_Panobinostat	A549_Ralimetinib	A549_TSA	A549_Vorinostat	H292_Abexinostat	H292_Belinostat	H292_CUDC101	H292_Panobinostat	H292_Ralimetinib	H292_TSA	H292_Vorinostat	HCT116_Abexinostat	HCT116_Belinostat	HCT116_CUDC101	HCT116_Panobinostat	HCT116_Ralimetinib	HCT116_TSA	HCT116_Vorinostat	PC9_Abexinostat	PC9_Belinostat	PC9_CUDC101	PC9_Panobinostat	PC9_Ralimetinib	PC9_TSA	PC9_Vorinostat	PSC1_Abexinostat	PSC1_Belinostat	PSC1_CUDC101	PSC1_Panobinostat	PSC1_Ralimetinib	PSC1_TSA	PSC1_Vorinostat
CCN2	4.317593289360613	4.330932238694335	3.454341957481083	4.077866891954911	0.3511662649859235	4.438907320117133	4.163361606174019	2.82908	2.589500052635653	1.7574044090628336	2.723321362492237	0.6815297344038924	2.786384155148664	2.5759058746725176	3.3927516737430703	3.516757647064852	3.1578042208003985	3.7447696767711376	-0.155763	3.280693022069868	3.516472022852285	2.741336191026153	3.1249824106703827	1.6604942565634908	2.950101842593851	-0.248708	2.919978977640714	2.870551292007373	3.749799704757257	3.5801558273866507	2.7562760176683567	3.4538564463103465	0.1255798062771625	3.183262437999499	3.0421107855849745
CCND3	2.1843902620809263	2.2081839338824056	1.9605278109086244	2.090503757658662	-0.97779	2.262725252643809	2.153654209638713	2.7166959216527675	2.520072643503619	1.7590598670017523	1.9590206018892755	-0.138697	2.3390250502736345	2.4648998668854665	3.1956092923952952	3.3440135509981204	2.9752225331667828	2.7362568170852857	-0.13283	2.988657471432386	3.1798778263294976	2.319241531214192	2.472930111665354	1.5666253089341835	1.998115168737272	-0.823369	2.432654344289137	2.294800014922518	2.6093197019818475	2.7302625044665163	1.99836	2.2399522777519376	-0.220717	2.3888967506094683	1.9559226697293648
CRYM	1.8587144844104344	1.831412902607633	1.695747481734361	1.916401975100736	0.2347762581530702	1.9977736504005896	1.7219716740615598	3.884252191099147	3.57604	3.612661477559883	3.886569634421468	-0.0933527	3.9205288575368313	2.937095067781706	2.0576967093818563	2.136061662170786	1.7608978672646654	2.123050959551437	0.1961773483059169	2.1851450312258525	1.967216289525932	4.746956498864563	4.952358866182801	4.062976140109841	4.8465588196482186	-0.00329563	4.840185999491892	4.2839420177979575	4.603143010756543	4.495831770452396	3.5519801289780286	3.968060096475224		4.043183339158896	3.937328531774429
DACT3	4.931335787054617	5.106503408095317	4.748506102882122	5.239654504480527	-0.464661	5.045973445027309	4.815514849437671	3.0917822138391844	3.36887	3.2953317231310346	3.196142141405375		2.922973634419355	3.1753437675596743	3.9243903715442823	4.330196341225456	3.941422111944216	4.603444387919255		4.4290616469903465	3.701457154805285	2.6599997836794977	3.120005335232413	2.17905	2.8421391362532917	-2.31965	2.383933217530787	2.7962979632366096	3.257257296310987	3.4522656128513125	3.0681099284204385	3.6358282186659374	-0.481401	3.31779	3.1299077913296425
DHRS2	4.169016913684272	4.005454412477324	4.236214675492487	3.698691715691052	0.1469967373336244	4.088188865375783	4.197723322856754	2.6527184045731693	2.4461275632971025	4.513737763733241	3.770115713268952	0.2743990355782206	2.9206713936865407	1.856950674850119	4.26577	4.112014496557797	4.476155325596214	3.960621653702857	0.0982091	3.8234433248651136	4.076446182594755	3.8718498859199015	3.5115876382552917	4.329274259648274	3.5273119688076844	0.1209925142916678	3.78282	3.1022811101492094	3.5872259449541226	3.3603759724604694	3.3390226126243268	3.34572	-0.531935	3.4344534819896517	3.004189146433014
LTBR	-2.16837	-2.38777	-1.6226	-2.50189	0.9188910148764904	-2.32088	-2.02469	-1.99958	-2.15878	-2.13754	-2.65864	0.6543702931613278	-1.3786	-1.9389	-1.9103	-2.20319	-1.55554	-2.43188	0.5602765017775122	-2.10658	-2.00632	-2.43934	-4.29541	-3.29057	-3.20836	-0.336804	-2.78257	-2.73229	-1.5444	-1.75295	-1.27448	-1.74377	0.26388	-1.41642	-1.52374
MICA	1.4721765734647374	1.7222030693015318	1.5042728356045605	1.6700856421889485	0.3696606677755664	1.6193266078209771	1.5965560982319769	1.9049128196366576	1.963194515941748	1.7661326449322847	2.0446061648242155	-0.297296	1.800542820007484	1.9117889518976463	1.4042940008610372	1.5715484138288591	1.504134676839075	1.5691124655955808	-0.273807	1.5102817351452724	1.5030551195087505	1.6257617120614916	2.086061399211275	1.032992688449181	1.8361427106676165	-1.08728	1.644190184144257	1.8039186137082688	1.6201281698634284	1.642222544312331	1.015969641036903	1.3985026015509576	-0.300574	1.16052	1.2190045827812237
MLF1	1.9449088901652047	2.176644251548389	1.984665565532462	2.213524282029842	-0.214565	2.096113863855574	1.930276714664104	2.6683669072104474	2.8438776022971908	2.5505199180438343	2.7798510814667727	-0.351703	2.917463347025646	2.511698585568205	1.1723493825457958	1.7226270356977689	1.5265727021620137	1.9681472058495089	0.2863788836884601	1.9374625757992885	1.4879637336875755	1.909760165797575	2.1974388453116758	1.7739402567411933	2.027216408812177	-0.808455	1.8551115433606231	1.7977236950372018	1.7312430554163214	1.8577613721272812	1.3479146358431084	1.6713344804403034	-0.457209	1.5612621715575346	1.3212630456031051
NEU1	2.5828598413789483	2.4859556334772805	2.650903336602453	2.510573623919406	0.000433664	2.490885107977649	2.579589655729124	1.7800181065143077	1.7044448898282891	2.171779347437506	1.89976	0.8037367727800374	1.6904945108921523	1.3602347512486246	2.8751253276081514	2.9250000338473314	1.971195620134715	2.778888963853813	-0.297131	2.7788426947239677	2.784328804113264	1.6740373936871835	1.8280609965217351	1.583169478599426	1.7433694380465754	0.2208925391254456	1.8116393168641445	1.5541994204340843	2.1908011428048746	1.937017652211324	1.3833702284478853	1.9723966216000743	-0.169857	1.812840445479671	1.2370584934783224
NR4A1	2.386476923309887	2.6181621190062554	1.2920657813996466	3.291317542681639	-0.165783	2.789858900738984	2.063692548643088	3.6015493494009125	3.7018834063589487	2.30412	4.040545819340027	-0.344484	3.909065018394735	2.978716863092564	2.334195118534461	2.545942256246415	3.238927057965554	2.7027582997586723	-0.282238	2.6882176935820468	2.4539864679517147	3.390430478551349	3.864491558007232	2.673960838779536	3.935900059054752	0.0315606	3.209203851143512	3.0666528050003143	2.398167902881255	2.6875802892668195	2.74755	2.906208207307582	-0.09003	2.976321620466003	2.085567442584832
OASL	3.2629524360061266	3.254755979944256	3.097093269698189	3.340650785901729	0.0712699	3.4314224241749343	3.2074987109776187	1.548519020033314	1.4707796214012654	1.169197681959639	1.329787320932596	0.0128497	1.8943987062538368	1.4908381197232534	1.3419918599866023	1.618698936172125	1.2680999253630034	1.4959492846676907	-0.00846235	1.7700784570917785	1.5829000383210423	1.6542214515324265	1.8785966468149444	1.1230501810931408	1.7840375315943144	-0.501712	1.557268723285638	1.7472925530711307	1.8036158791567705	1.863128794567076	1.1037677647391455	1.668325711762534	0.036001	1.5726692945781473	1.471191105056732
PLAU	-1.95559	-2.22168	-1.83977	-1.90968	0.4651721676950617	-1.90893	-2.01604	-3.10082	-3.55851	-2.62313	-2.84792	1.2279033611288332	-1.65337	-2.66819	-2.51957	-2.82812	-2.19885	-2.63673	0.3880744013635835	-2.43469	-2.46028	-1.64362	-1.81464	-1.77205	-1.52487	0.8293226583847604	-1.67228	-1.32563	-2.75695	-3.19066	-2.36676	-2.93784	0.1649503892236857	-2.68234	-2.56928
SERPINI1	1.4582715069654135	1.440446914426235	1.2660212877262886	1.1943934327306074	-1.05443	1.229651461501515	1.3108983354698485	3.245435961387112	3.066113609736059	3.049324849086801	3.3580007514178365	-0.349036	3.1073074109933807	2.872804023760209	2.980153642698172	3.0985634564804347	3.029730104113799	3.008960055103184	-0.227411	3.0324623938737405	2.823602159994674	2.897156945075929	2.94197	2.351364987431832	2.762707607167134	-0.176628	2.690264150346607	2.5191938551644126	1.8490023828252136	1.7808781081979097	1.602158974808234	1.711448204444941	-0.169928	1.7095567828324505	1.5136553072659755
SYT11	3.5174220943185284	3.281482262654573	3.417156359120039	3.950271124895002	0.8503181190518201	3.809757600552112	3.43473	2.9190250929445574	2.917026611492393	3.492430565038255	3.3910116230504705	0.1439546333835386	3.157632242058209	2.5557946932453484	4.212535884889716	4.244129291974556	4.976512787336291	4.705043405309363	0.1475680695955657	4.649349849436142	4.067427337802361	4.136776176706221	4.389411954566989	4.544573254841983	4.562292265821552	0.5021093149849845	4.505579918103986	3.511376205957831	3.355890819234096	3.205090256871294	3.507433715055456	3.98516	0.3403331468906176	3.883263342678615	1.8616529094004388
TPRG1L	1.3747832328861898	1.3882334455238423	1.2544938790387243	1.4536908275062144	0.4531513448238548	1.3458475859368733	1.2233556498846918	1.2383356785551438	1.261805976210849	1.238283972421021	1.08253	0.2036847348098662	1.07072	1.012917215308588	1.499902172794939	1.473840433197765	1.6792379741015764	1.5879869245015932	0.1055364042573562	1.5299362019649336	1.4042444097687363	1.4589280063842391	1.653566331302717	1.0739607382820833	1.3861398504154034	0.435876	1.5005695689781469	1.3204250569412763	1.4897953121989618	1.5025037499770373	1.2494952092239322	1.4690010338477255	0.2141413442456192	1.4724501328064536	1.0368764149605212

## Sheet: Figure 2F
Gene	A549	H292	HCT116	PC9	PSC1
FOS	1.818863511984206		2.501089469069787		3.619045283067321
HDAC5	1.136293706899712		0.4030462923620342	-0.788728	0.653991
HDAC7	-1.99478	-1.14547	-1.26406	-0.878571	-0.644707
HDAC9	0.2668485034086411	0.0754107	0.28212479388378886	-1.48827	-0.942463
JUN	1.4880795254265151	1.4288411266084413	1.1957912259378713	-0.092188	-0.374359
JUNB	0.6211093998378405	-0.837323	0.3012763876306917	-1.05702	0.4022426324657685

[truncated: 17 more sheets: Figure 2G, Figure 2H, Figure 3B, Figure 3C, Figure 3E, Figure 3F, Figure 3G, Figure 4A, Figure 4B, Figure 4C, Figure 4E, Figure 4F, Figure 4G, Figure 4H, Figure 5A, Figure 5C, Figure 5D]
