# Supplementary material for: Defining the heterogeneous molecular landscape of lung cancer cell responses to epigenetic inhibition
Source: Commun Biol. 2026 Jan 28;9:176. doi: 10.1038/s42003-025-09455-0 (PMC12876866; doi:10.1038/s42003-025-09455-0)
Supplement: Supplementary file 6 — Supplementary Data 4 [file 42003_2025_9455_MOESM6_ESM.xlsx]

## Sheet: sup fig1a
Drug	911 lines mean	Line	PRISM log2FC
ARV-825 (BRD:BRD-A00047421-001-01-7)	-2.33413	H292	-1.65772
RS-0481 (BRD:BRD-A00055058-001-01-0)	-0.015975	H292	-0.376201
8-BROMO-CGMP (BRD:BRD-A00077618-236-07-6)	-0.00424747	H292	0.353068
DOCUSATE (BRD:BRD-A00092689-236-04-9)	-0.121187	H292	-0.448237
NIFURTIMOX (BRD:BRD-A00100033-001-08-9)	-0.207001	H292	-0.23043
BALAGLITAZONE (BRD:BRD-A00147595-001-01-5)	0.0583769	H292	0.0405309
FLUTRIMAZOLE (BRD:BRD-A00218260-001-03-4)	0.241982	H292	0.26788
KBG (BRD:BRD-A00376169-001-01-6)	-0.169975	H292	0.297701
OTENZEPAD (BRD:BRD-A00520476-001-07-4)	0.254772	H292	0.41903
BIPERIDEN (BRD:BRD-A00546892-001-02-6)	0.157077	H292	0.101437
W-54011 (BRD:BRD-A00559310-003-01-1)	-0.205541	H292	-0.38899
ZALTOPROFEN (BRD:BRD-A00578795-001-04-3)	-0.360775	H292	0.21045
NORETYNODREL (BRD:BRD-A00758722-001-04-9)	-0.913892	H292	-0.623299
DYPHYLLINE (BRD:BRD-A00827783-001-24-6)	0.227331	H292	0.17723
OLEUROPEIN (BRD:BRD-A00842753-001-01-9)	0.0788273	H292	0.564242
ALPRENOLOL (BRD:BRD-A00993607-003-24-6)	0.170348	H292	-0.30375
AZELNIDIPINE (BRD:BRD-A01098288-001-02-9)	0.0551094	H292	-0.0130924
AMG-487-(+/-) (BRD:BRD-A01307728-001-01-4)	0.211355	H292	0.316244
HYDROXYPROPYL-BETA-CYCLODEXTRIN (BRD:BRD-A01412266-001-01-0)	-0.00314643	H292	-0.0189483
WB-4101 (BRD:BRD-A01493904-003-12-1)	-0.243866	H292	-0.186043
CLEVIPREX (BRD:BRD-A01563671-001-02-7)	0.27562	H292	-0.118324
CHLORMADINONE-ACETATE (BRD:BRD-A01593789-001-03-1)	-0.0940658	H292	-0.0888971
BUPIVACAINE (BRD:BRD-A01636364-003-15-1)	0.159259	H292	-0.0327353
PREDNISOLONE-ACETATE (BRD:BRD-A01643550-001-04-9)	-0.456016	H292	-0.726969
NAFTOPIDIL (BRD:BRD-A01787639-003-16-9)	0.024761	H292	-0.12981
FK-33-824 (BRD:BRD-A01907367-001-01-7)	-0.155047	H292	0.766343
NITRENDIPINE (BRD:BRD-A02006392-001-16-4)	-0.0952102	H292	-0.420902
BETAMETHASONE (BRD:BRD-A02180903-001-04-5)	0.270915	H292	-0.121565
ISOLEUCINE (BRD:BRD-A02232681-001-01-8)	-0.035439	H292	-0.14432
CEVIPABULIN (BRD:BRD-A02473266-001-01-1)	-2.72147	H292	-2.39771
TALOPRAM (BRD:BRD-A02532772-003-01-7)	0.0224366	H292	0.324831
MEPTAZINOL (BRD:BRD-A02710418-003-11-8)	-0.274134	H292	-0.0930581
CILNIDIPINE (BRD:BRD-A02743701-001-03-6)	-0.0419914	H292	-0.061379
BETAXOLOL (BRD:BRD-A02759312-003-24-5)	0.253653	H292	0.571606
ISOTIQUIMIDE (BRD:BRD-A02933148-001-01-8)	0.276121	H292	0.253981
IBOTENIC-ACID (BRD:BRD-A02971356-001-09-9)	-0.00343656	H292	0.176716
LOFEXIDINE (BRD:BRD-A02990301-003-06-6)	-0.486006	H292	-0.104245
ALIZAPRIDE (BRD:BRD-A03061970-003-07-3)	-0.0277536	H292	0.28965
PREGNANOLONE (BRD:BRD-A03204438-001-01-2)	0.102311	H292	0.481986
MEPIVACAINE (BRD:BRD-A03216249-003-24-3)	-0.417997	H292	-0.564315
ICI-89406 (BRD:BRD-A03359064-001-02-3)	0.237964	H292	0.257359
XL888 (BRD:BRD-A03506276-001-01-5)	-3.77524	H292	-1.78532
METOPROLOL (BRD:BRD-A03623303-045-09-5)	-0.88182	H292	-0.947752
BISMUTH-SUBCITRATE-POTASSIUM (BRD:BRD-A03880619-001-01-0)	0.131094	H292	0.312218
METHSCOPOLAMINE (BRD:BRD-A03932035-004-04-3)	-0.233198	H292	-0.113058
PIRICAPIRON (BRD:BRD-A04203391-001-08-3)	0.0188925	H292	0.274403
EPERISONE (BRD:BRD-A04252265-003-01-4)	-0.0314646	H292	0.547351
ISOPRENALINE (BRD:BRD-A04322457-003-17-9)	0.201432	H292	-0.00589796
SYNEPHRINE (BRD:BRD-A04327189-001-15-1)	-0.0948939	H292	0.0521962
SYNEPHRINE (BRD:BRD-A04327189-003-03-3)	0.0585902	H292	-0.236734
MARAVIROC (BRD:BRD-A04352665-001-05-3)	0.209027	H292	0.346727
GEPEFRINE (BRD:BRD-A04447196-001-01-8)	0.0302975	H292	0.406786
TRILOSTANE (BRD:BRD-A04497688-001-04-2)	0.125171	H292	0.387378
STEPRONIN (BRD:BRD-A04506385-001-01-2)	-0.295473	H292	-0.115477
CHLORPHENAMINE (BRD:BRD-A04553218-050-16-2)	0.0896052	H292	0.644879
LM11A-31 (BRD:BRD-A04649065-001-01-7)	0.115621	H292	-0.0406076
2-PMDQ (BRD:BRD-A04661934-001-02-9)	-0.0492686	H292	-0.341513
OXAMNIQUINE (BRD:BRD-A04843135-001-09-9)	-0.051442	H292	-0.0975517
CLORANOLOL (BRD:BRD-A04971881-003-01-3)	0.0949491	H292	0.0456865
BUPROPION (BRD:BRD-A05186015-003-19-8)	0.207537	H292	0.321893
LISOFYLLINE (BRD:BRD-A05334458-001-02-8)	0.351147	H292	0.537479
BAY-K-8644-(+/-) (BRD:BRD-A05457250-001-08-4)	-0.331885	H292	0.0556292
ERDOSTEINE (BRD:BRD-A05515753-001-03-2)	0.0911114	H292	0.20921
TELMESTEINE (BRD:BRD-A05523972-001-01-5)	0.250575	H292	0.346093
D,L-MEVALONIC-ACID-LACTONE (BRD:BRD-A05674712-001-06-0)	0.0480674	H292	0.28318
CPCCOET (BRD:BRD-A05729358-001-02-0)	-0.027703	H292	-0.115787
LAPPACONITE (BRD:BRD-A05906449-004-01-1)	0.162962	H292	0.194211
TERFENADINE (BRD:BRD-A06352418-001-25-9)	-0.497815	H292	0.361729
SB-218078 (BRD:BRD-A06352508-001-03-7)	-0.351395	H292	-0.269308
HYDROQUINIDINE (BRD:BRD-A06390036-001-04-6)	0.149408	H292	0.30513
DICLAZURIL (BRD:BRD-A06426627-001-03-5)	-0.503855	H292	-0.871959
MONENSIN (BRD:BRD-A06627858-236-03-0)	-2.5964	H292	-4.70559
ANISOTROPINE (BRD:BRD-A06771424-004-01-7)	0.0235428	H292	0.201734
MRS-1334 (BRD:BRD-A06784547-001-03-9)	-0.0168934	H292	0.133158
CPI-613 (BRD:BRD-A06916187-001-02-9)	0.153261	H292	0.217356
FUSIDIC-ACID (BRD:BRD-A06935312-001-04-3)	0.185695	H292	0.38226
HYDROCORTISONE-HEMISUCCINATE (BRD:BRD-A07000685-001-04-4)	0.295912	H292	-0.239931
MELUADRINE (BRD:BRD-A07164067-001-01-2)	0.0553406	H292	0.293805
RO-20-1724 (BRD:BRD-A07207424-001-13-2)	-0.31845	H292	-0.435539
8-M-PDOT (BRD:BRD-A07232941-001-02-7)	0.0854375	H292	0.298713
ESMOLOL (BRD:BRD-A07395371-003-10-0)	0.275666	H292	0.442832
LABETALOL (BRD:BRD-A07440155-003-25-4)	0.228897	H292	0.447166
BOPINDOLOL (BRD:BRD-A07563059-035-01-3)	0.355934	H292	0.602178
MECLOCYCLINE-SULFOSALICYLATE (BRD:BRD-A07600638-060-05-2)	-0.180059	H292	0.0357647
ISOFLOXYTHEPIN (BRD:BRD-A07704283-001-01-3)	0.0815111	H292	0.526502
METAPROTERENOL (BRD:BRD-A07780951-001-08-9)	0.322055	H292	0.396945
METAPROTERENOL (BRD:BRD-A07780951-065-10-0)	0.11707	H292	0.366829
KAKONEIN (BRD:BRD-A07815743-001-01-1)	-0.0063924	H292	0.369457
BICUCULLINE-(+) (BRD:BRD-A07870296-001-07-4)	0.221417	H292	0.239792
VIGABATRIN (BRD:BRD-A07893380-213-01-7)	-0.0626683	H292	0.235602
METITEPINE (BRD:BRD-A07932845-050-15-8)	0.0163739	H292	-0.200076
BUPARVAQUONE (BRD:BRD-A07947329-001-01-4)	-0.110538	H292	0.180155
GALETERONE (BRD:BRD-A07986123-001-02-8)	-0.197063	H292	-0.0912649
CDBA (BRD:BRD-A08079565-001-01-8)	-0.171415	H292	-0.249148
RACECADOTRIL (BRD:BRD-A08187463-001-12-9)	-0.156011	H292	-0.0269005
FAMPROFAZONE (BRD:BRD-A08255417-001-14-7)	0.177945	H292	-0.0248531
ETONOGESTREL (BRD:BRD-A08302182-001-01-7)	-0.109323	H292	-0.254499
BROXATEROL (BRD:BRD-A08316590-001-01-3)	-0.0569277	H292	0.0168609
DOXYCYCLINE (BRD:BRD-A08545410-003-07-8)	0.193112	H292	0.80277
DOXYCYCLINE (BRD:BRD-A08545410-003-08-6)	-0.0857074	H292	-0.688951
DOXYCYCLINE (BRD:BRD-A08545410-311-01-8)	-0.127767	H292	-0.221263
DOXYCYCLINE (BRD:BRD-A08545410-311-03-4)	-0.857405	H292	-0.00946393
POLYMYXIN-B-SULFATE (BRD:BRD-A08641215-065-05-5)	-0.00531576	H292	-0.0927154
IODIXANOL (BRD:BRD-A08660406-001-05-9)	-0.5023	H292	-1.04224
L-THEANINE (BRD:BRD-A08715367-001-01-7)	-0.32374	H292	0.0392562
SQ-109 (BRD:BRD-A08772153-001-02-4)	0.0684265	H292	-0.498386
CID-5458317 (BRD:BRD-A08840375-001-01-3)	-1.69067	H292	-1.55253
APR-246 (BRD:BRD-A09004963-001-01-3)	0.0748689	H292	0.0850894
ALFUZOSIN (BRD:BRD-A09056319-003-07-7)	0.136682	H292	0.302787
AMYLEINE (BRD:BRD-A09062839-003-10-0)	-0.088901	H292	-0.141425
STRYCHNINE (BRD:BRD-A09094913-065-01-0)	-0.387431	H292	-0.032192
NORETHINDRONE-ACETATE (BRD:BRD-A09349126-001-10-7)	-0.511457	H292	-0.341864
FPL-12495 (BRD:BRD-A09368919-001-01-7)	0.254124	H292	0.259199
IOXILAN (BRD:BRD-A09370961-001-01-0)	-0.444174	H292	-0.249
MEBEVERINE (BRD:BRD-A09467419-003-22-4)	-0.163197	H292	0.0720828
FLECAINIDE (BRD:BRD-A09472452-015-23-4)	-0.191888	H292	-0.40572
P7C3 (BRD:BRD-A09487507-001-03-9)	-0.129012	H292	0.438567
VERAPAMIL (BRD:BRD-A09533288-003-31-2)	-0.0103739	H292	-0.242332
8-BROMO-CAMP (BRD:BRD-A09554849-236-07-6)	0.0852266	H292	0.361027
CYCLOPHOSPHAMIDE (BRD:BRD-A09722536-002-18-0)	0.336093	H292	0.4467
BOCEPREVIR (BRD:BRD-A09735281-001-02-5)	-0.111434	H292	-0.0215313
SKF-81297 (BRD:BRD-A09828896-004-11-0)	-0.187516	H292	0.0133725
PROLYLLEUCYLGLYCINAMIDE (BRD:BRD-A09911125-001-01-4)	0.0954263	H292	0.74201
ETILEFRINE (BRD:BRD-A09925278-003-05-6)	-0.13282	H292	-0.00615412
TIPRANAVIR (BRD:BRD-A10039652-001-01-2)	-0.153828	H292	-0.52828
PROPRANOLOL (BRD:BRD-A10070317-003-28-3)	0.00435778	H292	-0.226387
ADENOSINE-PHOSPHATE (BRD:BRD-A10111329-001-04-6)	0.035458	H292	0.0387273
DEXAMETHASONE (BRD:BRD-A10188456-001-04-9)	0.0214034	H292	-0.306966
CYCLOPIAZONIC-ACID (BRD:BRD-A10420615-001-04-4)	0.226515	H292	-0.0534905
GSK429286A (BRD:BRD-A10523515-001-07-9)	-0.130384	H292	-0.517973
FOSFOMYCIN (BRD:BRD-A10652366-238-04-1)	0.123353	H292	0.101075
PRENYLAMINE (BRD:BRD-A10662413-043-11-2)	0.0924279	H292	0.347182
EFAROXAN (BRD:BRD-A10739734-003-10-6)	0.193078	H292	-0.347802
GLYCEROL-MONOLAURATE (BRD:BRD-A10773072-001-03-4)	0.0405439	H292	-0.475612
IMILOXAN (BRD:BRD-A10903566-003-07-7)	-0.0875488	H292	0.0761959
GRANISETRON (BRD:BRD-A10967948-003-06-3)	-0.274007	H292	-0.362486
CARVEDILOL (BRD:BRD-A10977446-001-12-1)	-0.164676	H292	-0.229439
CARBAZOCHROME (BRD:BRD-A11070335-236-02-1)	-0.00944321	H292	-0.189782
NADIDE (BRD:BRD-A11132253-001-08-2)	-0.0440131	H292	-0.026457
DEHYDROCHOLATE-ACID (BRD:BRD-A11551002-001-04-6)	-0.276206	H292	0.0611052
MEPARFYLON (BRD:BRD-A11662333-001-03-3)	0.124788	H292	0.314331
TERCIPRAZINE (BRD:BRD-A11725667-001-01-8)	0.0743034	H292	-0.154568
BAY-85-8050 (BRD:BRD-A11731518-001-01-7)	0.239581	H292	0.124311
ENILCONAZOLE (BRD:BRD-A11776908-065-01-5)	0.0288549	H292	-0.0490736
AM-92016 (BRD:BRD-A11813248-003-02-4)	-0.377421	H292	-0.0876763
PROSCILLARIDIN-A (BRD:BRD-A11815689-001-01-1)	-3.64769	H292	-5.41069
LORAZEPAM (BRD:BRD-A11990600-001-03-4)	-1.23091	H292	-1.28572
CEFEPIME (BRD:BRD-A12077521-003-01-5)	-0.354682	H292	0.142906
TC-A-2317 (BRD:BRD-A12147465-003-02-9)	-2.16746	H292	-1.88691
REBEMADLIN (BRD:BRD-A12230535-001-06-7)	-0.182314	H292	-1.74715
L-CITRULLINE (BRD:BRD-A12237696-001-04-2)	-0.158505	H292	-0.149142
USNIACIN-(+) (BRD:BRD-A12417644-001-07-6)	-0.116547	H292	-0.305146
L-HYDROXYPROLINE (BRD:BRD-A12454076-001-01-9)	0.240683	H292	0.262266
ML-213 (BRD:BRD-A12633378-001-07-0)	0.114122	H292	-0.390421
CISAPRIDE (BRD:BRD-A12896037-001-04-3)	-0.423721	H292	-1.20731
POMALIDOMIDE (BRD:BRD-A12994259-001-02-1)	-0.280637	H292	-0.0243894
TROGLITAZONE (BRD:BRD-A13084692-001-17-3)	-0.266395	H292	-0.364132
MABUTEROL (BRD:BRD-A13116749-003-01-6)	0.121324	H292	0.622721
FLUOROMETHOLONE (BRD:BRD-A13133631-001-04-0)	-0.238754	H292	-1.42774
DOXAZOSIN (BRD:BRD-A13188892-066-21-5)	0.16647	H292	0.310062
BINA (BRD:BRD-A13293292-001-02-6)	0.109691	H292	0.480196
PERILLYL-ALCOHOL (BRD:BRD-A13323580-001-04-8)	-0.252294	H292	-0.121588
ORNITHINE (BRD:BRD-A13561534-003-02-0)	-0.0442964	H292	0.465371
5'-CHLORO-5'-DEOXY-ENBA-(+/-) (BRD:BRD-A13598753-001-01-2)	0.0591818	H292	0.0910896
ONO-4059 (BRD:BRD-A13689093-001-01-8)	-0.231377	H292	-0.945678
SULINDAC (BRD:BRD-A13946108-001-17-1)	0.1288	H292	0.0363065
TC1 (BRD:BRD-A13964793-001-02-6)	-0.252286	H292	-0.585967
OXYPHENONIUM (BRD:BRD-A14208071-004-19-8)	0.0279347	H292	-0.380468
OCTOPAMINE (BRD:BRD-A14240607-003-26-1)	-0.357263	H292	-0.107744
GUANADREL (BRD:BRD-A14262390-065-01-8)	-0.299837	H292	-0.0453468
SN-6 (BRD:BRD-A14316475-001-02-3)	0.0700285	H292	0.279122
IDRA-21 (BRD:BRD-A14344385-001-03-2)	-2.00359	H292	-1.54526
MESORIDAZINE (BRD:BRD-A14395271-074-17-8)	-0.00546212	H292	0.152076
UB-165 (BRD:BRD-A14574269-051-02-2)	0.00990716	H292	0.0400399
PEFICITINIB (BRD:BRD-A14577621-001-01-5)	0.00584246	H292	-0.0580301
TETRAZOL-5-YL-GLYCINE-(RS) (BRD:BRD-A14757586-001-04-9)	0.0307248	H292	-1.29413
NORGESTREL (BRD:BRD-A14886633-001-01-6)	-0.185086	H292	0.344783
DOFEQUIDAR (BRD:BRD-A14941520-051-01-0)	0.178854	H292	0.402208
ALAPROCLATE (BRD:BRD-A14966924-003-07-7)	0.105255	H292	-0.0897757
DIADENOSINE-TETRAPHOSPHATE (BRD:BRD-A15035311-001-01-8)	0.30152	H292	-0.0654966
MILNACIPRAN (BRD:BRD-A15202882-003-02-7)	-0.0683247	H292	0.196926
FLUOCINOLONE-ACETONIDE (BRD:BRD-A15297126-001-04-3)	-0.158627	H292	-0.908572
L-CYSTINE (BRD:BRD-A15397381-001-02-5)	0.0133026	H292	0.270875
GW-1929 (BRD:BRD-A15415227-003-02-9)	-0.0212317	H292	0.41841
BMY-14802 (BRD:BRD-A15435692-003-02-3)	-0.06866	H292	0.113107
SDZ-21009 (BRD:BRD-A15530910-001-02-1)	-0.0215624	H292	0.0915432
CLOFEDANOL (BRD:BRD-A15687940-001-05-6)	-0.0934835	H292	-0.405573
POLYTHIAZIDE (BRD:BRD-A15739803-001-01-0)	0.0152049	H292	0.0801885
REBAMIPIDE (BRD:BRD-A15909516-001-06-6)	-0.14563	H292	-0.313951
BUCLADESINE (BRD:BRD-A15931911-001-03-8)	-0.0369477	H292	-0.0772368
SAR405838 (BRD:BRD-A16035238-001-01-7)	-0.443072	H292	-2.91206
MISONIDAZOLE (BRD:BRD-A16263897-001-06-6)	0.0184557	H292	0.301603
INDOBUFEN (BRD:BRD-A16296925-001-01-3)	0.0703129	H292	0.3177
THIOCTIC-ACID (BRD:BRD-A16347691-001-13-1)	0.11136	H292	0.552302
DORAMECTIN (BRD:BRD-A16350940-001-01-9)	0.0323589	H292	0.337523
QUINESTROL (BRD:BRD-A16439188-001-01-1)	-0.108732	H292	0.116352
TCS-5861528 (BRD:BRD-A16560607-001-02-5)	0.00967501	H292	-0.183568
BUTOCONAZOLE (BRD:BRD-A16665823-001-02-0)	0.00136622	H292	0.440589
BADGE (BRD:BRD-A16694057-001-06-8)	0.11175	H292	-0.176615
ISOXSUPRINE (BRD:BRD-A16700644-003-04-4)	-0.472013	H292	-0.922406
PROTIRELIN (BRD:BRD-A16997652-001-02-3)	0.165713	H292	0.265211
ISAVUCONAZOLE (BRD:BRD-A17009129-001-01-3)	0.181193	H292	0.752452
DEHYDROACETIC-ACID (BRD:BRD-A17300716-001-01-5)	-0.000758549	H292	0.0971145
ALCLOMETASONE-DIPROPIONATE (BRD:BRD-A17407635-001-04-0)	0.228835	H292	-0.599486
CARPROFEN (BRD:BRD-A17411484-001-11-9)	-0.0842408	H292	0.158546
BW-723C86 (BRD:BRD-A17428743-003-09-0)	0.188647	H292	0.479632
MDL-72832 (BRD:BRD-A17453586-003-02-3)	-0.0902807	H292	-0.201786
BAMBUTEROL (BRD:BRD-A17462676-003-11-6)	-0.232181	H292	-0.29163
IBUPROFEN (BRD:BRD-A17655518-001-24-4)	-0.181162	H292	-0.18032
TROLOX (BRD:BRD-A17846016-001-13-9)	-1.22839	H292	-0.567635
LENALIDOMIDE (BRD:BRD-A17883755-001-06-1)	0.0214337	H292	0.190892
PHENSUXIMIDE (BRD:BRD-A18043272-001-09-9)	-0.0248271	H292	0.203266
METHACHOLINE (BRD:BRD-A18056626-003-22-3)	0.157199	H292	0.17855
AGN-192403 (BRD:BRD-A18074780-003-02-0)	0.275028	H292	0.349178
BEVANTOLOL (BRD:BRD-A18233884-003-02-7)	0.096844	H292	0.140515
MALIC-ACID (BRD:BRD-A18396475-001-15-3)	-0.0806494	H292	-0.0156683
WISKOSTATIN (BRD:BRD-A18579359-001-05-9)	-0.146363	H292	0.140578
4BP-TQS (BRD:BRD-A18598741-001-02-9)	-0.095807	H292	-0.327938
TAZOBACTAM (BRD:BRD-A18611368-001-01-5)	0.26087	H292	0.219691
CYANOCOBALAMIN (BRD:BRD-A18627414-001-04-9)	-0.0622082	H292	0.382977
IDAZOXAN (BRD:BRD-A18696154-003-22-6)	0.0447874	H292	-0.204561
BAX-CHANNEL-BLOCKER (BRD:BRD-A18763547-300-05-5)	0.146523	H292	0.547988
7-HYDROXY-DPAT (BRD:BRD-A18795974-004-07-3)	-0.0725484	H292	0.35455
LERCANIDIPINE (BRD:BRD-A18992208-003-02-7)	0.0273403	H292	-0.249398
CLOROTEPINE (BRD:BRD-A19053834-050-09-5)	0.0162904	H292	-0.0880471
NALTRIBEN (BRD:BRD-A19102171-066-01-4)	0.0654854	H292	-0.00432796
TRIMIPRAMINE (BRD:BRD-A19195498-050-14-1)	-0.282215	H292	-0.305995
PROPYLENE-GLYCOL (BRD:BRD-A19232309-001-08-6)	0.0300688	H292	0.202236
METHYLPHENIDATE (BRD:BRD-A19585813-003-03-3)	-0.361237	H292	-0.825452
ANA-12 (BRD:BRD-A19609491-001-01-8)	0.0863686	H292	-0.300801
PERHEXILINE (BRD:BRD-A19633847-050-32-1)	-0.114869	H292	0.336083
MIANSERIN (BRD:BRD-A19661776-003-27-6)	0.300494	H292	-0.336008
ONDANSETRON (BRD:BRD-A19736161-001-06-7)	-0.108968	H292	0.0343284
MENADIONE-BISULFITE (BRD:BRD-A19777893-236-01-9)	0.0421358	H292	1.54733
ATOVAQUONE (BRD:BRD-A19795905-001-08-0)	0.0685558	H292	-0.0574954
CLOSANTEL (BRD:BRD-A19952358-001-11-3)	0.234885	H292	0.799597
TUAMINOHEPTANE (BRD:BRD-A19958636-065-04-4)	0.20957	H292	0.345903
MECAMYLAMINE (BRD:BRD-A20119038-003-07-8)	0.210564	H292	0.625509
ATENOLOL-(+/-) (BRD:BRD-A20239487-001-24-9)	0.00167201	H292	-0.312992
CHLORMEZANONE (BRD:BRD-A20348246-001-15-8)	0.0754059	H292	-0.20273
HALOTHANE (BRD:BRD-A20550616-001-02-9)	-0.212192	H292	0.101728
DIHYDROXYPHENYLGLYCINE (BRD:BRD-A20589515-001-03-9)	-0.151633	H292	-0.580014
CANRENONE (BRD:BRD-A20644369-001-08-6)	0.0763022	H292	0.154852
PRASTERONE-ACETATE (BRD:BRD-A20758144-001-04-5)	-0.074844	H292	-0.112651
PLOVAMER-ACETATE (BRD:BRD-A20781140-001-01-7)	-0.208845	H292	-0.228429
GDC-0994 (BRD:BRD-A20830788-001-01-9)	-0.401874	H292	-1.41545
CEFMENOXIME (BRD:BRD-A20839672-003-01-5)	-0.134519	H292	-0.109736
2,6-DIMETHYLPIPERIDINE (BRD:BRD-A21276153-001-01-1)	0.00292501	H292	0.089934
NIFENALOL (BRD:BRD-A21280314-001-06-8)	0.0154917	H292	-0.0314322
XIBENOLOL (BRD:BRD-A21446384-001-01-1)	-0.0413624	H292	-0.258856
METHOXYPHENAMINE (BRD:BRD-A21474126-001-01-6)	-0.170586	H292	0.372633
PIPECURONIUM (BRD:BRD-A21544762-303-01-5)	-0.0259507	H292	0.530768
MEDETOMIDINE (BRD:BRD-A21607826-003-05-1)	0.46253	H292	0.354989
PRAZIQUANTEL (BRD:BRD-A21858158-001-23-5)	0.202285	H292	0.160802
AMLODIPINE (BRD:BRD-A22032524-074-06-5)	0.0924699	H292	0.104373
SULMAZOLE (BRD:BRD-A22081593-001-11-1)	-0.529741	H292	-0.75908
PHENOTHRIN (BRD:BRD-A22106989-001-05-0)	0.185724	H292	0.049966
ESTROPIPATE (BRD:BRD-A22143024-231-03-8)	0.0702491	H292	-0.296628
TRIDIHEXETHYL (BRD:BRD-A22152765-003-10-0)	0.0778574	H292	0.0493256
TERAZOSIN (BRD:BRD-A22256192-003-22-7)	-0.066932	H292	0.0987525
DROFENINE (BRD:BRD-A22267103-003-13-1)	0.25386	H292	0.262822
BENFLUOREX (BRD:BRD-A22305049-003-13-6)	-0.0497158	H292	-0.0707503
PANTOPRAZOLE (BRD:BRD-A22380646-236-05-8)	-0.0277942	H292	0.420333
LICARBAZEPINE (BRD:BRD-A22642447-001-01-9)	0.124475	H292	-0.00823982
SB-205384 (BRD:BRD-A22707317-001-10-8)	-0.0288067	H292	0.349674
HOMOCHLORCYCLIZINE (BRD:BRD-A22769835-300-05-7)	0.22161	H292	0.115564
TENOXICAM (BRD:BRD-A22844106-001-26-0)	0.221859	H292	0.372485
DMPS (BRD:BRD-A22971209-001-01-0)	0.0860586	H292	0.0718545
ITRACONAZOLE (BRD:BRD-A23067620-300-01-3)	0.0736731	H292	0.364695
PHENIRAMINE (BRD:BRD-A23072235-050-18-5)	-0.29252	H292	-0.326162
PF-06463922 (BRD:BRD-A23124853-001-01-4)	-0.0210958	H292	0.226369
SCLAREOL (BRD:BRD-A23127772-001-02-3)	0.165478	H292	0.353268
SIBUTRAMINE (BRD:BRD-A23359898-003-10-0)	0.0927762	H292	0.0110933
FLOCTAFENINE (BRD:BRD-A23418262-001-01-5)	0.0252565	H292	0.0631818
RIFAMPIN (BRD:BRD-A23603052-001-03-2)	0.153593	H292	0.0105804
SACLOFEN (BRD:BRD-A24122750-001-03-7)	-0.152407	H292	-0.109792
IFENPRODIL (BRD:BRD-A24191444-046-02-1)	0.00836468	H292	0.478029
IFENPRODIL (BRD:BRD-A24191444-046-03-9)	0.0840602	H292	0.470476
BICIFADINE (BRD:BRD-A24208517-003-01-8)	0.221829	H292	0.320183
OFLOXACIN (BRD:BRD-A24228527-213-01-9)	0.360225	H292	0.301185
ANABASINE (BRD:BRD-A24284985-001-09-9)	-0.130206	H292	0.0619358
TROLEANDOMYCIN (BRD:BRD-A24297246-001-03-9)	-0.0290269	H292	-0.0481361
NADIFLOXACIN (BRD:BRD-A24397426-001-10-4)	0.0432165	H292	-0.394329
WARFARIN (BRD:BRD-A24514565-001-09-7)	-0.146499	H292	0.120365
NORNICOTINE (BRD:BRD-A24543851-001-05-7)	-0.107428	H292	0.0096589
EFATUTAZONE (BRD:BRD-A24560335-300-01-2)	-0.0924384	H292	0.498268
ISOETHARINE (BRD:BRD-A24587114-066-22-5)	-0.310138	H292	-0.0917507
N-ACETYL-TYROSINE (BRD:BRD-A24857382-001-03-4)	-0.0568184	H292	-0.244834
ERASTIN (BRD:BRD-A25004090-001-08-4)	-0.0215234	H292	0.45081
CASIN (BRD:BRD-A25043798-001-02-9)	-0.271389	H292	-0.153971
HYDROCORTISONE-VALERATE (BRD:BRD-A25143711-001-02-2)	0.308877	H292	-0.236773
EDAGLITAZONE (BRD:BRD-A25182582-001-01-8)	0.0117371	H292	0.127097
AMINOGLUTETHIMIDE (BRD:BRD-A25234499-001-18-3)	-0.13256	H292	-0.0406282
CHLORTETRACYCLINE (BRD:BRD-A25492003-003-14-1)	0.0492051	H292	-1.44826
KI-16425 (BRD:BRD-A25569250-001-03-3)	-0.351729	H292	-0.576714
NARASIN (BRD:BRD-A25608658-001-01-1)	-1.76603	H292	-3.52879
FADROZOLE (BRD:BRD-A25619068-003-03-4)	-0.200779	H292	0.0198541
GGSTOP (BRD:BRD-A25625670-001-02-7)	-0.0564936	H292	-0.219102
EMETINE (BRD:BRD-A25687296-300-04-3)	-3.38964	H292	-1.98511
L-CYSTEINESULFINIC-ACID (BRD:BRD-A25800195-001-02-2)	0.115472	H292	0.253872
TENOFOVIR-ALAFENAMIDE (BRD:BRD-A25988899-001-01-6)	-0.422763	H292	-1.00795
ZALDARIDE (BRD:BRD-A26032986-050-02-1)	-0.214512	H292	0.0219004
3-DEAZAURIDINE (BRD:BRD-A26105646-001-06-1)	-0.0611474	H292	-0.152469
PROPAFENONE (BRD:BRD-A26334849-001-06-2)	-0.205284	H292	-0.315328
CHLORTHALIDONE (BRD:BRD-A26384407-001-25-1)	0.0847019	H292	-0.160534
ERGONOVINE (BRD:BRD-A26387268-050-04-4)	-0.141101	H292	-0.231908
CKD-712 (BRD:BRD-A26458246-004-02-1)	0.146581	H292	0.342564
FORMESTANE (BRD:BRD-A26503646-001-16-6)	-0.161092	H292	-0.0158822
SAQUINAVIR (BRD:BRD-A26690767-066-01-9)	-0.0732255	H292	-0.662609
NICARDIPINE (BRD:BRD-A26711594-003-10-6)	0.088766	H292	-0.153149
PX-478 (BRD:BRD-A26835809-300-01-3)	0.0578734	H292	0.283717
ISAMOLTANE (BRD:BRD-A26845397-051-01-9)	0.0356731	H292	0.2826
DIARYLPROPIONITRILE (BRD:BRD-A27143604-001-02-0)	0.295027	H292	0.262965
BUTOFILOLOL (BRD:BRD-A27274504-001-01-6)	0.0625528	H292	-0.197137
ATROPINE (BRD:BRD-A27290375-330-01-1)	0.314091	H292	0.261724
CYCLANDELATE (BRD:BRD-A27370296-001-03-0)	-0.00896646	H292	-0.0407636
A-154475 (BRD:BRD-A27376179-001-01-3)	-3.1353	H292	-4.64535
TOLPERISONE (BRD:BRD-A27732521-003-08-3)	-0.50547	H292	-0.184329
ALEXIDINE (BRD:BRD-A27883417-300-01-6)	-1.05995	H292	-1.56287
PREDNISOLONE (BRD:BRD-A27887842-001-04-0)	-0.206647	H292	-1.35957
AC-55541 (BRD:BRD-A27911617-001-01-7)	0.367138	H292	0.669507
2-HYDROXYSACLOFEN (BRD:BRD-A27924917-001-03-3)	-0.0658665	H292	-0.152369
AROTINOLOL (BRD:BRD-A28044053-001-01-7)	-0.0649196	H292	0.187008
SALINOMYCIN (BRD:BRD-A28301258-001-03-0)	-1.88197	H292	-3.25808
SALINOMYCIN (BRD:BRD-A28301258-001-04-8)	-0.621687	H292	-0.745257
AMINOMETHYLTRANSFERASE (BRD:BRD-A28318179-003-08-5)	0.0702187	H292	-0.23676
MTPG (BRD:BRD-A28329383-001-02-1)	-0.299689	H292	-0.256635
ML141 (BRD:BRD-A28422330-001-11-9)	0.0570697	H292	0.216368
PKI-179 (BRD:BRD-A28467416-002-01-0)	-3.20657	H292	-1.44828
SELEGILINE (BRD:BRD-A28545468-003-16-6)	0.0607504	H292	0.511761
TETRAHYDROZOLINE (BRD:BRD-A28856712-003-26-0)	0.285723	H292	0.394924
PROXYPHYLLINE (BRD:BRD-A28887267-001-19-3)	0.181727	H292	0.312039
TRICHLORMETHIAZIDE (BRD:BRD-A28940325-001-24-0)	0.135645	H292	0.389566
CENTPROPAZINE (BRD:BRD-A28958257-001-01-2)	-0.0224465	H292	0.000655718
PUROMYCIN (BRD:BRD-A28970875-300-04-9)	-2.85096	H292	-4.62739
ML-3403 (BRD:BRD-A29014990-001-02-3)	0.0470062	H292	0.20224
ETHISTERONE (BRD:BRD-A29111201-001-04-8)	0.288226	H292	0.498842
RP-001 (BRD:BRD-A29148886-003-02-9)	-0.205462	H292	0.175292
ACEBUTOLOL (BRD:BRD-A29260609-003-26-0)	0.0446639	H292	0.182243
CLORPRENALINE (BRD:BRD-A29281099-003-03-2)	-0.105604	H292	-0.262269
PCA-4248 (BRD:BRD-A29289453-001-04-7)	0.0991652	H292	-0.0226031
DROPROPIZINE (BRD:BRD-A29349577-001-23-0)	0.196853	H292	0.297991
CARBINOXAMINE (BRD:BRD-A29426959-050-13-2)	0.231789	H292	0.070469
BICALUTAMIDE (BRD:BRD-A29485665-001-12-8)	-0.198196	H292	0.2697
ACIFRAN (BRD:BRD-A29520968-001-02-7)	0.191222	H292	0.0260774
ANISODAMINE (BRD:BRD-A29623586-001-01-3)	-0.0782142	H292	0.212879
NOMIFENSINE (BRD:BRD-A29644307-050-17-0)	-0.0043551	H292	0.368834
CARBENOXOLONE (BRD:BRD-A29700858-304-01-8)	-0.236827	H292	-0.251712
CARBENOXOLONE (BRD:BRD-A29700858-304-02-6)	0.282283	H292	0.215748
17-HYDROXYPROGESTERONE-CAPROATE (BRD:BRD-A29731977-001-04-5)	-0.0839309	H292	0.461625
DISOPYRAMIDE (BRD:BRD-A29734509-011-13-6)	0.0198516	H292	0.00202661
ABT-202 (BRD:BRD-A29844814-300-01-5)	0.532862	H292	0.85064
LORGLUMIDE (BRD:BRD-A29854054-236-12-6)	0.222759	H292	0.044136
PROXODOLOL (BRD:BRD-A29944538-003-08-3)	-0.347241	H292	-0.0855622
A12B4C3 (BRD:BRD-A30000356-001-02-9)	0.103901	H292	-0.616922
AMIKACIN (BRD:BRD-A30051119-002-01-8)	-0.0650236	H292	0.112939
ETHOTOIN (BRD:BRD-A30205217-001-11-2)	0.200935	H292	0.53179
SENNOSIDE-A (BRD:BRD-A30370660-001-04-1)	0.0890953	H292	-0.474381
EDELFOSINE (BRD:BRD-A30403214-001-03-3)	0.217074	H292	-0.0489312
TILETAMINE (BRD:BRD-A30582499-003-05-1)	-0.271461	H292	-0.341507
MR-16728 (BRD:BRD-A30590053-003-02-9)	0.127249	H292	0.0304132
DDE-28 (BRD:BRD-A30655177-001-14-0)	-0.111056	H292	0.0867923
DIPERODON (BRD:BRD-A30693873-003-12-8)	-0.0272958	H292	0.594527
GANGLIOSIDE-GM1 (BRD:BRD-A30703952-201-01-2)	0.0353982	H292	0.151967
EFINACONAZOLE (BRD:BRD-A30774155-001-01-2)	0.137906	H292	1.20435
FELODIPINE (BRD:BRD-A30815329-001-10-5)	0.538992	H292	0.318873
FLORFENICOL (BRD:BRD-A30886737-001-02-9)	-0.156861	H292	-0.435956
GDC-0834 (BRD:BRD-A30984645-001-01-5)	0.44192	H292	0.344817
MOZAVAPTAN (BRD:BRD-A31095847-001-02-3)	0.238476	H292	0.470083
FLUOXETINE (BRD:BRD-A31159102-003-30-4)	0.046538	H292	0.0966946
MITOTANE (BRD:BRD-A31204924-001-14-2)	0.00708028	H292	-0.294696
CAPREOMYCIN (BRD:BRD-A31362467-065-01-3)	-0.281667	H292	-0.743747
MONOSTEARIN (BRD:BRD-A31454688-001-01-6)	0.0861592	H292	0.420076
METHOCARBAMOL (BRD:BRD-A31521121-001-26-4)	0.108354	H292
ISOFLURANE (BRD:BRD-A31564021-001-01-8)	-0.0196638	H292	0.270111
CGP-20712A (BRD:BRD-A31575449-066-07-8)	0.150422	H292	0.46648
PROCYCLIDINE (BRD:BRD-A31800922-003-25-1)	-0.0775128	H292	-0.187069
MILTEFOSINE (BRD:BRD-A31811760-001-06-7)	-0.146769	H292	0.09035
ADENOSINE-TRIPHOSPHATE (BRD:BRD-A31990649-304-02-3)	-0.169103	H292	0.0459079
METHIOPRIL (BRD:BRD-A32172948-001-07-6)	-0.0995536	H292	0.131568
VGX-1027 (BRD:BRD-A32269193-001-01-5)	-0.0763427	H292	0.15118
TRANDOLAPRIL (BRD:BRD-A32505112-001-04-4)	-0.0486564	H292	0.0144685
LETOSTEINE (BRD:BRD-A32597168-001-03-6)	-0.00721449	H292	0.118905
ACECLIDINE (BRD:BRD-A32673558-003-03-9)	0.0246829	H292	0.252382
4-GALACTOSYLLACTOSE (BRD:BRD-A32796301-001-01-6)	0.25001	H292	0.122039
HEPTAMINOL (BRD:BRD-A32988684-003-08-7)	-0.115004	H292	-0.238913
TIOCONAZOLE (BRD:BRD-A33084557-001-06-6)	-0.0428163	H292	0.0366034
SOTALOL (BRD:BRD-A33168282-003-18-0)	0.137508	H292	0.244228
ORITAVANCIN (BRD:BRD-A33352494-316-01-6)	0.0595614	H292	0.107901
OXFENDAZOLE (BRD:BRD-A33447119-001-10-8)	-0.180431	H292	-0.333783
TERODILINE (BRD:BRD-A33479817-003-03-7)	-0.0979018	H292	-0.56346
N-BENZYLNALTRINDOLE (BRD:BRD-A33514596-003-01-2)	0.0643709	H292	0.237964
RU-SKI-43 (BRD:BRD-A33603104-003-02-9)	-0.24122	H292	-0.0512616
ZIDOVUDINE (BRD:BRD-A33692381-001-01-9)	0.200593	H292	0.413794
FENTICONAZOLE (BRD:BRD-A33697453-008-02-4)	-0.0265843	H292	0.024043
METIXENE (BRD:BRD-A33711280-003-03-1)	0.119673	H292	0.512555
HEXOPRENALINE (BRD:BRD-A33894669-065-01-9)	-0.0596687	H292	-0.976066
SUPROFEN (BRD:BRD-A34006693-001-15-4)	0.104766	H292	0.000179447
SULOCTIDIL (BRD:BRD-A34205397-001-04-5)	0.0208766	H292	0.327441
ROLIPRAM (BRD:BRD-A34255068-001-34-5)	0.0213349	H292	0.134694
SARPOGRELATE (BRD:BRD-A34358106-003-01-6)	-0.178636	H292	-0.0849575
TROPESIN (BRD:BRD-A34603619-001-01-9)	-0.243429	H292	-0.000379322
AMPA-(RS) (BRD:BRD-A34716233-004-03-5)	0.0691821	H292	0.368667
HOMOSALATE (BRD:BRD-A34751532-001-06-9)	-0.0224753	H292	-0.211195
TETRACYCLINE (BRD:BRD-A34788695-003-10-2)	0.115685	H292	-0.200871
SPHINGOSYLPHOSPHORYLCHOLINE (BRD:BRD-A35379661-001-04-6)	0.0761471	H292	-0.0602764
CIQ (BRD:BRD-A35425966-001-02-3)	-0.117631	H292	-0.423043
TENIPOSIDE (BRD:BRD-A35588707-001-05-5)	-2.76064	H292	-4.09206
CGP-37157 (BRD:BRD-A35623999-001-05-7)	0.0481473	H292	0.360228
PROPYLHEXEDRINE (BRD:BRD-A35667010-001-01-8)	-0.0168574	H292	-0.21217
TROVENTOL (BRD:BRD-A35868371-005-01-6)	-0.0621671	H292	0.085639
PREGNENOLONE-SUCCINATE (BRD:BRD-A35912562-001-02-8)	0.314842	H292	0.10851
MEGESTROL-ACETATE (BRD:BRD-A35989968-001-04-2)	0.25509	H292	0.770705
AMCINONIDE (BRD:BRD-A36010170-001-04-0)	0.223342	H292	-0.800961
CERALASERTIB (BRD:BRD-A36013532-001-01-3)	-1.50576	H292	-0.643108
BRUCEANTIN (BRD:BRD-A36057565-001-01-0)	-3.59946	H292	-3.91523
REMACEMIDE (BRD:BRD-A36074203-003-07-6)	0.0948943	H292	0.463044
SULFINPYRAZONE (BRD:BRD-A36217750-001-16-3)	0.258169	H292	0.446784
BUPHENINE (BRD:BRD-A36267905-003-18-4)	-1.61104	H292	-2.03034
NECROSTATIN-1 (BRD:BRD-A36318220-001-08-8)	0.071688	H292	0.0967206
OPROZOMIB (BRD:BRD-A36331462-001-02-1)	-3.95054	H292	-5.19344
COLISTIN-B-SULFATE (BRD:BRD-A36456202-001-01-3)	-0.209011	H292	0.0288546
AMFEPRAMONE (BRD:BRD-A37288617-003-02-2)	0.00854344	H292	0.085568
BRL-52537 (BRD:BRD-A37347161-003-02-6)	-0.242139	H292	0.15752
AMOROLFINE (BRD:BRD-A37390343-003-03-5)	-0.128702	H292	0.295134
TULOBUTEROL (BRD:BRD-A37441042-003-04-8)	-0.170747	H292	0.0988576
IOCETAMIC-ACID (BRD:BRD-A37492983-001-10-3)	0.0435648	H292	-0.208655
SB-203580 (BRD:BRD-A37704979-001-10-7)	-0.0282686	H292	0.53371
1E-1-(2-HYDROXY-5-METHYLPHENYL)-1-DODECANONE OXIME (BRD:BRD-A37752546-001-01-9)	0.10945	H292	0.132116
1E-1-(2-HYDROXY-5-METHYLPHENYL)-1-DODECANONE OXIME (BRD:BRD-A37752546-001-02-9)	-0.00769789	H292	-0.0151672
OCTODRINE (BRD:BRD-A37873789-003-02-9)	-0.0847184	H292	-0.612327
GLAFENINE (BRD:BRD-A38076815-003-10-3)	0.108168	H292	0.108259
METENKEPHALIN (BRD:BRD-A38218502-001-01-2)	0.0238652	H292	-0.256003
KETOCONAZOLE (BRD:BRD-A38350138-001-04-9)	-0.0527332	H292	0.427132
TIMONACIC (BRD:BRD-A38592941-001-02-7)	0.119772	H292	0.357873
DROMOSTANOLONE-PROPIONATE (BRD:BRD-A38706605-001-01-2)	-0.211483	H292	-0.396549
KU14R (BRD:BRD-A38747044-001-02-3)	0.272407	H292	0.507963
MOSAPRIDE (BRD:BRD-A39052811-048-11-0)	0.306902	H292	0.153339
METHOXAMINE (BRD:BRD-A39189014-003-22-7)	0.211773	H292	0.323563
CHLORPHENSIN-CARBAMATE (BRD:BRD-A39230911-001-10-2)	0.0408216	H292	0.0352155
DCPIB (BRD:BRD-A39255369-001-03-1)	-0.159547	H292	-0.0203849
RABEPRAZOLE (BRD:BRD-A39390670-236-10-7)	-0.00924565	H292	0.207244
HYDROXYPROGESTERONE (BRD:BRD-A39791822-001-05-1)	0.354075	H292	0.39579
DR-4485 (BRD:BRD-A39794701-003-01-6)	-0.0153964	H292	0.188622
TEROXIRONE (BRD:BRD-A39935389-001-05-9)	-0.229764	H292	0.186681
CGP-12177 (BRD:BRD-A40084411-003-07-7)	0.130536	H292	-0.00580348
BQU57 (BRD:BRD-A40257118-001-02-0)	-0.0214861	H292	-0.0836524
A-33903 (BRD:BRD-A40302156-001-01-9)	-0.011633	H292	-0.398084
NTNCB (BRD:BRD-A40413915-003-01-2)	0.272966	H292	0.580013
4-PHENYL-1,2,3,4-TETRAHYDROISOQUINOLINE (BRD:BRD-A40504327-003-02-9)	-0.080278	H292	0.409926
MORINIDAZOLE (BRD:BRD-A40546373-001-01-8)	-0.0240488	H292	0.097447
KETOROLAC (BRD:BRD-A40639672-234-18-0)	0.146134	H292	0.613795
AMINOHYDROXYBUTYRIC-ACID (BRD:BRD-A40777960-001-04-2)	0.248874	H292	0.55332
GEMIFLOXACIN (BRD:BRD-A40787240-066-04-6)	-0.106736	H292	-0.460553
IBUPROXAM (BRD:BRD-A40940854-001-01-1)	0.406467	H292	0.66768
CYCLOPENTHIAZIDE (BRD:BRD-A41250306-001-11-7)	-0.627135	H292	-0.798609
PRACTOLOL (BRD:BRD-A41304429-001-14-8)	-0.0696803	H292	-0.159159
BORNYL-ACETATE (BRD:BRD-A41385909-001-01-3)	-0.0868298	H292	0.320908
BETA-HYDROXYBUTYRATE (BRD:BRD-A41387824-001-06-0)	-0.0275943	H292	0.0541909
TOSUFLOXACIN (BRD:BRD-A41450521-075-10-8)	-0.0196629	H292	0.0716006
PK-11195 (BRD:BRD-A41451487-001-11-2)	0.0632738	H292	0.223129
TGX 221 (BRD:BRD-A41692738-001-07-6)	-0.0641153	H292	-0.109377
BACAMPICILLIN (BRD:BRD-A41698174-003-12-0)	-0.044926	H292	0.470851
BILOBALIDE (BRD:BRD-A41714661-001-02-0)	0.104867	H292	-0.434288
ALGESTONE-ACETOPHENIDE (BRD:BRD-A41774846-001-01-4)	0.282653	H292	0.226793
BRUCINE (BRD:BRD-A41995253-001-04-5)	-0.0570371	H292	0.607202
CARTEOLOL (BRD:BRD-A42167015-003-10-2)	-0.100574	H292	0.119891
TENATOPRAZOLE (BRD:BRD-A42270467-001-04-4)	0.27393	H292	0.5425
ACTINOMYCIN-D (BRD:BRD-A42383464-001-06-3)	-5.54741	H292	-5.86799
BENPROPERINE (BRD:BRD-A42423104-001-01-4)	0.0683005	H292	0.0866613
L-152804 (BRD:BRD-A42553870-001-14-3)	0.250829	H292	0.184493
CETIRIZINE (BRD:BRD-A42571354-300-12-0)	0.161093	H292	0.076066
IOPANIC-ACID (BRD:BRD-A42628519-001-12-4)	-0.0620385	H292	0.0333075
TERIFLUNOMIDE (BRD:BRD-A42699921-001-02-8)	-0.209009	H292	0.0721057
TERIFLUNOMIDE (BRD:BRD-A42699921-001-03-6)	-0.233385	H292	-0.133011
MELENGESTROL-ACETATE (BRD:BRD-A42746051-001-02-9)	0.224322	H292	0.0680307
ORNIDAZOLE (BRD:BRD-A42759514-001-20-5)	-0.889725	H292	-1.21604
CYAMEMAZINE (BRD:BRD-A42881122-001-01-1)	-0.0287993	H292	0.0542974
CYM-5442 (BRD:BRD-A43005764-003-01-5)	0.178381	H292	0.264914
LINALOOL (BRD:BRD-A43082461-001-06-3)	-0.16906	H292	-0.504332
LOXOPROFEN (BRD:BRD-A43082555-001-01-1)	0.0300866	H292	-0.0778434
LOXOPROFEN (BRD:BRD-A43082555-001-02-9)	0.181969	H292	0.0751024
MERCAPTOSUCCINIC-ACID (BRD:BRD-A43435802-001-02-0)	-0.060713	H292	-0.0627242
3-ALPHA-HYDROXY-5-BETA-ANDROSTAN-17-ONE (BRD:BRD-A43598550-001-09-4)	0.286384	H292	0.449361
OXPRENOLOL (BRD:BRD-A43671941-003-11-9)	0.0929643	H292	0.205314
CLOBUTINOL (BRD:BRD-A43809092-003-02-1)	0.0937063	H292	0.0533248
PINACIDIL (BRD:BRD-A43882281-001-15-5)	-0.124407	H292	0.267535
SID-7969543 (BRD:BRD-A43885598-001-08-1)	0.165528	H292	0.255188
L-368899 (BRD:BRD-A43930669-003-02-8)	0.149329	H292	0.0866356
HOMATROPINE-METHYLBROMIDE (BRD:BRD-A43999749-004-04-1)	0.0749787	H292	0.0032224
DOXYLAMINE (BRD:BRD-A44008656-036-25-8)	0.271171	H292	0.192953
INDOPROFEN (BRD:BRD-A44090213-001-25-6)	-0.185426	H292	0.180095
AZASETRON (BRD:BRD-A44133049-003-07-8)	-0.00909368	H292	0.126376
FLUMECINOL (BRD:BRD-A44181516-001-01-8)	-0.0268455	H292	0.357266
AZD1446 (BRD:BRD-A44188509-001-01-2)	-0.0868305	H292	0.0361618
PENTOBARBITAL (BRD:BRD-A44448661-001-04-8)	-0.148357	H292	0.0628701
FLI-06 (BRD:BRD-A44500574-001-01-8)	-0.296963	H292	0.245122
GINSENOSIDE-RE3 (BRD:BRD-A44511856-001-01-4)	0.144177	H292	0.924199
ACETYL-11-KETO-BETA-BOSWELLIC-ACID (BRD:BRD-A44696962-001-01-4)	0.0578133	H292	0.134561
PROGLUMIDE (BRD:BRD-A44863528-001-13-2)	-0.225353	H292	-0.0988532
CEPHALOSPORIN-C-ZN (BRD:BRD-A44936478-001-01-1)	0.0656628	H292	0.184599
DAROLUTAMIDE (BRD:BRD-A44971162-001-02-7)	0.144327	H292	1.04897
METHYLPREDNISOLONE-SODIUM-SUCCINATE (BRD:BRD-A45044890-236-02-3)	0.369451	H292	-0.246821
EIF-2ALPHA INHIBITOR (BRD:BRD-A45107007-001-03-4)	-0.31898	H292	-0.949822
BIMATOPROST (BRD:BRD-A45153512-001-01-0)	0.166453	H292	0.163049
WYE-125132 (BRD:BRD-A45498368-001-07-1)	-2.85332	H292	-1.84864
UBP-296 (BRD:BRD-A45499626-001-04-9)	-7.98091	H292	-5.70853
METRIZAMIDE (BRD:BRD-A45543382-001-10-0)	0.0274733	H292	0.0531934
SAL003 (BRD:BRD-A45869167-001-10-0)	0.136992	H292	-0.0144837
MEPACRINE (BRD:BRD-A45889380-300-07-1)	0.346683	H292	-0.0628656
K-MAP (BRD:BRD-A45906415-001-01-9)	0.264568	H292	0.367533
CLIDINIUM (BRD:BRD-A46066006-004-22-6)	0.195292	H292	0.337458
BUTIBUFEN (BRD:BRD-A46136514-001-01-2)	0.117481	H292	0.075
DOXAPRAM (BRD:BRD-A46179541-311-02-0)	0.246268	H292	0.403508
HYDROCORTISONE-PHOSPHATE (BRD:BRD-A46186775-369-02-0)	0.210736	H292	-0.0272411
PROMETHAZINE (BRD:BRD-A46335897-003-27-8)	0.0666332	H292	-0.381135
TETRAMISOLE (BRD:BRD-A46393198-003-16-6)	0.251091	H292	-0.111914
AZLOCILLIN (BRD:BRD-A46717658-236-02-5)	0.0666916	H292	-0.104705
IODODEXETIMIDE (BRD:BRD-A46813902-001-01-6)	-0.273122	H292	-0.00670969
LEVOBUNOLOL-(+/-) (BRD:BRD-A46876182-003-02-8)	-0.285046	H292	-0.169668
NALTRINDOLE (BRD:BRD-A47342814-003-01-8)	-0.0439816	H292	-0.167797
SK&F-10047-(+) (BRD:BRD-A47364545-003-02-6)	0.00881152	H292	0.152513
IPRATROPIUM (BRD:BRD-A47449001-004-13-7)	-0.0998799	H292	0.0865644
DIPIVEFRINE (BRD:BRD-A47494775-003-11-3)	0.245265	H292	0.611491
CITALOPRAM (BRD:BRD-A47598013-004-16-0)	0.185354	H292	0.287148
BUTHIONINE-SULFOXIMINE (BRD:BRD-A47706533-001-02-6)	0.186596	H292	0.242474
BALOFLOXACIN (BRD:BRD-A47790386-001-03-6)	-0.316947	H292	-0.52671
CYANOPINDOLOL (BRD:BRD-A47884604-051-01-2)	0.0659692	H292	-0.0715325
CE3F4 (BRD:BRD-A47940219-001-01-4)	0.0428926	H292	0.33428
ECAMSULE-TRIETHANOLAMINE (BRD:BRD-A47953250-001-01-7)	-1.96435	H292	-1.58238
8-HYDROXY-DPAT (BRD:BRD-A48015106-004-08-9)	-0.23659	H292	0.127949
TRIHEXYPHENIDYL (BRD:BRD-A48180038-003-24-3)	0.223995	H292	0.373886
MITOMYCIN-C (BRD:BRD-A48237631-001-04-8)	-2.04378	H292	-3.63644
ARGATROBAN (BRD:BRD-A48261811-001-08-1)	-0.203518	H292	-0.191073
LIRAGLUTIDE (BRD:BRD-A48274390-001-01-8)	0.359025	H292	0.474837
AJMALINE (BRD:BRD-A48300215-001-04-8)	-0.819282	H292	-0.686474
IGMESINE (BRD:BRD-A48376327-003-01-5)	0.0393552	H292	0.114972
BUPRANOLOL (BRD:BRD-A48420483-001-02-3)	0.00855146	H292	0.113251
PIOGLITAZONE (BRD:BRD-A48430263-003-17-2)	0.241359	H292	0.415767
TESTOSTERONE-PROPIONATE (BRD:BRD-A48720949-001-04-0)	0.0655364	H292	0.059954
MONOCTANOIN (BRD:BRD-A48938994-001-14-1)	-0.0362818	H292	-0.328714
METHACYCLINE (BRD:BRD-A49035384-003-28-9)	0.226188	H292	0.100749
METHACYCLINE (BRD:BRD-A49035384-003-30-5)	0.0910102	H292	0.274928
SKF-89976A (BRD:BRD-A49046702-003-08-3)	-0.15396	H292	-0.0109404
DONEPEZIL (BRD:BRD-A49160188-003-12-7)	0.072898	H292	0.0660336
LANSOPRAZOLE (BRD:BRD-A49172652-001-27-1)	0.158109	H292	0.0316672
ALIMEMAZINE (BRD:BRD-A49225603-045-10-0)	0.109845	H292	0.511341
CIPROFIBRATE (BRD:BRD-A49358627-001-14-6)	0.187774	H292	-0.0403421
DESMOPRESSIN-ACETATE (BRD:BRD-A49399758-015-01-8)	-0.3996	H292	-0.21615
DESOXIMETASONE (BRD:BRD-A49447682-001-02-4)	0.20804	H292	-0.370692
AC-7954-(+/-) (BRD:BRD-A49544621-003-02-8)	-0.188594	H292	0.109114
FAROPENEM (BRD:BRD-A49622760-001-01-9)	0.000778988	H292	-0.192633
FLUDROXYCORTIDE (BRD:BRD-A49765801-001-04-1)	-0.176323	H292	-1.34896
PHENPROCOUMON (BRD:BRD-A49838158-001-01-1)	0.0935683	H292	0.420873
SCOPOLAMINE-N-OXIDE (BRD:BRD-A49906757-004-09-8)	-0.102062	H292	0.122252
2-ETHYLHEXYL 4-(DIMETHYLAMINO)BENZOATE (BRD:BRD-A49924714-001-08-9)	0.0725656	H292	0.239659
CI-923 (BRD:BRD-A50016482-001-01-7)	0.189088	H292	-0.0110459
TCS-2002 (BRD:BRD-A50028488-001-01-6)	0.144808	H292	0.639947
OXAZEPAM (BRD:BRD-A50049929-001-01-9)	0.120686	H292	0.563522
LY404187 (BRD:BRD-A50062753-001-02-9)	-0.396842	H292	-0.0690248
FLUMETHASONE-PIVALATE (BRD:BRD-A50064262-001-04-7)	-0.237713	H292	-1.59415
TERBUTALINE (BRD:BRD-A50157456-065-20-6)	-1.13399	H292	-1.44605
MECLIZINE (BRD:BRD-A50311610-300-10-4)	-0.212384	H292	0.186425
CARAZOLOL (BRD:BRD-A50675490-001-01-0)	0.000644191	H292	0.0102424
FIPRONIL (BRD:BRD-A50675702-001-07-1)	-0.0262297	H292	-0.115617
FENOLDOPAM (BRD:BRD-A50684349-003-02-9)	-0.0425788	H292	0.390054
CGK-733 (BRD:BRD-A50737080-001-03-0)	0.184551	H292	0.0492691
MDL-73005EF (BRD:BRD-A50764878-003-02-8)	0.145954	H292	0.0308084
VALGANCICLOVIR (BRD:BRD-A50922295-001-01-3)	0.263611	H292	0.293838
PALOMID-529 (BRD:BRD-A50998626-001-02-1)	0.0718973	H292	0.12614
DICLOFENSINE (BRD:BRD-A51078674-003-01-0)	-0.0266349	H292	-0.136991
NEBRACETAM (BRD:BRD-A51355958-003-01-9)	-0.289754	H292	-0.114426
FOSINOPRIL (BRD:BRD-A51382177-236-03-0)	0.275635	H292	-0.176198
2-OCTYLDODECAN-1-OL (BRD:BRD-A51407134-001-01-9)	0.0692918	H292	0.553269
HYPOESTOXIDE (BRD:BRD-A51571244-001-01-9)	-0.000362509	H292	0.076644
3-CPMT (BRD:BRD-A51713165-003-02-6)	-0.074904	H292	0.48714
VENLAFAXINE (BRD:BRD-A51714012-003-13-6)	0.0302902	H292	-0.163159
MOPROLOL (BRD:BRD-A51747092-003-03-0)	0.141598	H292	0.103716
ECONAZOLE (BRD:BRD-A51820102-008-28-9)	0.109382	H292	0.388369
BRL-15572 (BRD:BRD-A51829654-003-07-7)	0.0131397	H292	0.0631191
ENFLURANE (BRD:BRD-A51831848-001-01-7)	0.152123	H292	0.24655
HALOFANTRINE (BRD:BRD-A51964809-003-12-6)	-0.61515	H292	-0.688771
METHYLATROPINE-NITRATE (BRD:BRD-A52460047-001-01-3)	0.138961	H292	0.0394578
ATB-346 (BRD:BRD-A52551912-001-02-9)	0.069132	H292	0.878277
SKF-83566 (BRD:BRD-A52588987-004-08-2)	-0.0407929	H292	0.147978
TETRINDOLE (BRD:BRD-A52660433-066-02-1)	0.162573	H292	-0.0637633
GALLOPAMIL (BRD:BRD-A52922642-001-03-7)	0.157311	H292	-0.344242
BTZ043-RACEMATE (BRD:BRD-A53037217-001-02-0)	0.0920702	H292	0.424572
2-FLUORO-2-DEOXY-D-GALACTOSE (BRD:BRD-A53037300-001-01-0)	0.00283232	H292	0.153128
TIANEPTINE (BRD:BRD-A53077924-001-01-2)	-0.0849841	H292	0.687328
RO-106-9920 (BRD:BRD-A53134341-001-03-2)	-0.346552	H292	-0.250453
PREDNISOLONE-TEBUTATE (BRD:BRD-A53151380-001-01-2)	0.279934	H292	0.0132228
SECLAZONE (BRD:BRD-A53472930-001-01-7)	0.0112855	H292	-0.114817
NEO-GILURYTMAL (BRD:BRD-A53539450-004-01-7)	-0.0297723	H292	-0.253283
PIPENZOLATE (BRD:BRD-A53561827-004-23-1)	0.209529	H292	-0.22663
ANECORTAVE-ACETATE (BRD:BRD-A53566267-001-01-9)	-0.0535361	H292	0.371357
ORPHENADRINE (BRD:BRD-A53576514-048-14-3)	-0.178035	H292	-0.164825
PGL5001 (BRD:BRD-A53813595-001-01-8)	0.00541374	H292	-0.1969
BUTYLSCOPOLAMINE-BROMIDE (BRD:BRD-A53951045-004-01-6)	-0.121545	H292	0.244404
PRILOCAINE (BRD:BRD-A53952395-003-25-1)	0.157572	H292	0.501472
4-CMTB (BRD:BRD-A54139254-001-09-2)	-0.0985356	H292	0.0557487
SLV-319-(+/-) (BRD:BRD-A54228901-001-01-7)	0.0130687	H292	-0.0910643
EPHEDRINE-(RACEMIC) (BRD:BRD-A54236247-003-04-3)	0.122687	H292	0.268926
LANOCONAZOLE (BRD:BRD-A54275602-001-01-0)	-0.644748	H292	-0.177223
PIRLINDOLE (BRD:BRD-A54490543-066-11-9)	0.0249802	H292	0.292917
KF-38789 (BRD:BRD-A54927599-001-16-9)	-1.62418	H292	-0.130381
HIGENAMINE (BRD:BRD-A55204514-003-01-2)	-2.19645	H292	-2.7627
SULPIRIDE (BRD:BRD-A55272860-001-14-6)	0.132703	H292	0.435856
SULPIRIDE (BRD:BRD-A55272860-001-15-3)	0.253517	H292	0.299836
K-STROPHANTHIDIN (BRD:BRD-A55312468-001-04-7)	-0.565721	H292	0.364088
TESTOSTERONE (BRD:BRD-A55393291-001-09-9)	-0.129078	H292	0.159362
COLFORSIN (BRD:BRD-A55416093-001-06-4)	-0.133102	H292	-0.0288802
ABITREXATE (BRD:BRD-A55424491-001-19-9)	-1.61602	H292	-2.82014
2-ETHYL-1,3-HEXANEDIOL (BRD:BRD-A55455283-001-01-3)	0.124922	H292	0.464511
3-(4-METHYLBENZYLIDENE)CAMPHOR (BRD:BRD-A55464252-001-01-2)	-0.0870667	H292	0.265936
MEPHENESIN (BRD:BRD-A55469827-001-07-4)	-0.0312769	H292	-0.553982
BNTX (BRD:BRD-A55484088-050-02-5)	-1.65373	H292	-2.90214
SODIUM-TETRADECYL-SULFATE (BRD:BRD-A55664972-236-02-6)	-0.0774595	H292	-0.0969575
BENZOIN (BRD:BRD-A55748233-001-08-7)	0.17539	H292	0.514945
PRIMAQUINE (BRD:BRD-A55913614-316-09-6)	-0.310981	H292	0.0969604
BW-B70C (BRD:BRD-A55946879-001-04-9)	-0.192206	H292	0.108319
OMEPRAZOLE (BRD:BRD-A55962179-001-22-1)	-0.375556	H292	-0.32815
ENCORAFENIB (BRD:BRD-A56085258-001-01-8)	-0.00954747	H292	0.143487
DIMERCAPROL (BRD:BRD-A56152450-001-02-0)	-0.153631	H292	0.160141
TRIMETHOQUINOL (BRD:BRD-A56241705-003-01-2)	0.0959717	H292	0.734872
ZILEUTON (BRD:BRD-A56359832-001-11-1)	-0.185842	H292	-0.258813
ZILEUTON (BRD:BRD-A56359832-001-16-9)	0.138164	H292	0.333874
AGI-5198 (BRD:BRD-A56371469-001-03-3)	0.0619547	H292	0.419092
PX-12 (BRD:BRD-A56592690-001-04-3)	0.0444651	H292	0.272917
VALETHAMATE (BRD:BRD-A56613951-004-01-1)	-0.0635537	H292	0.159347
ALTHIAZIDE (BRD:BRD-A56675431-001-12-3)	-0.271255	H292	-0.375399
ITD-1 (BRD:BRD-A56690687-001-02-9)	-0.111133	H292	-0.488965
GEPON (BRD:BRD-A56754222-001-01-2)	0.153446	H292	0.423777
CEFADROXIL (BRD:BRD-A56858165-001-04-4)	0.140403	H292	0.10401
OMEPRAZOLE-MAGNESIUM (BRD:BRD-A56892734-001-09-4)	0.0244359	H292	-0.289491
SQ-22536 (BRD:BRD-A56987319-001-12-9)	-0.154292	H292	-0.112045
CHLORCYCLIZINE (BRD:BRD-A57133233-003-11-0)	-0.208342	H292	0.0808589
LIAROZOLE (BRD:BRD-A57133765-300-01-7)	0.132748	H292	0.48321
PIROXICAM (BRD:BRD-A57382968-001-29-0)	-0.806361	H292	-0.50443
METHSUXIMIDE (BRD:BRD-A57592049-001-01-6)	0.103523	H292	-0.23214
PD-318088 (BRD:BRD-A57798112-001-03-7)	-0.402808	H292	-0.568309
BICUCULLINE-METHOCHLORIDE-(-) (BRD:BRD-A57798559-004-02-3)	0.187126	H292	-0.125397
BRL-26314 (BRD:BRD-A57806482-001-01-4)	0.195374	H292	0.337868
OXYMATRINE (BRD:BRD-A57833392-001-01-7)	-0.00530097	H292	-0.223273
GOLGICIDE-A (BRD:BRD-A57886255-001-01-1)	-0.377564	H292	0.0507722
HYDRASTININE (BRD:BRD-A57900429-003-05-8)	0.0868713	H292	-0.252577
CITIOLONE (BRD:BRD-A57957888-001-08-0)	0.249127	H292	0.34107
NIMODIPINE (BRD:BRD-A58048407-001-18-8)	-0.125191	H292	0.122705
OXYPHENCYCLIMINE (BRD:BRD-A58193911-003-18-7)	-1.61443	H292	-3.14837
SELAMECTIN (BRD:BRD-A58564983-001-04-6)	0.0484254	H292	0.387708
AMG-319 (BRD:BRD-A58947127-001-01-6)	0.0292803	H292	-0.223473
SULFORAPHANE (BRD:BRD-A58955223-001-03-8)	-0.0235004	H292	0.069829
GINKGOLIDE-B (BRD:BRD-A59001851-001-02-1)	-0.233351	H292	-0.416201
RITODRINE (BRD:BRD-A59174698-003-18-5)	0.060687	H292	-0.230694
VILOXAZINE (BRD:BRD-A59198242-003-02-9)	0.235614	H292	-0.0538297
QUINETHAZONE (BRD:BRD-A59303141-001-10-4)	-0.558842	H292	-0.965524
XAMOTEROL (BRD:BRD-A59337442-051-05-3)	0.178865	H292	-0.00770599
BUTYLPHTHALIDE (BRD:BRD-A59378440-001-01-3)	0.081315	H292	0.662959
CID-16020046 (BRD:BRD-A59391172-001-07-7)	0.0913458	H292	0.0890683
DEXPANTHENOL (BRD:BRD-A59413292-001-08-2)	0.00729212	H292	-0.139794
PHCCC (BRD:BRD-A59709458-001-01-8)	-0.206138	H292	-0.0771206
INDELOXAZINE (BRD:BRD-A59747053-003-01-3)	0.0277004	H292	0.194524
NETILMICIN (BRD:BRD-A59825838-326-01-4)	0.101437	H292	0.0861713
BQ-123 (BRD:BRD-A59961917-001-01-0)	0.130674	H292	0.176168
BETP (BRD:BRD-A60153876-001-01-0)	-0.0737033	H292	0.165303
AMISULPRIDE (BRD:BRD-A60197193-001-14-6)	-1.21979	H292	-1.29205
IOHEXOL (BRD:BRD-A60217728-001-11-2)	-0.102931	H292	-0.131276
ALLICIN (BRD:BRD-A60402836-001-01-0)	-0.023479	H292	0.602356
TOLAMOLOL (BRD:BRD-A60498477-001-01-2)	0.000127857	H292	0.522691
8-HYDROXY-PIPAT (BRD:BRD-A60594020-034-01-1)	0.238308	H292	0.131268
SERATRODAST (BRD:BRD-A60765580-001-03-4)	-0.155392	H292	0.174916
SODIUM-STIBOGLUCONATE (BRD:BRD-A60786380-412-01-5)	-0.353767	H292	-0.232459
GLICLAZIDE (BRD:BRD-A61154809-001-15-9)	-0.0434952	H292	0.0749859
BENSERAZIDE (BRD:BRD-A61194565-003-27-0)	0.181244	H292	0.186777
MEDROXYPROGESTERONE-ACETATE (BRD:BRD-A61221616-001-04-3)	-0.010659	H292	0.148831
ELIPRODIL (BRD:BRD-A61392169-001-02-7)	0.18976	H292	0.0281906
ULIFLOXACIN (BRD:BRD-A61633223-001-02-8)	0.141583	H292	0.845401
CLIMBAZOLE (BRD:BRD-A61676498-001-06-6)	-0.0990497	H292	0.54725
METOLAZONE (BRD:BRD-A61793559-001-15-6)	0.243088	H292	0.242981
ALPHA-TOCHOPHERYL-ACETATE (BRD:BRD-A61850409-001-10-7)	0.00536715	H292	0.0147518
WAY-161503 (BRD:BRD-A62021152-003-03-4)	0.272388	H292	0.930104
MDL-11939 (BRD:BRD-A62057054-001-03-1)	-0.124493	H292	0.110438
SIGUAZODAN (BRD:BRD-A62071884-001-04-6)	-0.0376904	H292	0.218035
NLG919 (BRD:BRD-A62133859-001-03-7)	-0.0228395	H292	-0.332788
YK 4-279 (BRD:BRD-A62182663-001-03-0)	-1.70109	H292	-0.819954
ENCIPRAZINE (BRD:BRD-A62197763-001-01-1)	0.0270726	H292	0.259436
ZM-226600 (BRD:BRD-A62209527-001-04-5)	0.0859998	H292	0.191729
MEPENZOLATE (BRD:BRD-A62421304-004-18-9)	0.242888	H292	0.305517
HYDROXYZINE (BRD:BRD-A62428732-300-06-3)	0.197885	H292	0.536882
CORTISONE (BRD:BRD-A62731508-001-05-8)	0.0744046	H292	-0.134183
BIMU-8 (BRD:BRD-A62743154-003-01-5)	0.210203	H292	0.547875
MIGLITOL (BRD:BRD-A63310107-001-04-8)	-0.290061	H292	0.0264323
SHA-68 (BRD:BRD-A63344375-001-01-8)	0.148576	H292	0.297288
SULBACTAM-PIVOXIL (BRD:BRD-A63431791-001-01-9)	0.0470139	H292	0.354069
ME-0328 (BRD:BRD-A63444178-001-01-5)	0.120813	H292	-0.0697262
RO-04-5595 (BRD:BRD-A63546914-003-02-0)	0.251072	H292	0.564056
BRIVUDINE (BRD:BRD-A63675168-001-01-6)	0.226936	H292	0.169904
FIDARESTAT (BRD:BRD-A63752151-001-01-2)	-0.326012	H292	-0.17248
HYPERIN (BRD:BRD-A63780829-001-11-4)	0.281255	H292	0.7549
LY266097 (BRD:BRD-A64004759-003-01-9)	-0.0381697	H292	-0.179206
ANDROSTENONE (BRD:BRD-A64011898-001-01-0)	-0.271316	H292	0.215732
SANGIVAMYCIN (BRD:BRD-A64064900-001-02-3)	-3.71888	H292	-4.87153
MEXILETINE (BRD:BRD-A64092382-003-18-3)	-0.263291	H292	0.20389
DEHYDROCHOLATE (BRD:BRD-A64125466-236-04-6)	0.338356	H292	0.156298
OCTREOTIDE (BRD:BRD-A64173453-015-02-3)	-0.0411729	H292	0.219084
SKF-77434 (BRD:BRD-A64227845-004-09-3)	-0.176669	H292	0.00424662
LANATOSIDE-C (BRD:BRD-A64242993-001-05-6)	-3.57389	H292	-3.6656
SN-2 (BRD:BRD-A64319165-001-07-0)	0.0859975	H292	-0.168561
TIMOFIBRATE (BRD:BRD-A64406146-001-01-2)	0.0563938	H292	0.37117
DPI-201106 (BRD:BRD-A64553394-001-04-4)	0.233154	H292	0.410846
PRANOPROFEN (BRD:BRD-A64610707-001-04-4)	0.259051	H292	0.33447
LEVO-PHENCYNONATE (BRD:BRD-A64698388-003-01-7)	0.0188745	H292	0.00406061
ISOMETHEPTENE-MUCATE (BRD:BRD-A64743628-001-01-5)	-0.524197	H292	-0.507034
AH11110 (BRD:BRD-A64808605-003-02-7)	0.0976343	H292	0.23117
MIRTAZAPINE (BRD:BRD-A64977602-001-15-9)	0.209992	H292	0.636995
OXYBUTYNIN (BRD:BRD-A65013509-003-24-4)	0.293188	H292	0.512649
ACENOCOUMAROL (BRD:BRD-A65051990-001-12-9)	0.0730244	H292	-0.0097681
ATPA (BRD:BRD-A65145453-001-06-1)	0.317101	H292	0.309624
EMD-53998 (BRD:BRD-A65248799-001-01-7)	-0.138126	H292	0.164841
MOLINDONE (BRD:BRD-A65280694-003-13-7)	0.0563768	H292	0.406518
CIMATEROL (BRD:BRD-A65440446-001-04-1)	0.0459593	H292	0.402823
FLUNISOLIDE (BRD:BRD-A65449987-001-10-4)	0.152553	H292	-0.624361
SOLAMARGINE (BRD:BRD-A65562236-001-01-2)	-0.0320852	H292	0.651211
RX-821002 (BRD:BRD-A65597028-003-07-3)	0.071891	H292	0.1325
ZACOPRIDE (BRD:BRD-A65615053-003-02-2)	-0.135453	H292	0.0448693
CANDESARTAN-CILEXETIL (BRD:BRD-A65671304-001-07-5)	0.00132205	H292	0.289556
PHENYLPIRACETAM (BRD:BRD-A65683612-001-07-7)	-0.0757093	H292	-0.206718
HYDROCORTISONE-ACETATE (BRD:BRD-A65767837-001-04-4)	0.221821	H292	-0.562147
BTS-72664 (BRD:BRD-A65793993-001-01-6)	0.185473	H292	0.356556
DEPTROPINE (BRD:BRD-A65797496-048-09-3)	-0.0183201	H292	0.190671
IOVERSOL (BRD:BRD-A65818372-001-05-3)	-0.0465037	H292	0.179264
AM-1241 (BRD:BRD-A66116161-001-02-3)	-0.0462962	H292	0.165388
3-HYDROXY-3-PHENYLPENTANAMIDE (BRD:BRD-A66143912-001-01-1)	-0.083312	H292	-0.183405
IXAZOMIB-CITRATE (BRD:BRD-A66419424-001-02-4)	-4.16371	H292	-5.48896
HTMT (BRD:BRD-A66435872-332-01-8)	-0.0149803	H292	-0.00366489
TC-E-5006 (BRD:BRD-A66521565-001-01-8)	-0.177163	H292	-0.24922
2-(3-MERCAPTOPROPYL)PENTANEDIOIC ACID (BRD:BRD-A66788520-001-01-7)	0.21236	H292	0.53961
DIFLORASONE-DIACETATE (BRD:BRD-A66869276-001-02-9)	0.252377	H292	-1.32732
FENIGAM (BRD:BRD-A66920069-001-01-3)	0.0172874	H292	0.680033
NM107 (BRD:BRD-A66966115-001-01-0)	-0.0171571	H292	0.0533853
SNAP (BRD:BRD-A67006024-001-04-8)	0.0737517	H292	0.0948793
RBC8 (BRD:BRD-A67036568-001-03-9)	0.0207273	H292	0.167585
ALBENDAZOLE-OXIDE (BRD:BRD-A67060370-001-02-9)	-0.177638	H292	0.227529
IFOSFAMIDE (BRD:BRD-A67097164-001-18-7)	0.139369	H292	0.369224
HYGROMYCIN-B (BRD:BRD-A67101513-001-03-7)	-0.100543	H292	-0.299989
GADOBUTROL (BRD:BRD-A67181951-001-01-2)	0.0168269	H292	0.345151
TOLOXATONE (BRD:BRD-A67182178-001-01-7)	0.083383	H292	-0.0444549
SODIUM-ASCORBATE (BRD:BRD-A67265925-236-02-6)	-0.0281157	H292	0.192692
SPIRAMYCIN (BRD:BRD-A67305656-001-01-5)	0.0131392	H292	-0.512741
DIHYDROSTREPTOMYCIN (BRD:BRD-A67363467-001-01-3)	0.105517	H292	0.398854
4-P-PDOT (BRD:BRD-A67482312-001-02-6)	0.16737	H292	0.113323
FURALTADONE (BRD:BRD-A67514145-003-05-8)	0.073703	H292	-0.131147
LAFUTIDINE (BRD:BRD-A67516570-001-02-8)	-0.853886	H292	-0.848823
PIMONIDAZOLE (BRD:BRD-A67521319-001-01-6)	0.0477704	H292	0.0889786
POLYINOSINE (BRD:BRD-A67531813-001-01-6)	0.00249419	H292	0.0203009
LEVOMEQUITAZINE (BRD:BRD-A67616246-001-07-9)	0.219366	H292	0.44671
K-858 (BRD:BRD-A67748489-001-10-0)	-1.76879	H292	-2.71685
NAFTIDROFURYL (BRD:BRD-A67862938-034-14-9)	-0.316366	H292	-0.336827
NSC-405020 (BRD:BRD-A67975844-001-01-8)	0.0539121	H292	0.756079
DQP-1105 (BRD:BRD-A67976398-001-02-9)	-0.0715479	H292	-0.217083
PRANIDIPINE (BRD:BRD-A68083442-001-01-6)	0.0813996	H292	0.0736982
REV-5901 (BRD:BRD-A68281735-001-18-6)	0.0595394	H292	-0.130005
BTS-54505 (BRD:BRD-A68304895-003-02-2)	-0.292553	H292	-0.00632511
MAZINDOL (BRD:BRD-A68464583-001-02-5)	0.252719	H292	0.370655
SIMEPREVIR (BRD:BRD-A68493689-001-01-9)	0.0738382	H292	0.747168
ETHYLNOREPINEPHRINE (BRD:BRD-A68509429-003-03-9)	-0.0348226	H292	0.0331162
TROXIPIDE (BRD:BRD-A68589262-001-04-3)	0.182725	H292	0.565669
EVODIAMINE (BRD:BRD-A68631409-001-05-4)	-1.77105	H292	-3.60183
BROMPHENIRAMINE (BRD:BRD-A68723818-050-32-5)	0.190805	H292	0.313472
AZELASTINE (BRD:BRD-A68888262-003-15-1)	0.0614927	H292	-0.070327
AMITIFADINE (BRD:BRD-A68942014-003-01-7)	-0.089602	H292	-0.0539989
ECHINOMYCIN (BRD:BRD-A68969091-001-12-7)	-3.7035	H292	-2.96719
CPA-INHIBITOR (BRD:BRD-A69126730-001-01-3)	0.0612967	H292	0.433441
PINITOL (BRD:BRD-A69275535-001-01-5)	-0.0224151	H292	-0.0947649
DILTIAZEM (BRD:BRD-A69636825-003-04-7)	0.00193034	H292	0.210578
MINOCYCLINE (BRD:BRD-A69651145-003-07-2)	0.0742897	H292	-0.0687897
FLUMEQUINE (BRD:BRD-A69777949-001-24-2)	0.104143	H292	0.16122
CYCLOSPORIN-A (BRD:BRD-A69815203-001-07-6)	0.0355186	H292	0.678201
AMINOPENTAMIDE (BRD:BRD-A69917777-065-02-2)	0.300148	H292	0.334846
SECNIDAZOLE (BRD:BRD-A70083328-001-23-5)	-1.69513	H292	-1.31241
SECNIDAZOLE (BRD:BRD-A70083328-001-24-3)	-0.00237771	H292	-0.110893
AZAPROPAZONE (BRD:BRD-A70182876-001-11-9)	0.0121461	H292	0.548506
PG-9 (BRD:BRD-A70268693-050-01-2)	-0.0241812	H292	-0.445114
PSB-36 (BRD:BRD-A70407468-001-02-0)	-0.405915	H292	-0.498329
ARTICAINE (BRD:BRD-A70514680-003-11-2)	0.168399	H292	0.371479
SULCONAZOLE (BRD:BRD-A70649075-008-30-8)	-0.0650615	H292	-0.234483
ABC-294640 (BRD:BRD-A70814879-001-01-2)	0.0490813	H292	0.109979
ESTRAMUSTINE (BRD:BRD-A70858459-001-01-7)	-0.0264345	H292	0.260639
PINAVERIUM (BRD:BRD-A70998768-004-01-1)	-0.0592498	H292	0.265549
FENDILINE (BRD:BRD-A71033472-003-23-9)	-0.525731	H292	-0.331654
FURSULTIAMINE (BRD:BRD-A71157293-003-10-0)	-0.0665156	H292	-0.0184458
NAFADOTRIDE (BRD:BRD-A71262238-001-08-4)	0.106539	H292	0.374952
INIMUR (BRD:BRD-A71407503-001-01-8)	0.192902	H292	0.0978573
METOXIBUTROPATE (BRD:BRD-A71725768-001-01-3)	0.0243917	H292	0.0824724
PICARTAMIDE (BRD:BRD-A71765060-001-01-4)	0.0436594	H292	-0.448784
LUFENURON (BRD:BRD-A71774530-001-05-9)	-0.117327	H292	-0.533922
MIFOBATE (BRD:BRD-A72066420-001-04-5)	0.0607513	H292	0.308914
EPRAZINONE (BRD:BRD-A72212290-300-01-4)	-0.177492	H292	-0.118579
OZOLINONE (BRD:BRD-A72297358-001-01-8)	0.0207896	H292	0.191241
METERGOLINE (BRD:BRD-A72309220-001-04-1)	-0.0456062	H292	-0.0670238
MISOPROSTOL (BRD:BRD-A72351335-001-04-5)	-0.0182179	H292	-0.229009
CHOLINE-ALFOSCERATE (BRD:BRD-A72390365-001-15-2)	-0.119987	H292	0.121173
GADOTERIDOL (BRD:BRD-A72401848-001-02-2)	-0.0695048	H292	-0.0210277
SPIROXATRINE (BRD:BRD-A72483914-001-03-7)	-0.018561	H292	0.356147
SKF-96365 (BRD:BRD-A72703248-003-04-9)	-0.161936	H292	-0.112759
LASALOCID (BRD:BRD-A72711497-236-03-8)	-0.303935	H292	0.016502
PERUVOSIDE (BRD:BRD-A72716251-001-01-5)	-3.59198	H292	-4.53321
NALMEFENE (BRD:BRD-A72767275-003-01-6)	0.153975	H292	0.0130708
TIAPROFENIC-ACID (BRD:BRD-A72988804-001-11-1)	0.0761051	H292	-0.220201
FEXOFENADINE (BRD:BRD-A73368467-003-17-6)	-0.172178	H292	-0.347486
BECLOMETHASONE (BRD:BRD-A73385064-001-01-5)	0.0290561	H292	0.0807337
ADAPREV (BRD:BRD-A73427433-240-01-3)	-0.603209	H292	-0.574502
TAGATOSE (BRD:BRD-A73556557-001-06-4)	-0.110055	H292	-0.135288
TIPRENOLOL (BRD:BRD-A73566563-001-01-6)	0.0600262	H292	0.241178
MK-571 (BRD:BRD-A73679382-236-01-8)	-0.0190795	H292	-0.500255
LB-100 (BRD:BRD-A73709786-001-01-3)	0.111362	H292	0.301578
NANCHANGMYCIN (BRD:BRD-A73871920-236-03-6)	-2.63532	H292	-0.749688
OXF-BD-02 (BRD:BRD-A73891132-001-02-9)	0.0696295	H292	0.166771
EX 527 (BRD:BRD-A73908300-001-06-7)	0.102608	H292	-0.242953
5-HYDROXYTRYPTOPHAN (BRD:BRD-A73930134-001-03-0)	0.0203325	H292	0.166322
CGP-54626 (BRD:BRD-A74208568-003-01-5)	-0.777219	H292	-0.777136
ANTIMONYL (BRD:BRD-A74328360-409-02-8)	-0.701546	H292	-1.77287
MINERVAL (BRD:BRD-A74347210-001-01-7)	0.177337	H292	-0.0311337
PMPA (BRD:BRD-A74387232-001-02-5)	0.0239565	H292	0.0575946
IBUTILIDE (BRD:BRD-A74391928-051-01-3)	-0.345529	H292	-0.264604
IBUTILIDE (BRD:BRD-A74391928-051-02-1)	0.0494956	H292	0.46553
ETODOLAC (BRD:BRD-A74667430-001-23-6)	0.291161	H292	0.430907
ESTRADIOL-BENZOATE (BRD:BRD-A74765037-001-01-1)	0.00651784	H292	0.207872
PRALATREXATE (BRD:BRD-A74914197-001-02-9)	-1.15737	H292	-2.22873
HOMATROPINE (BRD:BRD-A74975734-004-09-9)	-0.101932	H292	-0.333946
HOMATROPINE (BRD:BRD-A74975734-004-10-7)	-0.0187735	H292	-0.0461685
GATIFLOXACIN (BRD:BRD-A74980173-001-11-9)	-0.0548378	H292	-0.225237
NKY-80 (BRD:BRD-A75015151-001-08-9)	0.169478	H292	0.662876
ISOQUINOLINE,-6,7-DIMETHOXY-1-METHYL-1,2,3,4-TETRAHYDRO, (BRD:BRD-A75140635-003-10-9)	-0.0754369	H292	-0.43731
IBUPROFEN-PICONOL (BRD:BRD-A75224450-001-02-4)	0.185975	H292	0.48614
ANIDULAFUNGIN (BRD:BRD-A75305484-001-01-3)	-0.0890032	H292	-0.310909
VITAMIN-B12 (BRD:BRD-A75369945-001-01-2)	0.0219475	H292	-0.308501
RIMANTADINE (BRD:BRD-A75479906-001-02-4)	0.208479	H292	0.31517
CIM-0216 (BRD:BRD-A75514485-001-02-9)	0.140619	H292	0.454171
ISOXICAM (BRD:BRD-A75552914-001-15-0)	-0.100627	H292	0.0947544
CLENBUTEROL (BRD:BRD-A75726477-003-21-3)	-0.751233	H292	-0.647814
SDM25N (BRD:BRD-A75769826-003-02-1)	-0.276458	H292	0.132638
BLEBBISTATIN-(+/-) (BRD:BRD-A75817871-001-06-7)	0.505757	H292	1.1006
LOMEFLOXACIN (BRD:BRD-A75850590-213-01-0)	-0.355209	H292	-0.210507
LEUCOVORIN (BRD:BRD-A75919782-399-02-6)	0.184992	H292	0.58115
BAFETINIB (BRD:BRD-A75975749-001-01-4)	0.0187382	H292	-0.154614
LISADIMATE (BRD:BRD-A76533773-001-01-9)	-0.137075	H292	0.0332805
CLINDAMYCIN-PALMITATE (BRD:BRD-A76672327-003-02-0)	0.136317	H292	0.0585579
D609 (BRD:BRD-A77118605-237-09-5)	-0.0476727	H292	-0.145007
SYM-2206 (BRD:BRD-A77218119-001-03-5)	0.105569	H292	0.527493
CYCLOPENTOLATE (BRD:BRD-A77291778-003-22-0)	-0.622671	H292	-0.516436
PALMITOYLCARNITINE (BRD:BRD-A77577770-003-08-9)	0.0413467	H292	0.266338
MRS-1845 (BRD:BRD-A78093359-001-06-3)	0.00314029	H292	-0.20204
IMEXON (BRD:BRD-A78195072-001-06-2)	-0.285878	H292	-0.0248477
RG7112 (BRD:BRD-A78210457-001-01-5)	-0.320274	H292	-2.77254
METAZOSIN (BRD:BRD-A78277353-001-01-9)	-0.0500201	H292	-0.0506265
DOBUTAMINE (BRD:BRD-A78322124-003-14-0)	0.140509	H292	0.260642
REGADENOSON (BRD:BRD-A78341343-001-01-6)	-0.186186	H292	-0.285666
MONASTROL (BRD:BRD-A78377521-001-05-5)	-0.492222	H292	-0.447591
PREDNISOLONE-HEMISUCCINATE (BRD:BRD-A78391468-001-02-8)	0.208251	H292	-0.514823
EDITOL (BRD:BRD-A78588743-001-03-4)	-0.361243	H292	0.151947
CEFOTETAN (BRD:BRD-A78723049-001-01-2)	-0.0436604	H292	-0.267615
NEFOPAM (BRD:BRD-A78877355-001-03-0)	0.018543	H292	0.242879
A740003 (BRD:BRD-A78952587-001-01-5)	0.0449623	H292	-0.147607
TAFENOQUINE (BRD:BRD-A78965079-036-01-8)	-0.0858884	H292	0.67956
SIB-1553A (BRD:BRD-A79052425-003-01-5)	-0.120033	H292	-0.146891
3-DEAZAADENOSINE (BRD:BRD-A79431551-001-01-1)	-0.208859	H292	0.0270537
FLOSEQUINAN (BRD:BRD-A79643124-001-01-9)	0.256202	H292	0.256694
TROPICAMIDE (BRD:BRD-A79672927-001-20-7)	0.109235	H292	0.18895
CCG-1423 (BRD:BRD-A79726147-001-02-9)	0.308819	H292	0.330058
AY-22989 (BRD:BRD-A79768653-001-12-0)	-0.0145398	H292	0.224465
NORFLUOXETINE (BRD:BRD-A79769222-001-01-3)	0.245015	H292	0.126852
MEMANTINE (BRD:BRD-A79803969-003-16-1)	-0.412433	H292	-0.0575972
MIDODRINE (BRD:BRD-A79981887-003-16-4)	-0.447405	H292	-0.226258
BENDROFLUMETHIAZIDE (BRD:BRD-A80017228-001-25-7)	-0.261941	H292	0.0345614
NSC-23766 (BRD:BRD-A80213327-305-08-3)	-0.230628	H292	0.213369
AD-5467 (BRD:BRD-A80280426-001-03-8)	-0.178828	H292	0.230835
BIAPENEM (BRD:BRD-A80321291-001-03-2)	0.191804	H292	0.44589
ONO-AE3-208 (BRD:BRD-A80567330-001-01-7)	-0.0677197	H292	-0.0615361
HYDROXYAMPHETAMINE (BRD:BRD-A80871782-004-06-9)	-0.00849951	H292	-0.0698051
CLOPERASTINE (BRD:BRD-A80908310-003-13-8)	-0.287347	H292	-0.190902
FENOPROFEN (BRD:BRD-A81129465-001-03-8)	-0.385372	H292	-0.808814
KN-62 (BRD:BRD-A81177136-001-12-7)	-0.0823902	H292	-0.0373678
GLYCOPYRROLATE (BRD:BRD-A81233518-004-16-1)	0.0307593	H292	0.172063
BI-D1870 (BRD:BRD-A81370665-001-03-6)	-0.131396	H292	-0.157984
SAXAGLIPTIN (BRD:BRD-A81513827-001-03-6)	-0.263003	H292	-0.634769
OLIGOMYCIN-A (BRD:BRD-A81541225-001-06-8)	-0.397586	H292	-1.30554
CPSI-1306-(+/-) (BRD:BRD-A81603255-001-01-0)	0.165064	H292	0.0543663
FENCLONINE-(+/-) (BRD:BRD-A81615860-003-01-7)	-0.000864752	H292	0.197234
PD-168568 (BRD:BRD-A82013137-300-01-1)	0.17049	H292	0.119102
TOLVAPTAN (BRD:BRD-A82035391-001-02-7)	0.00749408	H292	0.561736
MICONAZOLE (BRD:BRD-A82396632-008-29-0)	-0.260111	H292	0.0218091
TIBOLONE (BRD:BRD-A82522119-001-01-7)	-0.0612939	H292	0.228866
MEPAZINE (BRD:BRD-A82772293-001-03-2)	-0.183356	H292	-0.265311
PRASUGREL (BRD:BRD-A83029242-001-05-3)	0.322888	H292	0.239914
ARDEPARIN (BRD:BRD-A83644949-236-01-6)	0.158445	H292	-0.0788587
A-61603 (BRD:BRD-A83650191-004-02-8)	0.0558734	H292	-0.0849251
TC-I-2000 (BRD:BRD-A83792282-001-01-6)	0.0413955	H292	0.284012
DEXAMETHASONE-SODIUM-PHOSPHATE (BRD:BRD-A83802939-304-04-2)	0.324149	H292	-0.333766
MEPHENYTOIN (BRD:BRD-A83937277-001-10-5)	-0.574797	H292	-0.321447
MELOXICAM (BRD:BRD-A84174393-236-07-1)	-0.564696	H292	-0.57814
NAV-26 (BRD:BRD-A84202322-001-01-7)	0.183748	H292	-0.070458
TROPANYL-3,5-DIMETHYLBENZOATE (BRD:BRD-A84389633-001-05-7)	0.04199	H292	-0.208875
NISOLDIPINE (BRD:BRD-A84465106-001-09-5)	-0.48764	H292	-0.0660792
THIORIDAZINE (BRD:BRD-A84481105-003-31-3)	-0.172888	H292	0.0580111
PIMOBENDAN (BRD:BRD-A84575140-001-02-4)	0.23962	H292	0.111009
NILVADIPINE (BRD:BRD-A84687895-001-03-2)	-0.218977	H292	0.135405
GINSENOSIDE-RD (BRD:BRD-A84810646-001-01-6)	0.151467	H292	0.408752
ALCURONIUM (BRD:BRD-A84907376-300-03-8)	0.152386	H292	0.139601
NCS-382 (BRD:BRD-A85025557-001-02-5)	-0.250555	H292	-0.375339
3-ALPHA-BIS-(4-FLUOROPHENYL)-METHOXYTROPANE (BRD:BRD-A85216385-003-02-4)	-0.145655	H292	-0.0927439
ASCORBIC-ACID (BRD:BRD-A85242401-001-12-3)	-0.0579966	H292	-0.033499
TIOPRONIN (BRD:BRD-A85295731-001-06-4)	-0.13859	H292	-0.882852
L-670596 (BRD:BRD-A85472596-001-02-2)	0.272573	H292	-0.748865
PIKETOPROFEN (BRD:BRD-A85548292-001-01-8)	-0.098078	H292	-0.207549
BEMESETRON (BRD:BRD-A85587465-001-03-3)	-0.350781	H292	-0.561612
CLOPAMIDE (BRD:BRD-A85651701-001-19-7)	-0.0137736	H292
FULVESTRANT (BRD:BRD-A85667082-001-12-7)	-0.269812	H292	-0.151293
NIBENTAN (BRD:BRD-A85876464-001-01-5)	0.0271498	H292	0.144852
FLURBIPROFEN-(+/-) (BRD:BRD-A86044036-001-26-5)	0.217626	H292	0.138177
VARENICLINE (BRD:BRD-A86216746-046-02-6)	0.0806868	H292	0.0535948
TETRAHYDROURIDINE (BRD:BRD-A86248581-001-01-4)	-0.184617	H292	0.147616
L-(+)-RHAMNOSE-MONOHYDRATE (BRD:BRD-A86354194-002-01-7)	0.0174545	H292	0.321866
RACTOPAMINE (BRD:BRD-A86414188-003-01-5)	-0.0804425	H292	-0.206816
1-(1,2-DIPHENYLETHYL)PIPERIDINE-(+/-) (BRD:BRD-A86415025-050-01-0)	-0.212242	H292	0.236901
SR-3677 (BRD:BRD-A86468475-300-02-9)	-0.235	H292	-1.12034
NBI-74330-(+/-) (BRD:BRD-A86523169-001-01-0)	0.194394	H292	-0.188288
OXFENICINE (BRD:BRD-A86525947-001-01-4)	0.281364	H292	0.550469
ANDROGRAPHOLIDE (BRD:BRD-A86619021-001-04-8)	0.206291	H292	0.290115
GABAPENTIN-ENACARBIL (BRD:BRD-A86665761-001-01-1)	-0.253674	H292	-0.741381
NICARAVEN (BRD:BRD-A86871940-001-01-9)	-0.2548	H292	-0.0761686
3-MATIDA (BRD:BRD-A87125127-001-03-9)	-0.13955	H292	0.00112702
MASOPROCOL (BRD:BRD-A87130939-001-07-9)	-0.175243	H292	0.11235
AZD7545 (BRD:BRD-A87435144-001-01-6)	-0.0755757	H292	0.440946
TENIDAP (BRD:BRD-A87479750-001-02-7)	-0.0734859	H292	0.385681
MOGUISTEINE (BRD:BRD-A87673115-001-04-1)	0.124141	H292	0.0361981
PRONETHALOL (BRD:BRD-A87715314-003-14-4)	0.0472847	H292	0.162903
BENZOTRIPT (BRD:BRD-A87983072-001-01-1)	0.229399	H292	0.334901
EQUILIN (BRD:BRD-A88080608-001-04-2)	0.0585797	H292	0.273978
HALCINONIDE (BRD:BRD-A88138582-001-04-8)	-0.199392	H292	-0.41714
ALBUTEROL (BRD:BRD-A88254928-001-07-9)	-0.0864691	H292	-0.23322
TRELAGLIPTIN (BRD:BRD-A88369366-001-01-7)	-0.0679916	H292	-0.0832588
SKF-38393 (BRD:BRD-A88548664-004-02-7)	-0.143161	H292	-1.03687
DEGARELIX (BRD:BRD-A88562598-001-01-7)	0.0104773	H292	0.294956
AVADOMIDE (BRD:BRD-A88644406-001-02-9)	-0.060122	H292	0.151602
BUCETIN (BRD:BRD-A88684804-001-04-3)	0.177975	H292	0.0508149
KI-20227 (BRD:BRD-A88787317-001-01-0)	-0.0944088	H292	-0.461495
PERIFOSINE (BRD:BRD-A89082344-001-08-7)	-0.0525491	H292	0.964933
SORBINIL (BRD:BRD-A89164055-001-03-3)	0.146543	H292	0.582118
BISOPROLOL (BRD:BRD-A89175223-051-14-8)	0.221612	H292	0.474383
DALARGIN (BRD:BRD-A89196962-300-01-7)	-0.357322	H292	-0.221024
TERGURIDE (BRD:BRD-A89207210-001-01-6)	-0.0369868	H292	0.897848
PD-102807 (BRD:BRD-A89337244-001-02-9)	-0.13735	H292	-0.241967
MEFLOQUINE (BRD:BRD-A89585551-003-16-6)	-0.110657	H292	0.0378928
CARNITINE-(D/L) (BRD:BRD-A89594340-003-11-5)	0.152252	H292	0.449318
CGP-55845 (BRD:BRD-A89672324-001-03-0)	0.163206	H292	0.0963438
GPI-688 (BRD:BRD-A90201073-001-02-9)	-0.125309	H292	0.11236
CGP-37849 (BRD:BRD-A90272038-001-01-7)	-0.208391	H292	-0.0457727
GUAIFENESIN (BRD:BRD-A90515964-001-16-5)	0.127205	H292	-0.0273365
EPTIFIBATIDE (BRD:BRD-A90547603-001-02-5)	-0.0402962	H292	-0.137511
LORNOXICAM (BRD:BRD-A90551241-001-10-8)	-0.137907	H292	-0.212754
CLINOFIBRATE (BRD:BRD-A90625545-001-02-0)	0.00252219	H292	0.290794
BENAXIBINE (BRD:BRD-A90642009-001-03-2)	0.132514	H292	0.0931512
MANIDIPINE (BRD:BRD-A90695733-001-07-4)	-0.115882	H292	-0.364885
CACCINH-A01 (BRD:BRD-A90751343-001-02-9)	-0.0660957	H292	-0.822081
ISRADIPINE (BRD:BRD-A90799790-001-19-9)	0.23948	H292	-0.0800857
ADRAFINIL (BRD:BRD-A90926615-001-01-9)	0.0633586	H292	0.0646945
BEPRIDIL (BRD:BRD-A91008255-003-24-8)	0.294161	H292	0.305393
SB-268262 (BRD:BRD-A91031770-001-01-8)	-4.52144	H292	-4.06725
EPRINOMECTIN (BRD:BRD-A91366704-001-01-9)	-0.0145862	H292	0.396089
TROFOSFAMIDE (BRD:BRD-A91386192-001-07-9)	-0.0310657	H292	-0.0830369
BUCLIZINE (BRD:BRD-A91444184-300-01-9)	-0.119219	H292	-0.111594
MANDELIC-ACID (BRD:BRD-A91448670-001-08-9)	-0.0957614	H292	0.18078
ESTRADIOL-CYPIONATE (BRD:BRD-A91452556-001-04-0)	-0.419415	H292	-0.986692
CHLOROQUINE (BRD:BRD-A91699651-316-10-9)	-0.0739945	H292	0.224177
CITICOLINE (BRD:BRD-A91728607-236-11-9)	0.0564911	H292	0.312525
CAMYLOFINE-CHLORHYDRATE (BRD:BRD-A91733352-300-04-5)	-0.191103	H292	-0.0562266
PICROTIN (BRD:BRD-A91822151-001-05-0)	-0.118151	H292	0.0651217
TETRAHYDROPAPAVERINE (BRD:BRD-A91831168-003-02-5)	0.119764	H292	0.303675
SHIKIMIC-ACID (BRD:BRD-A92096630-001-02-8)	0.123348	H292	0.403658
BETAMETHASONE-ACETATE (BRD:BRD-A92177080-001-02-1)	0.0595515	H292	0.0482139
CHLORPHENESIN (BRD:BRD-A92262698-001-02-5)	-0.139761	H292	-0.559006
PRULIFLOXACIN (BRD:BRD-A92341659-001-04-0)	-0.0570396	H292	-0.176164
TRIAMCINOLONE-ACETONIDE (BRD:BRD-A92439610-001-05-7)	0.0351395	H292	-0.74616
SARI-59-801 (BRD:BRD-A92448440-001-01-3)	0.190736	H292	0.390601
DANAZOL (BRD:BRD-A92537424-001-04-7)	-0.0340899	H292	-0.345827
TRIMEBUTINE (BRD:BRD-A92630576-050-24-1)	-0.3139	H292	-0.29476
TOCAINIDE (BRD:BRD-A92670106-003-05-4)	-0.00376622	H292	-0.076426
TIE2-KINASE-INHIBITOR (BRD:BRD-A92800748-001-05-5)	-0.150156	H292	0.315999
LUPANINE (BRD:BRD-A92826379-001-01-5)	-0.196917	H292	-0.29772
N-ACETYLMANNOSAMINE (BRD:BRD-A92872453-001-01-8)	-0.156908	H292	-0.50659
SM-21 (BRD:BRD-A92933783-050-01-6)	0.142176	H292	-0.148342
CIGLITAZONE (BRD:BRD-A93000692-001-08-1)	-0.176663	H292	-0.331376
TEMAZEPAM (BRD:BRD-A93093700-001-02-9)	-0.523581	H292	-0.330813
DIGITOXIN (BRD:BRD-A93236127-001-04-5)	-3.25827	H292	-4.75322
THALIDOMIDE (BRD:BRD-A93255169-001-28-3)	0.0206993	H292	0.20442
ISOCONAZOLE (BRD:BRD-A93353767-008-02-2)	-0.101561	H292	0.270598
ALLOPURINOL-RIBOSIDE (BRD:BRD-A93407926-001-01-1)	-0.000849461	H292	0.345682
PETCM (BRD:BRD-A93477898-001-04-2)	-0.234245	H292	-0.450448
MABUPROFEN (BRD:BRD-A93683007-001-01-9)	0.0347645	H292	-0.61739
NICOTINE (BRD:BRD-A93695607-322-02-5)	-0.244111	H292	0.223724
SODIUM-DANSHENSU (BRD:BRD-A93699261-236-03-4)	0.205292	H292	0.332042
VUF11207 (BRD:BRD-A93717708-051-01-2)	-0.073824	H292	-0.142601
CLINAFLOXACIN (BRD:BRD-A93964801-003-03-3)	-0.052321	H292	0.121651
TELITHROMYCIN (BRD:BRD-A94008949-001-01-9)	-0.144503	H292	-0.183577
AZD6765 (BRD:BRD-A94033181-001-01-4)	0.085111	H292	0.212426
ISO-1 (BRD:BRD-A94055480-001-02-9)	-0.0505347	H292	0.269928
TALINOLOL (BRD:BRD-A94276798-001-01-4)	0.171181	H292	0.485858
KI16198 (BRD:BRD-A94323479-001-02-8)	-0.16326	H292	0.495346
PREDNISOLONE-SODIUM-PHOSPHATE (BRD:BRD-A94523291-304-02-7)	0.208801	H292	-0.193906
BIFONAZOLE (BRD:BRD-A94543220-001-24-7)	0.0992525	H292	0.313931
KL-001 (BRD:BRD-A94580299-001-10-4)	-0.0738779	H292	0.00544488
BUCLADESINE (BRD:BRD-A94624445-236-17-0)	0.0645148	H292	0.0181821
AUTOTAXIN-MODULATOR-1 (BRD:BRD-A94640958-001-01-7)	0.00270109	H292	0.437595
METAXALONE (BRD:BRD-A94709349-001-08-3)	-0.136374	H292	-0.0853403
DIGOXIN (BRD:BRD-A94756469-001-04-7)	-3.54004	H292	-4.93906
CICLOPROFEN (BRD:BRD-A94965935-001-01-6)	0.0455249	H292	-0.0416113
VILDAGLIPTIN (BRD:BRD-A94993966-001-04-4)	-0.218543	H292	-0.650096
VILDAGLIPTIN (BRD:BRD-A94993966-001-05-1)	-0.123473	H292	-0.48437
GINKGOLIDE-A (BRD:BRD-A95121829-001-08-9)	0.0860496	H292	0.13796
DECERNOTINIB (BRD:BRD-A95300432-001-01-3)	-0.155927	H292	0.177061
METHYCLOTHIAZIDE (BRD:BRD-A95340155-001-09-7)	0.169534	H292	0.0861884
CELIPROLOL (BRD:BRD-A95602221-003-02-1)	-0.0162056	H292	0.0192686
KW-3902 (BRD:BRD-A95683721-001-03-8)	-0.0138221	H292	-0.163984
NISOXETINE (BRD:BRD-A95696066-003-13-8)	-0.11456	H292	-0.261245
TALAROZOLE (BRD:BRD-A95755460-001-01-3)	-0.400348	H292	-0.604517
INDAPAMIDE (BRD:BRD-A95869247-001-26-9)	-0.0038041	H292	0.278348
COLFOSCERIL-PALMITATE (BRD:BRD-A95886749-001-03-5)	-0.088782	H292	-0.0232267
SERTACONAZOLE (BRD:BRD-A95939040-001-01-2)	0.130527	H292	-0.0770719
EFLORNITHINE (BRD:BRD-A96292436-003-16-1)	-0.258637	H292	0.000531236
ALLANTOIN (BRD:BRD-A96407378-001-15-1)	0.0148619	H292	-0.248
FPL-55712 (BRD:BRD-A96456596-001-02-2)	-0.294554	H292	-0.426534
NUCLOMEDONE (BRD:BRD-A96466199-001-01-4)	-0.144766	H292	-0.622552
EBPC (BRD:BRD-A96485169-001-14-3)	0.145997	H292	-0.132281
ISOSTEVIOL (BRD:BRD-A96529864-001-01-3)	-0.106881	H292	0.107491
M-14157 (BRD:BRD-A96977263-001-03-7)	-0.466448	H292	-0.363275
FENOTEROL (BRD:BRD-A97104540-004-15-0)	-0.048566	H292	-0.182063
ROSIGLITAZONE (BRD:BRD-A97437073-050-14-5)	-0.378197	H292	0.0135749
PIPERIDOLATE (BRD:BRD-A97479839-003-13-3)	0.0108472	H292	0.169368
RANOLAZINE (BRD:BRD-A97674275-001-11-8)	-0.170362	H292	-0.013089
PINDOLOL (BRD:BRD-A97701745-001-16-0)	0.0570179	H292	0.31951
HEXYLCAINE (BRD:BRD-A97730597-003-11-5)	0.105685	H292	0.0502563
KETOPROFEN (BRD:BRD-A97739905-001-26-5)	0.189067	H292	0.563697
CHLORALOSE (BRD:BRD-A98174560-001-02-1)	0.224768	H292	-0.154343
HYDROXYTACRINE-MALEATE-(R,S) (BRD:BRD-A98299281-050-09-6)	-0.187042	H292	0.140762
TALNIFLUMATE (BRD:BRD-A98378129-001-02-2)	-0.621308	H292	-0.663833
DESVENLAFAXINE (BRD:BRD-A98845662-036-03-7)	0.13878	H292	0.67726
EPINASTINE (BRD:BRD-A98990573-003-01-3)	0.159168	H292	0.504376
HYDROXYCHLOROQUINE (BRD:BRD-A99117172-065-04-0)	-0.0896388	H292	0.0832462
FUMAGILLIN (BRD:BRD-A99367815-001-04-9)	-0.6906	H292	-0.811764
METIPRANOLOL (BRD:BRD-A99388803-001-01-5)	0.12895	H292	0.220163
ETHOSUXIMIDE (BRD:BRD-A99633051-001-07-0)	-0.0619753	H292	-0.192207
BETHANECHOL (BRD:BRD-A99833829-003-27-1)	0.187177	H292	0.636338
PALIPERIDONE (BRD:BRD-A99888680-001-03-8)	0.0816497	H292	0.262787
PALIPERIDONE (BRD:BRD-A99888680-001-04-6)	-0.352317	H292	-0.524116
CIMETROPIUM (BRD:BRD-A99899486-004-01-9)	0.106492	H292	0.625664
CARISOPRODOL (BRD:BRD-A99939097-001-24-2)	0.14708	H292	0.238635
PF-05175157 (BRD:BRD-K00002423-001-02-9)	-0.113322	H292	-0.46762
CASPOFUNGIN (BRD:BRD-K00002625-402-02-9)	-0.017546	H292	0.0848516
SD-0006 (BRD:BRD-K00003093-001-01-9)	-0.103163	H292	-0.0592954
JNJ-38877618 (BRD:BRD-K00003094-001-01-9)	-0.167931	H292	0.359859
GLPG1837 (BRD:BRD-K00003095-001-01-9)	0.00985639	H292	0.0356537
FN-1501 (BRD:BRD-K00003096-001-01-9)	-7.7048	H292	-9.23869
PF-05180999 (BRD:BRD-K00003097-001-01-9)	0.027435	H292	-0.314198
IDF-11774 (BRD:BRD-K00003098-001-01-9)	-0.133302	H292	-0.176312
PLX51107 (BRD:BRD-K00003099-001-01-9)	-0.945919	H292	-0.751144
AZD7594 (BRD:BRD-K00003100-001-01-9)	-0.130787	H292	-0.801671
GDC-0927 (BRD:BRD-K00003101-001-02-9)	-0.0749936	H292	-0.243555
INCB-057643 (BRD:BRD-K00003102-001-01-9)	-1.47597	H292	-0.615586
DESISOBUTYRYL-CICLESONIDE (BRD:BRD-K00003103-001-01-9)	-0.321537	H292	-1.18189
IACS-10759 (BRD:BRD-K00003105-003-01-9)	-1.37067	H292	-1.66393
AZD4573 (BRD:BRD-K00003106-001-01-9)	-8.38745	H292	-8.47258
NAPORAFENIB (BRD:BRD-K00003107-001-01-9)	-1.43684	H292	-2.02723
ABBV-744 (BRD:BRD-K00003108-001-01-9)	-1.43503	H292	-0.510396
AB-423 (BRD:BRD-K00003109-001-01-9)	-0.0545553	H292	-0.169473
BMS-986195 (BRD:BRD-K00003110-001-01-9)	-0.138201	H292	0.123535
BOS-172722 (BRD:BRD-K00003111-001-01-9)	-1.95026	H292	-1.69887
GDC-0575 (BRD:BRD-K00003112-001-01-9)	-4.56235	H292	-1.46232
O-304 (BRD:BRD-K00003113-001-01-9)	-0.0724725	H292	0.170429
C188-9 (BRD:BRD-K00003114-001-01-9)	-1.43095	H292	-0.672245
ETC-206 (BRD:BRD-K00003115-001-01-9)	-0.0116108	H292	-0.822818
CC-90003 (BRD:BRD-K00003116-001-01-9)	-1.6772	H292	-1.17547
CEFTOBIPROLE (BRD:BRD-K00003117-001-01-9)	-0.155856	H292	-0.063538
RETAGLIPTIN (BRD:BRD-K00003118-011-01-9)	-0.0498257	H292	-0.530479
PRADEFOVIR (BRD:BRD-K00003119-066-01-9)	-0.0769022	H292	-0.214085
BI-409306 (BRD:BRD-K00003120-001-01-9)	0.0290063	H292	-0.318208
GSK369796 (BRD:BRD-K00003121-300-01-9)	-0.447667	H292	0.0677513
PRINOMASTAT (BRD:BRD-K00003122-001-01-9)	0.147794	H292	-0.162672
RESMETIROM (BRD:BRD-K00003123-001-01-9)	0.0330798	H292	-0.598502
TRODUSQUEMINE (BRD:BRD-K00003124-389-01-9)	-1.05881	H292	-0.959802
SULFATINIB (BRD:BRD-K00003125-001-01-9)	-0.472659	H292	0.707785
G-749 (BRD:BRD-K00003126-001-01-9)	-3.38564	H292	-1.16499
PIMODIVIR (BRD:BRD-K00003127-001-01-9)	-0.000844681	H292	-0.79383
BECLABUVIR (BRD:BRD-K00003128-001-01-9)	-0.131749	H292	-0.33037
CRENIGACESTAT (BRD:BRD-K00003129-001-01-9)	-0.169424	H292	0.26094
EPETRABOROLE (BRD:BRD-K00003130-003-01-9)	-0.178938	H292	-0.0908015
LY2510924 (BRD:BRD-K00003131-001-01-9)	0.0307638	H292	-0.0147364
LGD-6972 (BRD:BRD-K00003132-001-01-9)	-0.0637746	H292	-0.133425
VELPATASVIR (BRD:BRD-K00003133-001-01-9)	-0.156122	H292	0.0112136
DESLORELIN (BRD:BRD-K00003134-001-01-9)	-0.197122	H292	-0.0846562
ALISPORIVIR (BRD:BRD-K00003135-001-01-9)	-0.191788	H292	-0.646717
MITAPIVAT (BRD:BRD-K00003136-001-01-9)	-0.109478	H292	0.0354221
LOTAMILAST (BRD:BRD-K00003137-001-01-9)	-0.236133	H292	0.0261075
ASIVATREP (BRD:BRD-K00003138-001-01-9)	0.0182665	H292	-0.394571
ETRASIMOD (BRD:BRD-K00003139-001-01-9)	-0.0809632	H292	0.197545
HPGDS-IN-1 (BRD:BRD-K00003140-001-01-9)	-0.107452	H292	0.0341585
VIXOTRIGINE (BRD:BRD-K00003141-003-01-9)	0.0137054	H292	-0.428056
DASOTRALINE (BRD:BRD-K00003142-003-01-9)	-0.126565	H292	0.632538
BAY1217389 (BRD:BRD-K00003143-001-01-9)	-2.28054	H292	-1.84087
ATUVECICLIB (BRD:BRD-K00003144-001-01-9)	-5.67287	H292	-7.39396
PF-05089771 (BRD:BRD-K00003145-001-01-9)	-0.0243027	H292	-0.12419
MIW-815 (BRD:BRD-K00003146-318-01-9)	0.161652	H292	-0.401616
S49076 (BRD:BRD-K00003147-001-01-9)	0.0227235	H292	0.172802
BATEFENTEROL (BRD:BRD-K00003148-001-01-9)	-0.00862131	H292	-0.279415
RO-5028442 (BRD:BRD-K00003149-001-01-9)	-0.154438	H292	-0.214035
SEGESTERONE-ACETATE (BRD:BRD-K00003150-001-01-9)	0.0548099	H292	0.450017
OLODANRIGAN (BRD:BRD-K00003151-001-01-9)	-0.0909282	H292	-0.175168
AM211 (BRD:BRD-K00003152-001-01-9)	0.0954033	H292	0.0167728
IMISOPASEM-MANGANESE (BRD:BRD-K00003154-001-01-9)	-0.124847	H292	0.381172
TAK-779 (BRD:BRD-K00003155-003-01-9)	-0.0655141	H292	-0.187863
ERIBULIN (BRD:BRD-K00003156-066-01-9)	-4.3579	H292	-3.68622
DEBIO-0932 (BRD:BRD-K00003157-001-01-9)	-4.42893	H292	-5.87243
ABARELIX (BRD:BRD-K00003158-001-01-9)	0.18145	H292	0.385769
BANOXANTRONE (BRD:BRD-K00003159-300-01-9)	-2.13641	H292	-1.12448
BELOTECAN (BRD:BRD-K00003160-003-01-9)	-7.25228	H292	-8.30996
BUSERELIN (BRD:BRD-K00003161-015-01-9)	-0.112182	H292	-0.588113
CROLIBULIN (BRD:BRD-K00003162-001-01-9)	-3.73992	H292	-3.92322
OGLUFANIDE (BRD:BRD-K00003164-001-01-9)	-0.168199	H292	0.356075
SARDOMOZIDE (BRD:BRD-K00003165-300-01-9)	-2.74672	H292	-2.53946
GSK189254 (BRD:BRD-K00003166-001-01-9)	0.176669	H292	0.0177162
MACITENTAN-N-BUTYL-ANALOGUE (BRD:BRD-K00003167-001-01-9)	-0.102199	H292	0.0780812
BMS-582949 (BRD:BRD-K00003168-003-01-9)	-0.238202	H292	0.329652
RAD140 (BRD:BRD-K00003169-001-01-9)	-0.0934541	H292	0.757641
PAVINETANT (BRD:BRD-K00003170-001-01-9)	0.103301	H292	-0.101831
DWK-1339 (BRD:BRD-K00003171-001-01-9)	-0.104107	H292	-0.191494
E7820 (BRD:BRD-K00003172-001-01-9)	-4.05778	H292	-3.34434
SJG-136 (BRD:BRD-K00003173-001-01-9)	-0.616541	H292	-0.776058
SOBLIDOTIN (BRD:BRD-K00003174-001-01-9)	-3.93929	H292	-3.11614
ROLAPITANT (BRD:BRD-K00003175-001-01-9)	-0.0241889	H292	-0.113827
KARENITECIN (BRD:BRD-K00003176-001-01-9)	-0.111172	H292	0.110473
INDEGLITAZAR (BRD:BRD-K00003177-001-01-9)	-0.101533	H292	0.387024
LASMIDITAN (BRD:BRD-K00003178-003-01-9)	-0.047786	H292	-0.0118481
VERUCERFONT (BRD:BRD-K00003180-001-01-9)	0.0343406	H292	-0.134214
CENICRIVIROC (BRD:BRD-K00003181-001-01-9)	0.0977176	H292	0.131121
GEMIGLIPTIN (BRD:BRD-K00003182-001-01-9)	-0.0079623	H292	-0.0191167
SUCCINOBUCOL (BRD:BRD-K00003183-001-01-9)	-0.0452818	H292	0.0736472
OZENOXACIN (BRD:BRD-K00003184-001-01-9)	-0.298795	H292	-0.224306
EMD534085 (BRD:BRD-K00003185-001-01-9)	-3.10029	H292	-1.78989
SSR240612 (BRD:BRD-K00003186-003-01-9)	-0.000108492	H292	-0.396585
GUADECITABINE (BRD:BRD-K00003187-236-01-9)	-1.83712	H292	-1.02389
CAPROMORELIN (BRD:BRD-K00003188-046-01-9)	0.206362	H292	-0.0896447
BMS-911543 (BRD:BRD-K00003189-001-01-9)	-0.334059	H292	-0.787801
MK-0557 (BRD:BRD-K00003190-001-01-9)	-0.195861	H292	0.175055
FOSTEMSAVIR (BRD:BRD-K00003191-001-01-9)	0.0628737	H292	-0.279283
PSI-697 (BRD:BRD-K00003192-001-01-9)	-0.063861	H292	0.0867301
MK-7622 (BRD:BRD-K00003194-001-01-9)	-0.128101	H292	-0.132111
LY2795050 (BRD:BRD-K00003195-001-01-9)	-0.00290679	H292	0.417927
ONO-4059 (BRD:BRD-K00003197-001-02-9)	-0.116095	H292	-0.113707
REVEFENACIN (BRD:BRD-K00003198-001-01-9)	0.00916445	H292	-0.131619
MK-7246 (BRD:BRD-K00003199-001-01-9)	-0.0644273	H292	0.319996
TENAPANOR (BRD:BRD-K00003201-001-01-9)	0.0118473	H292	-0.342164
CITARINOSTAT (BRD:BRD-K00003202-001-01-9)	-0.257881	H292	-0.752872
BMS-214662 (BRD:BRD-K00003203-001-01-9)	-7.92242	H292	-6.81217
CELGOSIVIR (BRD:BRD-K00003204-003-01-9)	0.0283515	H292	0.267058
D-3263 (BRD:BRD-K00003205-003-01-9)	-0.7072	H292	-0.148125
EMIGLITATE (BRD:BRD-K00003206-001-01-9)	0.0241363	H292	-0.00266668
ETHYNYLCYTIDINE (BRD:BRD-K00003207-001-01-9)	-6.81859	H292	-5.62221
IMIRESTAT (BRD:BRD-K00003208-001-01-9)	0.0124199	H292	0.109279
JI-101 (BRD:BRD-K00003209-001-01-9)	-0.255174	H292	-0.193765
OSILODROSTAT (BRD:BRD-K00003210-001-01-9)	0.0873661	H292	0.13141
LURBINECTEDIN (BRD:BRD-K00003211-001-01-9)	-5.666	H292	-5.08882
OMTRIPTOLIDE (BRD:BRD-K00003212-001-01-9)	-6.23556	H292	-0.689608
PCI-27483 (BRD:BRD-K00003213-001-01-9)	-0.00376641	H292	0.337038
SAPACITABINE (BRD:BRD-K00003214-001-01-9)	-3.54599	H292	-2.93648
SQUALAMINE (BRD:BRD-K00003215-043-01-9)	-0.359561	H292	-0.0323915
RELUGOLIX (BRD:BRD-K00003216-001-01-9)	-0.0903013	H292	0.464333
TRANSCROCETINATE (BRD:BRD-K00003217-304-01-9)	-0.0766657	H292	-0.0154555
UPAMOSTAT (BRD:BRD-K00003218-001-01-9)	-0.977158	H292	-0.91783
ACUMAPIMOD (BRD:BRD-K00003220-001-01-9)	0.00661972	H292	-0.234533
BASMISANIL (BRD:BRD-K00003221-001-01-9)	-0.0397592	H292	-0.236542
TRADIPITANT (BRD:BRD-K00003222-001-01-9)	-3.98729	H292	-3.21332
AMISELIMOD (BRD:BRD-K00003223-003-01-9)	-8.48979	H292	-7.27423
AVORALSTAT (BRD:BRD-K00003224-001-01-9)	-0.114996	H292	-0.184412
ELECLAZINE (BRD:BRD-K00003225-003-01-9)	-0.0885464	H292	0.384782
EMERAMIDE (BRD:BRD-K00003226-001-01-9)	0.227741	H292	0.0557681
RALINEPAG (BRD:BRD-K00003227-001-01-9)	-0.163471	H292	-0.00799927
SELETALISIB (BRD:BRD-K00003228-001-01-9)	-0.375448	H292	-0.192234
VERUBECESTAT (BRD:BRD-K00003229-001-01-9)	0.0077106	H292	-0.466796
ASAPIPRANT (BRD:BRD-K00003230-001-01-9)	-0.0498583	H292	-0.0837288
DORAVIRINE (BRD:BRD-K00003231-001-01-9)	-0.0107456	H292	0.0537488
FEVIPIPRANT (BRD:BRD-K00003232-001-01-9)	-0.221401	H292	-0.158167
VALBENAZINE (BRD:BRD-K00003233-001-01-9)	-0.136179	H292	-1.16259
VERICIGUAT (BRD:BRD-K00003234-001-01-9)	-0.0922616	H292	0.0622596
VELEDIMEX (BRD:BRD-K00003235-001-01-9)	-0.208056	H292	-0.740362
FIRSOCOSTAT (BRD:BRD-K00003236-001-01-9)	-3.81909	H292	-2.30738
MAVATREP (BRD:BRD-K00003237-001-01-9)	-0.691479	H292	-1.04564
SITRAVATINIB (BRD:BRD-K00003238-001-01-9)	-0.649198	H292	-0.369818
FLURALANER (BRD:BRD-K00003239-001-01-9)	-0.186259	H292	-0.469997
ERAVACYCLINE (BRD:BRD-K00003240-300-01-9)	-1.33367	H292	-1.57575
SANCYCLINE (BRD:BRD-K00003242-001-01-9)	0.012467	H292	-0.105247
PANTOPRAZOLE (BRD:BRD-K00003243-236-01-9)	0.183469	H292	-0.208632
AMCASERTIB (BRD:BRD-K00003244-001-01-9)	-0.417794	H292	-0.49617
BELIZATINIB (BRD:BRD-K00003245-001-01-9)	-0.811814	H292	-1.0072
BEXAGLIFLOZIN (BRD:BRD-K00003246-001-01-9)	-0.256073	H292	-0.0977453
BICTEGRAVIR (BRD:BRD-K00003247-001-01-9)	-0.0309442	H292	-0.281
CENERIMOD (BRD:BRD-K00003248-001-01-9)	-0.0130861	H292	-0.109425
CENOBAMATE (BRD:BRD-K00003249-001-01-9)	-0.0922689	H292	-0.685586
EVOCALCET (BRD:BRD-K00003250-001-01-9)	-0.0220077	H292	0.0325379
PEMAFIBRATE (BRD:BRD-K00003251-001-01-9)	0.10885	H292	1.26268
SACUBITRILAT (BRD:BRD-K00003252-001-01-9)	-0.194341	H292	-0.436715
SPARSENTAN (BRD:BRD-K00003253-001-01-9)	0.0152743	H292	-0.894035
TAVILERMIDE (BRD:BRD-K00003254-001-01-9)	-0.00239393	H292	-0.127252
ACEBILUSTAT (BRD:BRD-K00003255-001-01-9)	-0.0264706	H292	0.312299
AVACOPAN (BRD:BRD-K00003256-001-01-9)	0.0851293	H292	0.136473
CEFIDEROCOL (BRD:BRD-K00003257-001-01-9)	-0.0862416	H292	-0.517044
EDASALONEXENT (BRD:BRD-K00003258-001-01-9)	-0.0427176	H292	-0.096623
EDONERPIC-MALEATE (BRD:BRD-K00003259-050-01-9)	-0.0380204	H292	-0.285661
GLECAPREVIR (BRD:BRD-K00003260-001-01-9)	-0.0218585	H292	0.416602
LENIOLISIB (BRD:BRD-K00003261-001-01-9)	-0.216013	H292	-0.977921
NICODICOSAPENT (BRD:BRD-K00003262-001-01-9)	-0.0930028	H292	-0.209432
TENALISIB (BRD:BRD-K00003263-001-01-9)	-0.11201	H292	0.364543
ZOLIFLODACIN (BRD:BRD-K00003264-001-01-9)	-0.0637942	H292	-0.221904
OMAPATRILAT (BRD:BRD-K00003265-001-01-9)	0.300177	H292	0.207748
UDENAFIL (BRD:BRD-K00003266-001-01-9)	-0.0427723	H292	-0.265735
OMBRABULIN (BRD:BRD-K00003267-003-01-9)	-3.80474	H292	-4.14255
LEQ506 (BRD:BRD-K00003269-001-01-9)	0.111347	H292	0.140627
GALIDESIVIR (BRD:BRD-K00003270-003-01-9)	-0.0539913	H292	-0.683101
JD-5037 (BRD:BRD-K00003271-001-01-9)	-4.33222	H292	-5.78675
DEXTROROTATION-NIMORAZOLE-PHOSPHATE-ESTER (BRD:BRD-K00003272-001-01-9)	0.101509	H292	0.594883
CBL0137 (BRD:BRD-K00003273-003-01-9)	-8.51334	H292	-7.41643
SELONSERTIB (BRD:BRD-K00003274-001-01-9)	-1.19994	H292	-1.74421
LIFIRAFENIB (BRD:BRD-K00003275-001-01-9)	-0.602167	H292	-1.52166
CCT245737 (BRD:BRD-K00003276-001-01-9)	-2.07383	H292	-0.575085
VATINOXAN (BRD:BRD-K00003277-003-01-9)	-0.0346583	H292	-0.495802
TCV-309 (BRD:BRD-K00003278-003-01-9)	0.126279	H292	0.57122
PF-06282999 (BRD:BRD-K00003279-001-01-9)	0.0513117	H292	0.851185
PIM-447 (BRD:BRD-K00003280-300-01-9)	-4.20401	H292	-2.82782
FERROQUINE (BRD:BRD-K00003281-001-01-9)	-0.110428	H292	0.46895
ESONARIMOD (BRD:BRD-K00003282-001-01-9)	-0.00276384	H292	-0.0969687
ROLUPERIDONE (BRD:BRD-K00003283-001-01-9)	-0.0388792	H292	-0.913161
SELADELPAR (BRD:BRD-K00003284-236-01-9)	-0.00456756	H292	0.446621
NEMIRALISIB (BRD:BRD-K00003285-001-01-9)	-0.2608	H292	-0.161434
UPADACITINIB (BRD:BRD-K00003286-001-01-9)	-0.137898	H292	0.277953
FEZOLINETANT (BRD:BRD-K00003287-001-01-9)	-0.235762	H292	0.0608121
GLESATINIB (BRD:BRD-K00003288-003-01-9)	-0.721798	H292	-0.556247
TECADENOSON (BRD:BRD-K00003289-001-01-9)	0.134651	H292	0.299148
EMIXUSTAT (BRD:BRD-K00003290-003-01-9)	-0.0166113	H292	-0.0480973
BEBT-908 (BRD:BRD-K00003291-001-01-9)	-8.92904	H292	-8.86239
GSK2981278 (BRD:BRD-K00003292-001-01-9)	0.0204818	H292	-0.0695421
MERTANSINE (BRD:BRD-K00003293-001-01-9)	-4.33928	H292	-3.30743
AVITINIB (BRD:BRD-K00003294-050-01-9)	-5.9345	H292	-7.99338
ELACESTRANT (BRD:BRD-K00003295-300-01-9)	-5.21663	H292	-1.26046
PF-06650833 (BRD:BRD-K00003296-001-01-9)	-0.175166	H292	0.0819514
AZD5069 (BRD:BRD-K00003297-001-01-9)	0.0754574	H292	0.0204352
SETMELANOTIDE (BRD:BRD-K00003298-001-01-9)	0.166386	H292	0.767274
F-16915 (BRD:BRD-K00003299-001-01-9)	0.141475	H292	0.96433
LTX-315 (BRD:BRD-K00003300-001-01-9)	0.0467128	H292	-0.46086
ASP-9521 (BRD:BRD-K00003301-001-01-9)	0.0110381	H292	0.221937
ADOMEGLIVANT (BRD:BRD-K00003302-001-01-9)	-0.0919038	H292	0.185891
ACOZIBOROLE (BRD:BRD-K00003303-001-01-9)	0.121754	H292	0.145376
MK-1064 (BRD:BRD-K00003304-001-01-9)	-0.0538232	H292	-0.0559852
BMS-779788 (BRD:BRD-K00003305-001-01-9)	-0.169725	H292	0.0566736
VABORBACTAM (BRD:BRD-K00003306-001-01-9)	0.123691	H292	0.623872
COH29 (BRD:BRD-K00003307-001-01-9)	-1.46597	H292	-1.55481
TD139 (BRD:BRD-K00003308-001-01-9)	0.0121895	H292	-0.211547
GDC-0084 (BRD:BRD-K00003309-001-01-9)	-2.46215	H292	-2.47669
DERAZANTINIB (BRD:BRD-K00003310-001-01-9)	-0.420957	H292	-0.280296
PF-06459988 (BRD:BRD-K00003311-001-01-9)	-0.819587	H292	-0.514809
SULTOPRIDE (BRD:BRD-K00003312-003-01-9)	0.249822	H292	0.23517
TRABECTEDIN (BRD:BRD-K00003313-001-01-9)	-9.45053	H292	-10.4599
FURAGIN (BRD:BRD-K00003314-001-01-9)	-0.00243289	H292	0.106094
NELOCIGUAT (BRD:BRD-K00003315-001-01-9)	0.0980858	H292	1.51561
ELDECALCITOL (BRD:BRD-K00003316-001-01-9)	-2.50068	H292	-1.63075
PIPOFEZINE (BRD:BRD-K00003317-312-01-9)	-0.173381	H292	-0.168017
DECLOXIZINE (BRD:BRD-K00003318-300-01-9)	-0.0458931	H292	-0.0198199
FELYPRESSIN (BRD:BRD-K00003319-001-01-9)	-0.00260518	H292	0.23862
CERULETIDE (BRD:BRD-K00003320-001-01-9)	-0.00939552	H292	-0.0810034
DALFOPRISTIN (BRD:BRD-K00003321-001-01-9)	-0.0708319	H292	-0.322869
SUGAMMADEX (BRD:BRD-K00003322-363-01-9)	0.0538268	H292	-0.0560128
TOPILUTAMIDE (BRD:BRD-K00003325-001-01-9)	-0.0628313	H292	-0.624186
GINSENOSIDE-RE (BRD:BRD-K00003326-001-01-9)	-0.0642425	H292	-0.44641
HYDROXYSAFFLOR-YELLOW-A (BRD:BRD-K00003327-001-01-9)	-0.0015283	H292	-0.323961
MADECASSOSIDE (BRD:BRD-K00003328-001-01-9)	-0.0163511	H292	-0.279334
INGENOL (BRD:BRD-K00003329-001-01-9)	0.0177459	H292	0.0943931
AFAMELANOTIDE (BRD:BRD-K00003330-001-01-9)	-0.0672086	H292	0.0640629
NIM811 (BRD:BRD-K00003331-001-01-9)	-0.233626	H292	-0.451513
ARGIRELINE (BRD:BRD-K00003332-001-01-9)	0.0077156	H292	-0.246392
ORNIPRESSIN (BRD:BRD-K00003333-001-01-9)	-3.29195	H292	-2.38083
SINCALIDE (BRD:BRD-K00003334-001-01-9)	0.0330448	H292	-0.418097
IRGD-PEPTIDE (BRD:BRD-K00003335-001-01-9)	-0.108363	H292	-0.0404899
TUFTSIN (BRD:BRD-K00003336-001-01-9)	-0.175151	H292	-0.500978
ALX-40-4C (BRD:BRD-K00003337-019-01-9)	-0.0746617	H292	-0.0803694
TRIAMCINOLONE-HEXACETONIDE (BRD:BRD-K00003338-001-01-9)	-0.0911112	H292	-0.571066
DIXYRAZINE (BRD:BRD-K00003339-001-01-9)	-0.0260831	H292	0.127655
JPH203 (BRD:BRD-K00003340-300-01-9)	-0.0228802	H292	0.577315
KETOHEXOKINASE-INHIBITOR-1 (BRD:BRD-K00003341-001-01-9)	0.0645021	H292	0.40063
ATICAPRANT (BRD:BRD-K00003342-001-01-9)	0.0484348	H292	-0.0278797
VLX1570 (BRD:BRD-K00003343-001-01-9)	-11.3604	H292	-12.2223
INCYCLINIDE (BRD:BRD-K00003344-001-01-9)	-0.652953	H292	-0.487512
MINOCYCLINE (BRD:BRD-K00003346-003-01-9)	0.0593687	H292	-0.107785
DEMECLOCYCLINE (BRD:BRD-K00003347-003-01-9)	-0.0134677	H292	-0.13583
COTI-2 (BRD:BRD-K00003348-001-01-9)	-0.117398	H292	-0.0121046
TIGECYCLINE (BRD:BRD-K00003349-001-01-9)	-0.130144	H292	-0.789134
METHACYCLINE (BRD:BRD-K00003351-003-01-9)	-0.00845754	H292	0.397691
TETRACYCLINE (BRD:BRD-K00003352-003-01-9)	-0.0215137	H292	-0.613446
CHLORTETRACYCLINE (BRD:BRD-K00003353-003-01-9)	0.0780257	H292	-0.0861135
CINOBUFOTALIN (BRD:BRD-K00003354-001-01-9)	-7.45209	H292	-7.22676
FUCOXANTHIN (BRD:BRD-K00003355-001-01-9)	-0.0104399	H292	0.0474979
MIVEBRESIB (BRD:BRD-K00003356-001-01-9)	-3.1015	H292	-1.21588
BAY1125976 (BRD:BRD-K00003357-001-01-9)	-0.604272	H292	-0.831887
ROGARATINIB (BRD:BRD-K00003358-001-01-9)	-0.404448	H292	-0.0981025
BAY-1436032 (BRD:BRD-K00003359-001-01-9)	0.00713698	H292	0.419934
CPI-1205 (BRD:BRD-K00003360-001-01-9)	-0.137101	H292	-0.482961
TOMIVOSERTIB (BRD:BRD-K00003361-001-01-9)	-0.107411	H292	-0.0858099
MITOQUINONE (BRD:BRD-K00003362-066-01-9)	-3.88073	H292	-3.0132
DELPAZOLID (BRD:BRD-K00003363-001-01-9)	-0.235727	H292	-0.918745
GSK2239633A (BRD:BRD-K00003364-001-01-9)	-0.0865643	H292	-0.514022
AQ-13 (BRD:BRD-K00003365-300-01-9)	-0.0257531	H292	-0.0571421
LINAPRAZAN (BRD:BRD-K00003366-001-01-9)	-0.130129	H292	-0.600453
UKI-1 (BRD:BRD-K00003367-001-01-9)	-0.132884	H292	-0.261075
BFH772 (BRD:BRD-K00003368-001-01-9)	-0.67107	H292	-0.173316
ELTANEXOR (BRD:BRD-K00003369-001-01-9)	-4.23112	H292	-3.82278
CADAZOLID (BRD:BRD-K00003370-001-01-9)	-0.259621	H292	-1.18316
PAQUINIMOD (BRD:BRD-K00003371-001-01-9)	0.0758233	H292	0.232222
CGP-25454A (BRD:BRD-K00003372-003-01-9)	0.051575	H292	-0.165616
GSK3179106 (BRD:BRD-K00003373-001-01-9)	-0.186319	H292	0.31193
ESAXERENONE (BRD:BRD-K00003374-001-01-9)	0.016198	H292	0.207978
VISOMITIN (BRD:BRD-K00003375-004-01-9)	-5.23155	H292	-3.8273
FISOGATINIB (BRD:BRD-K00003377-001-01-9)	-0.263786	H292	0.223252
FT011 (BRD:BRD-K00003378-001-01-9)	-0.0262526	H292	0.447112
GSK2256098 (BRD:BRD-K00003379-001-01-9)	-0.0408994	H292	-0.380994
GLPG0187 (BRD:BRD-K00003380-001-01-9)	-0.215076	H292	-0.0350934
MSDC-0160 (BRD:BRD-K00003381-001-01-9)	-0.122992	H292	0.546423
NICAINOPROL (BRD:BRD-K00003382-001-01-9)	0.102511	H292	0.588652
UROLITHIN-A (BRD:BRD-K00003383-001-01-9)	-0.116419	H292	-0.22468
FOSFLUCONAZOLE (BRD:BRD-K00003384-001-01-9)	0.0708606	H292	-0.122597
IPI549 (BRD:BRD-K00003385-001-01-9)	-0.477414	H292	-1.08712
HT-2157 (BRD:BRD-K00003386-001-01-9)	-0.15364	H292	-0.288692
LANABECESTAT (BRD:BRD-K00003387-001-01-9)	0.0141851	H292	-0.0399313
CXD101 (BRD:BRD-K00003388-001-01-9)	-2.5725	H292	-1.93199
HTHQ (BRD:BRD-K00003389-001-01-9)	-0.181288	H292	0.16495
YL0919 (BRD:BRD-K00003390-003-01-9)	-0.155044	H292	0.514043
PBI-4050 (BRD:BRD-K00003391-236-01-9)	0.0429173	H292	0.209076
FUTIBATINIB (BRD:BRD-K00003392-001-01-9)	-0.117197	H292	-0.344708
BGP-15 (BRD:BRD-K00003393-300-01-9)	-0.0323702	H292	-0.127642
ABX464 (BRD:BRD-K00003394-001-01-9)	-0.349383	H292	-0.516069
BISANTRENE (BRD:BRD-K00003395-001-01-9)	0.0111698	H292	-0.350623
CEP-40783 (BRD:BRD-K00003396-001-01-9)	-2.70438	H292	-2.7618
MK-8617 (BRD:BRD-K00003397-001-01-9)	0.127599	H292	0.473698
AZD7986 (BRD:BRD-K00003398-001-01-9)	0.13118	H292	0.450298
OCAPERIDONE (BRD:BRD-K00003399-001-01-9)	-0.0301261	H292	0.334281
PF-06840003 (BRD:BRD-K00003400-001-01-9)	-0.142386	H292	-0.284543
THK5351 (BRD:BRD-K00003401-001-01-9)	-0.153897	H292	-0.245622
T-807 (BRD:BRD-K00003402-001-01-9)	-0.383859	H292	-0.488592
JNJ-39758979 (BRD:BRD-K00003403-001-01-9)	0.0263868	H292	0.601458
CYC065 (BRD:BRD-K00003404-001-01-9)	-8.79155	H292	-10.0183
EVOBRUTINIB (BRD:BRD-K00003405-001-01-9)	-0.145931	H292	-0.559641
MILADEMETAN (BRD:BRD-K00003406-001-01-9)	-1.036	H292	-4.31682
VADADUSTAT (BRD:BRD-K00003407-001-01-9)	-0.00116736	H292	-0.321539
IBERDOMIDE (BRD:BRD-K00003408-001-01-9)	-0.0683634	H292	0.00134734
CFI-402257 (BRD:BRD-K00003409-001-01-9)	-2.12924	H292	-1.75952
GAL-021 (BRD:BRD-K00003410-001-01-9)	-0.0650146	H292	-0.344806
BAMAQUIMAST (BRD:BRD-K00003411-001-01-9)	-0.0329653	H292	-0.145299
TRILACICLIB (BRD:BRD-K00003412-300-01-9)	-1.04047	H292	-1.56815
ZANUBRUTINIB (BRD:BRD-K00003413-001-01-9)	-0.329335	H292	-1.636
EMODEPSIDE (BRD:BRD-K00003414-001-01-9)	-0.0530745	H292	-0.310655
ICLAPRIM (BRD:BRD-K00003415-001-01-9)	0.0457924	H292	0.274934
TEMUTERKIB (BRD:BRD-K00003416-001-01-9)	-1.01207	H292	-1.76153
MRX-2843 (BRD:BRD-K00003417-001-01-9)	-1.58492	H292	-3.10163
BMS-986205 (BRD:BRD-K00003418-001-01-9)	-0.423636	H292	-0.583153
AVAPRITINIB (BRD:BRD-K00003419-001-01-9)	-0.539102	H292	-0.983687
INAVOLISIB (BRD:BRD-K00003420-001-01-9)	-0.438689	H292	-0.478276
PEMRAMETOSTAT (BRD:BRD-K00003421-001-01-9)	-1.00241	H292	0.0462134
ELIMUSERTIB (BRD:BRD-K00003422-003-01-9)	-4.68809	H292	-2.73182
BMS-986158 (BRD:BRD-K00003423-001-01-9)	-1.90371	H292	-1.98414
ROBLITINIB (BRD:BRD-K00003424-001-01-9)	0.0362146	H292	0.0914206
LXS196 (BRD:BRD-K00003425-001-01-9)	-0.302458	H292	-0.903981
PEPOSERTIB (BRD:BRD-K00003426-001-01-9)	-0.726023	H292	-0.861588
ILAPRAZOLE (BRD:BRD-K00003427-001-01-9)	-0.0690762	H292	-0.0588553
PAGOCLONE (BRD:BRD-K00003428-001-01-9)	0.0421628	H292	0.16128
GSK2982772 (BRD:BRD-K00003429-001-01-9)	0.0737011	H292	-0.271345
PRN1371 (BRD:BRD-K00003430-001-01-9)	-0.845855	H292	-0.719173
ZIRITAXESTAT (BRD:BRD-K00003431-001-01-9)	-0.259077	H292	0.253185
EDO-S101 (BRD:BRD-K00003432-001-01-9)	-0.84339	H292	-0.756868
VERALIPRIDE (BRD:BRD-K00003433-001-01-9)	0.0370103	H292	0.149555
MIRIDESAP (BRD:BRD-K00003434-001-01-9)	-0.00353517	H292	-0.144648
AVEX-73 (BRD:BRD-K00003435-003-01-9)	0.10083	H292	0.316769
AVN-492 (BRD:BRD-K00003436-001-01-9)	0.0255093	H292	0.330236
BTK-IN-1 (BRD:BRD-K00003437-001-01-9)	-0.00929065	H292	-0.304519
CM-4620 (BRD:BRD-K00003438-001-01-9)	-0.0571897	H292	0.235655
XL041 (BRD:BRD-K00003439-001-01-9)	-0.235887	H292	-0.640473
SELITRECTINIB (BRD:BRD-K00003441-001-01-9)	0.147947	H292	-0.0378122
CPI-444 (BRD:BRD-K00003442-001-01-9)	-0.0473247	H292	0.21948
AZD4635 (BRD:BRD-K00003443-001-01-9)	-0.003361	H292	-0.434696
BT-11 (BRD:BRD-K00003444-001-01-9)	-0.236059	H292	-0.296465
VANIPREVIR (BRD:BRD-K00003445-001-01-9)	-0.082197	H292	-0.324372
LY3200882 (BRD:BRD-K00003446-001-01-9)	0.0651181	H292	0.04932
REPOTRECTINIB (BRD:BRD-K00003447-001-01-9)	-3.07908	H292	-4.1822
ZURANOLONE (BRD:BRD-K00003448-001-01-9)	-0.0915109	H292	-0.0241441
E7046 (BRD:BRD-K00003449-001-01-9)	-0.152202	H292	-0.410265
AAI101 (BRD:BRD-K00003450-001-01-9)	0.0730014	H292	0.0124497
LY334370 (BRD:BRD-K00003451-001-01-9)	-0.000630669	H292	0.099122
DESIDUSTAT (BRD:BRD-K00003452-001-01-9)	0.061566	H292	-0.216167
CT7001 (BRD:BRD-K00003453-003-01-9)	-6.70832	H292	-7.00294
SECLIDEMSTAT (BRD:BRD-K00003454-001-01-9)	-2.67224	H292	-1.80021
S-38093 (BRD:BRD-K00003455-001-01-9)	-0.0285799	H292	0.11974
ASCIMINIB (BRD:BRD-K00003456-001-01-9)	-0.193755	H292	0.647702
IDH-305 (BRD:BRD-K00003457-001-01-9)	-0.0144467	H292	-0.00799942
CINTIRORGON (BRD:BRD-K00003458-001-01-9)	-0.245864	H292	-0.23797
DILMAPIMOD (BRD:BRD-K00003459-001-01-9)	0.0480385	H292	0.0947634
VORASIDENIB (BRD:BRD-K00003460-001-01-9)	-0.0174789	H292	-0.288176
PAMIPARIB (BRD:BRD-K00003461-001-01-9)	-0.575642	H292	-0.592558
LANIFIBRANOR (BRD:BRD-K00003462-001-01-9)	0.0242323	H292	0.361425
PYROTINIB (BRD:BRD-K00003463-001-01-9)	-0.680845	H292	-2.2187
POCAPAVIR (BRD:BRD-K00003464-001-01-9)	0.130507	H292	0.546834
FANTOFARONE (BRD:BRD-K00003465-001-01-9)	-0.205189	H292	0.160088
NELOTANSERIN (BRD:BRD-K00003466-001-01-9)	0.0643054	H292	-0.423643
TEMANOGREL (BRD:BRD-K00003467-001-01-9)	0.219554	H292	0.798642
DELCASERTIB (BRD:BRD-K00003468-001-01-9)	-0.00640409	H292	-0.12117
LARAZOTIDE-ACETATE (BRD:BRD-K00003469-015-01-9)	-0.0190489	H292	0.217412
NEU2000 (BRD:BRD-K00003470-001-01-9)	-0.0559478	H292	-0.189675
RISLENEMDAZ (BRD:BRD-K00003471-001-01-9)	0.0193147	H292	-0.424711
VOCLOSPORIN (BRD:BRD-K00003472-001-01-9)	-0.205582	H292	0.662057
PRIDOPIDINE (BRD:BRD-K00003473-001-01-9)	0.210458	H292	-0.0512607
LETRAZURIL (BRD:BRD-K00003474-001-01-9)	-0.0131695	H292	-0.425413
S-3304 (BRD:BRD-K00003475-001-01-9)	0.161842	H292	0.195586
NINGETINIB-TOSYLATE (BRD:BRD-K00003476-075-01-9)	-0.255423	H292	-0.0633735
ASIMADOLINE (BRD:BRD-K00003477-001-01-9)	-0.0855661	H292	-0.156514
EPRISTERIDE (BRD:BRD-K00003478-001-01-9)	-0.155711	H292	0.610359
AX-024 (BRD:BRD-K00003479-003-01-9)	0.119469	H292	-0.358812
TROPIFEXOR (BRD:BRD-K00003480-001-01-9)	0.112612	H292	0.365794
PAT-1251 (BRD:BRD-K00003481-001-01-9)	-0.00224806	H292	-0.273917
MK-4074 (BRD:BRD-K00003482-001-01-9)	-0.0989055	H292	-0.255225
GSK656 (BRD:BRD-K00003483-003-01-9)	0.148268	H292	0.375205
MIROGABALIN-BESYLATE (BRD:BRD-K00003484-074-01-9)	-0.0152961	H292	0.0215967
SB-649868 (BRD:BRD-K00003485-001-01-9)	0.329478	H292	0.948441
DG051 (BRD:BRD-K00003486-003-01-9)	0.116799	H292	0.18559
TOMEGLOVIR (BRD:BRD-K00003487-001-01-9)	-0.0342931	H292	-0.0270582
SULTIAME (BRD:BRD-K00003488-001-01-9)	0.191531	H292	0.133471
GAMITHROMYCIN (BRD:BRD-K00003489-001-01-9)	0.00585957	H292	-0.478624
NGP555 (BRD:BRD-K00003490-001-01-9)	-0.0122542	H292	-0.040562
MORPHOTHIADIN (BRD:BRD-K00003491-001-01-9)	-0.0777605	H292	-0.100843
APARARENONE (BRD:BRD-K00003492-001-01-9)	0.181603	H292	0.57708
PADSEVONIL (BRD:BRD-K00003493-001-01-9)	0.0923787	H292	-0.263941
ROSIPTOR (BRD:BRD-K00003494-001-01-9)	0.119774	H292	0.420497
BALOXAVIR-MARBOXIL (BRD:BRD-K00003495-001-01-9)	-0.0982225	H292	-0.0110368
BALOXAVIR (BRD:BRD-K00003496-001-01-9)	-1.25629	H292	-1.79446
MAVACAMTEN (BRD:BRD-K00003497-001-01-9)	-0.181335	H292	0.15694
TAPINAROF (BRD:BRD-K00003498-001-01-9)	-0.230415	H292	-0.162821
ADAVIVINT (BRD:BRD-K00003499-001-01-9)	-3.50878	H292	-2.78694
DELGOCITINIB (BRD:BRD-K00003500-001-01-9)	-0.155062	H292	-0.401938
LAZERTINIB (BRD:BRD-K00003501-001-01-9)	-0.564113	H292	-2.94234
ROVAZOLAC (BRD:BRD-K00003502-001-01-9)	-0.4267	H292	-0.397616
VECABRUTINIB (BRD:BRD-K00003503-001-01-9)	-0.155205	H292	-0.630004
LICOGLIFLOZIN (BRD:BRD-K00003504-001-01-9)	-0.00201532	H292	-0.547098
NEMOREXANT (BRD:BRD-K00003505-001-01-9)	0.0417685	H292	-0.41558
RISDIPLAM (BRD:BRD-K00003506-001-01-9)	-0.0125253	H292	0.285827
FARAMPATOR (BRD:BRD-K00003507-001-01-9)	0.0638498	H292	-0.300155
ASTX660 (BRD:BRD-K00003508-001-01-9)	-0.769239	H292	-0.627844
AZD1390 (BRD:BRD-K00003509-001-01-9)	-0.374352	H292	-0.355562
FLT3-IN-1 (BRD:BRD-K00003510-001-01-9)	-2.2387	H292	-2.01039
CA-4948 (BRD:BRD-K00003511-001-01-9)	-0.133045	H292	0.181296
BMS-813160 (BRD:BRD-K00003512-001-01-9)	0.0183644	H292	0.0388473
FONDAPARINUX (BRD:BRD-K00003513-363-01-9)	-0.0388627	H292	-0.464285
DIQUAFOSOL (BRD:BRD-K00003514-342-01-9)	-0.111153	H292	-0.203044
AZ7550 (BRD:BRD-K00003515-003-01-9)	-6.153	H292	-4.71877
EMAMECTIN (BRD:BRD-K00003516-057-01-9)	-0.270074	H292	-0.0562835
4-(AMINOMETHYL)BENZOIC-ACID (BRD:BRD-K00003517-001-01-9)	-0.0040592	H292	-0.12548
METHYLBENACTYZIUM-BROMIDE (BRD:BRD-K00003518-004-01-9)	-0.238832	H292	0.156423
GLYCEROL-PHENYLBUTYRATE (BRD:BRD-K00003520-001-01-9)	0.0562632	H292	0.416715
LUCANTHONE (BRD:BRD-K00003521-001-01-9)	-0.36312	H292	-0.09907
BROMISOVAL (BRD:BRD-K00003522-001-01-9)	0.11249	H292	0.343571
TAUROGLYCOCHOLATE (BRD:BRD-K00003523-236-01-9)	-0.205944	H292	-0.470271
APRONAL (BRD:BRD-K00003524-001-01-9)	-0.034123	H292	-0.327071
HYDROXOCOBALAMIN (BRD:BRD-K00003525-003-01-9)	-0.0176745	H292	-0.288143
UPRIFOSBUVIR (BRD:BRD-K00003526-001-01-9)	-0.171752	H292	-0.367942
SOFOSBUVIR-IMPURITY-M (BRD:BRD-K00003527-001-01-9)	-0.0836251	H292	-0.206945
AZD5153 (BRD:BRD-K00003528-457-01-9)	-1.70564	H292	-1.3413
CLOPERASTINE-FENDIZOATE (BRD:BRD-K00003529-458-01-9)	0.103498	H292	0.802724
PIRMENOL (BRD:BRD-K00003530-003-01-9)	0.0152676	H292	-0.148458
ACELARIN (BRD:BRD-K00003531-001-01-9)	-4.20904	H292	-5.55283
INARIGIVIR (BRD:BRD-K00003532-001-01-9)	-3.9665	H292	-4.49815
BAY-1251152 (BRD:BRD-K00003533-001-01-9)	-6.92726	H292	-7.79812
METHYLCOBALAMIN (BRD:BRD-K00003534-001-01-9)	0.132457	H292	-0.25772
POLAPREZINC (BRD:BRD-K00003535-001-01-9)	0.0847796	H292	-0.0536542
CHLORPHENOXAMINE (BRD:BRD-K00003537-001-01-9)	-0.111919	H292	0.0547727
ACT-709478 (BRD:BRD-K00003538-001-02-9)	-0.149669	H292	-0.211465
OMADACYCLINE (BRD:BRD-K00003569-003-01-9)	-0.0724179	H292	-0.288928
ENCORAFENIB (BRD:BRD-K00003576-001-01-9)	-0.51483	H292	-0.537406
HOKU-81 (BRD:BRD-K00003598-001-01-9)	-0.191982	H292	-0.0790506
SODIUM-NITROPRUSSIDE (BRD:BRD-K00003606-380-01-9)	-0.201448	H292	-0.678471
IMIDUREA (BRD:BRD-K00003682-001-01-9)	-0.0269436	H292	-0.359713
HPPH (BRD:BRD-K00003730-001-01-9)	-0.167014	H292	-0.638035
PF-06409577 (BRD:BRD-K00003731-001-01-9)	-0.337069	H292	-0.406584
ATRACTYLENOLIDE-I (BRD:BRD-K00003732-001-01-9)	0.0180797	H292	-0.136556
GANODERIC-ACID-A (BRD:BRD-K00003733-001-01-9)	0.00703977	H292	0.0525822
NAS-181 (BRD:BRD-K00004235-334-01-9)	0.0180111	H292	-0.0372235
SCH-221510 (BRD:BRD-K00004286-001-01-9)	-0.0459638	H292	0.0535379
EFONIDIPINE (BRD:BRD-K00004292-003-02-9)	-0.191121	H292	-0.474065
TCS-2002 (BRD:BRD-K00004294-001-01-9)	0.102469	H292	0.322076
NS-309 (BRD:BRD-K00004295-001-01-9)	-0.00401257	H292	0.799625
ML-213 (BRD:BRD-K00004301-001-01-9)	0.0290002	H292	0.0250495
SSR-180711 (BRD:BRD-K00004316-003-01-9)	-0.0987024	H292	-0.914122
ATROPINE-OXIDE (BRD:BRD-K00004526-001-01-9)	-0.0961283	H292	-0.172514
ROSAMICIN (BRD:BRD-K00004538-001-01-9)	-0.213978	H292	-0.869807
CRISDESALAZINE (BRD:BRD-K00004545-001-01-9)	0.207616	H292	0.130345
PERFLUOROHEXYLOCTANE (BRD:BRD-K00004546-001-01-9)	-0.111395	H292	0.0919248
PRISOTINOL (BRD:BRD-K00004547-001-01-9)	0.0146385	H292	-0.46912
NS-11394 (BRD:BRD-K00004548-001-01-9)	0.000700676	H292	0.307634
IRGANOX-1010 (BRD:BRD-K00004549-001-01-9)	0.0720236	H292	0.0491484
BMS-626531 (BRD:BRD-K00004550-001-01-9)	0.0421948	H292	0.305807
EFLETIRIZINE (BRD:BRD-K00004551-001-01-9)	0.51844	H292	0.985822
SAMERIDINE (BRD:BRD-K00004552-001-01-9)	-0.0843952	H292	-0.0741537
SAM-315 (BRD:BRD-K00004553-001-01-9)	-0.064193	H292	0.198342
LODENOSINE (BRD:BRD-K00004554-001-01-9)	0.0638733	H292	0.0897706
HBED (BRD:BRD-K00004555-001-01-9)	-0.168698	H292	0.227035
WAY-255348 (BRD:BRD-K00004556-001-01-9)	-0.0175839	H292	-0.254502
MK-0608 (BRD:BRD-K00004557-001-01-9)	-0.0387186	H292	-0.338829
CONVALLATOXIN (BRD:BRD-K00004559-001-01-9)	-8.39185	H292	-8.92782
PIPOTIAZINE (BRD:BRD-K00004560-001-01-9)	-0.0282967	H292	0.297282
E-2001 (BRD:BRD-K00004561-001-01-9)	0.00598631	H292	-0.110393
DEAZAGUANINE (BRD:BRD-K00004562-001-01-9)	0.0718105	H292	-0.0202484
NAPAMEZOLE (BRD:BRD-K00004563-001-01-9)	0.0523251	H292	-0.308592
TETOMILAST (BRD:BRD-K00004564-001-01-9)	-0.013301	H292	0.0181041
LY311727 (BRD:BRD-K00004565-001-01-9)	-0.0750029	H292	-0.427643
FEBUPROL (BRD:BRD-K00004566-001-01-9)	0.14986	H292	0.916196
FLORIFENINE (BRD:BRD-K00004567-001-01-9)	-0.0424826	H292	-0.228599
ENIPORIDE (BRD:BRD-K00004568-001-01-9)	0.102508	H292	0.10624
ICI-169369 (BRD:BRD-K00004569-001-01-9)	0.13837	H292	0.613146
DSPC (BRD:BRD-K00004570-001-01-9)	-0.104179	H292	-0.318785
FASORACETAM (BRD:BRD-K00004571-001-01-9)	0.0534204	H292	-0.431719
RO-48-6791 (BRD:BRD-K00004572-001-01-9)	-0.086334	H292	-0.0282905
RG7834 (BRD:BRD-K00004573-001-01-9)	-1.82169	H292	-2.43703
ARIPIPRAZOLE-LAUROXIL (BRD:BRD-K00004574-001-01-9)	-0.00240842	H292	-0.896664
JNJ-54175446 (BRD:BRD-K00004575-001-01-9)	-0.11336	H292	-0.0145894
CLAMIKALANT (BRD:BRD-K00004576-001-01-9)	-0.14485	H292	-0.42528
VAPENDAVIR (BRD:BRD-K00004577-001-01-9)	-0.0718845	H292	-0.211868
KAF-156 (BRD:BRD-K00004578-001-01-9)	-0.103189	H292	-0.170834
RV1729 (BRD:BRD-K00004579-001-01-9)	-1.4932e-05	H292	0.0637467
VELARESOL (BRD:BRD-K00004580-001-01-9)	0.180024	H292	0.114839
PIROZADIL (BRD:BRD-K00004581-001-01-9)	-0.0476271	H292	-0.0730878
SUFUGOLIX (BRD:BRD-K00004582-001-01-9)	0.13882	H292	0.0591965
AC260584 (BRD:BRD-K00004583-001-01-9)	-0.127073	H292	0.0147855
REMETINOSTAT (BRD:BRD-K00004584-001-01-9)	0.101989	H292	0.107431
SORAPRAZAN (BRD:BRD-K00004585-001-01-9)	-0.24723	H292	0.042595
BMS-986020 (BRD:BRD-K00004586-001-01-9)	-0.219745	H292	-0.0503803
KR-33494 (BRD:BRD-K00004587-001-01-9)	-0.0454913	H292	-0.277381
CENTANAFADINE (BRD:BRD-K00004588-001-01-9)	-0.0391203	H292	0.00391584
GEFAPIXANT (BRD:BRD-K00004589-001-01-9)	0.185779	H292	-0.0697757
RG7800 (BRD:BRD-K00004590-001-01-9)	0.016073	H292	-0.0816148
BMS-986142 (BRD:BRD-K00004591-001-01-9)	-0.617558	H292	-0.997403
PI3KD-IN-2 (BRD:BRD-K00004592-001-01-9)	-0.196397	H292	-0.305358
BW-348U87 (BRD:BRD-K00004593-001-01-9)	-2.51161	H292	-2.44777
PARSACLISIB (BRD:BRD-K00004594-001-01-9)	-0.146225	H292	-0.178771
CILOFEXOR (BRD:BRD-K00004595-001-01-9)	-0.0185318	H292	0.349748
TELRATOLIMOD (BRD:BRD-K00004596-001-01-9)	-0.233537	H292	0.132747
RGX-104 (BRD:BRD-K00004597-001-01-9)	0.024884	H292	0.468241
PF-06751979 (BRD:BRD-K00004598-001-01-9)	-0.111145	H292	-1.03073
PRN1008 (BRD:BRD-K00004599-001-01-9)	-0.177936	H292	-0.898737
JNJ-678 (BRD:BRD-K00004600-001-01-9)	-0.165693	H292	-0.285725
HC-070 (BRD:BRD-K00004601-001-01-9)	-0.0816394	H292	0.114429
THYMALFASIN (BRD:BRD-K00004602-001-01-9)	0.0525797	H292	0.457292
ABX-1431 (BRD:BRD-K00004603-001-01-9)	-0.170822	H292	-0.648575
PRLX-93936 (BRD:BRD-K00004604-001-01-9)	-4.8643	H292	-7.09307
AZD3839 (BRD:BRD-K00004606-001-01-9)	0.121586	H292	0.134781
MONEPANTEL (BRD:BRD-K00004607-001-01-9)	-0.0303711	H292	0.0310953
SOGRAZEPIDE (BRD:BRD-K00004608-001-01-9)	-0.0674789	H292	0.246252
ELACYTARABINE (BRD:BRD-K00004609-001-01-9)	-1.13828	H292	-1.5965
ENTASOBULIN (BRD:BRD-K00004610-001-01-9)	-2.0818	H292	-1.08585
OLUMACOSTAT-GLASARETIL (BRD:BRD-K00004611-001-01-9)	0.0371318	H292	-0.152234
VERDIPERSTAT (BRD:BRD-K00004612-001-01-9)	0.00349191	H292	0.235272
GM-1485 (BRD:BRD-K00004613-001-01-9)	0.217043	H292	0.270738
GSK3117391 (BRD:BRD-K00004614-001-01-9)	-3.84581	H292	-1.26539
PBT-1033 (BRD:BRD-K00004615-001-01-9)	-0.966992	H292	-1.47168
PRX-07034 (BRD:BRD-K00004616-001-01-9)	-0.078933	H292	0.347759
IMIDAZOACRIDINONE (BRD:BRD-K00004617-001-01-9)	-0.660602	H292	0.334301
S-17092 (BRD:BRD-K00004618-001-01-9)	-0.249313	H292	-0.224582
CENTHAQUIN (BRD:BRD-K00004619-001-01-9)	-0.0354384	H292	0.232586
ZD-0947 (BRD:BRD-K00004620-001-01-9)	-0.020346	H292	0.519986
MM-206 (BRD:BRD-K00004622-001-01-9)	-1.16722	H292	-0.178093
RO-5263397 (BRD:BRD-K00004623-001-01-9)	0.0131042	H292	0.0452164
CJ-13610 (BRD:BRD-K00004624-001-01-9)	-0.0878926	H292	-0.403655
CIPAMFYLLINE (BRD:BRD-K00004625-001-01-9)	0.103501	H292	-0.203191
CGP-39551 (BRD:BRD-K00004626-001-01-9)	0.116555	H292	0.0178228
TIPELUKAST (BRD:BRD-K00004627-001-01-9)	-0.0363247	H292	0.163376
PRALMORELIN (BRD:BRD-K00004629-001-01-9)	0.00304869	H292	-0.236078
VAL-TYR (BRD:BRD-K00004630-001-01-9)	0.0742528	H292	0.256103
T-1095 (BRD:BRD-K00004631-001-01-9)	-0.0606932	H292	0.0427101
PF-02413873 (BRD:BRD-K00004632-001-01-9)	-0.0633734	H292	-0.416956
PF-4191834 (BRD:BRD-K00004633-001-01-9)	-0.277551	H292	-0.284875
BMS-207940 (BRD:BRD-K00004634-001-01-9)	0.104809	H292	0.187132
PF-04995274 (BRD:BRD-K00004635-001-01-9)	0.0966769	H292	0.0773621
DPC (BRD:BRD-K00004636-001-01-9)	-5.14004	H292	-4.23978
PF-06273340 (BRD:BRD-K00004638-001-01-9)	-0.0179726	H292	-0.189718
ORMELOXIFENE (BRD:BRD-K00004639-001-01-9)	0.0563987	H292	-0.0757218
NN-DNJ (BRD:BRD-K00004640-001-01-9)	-0.157942	H292	0.0407666
PHA-543613 (BRD:BRD-K00004641-001-01-9)	-0.15149	H292	0.401644
PF-514273 (BRD:BRD-K00004642-001-01-9)	0.10839	H292	-0.0874336
EF5 (BRD:BRD-K00004643-001-01-9)	0.0616958	H292	-0.0455915
PF-06260414 (BRD:BRD-K00004644-001-01-9)	-0.261119	H292	0.00817477
RIMEPORIDE (BRD:BRD-K00004645-001-01-9)	-0.194526	H292	-1.00236
ARAMCHOL (BRD:BRD-K00004646-001-01-9)	0.0670033	H292	0.380603
NB-001 (BRD:BRD-K00004647-001-01-9)	0.0825195	H292	0.148274
PF-06747775 (BRD:BRD-K00004648-001-01-9)	-0.488862	H292	-3.28796
E3330 (BRD:BRD-K00004649-001-01-9)	-0.0340697	H292	-1.34124
SGS-742 (BRD:BRD-K00004650-001-01-9)	-0.0988324	H292	-0.323033
TALSACLIDINE (BRD:BRD-K00004651-001-01-9)	0.109764	H292	-0.283958
PF-06412562 (BRD:BRD-K00004652-001-01-9)	-0.145265	H292	-0.620742
S15535 (BRD:BRD-K00004653-001-01-9)	-0.155054	H292	-0.0545077
CP-105,696 (BRD:BRD-K00004654-001-01-9)	-0.0957673	H292	0.204895
BMS-770767 (BRD:BRD-K00004655-001-01-9)	0.00314185	H292	0.0960385
DENOPAMINE (BRD:BRD-K00004656-001-01-9)	-0.0673954	H292	0.469766
MOTAPIZONE (BRD:BRD-K00004657-001-01-9)	-0.0593229	H292	-0.352847
ETRABAMINE (BRD:BRD-K00004658-001-01-9)	-0.0277312	H292	-0.073826
DAPANSUTRILE (BRD:BRD-K00004659-001-01-9)	-0.0176224	H292	0.000977651
MK-1903 (BRD:BRD-K00004660-001-01-9)	-0.218676	H292	-0.25781
DECLOPRAMIDE (BRD:BRD-K00004661-001-01-9)	-0.0544242	H292	-0.360582
NEMAZOLINE (BRD:BRD-K00004662-001-01-9)	0.131178	H292	-0.471078
TINAZOLINE (BRD:BRD-K00004663-001-01-9)	-0.0336284	H292	0.29277
NDD-094 (BRD:BRD-K00004664-001-01-9)	-0.0787339	H292	-0.304668
SY-640 (BRD:BRD-K00004665-001-01-9)	0.0696393	H292	-0.275213
TRICIRIBINE-PHOSPHATE (BRD:BRD-K00004666-001-01-9)	-0.707893	H292	-0.640546
CILUPREVIR (BRD:BRD-K00004667-001-01-9)	-0.109396	H292	-0.701066
FRESELESTAT (BRD:BRD-K00004668-001-01-9)	0.16185	H292	0.0558969
CANGRELOR (BRD:BRD-K00004669-001-01-9)	0.00839694	H292	-0.17304
NAXAGOLIDE (BRD:BRD-K00004670-001-01-9)	-0.0268298	H292	0.20108
PANIPENEM (BRD:BRD-K00004671-001-01-9)	0.0761659	H292	0.267078
BRINCIDOFOVIR (BRD:BRD-K00004672-001-01-9)	-0.109946	H292	-0.288074
LP-533401 (BRD:BRD-K00004673-001-01-9)	-0.00527069	H292	0.748844
VERDINEXOR (BRD:BRD-K00004674-001-01-9)	-5.76122	H292	-5.1814
LSZ-102 (BRD:BRD-K00004675-001-01-9)	0.0471752	H292	-0.0133297
RILAPLADIB (BRD:BRD-K00004676-001-01-9)	-0.62922	H292	-0.41582
2-FLUOROFUCOSE (BRD:BRD-K00004677-001-01-9)	-0.0494936	H292	-0.29652
DOTMP (BRD:BRD-K00004678-001-01-9)	-0.00674754	H292	-0.197006
5-FLUOROPYRIMIDINE (BRD:BRD-K00004679-001-01-9)	-0.12107	H292	0.00187376
BEVENOPRAN (BRD:BRD-K00004680-001-01-9)	-0.0657168	H292	-0.0243042
5-OCTANOYLSALICYLIC-ACID (BRD:BRD-K00004681-001-01-9)	-0.0509776	H292	-1.16097
TAMINADENANT (BRD:BRD-K00004682-001-01-9)	-0.0789416	H292	-0.622257
MS-424 (BRD:BRD-K00004683-001-01-9)	0.1276	H292	0.113674
SQUARIC-ACID-DIBUTYL-ESTER (BRD:BRD-K00004684-001-01-9)	0.103912	H292	0.616302
TS-011 (BRD:BRD-K00004685-001-01-9)	0.129441	H292	0.1506
NPS-2407 (BRD:BRD-K00004686-001-01-9)	-0.139559	H292	-0.135952
PELRINONE (BRD:BRD-K00004687-001-01-9)	0.102321	H292	0.0265935
EVENAMIDE (BRD:BRD-K00004688-001-01-9)	-0.0724511	H292	-0.567372
GSK239512 (BRD:BRD-K00004689-001-01-9)	-0.0766506	H292	0.102141
SKLB-1028 (BRD:BRD-K00004690-001-01-9)	-1.01785	H292	-1.93477
MEGESTROL (BRD:BRD-K00004691-001-01-9)	-0.118274	H292	-0.345106
FURVINA (BRD:BRD-K00004693-001-01-9)	0.0949908	H292	0.137449
SULTAMICILLIN (BRD:BRD-K00004694-001-01-9)	-0.00693458	H292	-0.781505
MONOMETHYL-FUMARATE (BRD:BRD-K00004695-001-01-9)	-0.0332637	H292	0.515881
LEONURINE (BRD:BRD-K00004696-001-01-9)	0.0216273	H292	0.131419
ALOVUDINE (BRD:BRD-K00004697-001-01-9)	-0.392537	H292	-0.671081
TRABODENOSON (BRD:BRD-K00004698-001-01-9)	-0.0223538	H292	0.108707
J147 (BRD:BRD-K00004699-001-01-9)	-0.0621745	H292	-0.954753
CORT-108297 (BRD:BRD-K00004700-001-01-9)	-0.0877111	H292	-0.243241
KPT-9274 (BRD:BRD-K00004701-001-01-9)	-2.35885	H292	-1.02028
FUNAPIDE (BRD:BRD-K00004702-001-01-9)	-0.0516341	H292	-0.314127
MSDC-0602K (BRD:BRD-K00004703-001-01-9)	0.0584354	H292	-0.310378
DBPR-211 (BRD:BRD-K00004704-001-01-9)	-0.0433422	H292	-0.0641835
AQW-051 (BRD:BRD-K00004705-001-01-9)	-0.205189	H292	-0.108851
ST-1535 (BRD:BRD-K00004706-001-01-9)	0.0419216	H292	-0.065801
SOLRIAMFETOL (BRD:BRD-K00004707-001-01-9)	0.0859965	H292	0.17217
OP-0595 (BRD:BRD-K00004708-001-01-9)	-0.0163395	H292	-0.190554
ALINIDINE (BRD:BRD-K00004709-001-01-9)	0.0502182	H292	0.319777
R-1487 (BRD:BRD-K00004710-001-01-9)	-0.0833862	H292	-0.00974084
GSK356278 (BRD:BRD-K00004711-001-01-9)	0.0240754	H292	-0.574464
PF-06305591 (BRD:BRD-K00004712-001-01-9)	-0.183829	H292	-0.432632
SULOPENEM (BRD:BRD-K00004713-001-01-9)	0.129636	H292	0.0579468
VEDAPROFEN (BRD:BRD-K00004714-001-01-9)	0.0954322	H292	0.408563
BUTAPROST (BRD:BRD-K00004715-001-01-9)	0.111228	H292	0.28464
RADOTINIB (BRD:BRD-K00004716-001-01-9)	-0.0288532	H292	0.439259
R-121919 (BRD:BRD-K00004717-001-01-9)	-0.0927454	H292	0.234418
ALANOSINE (BRD:BRD-K00004718-001-01-9)	-0.0226721	H292	-0.036567
CP-547632 (BRD:BRD-K00004719-001-01-9)	-0.613907	H292	-0.697767
ACOLBIFENE (BRD:BRD-K00004720-001-01-9)	-0.0521044	H292	-0.0910063
BMS-935177 (BRD:BRD-K00004721-001-01-9)	-0.47225	H292	-0.415285
LY3295668 (BRD:BRD-K00004722-001-01-9)	-2.16614	H292	-1.45834
HP-228 (BRD:BRD-K00004723-001-01-9)	-0.101327	H292	0.535529
FLURBIPROFEN-AXETIL (BRD:BRD-K00004724-001-01-9)	-0.030974	H292	0.0267364
VORUCICLIB (BRD:BRD-K00004725-001-01-9)	0.0123581	H292	-0.060497
AMETANTRONE (BRD:BRD-K00004726-001-01-9)	-2.83069	H292	-2.31632
SIMUROSERTIB (BRD:BRD-K00004727-001-01-9)	-1.97554	H292	-2.35571
ALLOPURINOL-RIBOSIDE (BRD:BRD-K00004728-001-01-9)	0.217364	H292	0.114839
MANITIMUS (BRD:BRD-K00004729-001-01-9)	-0.000719912	H292	-0.0239969
ABT-072 (BRD:BRD-K00004730-001-01-9)	-0.00477079	H292	-0.0434251
GLN-1062 (BRD:BRD-K00004731-001-01-9)	-0.107847	H292	-0.174342
CAMOBUCOL (BRD:BRD-K00004732-001-01-9)	-0.176606	H292	-0.133623
NSP-805 (BRD:BRD-K00004733-001-01-9)	0.0855788	H292	0.495834
AVE-3085 (BRD:BRD-K00004734-001-01-9)	0.00774586	H292	0.110259
BIA-10-2474 (BRD:BRD-K00004735-001-01-9)	0.0602753	H292	0.134378
BETAMETHASONE-BUTYRATE-PROPIONATE (BRD:BRD-K00004736-001-01-9)	-0.14541	H292	-0.868525
NITROFLURBIPROFEN (BRD:BRD-K00004737-001-01-9)	0.00776898	H292	0.206188
APYRAMIDE (BRD:BRD-K00004738-001-01-9)	-0.122238	H292	-0.204491
HEPSULFAM (BRD:BRD-K00004739-001-01-9)	-0.385317	H292	-0.561583
PARCETASAL (BRD:BRD-K00004740-001-01-9)	0.0663937	H292	0.124459
ESTRADIOL-3-O-SULFAMATE (BRD:BRD-K00004741-001-01-9)	0.0725885	H292	0.585183
LUSAPERIDONE (BRD:BRD-K00004742-001-01-9)	0.0122086	H292	0.272968
NUVENZEPINE (BRD:BRD-K00004743-001-01-9)	0.163913	H292	0.548254
LINTOPRIDE (BRD:BRD-K00004744-001-01-9)	0.144824	H292	0.286701
HSR6071 (BRD:BRD-K00004745-001-01-9)	-0.0545725	H292	-0.715792
YS-201 (BRD:BRD-K00004746-001-01-9)	0.0616662	H292	0.138263
KME-4 (BRD:BRD-K00004747-001-01-9)	0.112084	H292	0.143403
CI-953 (BRD:BRD-K00004748-001-01-9)	0.0649404	H292	0.3729
NCX-1015 (BRD:BRD-K00004749-001-01-9)	-0.166226	H292	-0.928789
PF-06873600 (BRD:BRD-K00004750-001-01-9)	-1.74974	H292	-1.48921
INARIGIVIR-SOPROXIL (BRD:BRD-K00004751-001-01-9)	-0.101211	H292	-0.289616
INX-08189 (BRD:BRD-K00004752-001-01-9)	-0.490364	H292	-1.07422
TALAPORFIN (BRD:BRD-K00004965-342-01-9)	0.0813391	H292	-0.251218
AMENAMEVIR (BRD:BRD-K00004966-001-01-9)	-0.0765843	H292	-0.153148
ACETYLSPIRAMYCIN (BRD:BRD-K00004968-001-01-9)	0.0627161	H292	0.396286
ALPHA-GLUCOSYL-HESPERIDIN (BRD:BRD-K00005238-001-01-9)	0.0398029	H292	0.310292
TP-3654 (BRD:BRD-K00005239-001-01-9)	-0.407861	H292	0.170348
TULRAMPATOR (BRD:BRD-K00005240-001-01-9)	-0.0680045	H292	-0.36191
RIPRETINIB (BRD:BRD-K00005241-001-01-9)	-0.159669	H292	-0.0195851
TEN-010 (BRD:BRD-K00005242-001-01-9)	-1.60887	H292	-1.0515
FK-409 (BRD:BRD-K00005243-001-01-9)	-0.144887	H292	-0.225988
CCT196969 (BRD:BRD-K00005244-001-01-9)	-1.80002	H292	-1.68064
KM-0118 (BRD:BRD-K00005245-001-01-9)	-0.189302	H292	-0.974698
CK-101 (BRD:BRD-K00005246-001-01-9)	-0.847752	H292	-1.35105
SALVIANOLIC-ACID-A (BRD:BRD-K00005247-001-01-9)	0.0427863	H292	-0.0273945
WP921 (BRD:BRD-K00005248-001-01-9)	-0.0299888	H292	-0.317406
LY2828360 (BRD:BRD-K00005249-001-01-9)	0.0701389	H292	-0.119198
MIK665 (BRD:BRD-K00005263-001-02-9)	-1.69432	H292	-0.749027
AZD5991 (BRD:BRD-K00005264-001-02-9)	-1.74813	H292	-0.587495
PF-06928215 (BRD:BRD-K00005326-001-01-9)	0.0173228	H292	-0.0403224
SCABERTOPIN (BRD:BRD-K00005327-001-01-9)	-1.48682	H292	-0.913801
RADIPRODIL (BRD:BRD-K00005328-001-01-9)	-0.101298	H292	0.07519
LEVAMLODIPINE (BRD:BRD-K00005329-074-01-9)	-0.281814	H292	-0.0849909
AUT-1 (BRD:BRD-K00005330-001-01-9)	-0.11305	H292	-0.239383
BAY-8002 (BRD:BRD-K00005331-001-01-9)	-0.252733	H292	-0.0264642
CALCITONIN (BRD:BRD-K00005332-019-01-9)	-0.163434	H292	-0.24118
H-151 (BRD:BRD-K00005333-001-01-9)	-0.214797	H292	-0.281959
GUANCYDINE (BRD:BRD-K00005334-001-01-9)	0.0944868	H292	-0.184414
CYCLUC1 (BRD:BRD-K00005335-001-01-9)	-0.314992	H292	-0.0744902
PZ-2891 (BRD:BRD-K00005336-001-01-9)	0.0722739	H292	-0.101254
DIM-C-PPHCO2ME (BRD:BRD-K00005337-001-01-9)	-2.66314	H292	-2.32871
VL285 (BRD:BRD-K00005338-001-01-9)	0.0730625	H292	-0.130798
A-381393 (BRD:BRD-K00005339-001-01-9)	-0.0156072	H292	0.116048
SBI-115 (BRD:BRD-K00005340-001-01-9)	-1.63824	H292	-1.46401
OGERIN (BRD:BRD-K00005341-001-01-9)	-0.120158	H292	-0.250069
TRIFLOXYSTROBIN (BRD:BRD-K00005342-001-01-9)	-0.7769	H292	-0.833781
REYNOUTRIN (BRD:BRD-K00005343-001-01-9)	-0.112131	H292	0.0805711
DCP-LA (BRD:BRD-K00005344-001-01-9)	-0.0879966	H292	0.0843083
20-HETE (BRD:BRD-K00005345-001-01-9)	0.0148101	H292	0.0502041
BETAMETHASONE-PHOSPHATE (BRD:BRD-K00005349-304-01-9)	-0.18224	H292	-0.828609
PYRETHRINS (BRD:BRD-K00010129-001-01-9)	-0.0464051	H292	0.332261
SOTORASIB (BRD:BRD-K00010385-001-01-9)	-0.177019	H292	-0.922405
RMC-4550 (BRD:BRD-K00010386-001-01-9)	-0.813674	H292	-1.3744
BAFILOMYCIN-A1 (BRD:BRD-K00010387-001-01-9)	-0.987479	H292	-0.750931
PTC-028 (BRD:BRD-K00010388-001-01-9)	-3.8869	H292	-2.71226
RAF709 (BRD:BRD-K00010389-001-01-9)	-0.757578	H292	-1.50954
KB-0742 (DIHYDROCHLORIDE) (BRD:BRD-K00010521-300-02-9)	-6.47576	H292	-6.04959
BTS-71321 (BRD:BRD-K00010938-001-01-9)	0.235291	H292	0.168678
PDD-00017273 (BRD:BRD-K00021095-001-01-9)	-0.29157	H292	0.126882
EMRICASAN (BRD:BRD-K00023644-001-01-9)	0.0659724	H292	0.438496
LATANOPROSTENE BUNOD (BRD:BRD-K00029604-001-02-9)	0.00843264	H292	0.0801321
NETARSUDIL MESYLATE (BRD:BRD-K00029607-334-02-9)	-0.612419	H292	-3.09213
INOBRODIB (BRD:BRD-K00068629-001-02-9)	-0.697009	H292	-0.731986
MOBOCERTINIB (BRD:BRD-K00069020-001-02-9)	-1.20139	H292	-3.54111
FLUTEMETAMOL (BRD:BRD-K00071586-001-01-9)	0.0794339	H292	-0.0751799
LEFAMULIN (BRD:BRD-K00071589-001-01-9)	-0.491304	H292	-1.22352
PIBRENTASVIR (BRD:BRD-K00071592-001-01-9)	-0.562667	H292	-0.659929
MACIMORELIN (BRD:BRD-K00071596-019-01-9)	-0.129749	H292	-0.294459
REMDESIVIR (BRD:BRD-K00071599-001-02-9)	-0.772672	H292	-1.41251
ENSARTINIB HYDROCHLORIDE (BRD:BRD-K00073038-001-02-9)	-0.741705	H292	-0.538485
ARTELINIC ACID (BRD:BRD-K00073067-001-02-9)	-0.753381	H292	-0.295535
SAR-260301 (BRD:BRD-K00073070-001-02-9)	-0.193476	H292	-0.0778309
ALOFANIB (BRD:BRD-K00073093-001-02-9)	-2.08398	H292	-0.755199
H-VAL-PRO-PRO-OH (TFA) (BRD:BRD-K00073449-019-02-9)	-0.206899	H292	-0.215998
ALMINOPROFEN (BRD:BRD-K00073457-001-02-9)	0.0396582	H292	-0.495496
DUSQUETIDE (BRD:BRD-K00073831-019-02-9)	-0.0238003	H292	0.305521
PEXACERFONT (BRD:BRD-K00073864-001-02-9)	-0.00286772	H292	-0.264415
TILDIPIROSIN (BRD:BRD-K00073880-001-02-9)	-0.252855	H292	-0.413083
GW7604 (BRD:BRD-K00073895-001-02-9)	-0.172699	H292	0.320821
DABUZALGRON (BRD:BRD-K00073934-001-02-9)	-0.0688291	H292	0.333472
RP-54745 (BRD:BRD-K00073937-001-02-9)	-1.16717	H292	-0.569886
SELTOREXANT (BRD:BRD-K00073947-001-02-9)	-0.294888	H292	-0.122783
GSK2245035 (BRD:BRD-K00074079-001-02-9)	0.30587	H292	0.0681038
TAS-116 (BRD:BRD-K00074122-001-02-9)	-4.15117	H292	-4.03475
MHP (BRD:BRD-K00074484-001-02-9)	-0.0529203	H292	-0.149443
NETICONAZOLE (BRD:BRD-K00074531-001-02-9)	0.0118533	H292	-0.217207
ETIDOCAINE (HYDROCHLORIDE) (BRD:BRD-K00074616-003-02-9)	-0.158209	H292	0.355286
IMRECOXIB (BRD:BRD-K00074641-001-02-9)	-0.103154	H292	0.385244
TEGLICAR (BRD:BRD-K00074712-001-02-9)	-0.232792	H292	-0.33877
OLANEXIDINE (BRD:BRD-K00074735-014-02-9)	-0.339815	H292	-1.09527
SPIRAPRIL HYDROCHLORIDE (BRD:BRD-K00074789-001-02-9)	-0.0905631	H292	-0.412572
AZD 4017 (BRD:BRD-K00074831-001-02-9)	0.033408	H292	0.167594
TEPILAMIDE FUMARATE (BRD:BRD-K00074843-001-02-9)	-0.251751	H292	0.034626
SR-31747 (BRD:BRD-K00074858-003-02-9)	-0.134841	H292	0.646818
RUPINTRIVIR (BRD:BRD-K00075060-001-02-9)	0.168839	H292	0.269977
FINERENONE (BRD:BRD-K00075103-001-02-9)	0.0029399	H292	0.33432
ECHOTHIOPHATE IODIDE (BRD:BRD-K00075140-005-02-9)	0.00514438	H292	0.0574348
AZD1940 (BRD:BRD-K00075152-001-02-9)	-0.0205922	H292	-0.670313
PAMICOGREL (BRD:BRD-K00075290-001-02-9)	-0.16888	H292	0.305101
RECILISIB (BRD:BRD-K00075424-001-02-9)	-0.116572	H292	-0.401788
LY2562175 (BRD:BRD-K00075537-001-02-9)	-0.166675	H292	0.179268
MELFLUFEN (HYDROCHLORIDE) (BRD:BRD-K00075584-003-02-9)	-5.5424	H292	-4.67864
FEDOVAPAGON (BRD:BRD-K00075618-001-03-9)	-0.228076	H292	0.0190069
ADRIFORANT (HYDROCHLORIDE) (BRD:BRD-K00075632-305-02-9)	-0.170149	H292	-0.424748
PF-03463275 (BRD:BRD-K00075673-001-02-9)	0.0956087	H292	0.279583
IOMAZENIL (BRD:BRD-K00075696-001-02-9)	0.0726247	H292	0.650446
ABT-418 (HYDROCHLORIDE) (BRD:BRD-K00075715-003-02-9)	0.0350523	H292	0.780463
TIPEPIDINE (HYDROCHLORIDE) (BRD:BRD-K00075727-003-02-9)	-0.217613	H292	-0.33379
CENISERTIB (BRD:BRD-K00075754-001-02-9)	-3.34957	H292	-2.56527
ANSOFAXINE HYDROCHLORIDE (BRD:BRD-K00075778-003-02-9)	-0.201736	H292	-0.278872
ALEGLITAZAR (BRD:BRD-K00076061-001-02-9)	-0.231049	H292	0.0453995
LONAPALENE (BRD:BRD-K00076155-001-02-9)	-0.290261	H292	-0.116512
SR 146131 (BRD:BRD-K00076260-001-02-9)	0.128221	H292	-0.136576
PIBRENTASVIR (BRD:BRD-K00076315-001-02-9)	-0.108942	H292	-0.624877
AZD5423 (BRD:BRD-K00076418-001-02-9)	-0.105226	H292	-1.21372
ZD-4190 (BRD:BRD-K00076465-001-02-9)	-0.577878	H292	-1.97147
BROFAROMINE (BRD:BRD-K00076468-001-02-9)	-0.0310962	H292	0.187512
NRC-2694 (BRD:BRD-K00076493-001-02-9)	-0.865148	H292	-2.93077
PF 04531083 (BRD:BRD-K00076501-001-02-9)	0.0487903	H292	0.788701
CE-245677 (BRD:BRD-K00076620-001-02-9)	-1.71664	H292	-1.19965
MK-0429 (BRD:BRD-K00076647-001-02-9)	-0.749816	H292	-0.813661
SDZ-MKS 492 (BRD:BRD-K00076721-001-02-9)	-0.135428	H292	-0.7189
AZD2098 (BRD:BRD-K00076909-001-02-9)	0.0576156	H292	0.0510645
FEBANTEL (BRD:BRD-K00076917-001-02-9)	-0.0473045	H292	0.031071
EVOGLIPTIN (TARTRATE) (BRD:BRD-K00076940-046-02-9)	-2.898	H292	-2.38384
RIMACALIB (BRD:BRD-K00076949-001-02-9)	-0.342204	H292	-0.163106
LAFLUNIMUS (BRD:BRD-K00076962-001-02-9)	-0.0503339	H292	-0.0689039
MAPRACORAT (BRD:BRD-K00077013-001-02-9)	-0.0796401	H292	-0.450508
OTESECONAZOLE (BRD:BRD-K00077023-001-02-9)	-0.34059	H292	0.0990942
FRAKEFAMIDE (TFA) (BRD:BRD-K00077076-019-02-9)	0.174334	H292	0.605141
N-(2-BROMO-6-FLUOROPHENYL)-4,5-DIHYDRO-1H-IMIDAZOL (BRD:BRD-K00077192-001-02-9)	0.011102	H292	-0.0169033
CCR2 ANTAGONIST 3 (BRD:BRD-K00077266-001-02-9)	0.0236724	H292	0.264062
EPI-001 (BRD:BRD-K00077340-001-02-9)	-0.119048	H292	-0.125699
LY2940094 (BRD:BRD-K00077386-001-02-9)	0.0774013	H292	0.653385
ILORASERTIB (BRD:BRD-K00077460-001-02-9)	-2.41311	H292	-3.52202
TRIFAROTENE (BRD:BRD-K00077480-001-02-9)	-0.0361554	H292	-0.171816
ESTRAMUSTINE-PHOSPHATE (BRD:BRD-K00077635-304-01-2)	0.0433833	H292	-0.296645
BIMOSIAMOSE (BRD:BRD-K00077698-001-02-9)	-0.0437182	H292	-0.296165
GEMCABENE (BRD:BRD-K00077939-001-02-9)	-0.214641	H292	-0.347557
BAY-85-8501 (BRD:BRD-K00077971-001-02-9)	0.172456	H292	0.259906
DIFELIKEFALIN (BRD:BRD-K00077991-001-02-9)	0.0123153	H292	0.551474
2,4-DIHYDROXYPYRIMIDINE-5-CARBOXYLIC ACID (BRD:BRD-K00078070-001-02-9)	-0.0532463	H292	0.209129
AR-9281 (BRD:BRD-K00078154-001-02-9)	0.0688621	H292	0.299076
FULACIMSTAT (BRD:BRD-K00078209-001-02-9)	0.0158288	H292	0.0589718
EPITALON (TFA) (BRD:BRD-K00078221-019-02-9)	0.0370241	H292	-0.0580521
SAR125844 (BRD:BRD-K00078317-001-02-9)	-0.0495699	H292	0.148018
NAVOXIMOD (BRD:BRD-K00078423-001-02-9)	-0.140907	H292	-0.137223
ETELCALCETIDE (HYDROCHLORIDE) (BRD:BRD-K00078514-003-02-9)	-0.0110213	H292	-0.171186
GLPG0974 (BRD:BRD-K00078613-001-02-9)	-0.0935819	H292	0.474564
GEMILUKAST (BRD:BRD-K00078614-001-02-9)	-0.195038	H292	0.110385
4-CPA (BRD:BRD-K00078770-001-02-9)	0.0598508	H292	-0.136388
NEPINALONE (HYDROCHLORIDE) (BRD:BRD-K00079018-003-02-9)	0.270686	H292	0.378905
DECOGLURANT (BRD:BRD-K00079087-001-02-9)	-0.060443	H292	0.0754658
ISLATRAVIR (BRD:BRD-K00079205-001-02-9)	-1.19893	H292	-0.874879
E1210 (BRD:BRD-K00079239-001-02-9)	-0.222194	H292	-0.383806
CARCAINIUM (CHLORIDE) (BRD:BRD-K00079286-003-02-9)	0.122471	H292	0.502835
PCO371 (BRD:BRD-K00079290-001-02-9)	-0.122964	H292	0.010076
MK-0941 (BRD:BRD-K00079347-066-02-9)	0.0602569	H292	0.0999031
LAS101057 (BRD:BRD-K00079404-001-02-9)	0.0321284	H292	-0.432204
WAY-181187 (BRD:BRD-K00079493-001-02-9)	-0.29038	H292	-0.315565
ELAMIPRETIDE (TFA) (BRD:BRD-K00079505-019-02-9)	-0.386013	H292	0.0145215
TECARFARIN (BRD:BRD-K00079520-001-02-9)	-0.130134	H292	0.184459
AMG 333 (BRD:BRD-K00079528-001-02-9)	0.012366	H292	-0.206444
TYLVALOSIN (BRD:BRD-K00079560-001-02-9)	-0.330371	H292	-0.310492
SPINOSAD (BRD:BRD-K00080753-001-01-9)	-0.104634	H292	-0.772797
AFOXOLANER (BRD:BRD-K00084836-001-01-9)	0.0871459	H292	0.110047
DINOTEFURAN (BRD:BRD-K00084839-001-01-9)	0.116088	H292	-0.232731
FLUTICASONE FUROATE (BRD:BRD-K00084841-001-01-9)	-0.845601	H292	-2.31961
LOTILANER (BRD:BRD-K00084842-001-01-9)	-0.256031	H292	-0.139558
OCLACITINIB (BRD:BRD-K00084846-001-01-9)	0.021983	H292	0.438909
PYRIPROXYFEN (BRD:BRD-K00084847-001-01-9)	-0.186306	H292	-0.000560089
SAROLANER (BRD:BRD-K00084848-001-01-9)	-0.131777	H292	-0.51658
TELAVANCIN (BRD:BRD-K00085355-001-01-9)	-0.111173	H292	0.0891968
FLUCICLOVINE (BRD:BRD-K00085357-001-01-9)	0.00965841	H292	0.0624195
CC-92480 (BRD:BRD-K00087010-001-02-9)	-0.154783	H292	0.140881
INDOXACARB (BRD:BRD-K00089583-001-01-9)	-0.019195	H292	-0.220521
MOLNUPIRAVIR (BRD:BRD-K00090621-001-02-9)	-0.162754	H292	-0.233457
AMYLOID P-IN-1 (BRD:BRD-K00090622-001-01-9)	-0.044495	H292	-0.651538
UBROGEPANT (BRD:BRD-K00090624-001-01-9)	-4.02968	H292	-2.69497
NP-G2-044 (BRD:BRD-K00090625-001-01-9)	-0.191165	H292	-0.196879
UNESBULIN (BRD:BRD-K00090626-001-01-9)	-3.25646	H292	-1.62338
ARIMOCLOMOL (MALEATE) (BRD:BRD-K00090627-050-01-9)	-0.0172685	H292	0.13146
AB-680 (BRD:BRD-K00090628-001-01-9)	-1.11498	H292	0.000931443
ATAMPARIB (BRD:BRD-K00090629-001-01-9)	-0.885604	H292	-0.82486
DEPRODONE PROPIONATE (BRD:BRD-K00090631-001-01-9)	-0.265002	H292	-1.10034
GSK-626616 (BRD:BRD-K00090633-001-01-9)	-0.407002	H292	-0.737582
ENARODUSTAT (BRD:BRD-K00090634-001-01-9)	0.697192	H292	1.32675
DM4 (BRD:BRD-K00090635-001-01-9)	-4.12442	H292	-3.00764
PT2399 (BRD:BRD-K00090636-001-01-9)	0.160312	H292	-0.0497344
DEXAMETHASONE PALMITATE (BRD:BRD-K00090644-001-01-9)	-0.185975	H292	-1.39395
DORZAGLIATIN (BRD:BRD-K00090645-001-01-9)	-0.0266895	H292	0.0193001
TK216 (BRD:BRD-K00090646-001-01-9)	-3.41192	H292	-2.22779
SENAPARIB (BRD:BRD-K00090647-001-01-9)	-2.24194	H292	-1.79464
ZOTATIFIN (BRD:BRD-K00090648-001-01-9)	-4.61503	H292	-3.90376
REMOGLIFLOZIN ETABONATE (BRD:BRD-K00090650-001-01-9)	0.00735815	H292	-0.122627
REVUMENIB (BRD:BRD-K00090651-001-01-9)	-0.309474	H292	-0.391456
LHF-535 (BRD:BRD-K00090654-001-01-9)	-0.226311	H292	-0.409006
(RAC)-TAVAPADON (BRD:BRD-K00090657-001-01-9)	0.0477574	H292	0.100884
SIBOFIMLOC (BRD:BRD-K00090658-001-01-9)	0.0546011	H292	0.527596
ETRIPAMIL (BRD:BRD-K00090659-001-01-9)	-0.147273	H292	-0.0590521
T-1101 (TOSYLATE) (BRD:BRD-K00091066-075-01-9)	-1.63468	H292	-1.41103
AMXT-1501 TETRAHYDROCHLORIDE (BRD:BRD-K00091067-376-01-9)	0.0171522	H292	0.295477
VX-984 (BRD:BRD-K00091070-001-01-9)	-0.47691	H292	-1.20767
PF-06952229 (BRD:BRD-K00091071-001-01-9)	-0.387807	H292	-0.690848
ATR INHIBITOR 2 (BRD:BRD-K00091072-001-01-9)	-4.09916	H292	-2.30066
ALICAPISTAT (BRD:BRD-K00091073-001-01-9)	0.0460305	H292	-0.0406309
EC5026 (BRD:BRD-K00091074-001-01-9)	-0.126588	H292	-0.0154665
E-7386 (BRD:BRD-K00091075-001-01-9)	-2.9515	H292	-2.72651
AZD8329 (BRD:BRD-K00091077-001-01-9)	0.230372	H292	0.525962
AZD-0364 (BRD:BRD-K00091078-001-01-9)	-2.37594	H292	-3.0906
MSC2360844 (BRD:BRD-K00091079-001-01-9)	-0.304768	H292	-0.377611
SSTR5 ANTAGONIST 1 (BRD:BRD-K00091080-001-01-9)	0.0493724	H292	-0.247988
LY2922470 (BRD:BRD-K00091082-001-01-9)	0.0242943	H292	-0.241049
IM156 (BRD:BRD-K00091083-015-01-9)	-0.160267	H292	-0.104725
BAY 2416964 (BRD:BRD-K00091085-001-01-9)	0.0785204	H292	-0.483197
ZAMICASTAT (BRD:BRD-K00091086-001-01-9)	-0.132044	H292	0.118992
AZD-7648 (BRD:BRD-K00091088-001-01-9)	-0.518772	H292	-1.05404
PTI-428 (BRD:BRD-K00091089-001-01-9)	0.0787874	H292	-0.245779
S55746 (BRD:BRD-K00091090-001-01-9)	0.0325973	H292	0.41612
NEVANIMIBE HYDROCHLORIDE (BRD:BRD-K00091091-003-01-9)	-0.0483816	H292	0.0104191
OLUTASIDENIB (BRD:BRD-K00091092-001-01-9)	-0.20943	H292	-0.0241536
SAR439859 (BRD:BRD-K00091093-001-01-9)	0.085155	H292	0.428463
BMS-986165 (BRD:BRD-K00091094-001-01-9)	-0.284146	H292	-0.466165
SELPERCATINIB (BRD:BRD-K00091095-001-01-9)	-0.729609	H292	-0.745507
DIFAMILAST (BRD:BRD-K00091099-001-01-9)	-0.0821084	H292	-0.329022
ANTINEOPLASTON A10 (BRD:BRD-K00091100-001-01-9)	-0.0503905	H292	-0.0983067
ODM-203 (BRD:BRD-K00091101-001-01-9)	-0.353333	H292	-0.529559
GUSACITINIB (BRD:BRD-K00091102-001-01-9)	-2.22315	H292	-2.44837
SX-682 (BRD:BRD-K00091103-001-01-9)	-0.0352332	H292	-0.564886
9-ING-41 (BRD:BRD-K00091104-001-01-9)	-3.26541	H292	-1.76524
N-ACETYLCYSTEINE AMIDE (BRD:BRD-K00091105-001-01-9)	-0.00489059	H292	-0.223277
TAK-071 (BRD:BRD-K00091106-001-01-9)	0.0752698	H292	-0.0518012
PRI-724 (BRD:BRD-K00091108-001-01-9)	-1.70696	H292	-1.20816
LIGANDROL (BRD:BRD-K00091109-001-01-9)	-0.0983645	H292	-0.730011
CC-90011 (BENZENESULFONATE) (BRD:BRD-K00091110-074-01-9)	-0.300831	H292	0.174696
AB928 (BRD:BRD-K00091111-001-01-9)	-0.0612636	H292	-0.0771101
BIIB068 (BRD:BRD-K00091113-001-01-9)	0.0147708	H292	0.0781315
DCC-3014 (BRD:BRD-K00091116-001-01-9)	-0.296397	H292	0.384561
OMACICLOVIR (BRD:BRD-K00091117-001-01-9)	0.0393774	H292	-0.0643326
TEFINOSTAT (BRD:BRD-K00091118-001-01-9)	-3.74501	H292	-2.14113
ALK2-IN-1 (BRD:BRD-K00091120-001-01-9)	-0.258777	H292	0.360874
SEL120-34A (MONOHYDROCHLORIDE) (BRD:BRD-K00091121-003-01-9)	-2.1505	H292	-1.20784
BELVARAFENIB (BRD:BRD-K00091122-001-01-9)	-1.70037	H292	-2.57664
USL311 (BRD:BRD-K00091126-001-01-9)	0.121567	H292	0.0439549
PF 03716556 (BRD:BRD-K00091129-001-01-9)	-0.172687	H292	-0.644887
TRIAZAVIRIN (BRD:BRD-K00091130-325-01-9)	-0.28438	H292	-0.534362
LTA4H-IN-1 (BRD:BRD-K00091132-001-01-9)	-0.235418	H292	-1.26458
NIDUFEXOR (BRD:BRD-K00091135-001-01-9)	-0.0355679	H292	-0.371918
BURIXAFOR (HYDROBROMIDE) (BRD:BRD-K00091136-303-01-9)	0.0517324	H292	-0.617779
FILIBUVIR (BRD:BRD-K00091264-001-01-9)	0.0183288	H292	-0.0304927
GSK2983559 (FREE ACID) (BRD:BRD-K00091265-001-01-9)	0.247864	H292	0.111196
IDO1-IN-5 (BRD:BRD-K00091266-001-01-9)	0.0674763	H292	0.391654
MDR-652 (BRD:BRD-K00091267-001-01-9)	0.259014	H292	0.615266
POLYMYXIN B NONAPEPTIDE (TFA) (BRD:BRD-K00091270-459-01-9)	-0.349587	H292	-0.337129
6-THIO-2'-DEOXYGUANOSINE (BRD:BRD-K00091271-001-01-9)	-1.84498	H292	-1.52992
CCR1 ANTAGONIST 9 (BRD:BRD-K00091272-001-01-9)	-0.422065	H292	0.0598422
MW-150 (BRD:BRD-K00091273-001-01-9)	-0.249349	H292	0.15672
OLINCIGUAT (BRD:BRD-K00091274-001-01-9)	-0.0150972	H292	-0.138489
VALNIVUDINE (BRD:BRD-K00091275-001-01-9)	0.0517647	H292	0.150473
PETESICATIB (BRD:BRD-K00091277-001-01-9)	0.151966	H292	-0.248155
ELENBECESTAT (BRD:BRD-K00091278-001-01-9)	0.191867	H292	0.0428251
BALOVAPTAN (BRD:BRD-K00091279-001-01-9)	0.0358075	H292	0.36111
ASP5878 (BRD:BRD-K00091280-001-01-9)	-3.09283	H292	-2.26074
DS-1971A (BRD:BRD-K00091281-001-01-9)	-0.01575	H292	-0.485563
FOSDAGROCORAT (BRD:BRD-K00091282-001-01-9)	0.0742296	H292	0.320029
THELIATINIB (BRD:BRD-K00091285-001-01-9)	-0.540054	H292	-2.43002
BATABULIN (BRD:BRD-K00091286-001-01-9)	-3.92686	H292	-3.35737
FLESINOXAN (BRD:BRD-K00091287-001-01-9)	0.133887	H292	-0.0213064
BELZUTIFAN (BRD:BRD-K00091288-001-01-9)	0.0588263	H292	0.229871
TEBANICLINE (DIHYDROCHLORIDE) (BRD:BRD-K00091289-300-01-9)	-0.180337	H292	-0.357174
TAS4464 (BRD:BRD-K00091290-001-01-9)	-3.86239	H292	-3.1322
FAPI-4 (BRD:BRD-K00091294-001-01-9)	-0.0414425	H292	0.0773792
SAREDUTANT (BRD:BRD-K00091297-001-01-9)	-0.0548415	H292	-0.00559768
RWJ-21757 (BRD:BRD-K00091711-001-01-2)	-0.024075	H292	0.067275
ELEXACAFTOR (BRD:BRD-K00093437-001-01-9)	-0.406564	H292	-0.279899
ACRIZANIB (BRD:BRD-K00093439-001-01-9)	-0.141414	H292	-0.0502528
ZANDELISIB (BRD:BRD-K00093440-001-01-9)	-0.623713	H292	-1.51067
MRTX1133 (BRD:BRD-K00104122-001-01-9)	-0.4156	H292	0.160566
THZ531 (BRD:BRD-K00104123-001-01-9)	-5.52683	H292	-6.08645
PEMIGATINIB (BRD:BRD-K00104124-001-01-9)	-0.863765	H292	-0.746205
AMG-397 (BRD:BRD-K00108790-001-01-9)	-1.95537	H292	-0.441115
TANSHINONE-IIA (BRD:BRD-K00141480-001-15-4)	-0.5738	H292	0.143671
ADAROTENE (BRD:BRD-K00152668-001-01-5)	-3.73764	H292	-5.15514
AMZ30 (BRD:BRD-K00256256-001-06-1)	-0.0969718	H292	-0.0424262
COLCHICINE (BRD:BRD-K00259736-001-16-4)	-1.90773	H292	-1.06958
PPT (BRD:BRD-K00312224-001-09-5)	0.0448202	H292	-0.287617
RITA (BRD:BRD-K00317371-001-06-1)	-1.41689	H292	-2.51904
NU-7441 (BRD:BRD-K00337317-001-06-6)	0.0481266	H292	-0.474259
RO-3 (BRD:BRD-K00354853-001-01-2)	0.166094	H292	0.264192
PHLOROGLUCIN (BRD:BRD-K00405906-001-01-9)	-0.0337134	H292	0.195139
RO-08-2750 (BRD:BRD-K00486786-001-02-2)	0.113082	H292	0.36996
TROVAFLOXACIN (BRD:BRD-K00494077-066-01-9)	-0.472137	H292	-0.695443
MEGLUTOL (BRD:BRD-K00495673-001-05-2)	-0.0702038	H292	0.178312
PERAMIVIR (BRD:BRD-K00519864-341-03-3)	-0.0352913	H292	-0.115882
ATN-161 (BRD:BRD-K00521308-019-01-9)	0.0150957	H292	-0.0393115
CINEPAZET (BRD:BRD-K00531707-001-01-3)	0.108025	H292	0.185161
9-AMINOACRIDINE (BRD:BRD-K00535541-001-05-5)	-0.743808	H292	-0.680575
9-AMINOACRIDINE (BRD:BRD-K00535541-001-06-3)	-1.6657	H292	-3.41034
DELAPRIL (BRD:BRD-K00573984-003-01-5)	-0.036785	H292	-0.0638799
TICLOPIDINE (BRD:BRD-K00603606-003-24-0)	0.2803	H292	0.186724
ALTANSERIN (BRD:BRD-K00610438-003-02-5)	-0.205605	H292	-0.056862
AG-14361 (BRD:BRD-K00615600-001-12-9)	-0.0743568	H292	0.0345401
TUBASTATIN-A (BRD:BRD-K00627859-003-03-7)	-0.0955581	H292	-0.358149
BRIVARACETAM (BRD:BRD-K00634421-001-01-0)	-0.750116	H292	0.870264
[truncated: 31,826 more rows]

## Sheet: sup fig 1b
Line	Drug	Concentration	Ratio 1	Ratio 2	Ratio 3	Average	SD	SE
A549	Abexinostat	0.001	0.97	0.9	0.93	0.94	0.03	0.03
A549	Abexinostat	0.01	0.9	0.86	0.9	0.89	0.02	0.02
A549	Abexinostat	0.1	0.96	0.86	0.89	0.9	0.05	0.06
A549	Abexinostat	1	0.75	0.71	0.81	0.76	0.05	0.06
A549	Abexinostat	2.5	0.73	0.65	0.71	0.7	0.04	0.06
A549	Abexinostat	10	0.63	0.56	0.63	0.61	0.04	0.07
A549	Belinostat	0.001	1	0.89	0.84	0.91	0.08	0.09
A549	Belinostat	0.01	0.92	0.8	0.88	0.87	0.06	0.07
A549	Belinostat	0.1	0.92	0.84	0.75	0.84	0.09	0.11
A549	Belinostat	1	0.86	0.82	0.75	0.81	0.05	0.06
A549	Belinostat	2.5	0.78	0.7	0.67	0.72	0.06	0.08
A549	Belinostat	10	0.72	0.62	0.63	0.66	0.06	0.08
A549	CUDC101	0.001	1.01	0.88	0.88	0.92	0.07	0.08
A549	CUDC101	0.01	1	0.88	0.92	0.93	0.06	0.06
A549	CUDC101	0.1	0.96	0.85	0.86	0.89	0.07	0.07
A549	CUDC101	1	0.91	0.84	0.84	0.86	0.04	0.04
A549	CUDC101	2.5	0.86	0.78	0.79	0.81	0.04	0.05
A549	CUDC101	10	0.64	0.61	0.6	0.62	0.02	0.03
A549	Ralimetinib	0.001	1.06	0.89	0.88	0.94	0.1	0.11
A549	Ralimetinib	0.01	1	0.91	0.94	0.95	0.05	0.05
A549	Ralimetinib	0.1	0.96	0.93	0.93	0.94	0.02	0.02
A549	Ralimetinib	1	1.03	0.87	0.9	0.93	0.08	0.09
A549	Ralimetinib	2.5	1.01	0.85	0.88	0.91	0.08	0.09
A549	TSA	0.001	0.91	0.94	0.9	0.92	0.023181	0.0252677
A549	TSA	0.01	0.92	0.96	0.9	0.93	0.0317587	0.0342393
A549	TSA	0.1	0.91	0.82	0.88	0.87	0.0482172	0.0554337
A549	TSA	1	0.67	0.76	0.64	0.69	0.0635847	0.091875
A549	TSA	2.5	0.64	0.66	0.65	0.65	0.00993093	0.0152101
A549	TSA	10	0.65	0.68	0.65	0.66	0.0128661	0.0194817
A549	Panobinostat	0.001	0.94	0.99	0.93	0.96	0.0325618	0.0340835
A549	Panobinostat	0.01	0.94	0.93	0.92	0.93	0.011431	0.0122864
A549	Panobinostat	0.1	0.77	0.77	0.75	0.76	0.0111268	0.0145948
A549	Panobinostat	1	0.69	0.65	0.62	0.66	0.0349236	0.0532567
A549	Panobinostat	2.5	0.68	0.68	0.67	0.68	0.00768199	0.0113633
A549	Panobinostat	10	0.7	0.69	0.61	0.67	0.0482179	0.0722003
A549	Vorinostat	0.001	0.96	0.95	0.89	0.93	0.0351078	0.0376063
A549	Vorinostat	0.01	1.04	0.97	0.89	0.97	0.0734752	0.0758066
A549	Vorinostat	0.1	0.98	0.96	0.95	0.96	0.0144934	0.0150392
A549	Vorinostat	1	0.93	0.9	0.86	0.89	0.0352646	0.0394111
A549	Vorinostat	2.5	0.89	0.82	0.77	0.83	0.0571341	0.0689258
A549	Vorinostat	10	0.84	0.85	0.79	0.83	0.0309876	0.0374811
A549	Ralimetinib	10	0.9	0.8	0.76	0.82	0.0679262	0.0827636
H292	Abexinostat	0.001	0.82	0.9	0.83	0.85	0.0406122	0.0476373
H292	Abexinostat	0.01	0.9	0.88	0.99	0.92	0.0580112	0.0627683
H292	Abexinostat	0.1	0.83	0.86	0.92	0.87	0.0452135	0.0519614
H292	Abexinostat	1	0.69	0.71	0.73	0.71	0.0194436	0.0272692
H292	Abexinostat	2.5	0.63	0.62	0.62	0.62	0.00922674	0.0147775
H292	Abexinostat	10	0.54	0.57	0.56	0.55	0.0133114	0.0240129
H292	Belinostat	0.001	0.75	0.81	0.75	0.77	0.0324113	0.0419893
H292	Belinostat	0.01	0.79	0.86	0.74	0.8	0.0585044	0.0733853
H292	Belinostat	0.1	0.77	0.84	0.77	0.8	0.0397704	0.0499662
H292	Belinostat	1	0.74	0.73	0.71	0.73	0.0150835	0.0206385
H292	Belinostat	2.5	0.64	0.63	0.62	0.63	0.0116525	0.0185294
H292	Belinostat	10	0.57	0.57	0.57	0.57	0.00396579	0.00694733
H292	CUDC101	0.001	0.89	0.86	0.85	0.87	0.0203312	0.0234061
H292	CUDC101	0.01	0.89	0.93	0.84	0.88	0.044103	0.049855
H292	CUDC101	0.1	0.82	0.84	0.84	0.83	0.00829978	0.00998663
H292	CUDC101	1	0.81	0.67	0.7	0.73	0.0774183	0.106449
H292	CUDC101	2.5	0.56	0.57	0.55	0.56	0.0123802	0.0220267
H292	CUDC101	10	0.48	0.55	0.5	0.51	0.0367482	0.0715944
H292	Ralimetinib	0.001	0.89	0.81	0.81	0.84	0.0462402	0.0553228
H292	Ralimetinib	0.01	0.89	0.86	0.83	0.86	0.0275341	0.0320101
H292	Ralimetinib	0.1	0.83	0.92	0.85	0.86	0.0482507	0.0558033
H292	Ralimetinib	1	0.84	0.93	0.86	0.88	0.0446992	0.0509896
H292	Ralimetinib	2.5	0.84	0.85	0.81	0.84	0.0206673	0.024678
H292	TSA	0.001	0.91	1.01	0.95	0.96	0.0507938	0.0531509
H292	TSA	0.01	0.9	0.95	0.87	0.9	0.0402744	0.044618
H292	TSA	0.1	0.84	0.9	0.83	0.86	0.0344909	0.0402478
H292	TSA	1	0.59	0.61	0.64	0.61	0.0258874	0.0421131
H292	TSA	2.5	0.57	0.59	0.59	0.58	0.00826394	0.0141468
H292	TSA	10	0.53	0.58	0.58	0.57	0.033082	0.0585456
H292	Panobinostat	0.001	0.95	0.94	0.86	0.92	0.0481046	0.0524373
H292	Panobinostat	0.01	0.84	0.91	0.82	0.86	0.0483702	0.0563547
H292	Panobinostat	0.1	0.66	0.67	0.62	0.65	0.0234219	0.0359998
H292	Panobinostat	1	0.58	0.59	0.59	0.59	0.00854054	0.0145785
H292	Panobinostat	2.5	0.59	0.55	0.54	0.56	0.0251835	0.0447941
H292	Panobinostat	10	0.55	0.58	0.54	0.56	0.0212181	0.0380741
H292	Vorinostat	0.001	0.91	0.94	0.9	0.92	0.0198848	0.0216877
H292	Vorinostat	0.01	0.81	0.88	0.85	0.85	0.0329245	0.0388197
H292	Vorinostat	0.1	0.88	0.93	0.87	0.89	0.0302529	0.033827
H292	Vorinostat	1	0.81	0.87	0.85	0.84	0.0319285	0.0378595
H292	Vorinostat	2.5	0.78	0.83	0.78	0.8	0.027721	0.0348172
H292	Vorinostat	10	0.68	0.69	0.66	0.68	0.0167546	0.0247665
H292	Ralimetinib	10	0.74	0.75	0.7	0.73	0.0246806	0.0336803
HCT16	Abexinostat	0.001	0.98	0.98	1.01	0.99	0.0196228	0.0197963
HCT16	Abexinostat	0.01	0.96	1	0.99	0.98	0.0186151	0.0189353
HCT16	Abexinostat	0.1	0.91	0.93	0.92	0.92	0.00961122	0.010448
HCT16	Abexinostat	1	0.79	0.85	0.82	0.82	0.0325736	0.0397284
HCT16	Abexinostat	2.5	0.77	0.78	0.74	0.76	0.0235464	0.0307949
HCT16	Abexinostat	10	0.7	0.7	0.66	0.69	0.0257916	0.0376233
HCT16	Belinostat	0.001	0.85	0.95	1	0.93	0.0738241	0.0790195
HCT16	Belinostat	0.01	0.78	0.76	0.89	0.81	0.0705897	0.0871856
HCT16	Belinostat	0.1	0.81	0.58	0.86	0.75	0.15252	0.202998
HCT16	Belinostat	1	0.81	0.77	0.76	0.78	0.02691	0.0345533
HCT16	Belinostat	2.5	0.8	0.75	0.74	0.76	0.0285325	0.0373478
HCT16	Belinostat	10	0.8	0.8	0.74	0.78	0.0367473	0.0472157
HCT16	CUDC101	0.001	0.92	0.97	0.99	0.96	0.0382051	0.03977
HCT16	CUDC101	0.01	0.95	1	1	0.98	0.026734	0.0272637
HCT16	CUDC101	0.1	0.89	0.96	0.92	0.92	0.0355769	0.0385306
HCT16	CUDC101	1	0.69	0.76	0.8	0.75	0.0530655	0.0706561
HCT16	CUDC101	2.5	0.71	0.68	0.68	0.69	0.0195216	0.0283078
HCT16	CUDC101	10	0.66	0.64	0.75	0.68	0.06368	0.0933256
HCT16	Ralimetinib	0.001	0.86	1.01	1.05	0.98	0.098815	0.101252
HCT16	Ralimetinib	0.01	0.92	0.99	1.03	0.98	0.0585335	0.0596479
HCT16	Ralimetinib	0.1	0.94	1.01	0.96	0.97	0.0374869	0.0386175
HCT16	Ralimetinib	1	0.93	0.97	0.96	0.95	0.0196458	0.0205976
HCT16	Ralimetinib	2.5	0.96	1	1.05	1.01	0.0471804	0.0469355
HCT16	TSA	0.001	0.95	0.96	0.95	0.95	0.00624171	0.00654065
HCT16	TSA	0.01	0.92	0.96	0.88	0.92	0.0441347	0.0479245
HCT16	TSA	0.1	0.86	0.91	0.65	0.81	0.136918	0.169996
HCT16	TSA	1	0.67	0.7	0.56	0.64	0.0700232	0.108682
HCT16	TSA	2.5	0.67	0.69	0.67	0.68	0.0149423	0.0221025
HCT16	TSA	10	0.65	0.71	0.62	0.66	0.0441123	0.0665757
HCT16	Panobinostat	0.001	0.92	1.03	0.89	0.95	0.076411	0.0807948
HCT16	Panobinostat	0.01	0.85	0.93	0.82	0.87	0.055909	0.0643606
HCT16	Panobinostat	0.1	0.61	0.74	0.68	0.68	0.0654444	0.096149
HCT16	Panobinostat	1	0.68	0.8	0.62	0.7	0.0897148	0.128387
HCT16	Panobinostat	2.5	0.67	0.73	0.62	0.67	0.0546277	0.0811801
HCT16	Panobinostat	10	0.68	0.81	0.65	0.71	0.0834352	0.117242
HCT16	Vorinostat	0.001	0.94	1.03	0.98	0.98	0.0428694	0.0435401
HCT16	Vorinostat	0.01	0.82	1.09	0.77	0.89	0.172488	0.193823
HCT16	Vorinostat	0.1	0.76	1.02	0.72	0.83	0.16496	0.197768
HCT16	Vorinostat	1	0.73	0.87	0.68	0.76	0.0965882	0.127278
HCT16	Vorinostat	2.5	0.63	0.77	0.61	0.67	0.0863408	0.128928
HCT16	Vorinostat	10	0.67	0.78	0.72	0.72	0.0550166	0.0759828
HCT16	Ralimetinib	10	0.78	0.89	0.79	0.82	0.0590822	0.0720565
PC9	Abexinostat	0.001	1.01	0.99	1.15	1.05	0.0891325	0.0847507
PC9	Abexinostat	0.01	0.94	1.02	1.09	1.02	0.0739469	0.0727246
PC9	Abexinostat	0.1	0.85	0.86	0.96	0.89	0.06086	0.0684751
PC9	Abexinostat	1	0.38	0.34	0.43	0.38	0.0420776	0.1104
PC9	Abexinostat	2.5	0.24	0.25	0.26	0.25	0.00959799	0.0385723
PC9	Abexinostat	10	0.2	0.21	0.24	0.22	0.0196546	0.0900958
PC9	Belinostat	0.001	0.95	1.02	1.02	1	0.0383205	0.0384356
PC9	Belinostat	0.01	0.97	0.93	1.21	1.04	0.147767	0.142619
PC9	Belinostat	0.1	0.76	0.89	0.85	0.83	0.0650301	0.0781249
PC9	Belinostat	1	0.36	0.34	0.38	0.36	0.0196253	0.0544519
PC9	Belinostat	2.5	0.28	0.29	0.29	0.29	0.00486732	0.0169674
PC9	Belinostat	10	0.25	0.24	0.24	0.24	0.00605421	0.024884
PC9	CUDC101	0.001	1.02	1.06	1.14	1.07	0.0612747	0.0570096
PC9	CUDC101	0.01	0.91	1.03	1.04	1	0.0699051	0.0702102
PC9	CUDC101	0.1	0.67	0.69	0.73	0.7	0.0305939	0.0438335
PC9	CUDC101	1	0.37	0.36	0.38	0.37	0.0101458	0.0273853
PC9	CUDC101	2.5	0.25	0.26	0.28	0.26	0.0154021	0.0587705
PC9	CUDC101	10	0.25	0.23	0.27	0.25	0.0210195	0.0852456
PC9	Ralimetinib	0.001	1	1.04	1.15	1.06	0.0741048	0.0696838
PC9	Ralimetinib	0.01	1.04	1.09	1.17	1.1	0.0634816	0.0576933
PC9	Ralimetinib	0.1	1.02	1.04	1.15	1.07	0.0716156	0.0669624
PC9	Ralimetinib	1	0.88	0.97	0.91	0.92	0.045968	0.0497896
PC9	Ralimetinib	2.5	0.8	0.8	0.86	0.82	0.0360014	0.0439386
PC9	TSA	0.001	0.92	1	1.04	0.99	0.0579103	0.058579
PC9	TSA	0.01	0.94	0.96	0.93	0.94	0.0142939	0.0151907
PC9	TSA	0.1	0.52	0.53	0.53	0.53	0.00771725	0.0146209
PC9	TSA	1	0.22	0.22	0.23	0.22	0.00396081	0.0178541
PC9	TSA	2.5	0.22	0.22	0.22	0.22	0.00394918	0.0179766
PC9	TSA	10	0.23	0.25	0.23	0.23	0.0106294	0.0454593
PC9	Panobinostat	0.001	0.91	1.04	0.95	0.97	0.0648617	0.0671831
PC9	Panobinostat	0.01	0.72	0.79	0.77	0.76	0.0348287	0.0458861
PC9	Panobinostat	0.1	0.31	0.31	0.3	0.31	0.00774516	0.0252559
PC9	Panobinostat	1	0.23	0.25	0.24	0.24	0.0105481	0.044026
PC9	Panobinostat	2.5	0.22	0.24	0.26	0.24	0.0175545	0.0734957
PC9	Panobinostat	10	0.2	0.22	0.23	0.22	0.0151464	0.0699155
PC9	Vorinostat	0.001	0.89	1.02	0.97	0.96	0.0634871	0.0661802
PC9	Vorinostat	0.01	0.98	1.02	1	1	0.018234	0.0182352
PC9	Vorinostat	0.1	0.94	1	0.97	0.97	0.0305588	0.0315571
PC9	Vorinostat	1	0.66	0.75	0.69	0.7	0.04633	0.0665038
PC9	Vorinostat	2.5	0.45	0.45	0.56	0.49	0.0624736	0.127762
PC9	Vorinostat	10	0.28	0.31	0.27	0.29	0.0232075	0.0806589
PC9	Ralimetinib	10	0.54	0.62	0.6	0.58	0.0434328	0.0742617
PSC1	Abexinostat	0.001	1	0.97	1.09	1.02	0.0621709	0.061002
PSC1	Abexinostat	0.01	1.02	1.07	1	1.03	0.0376138	0.0365768
PSC1	Abexinostat	0.1	0.96	0.94	1.05	0.98	0.0622387	0.0634426
PSC1	Abexinostat	1	0.85	0.9	0.97	0.9	0.0606959	0.0671589
PSC1	Abexinostat	2.5	0.71	0.72	0.7	0.71	0.0101007	0.0142366
PSC1	Abexinostat	10	0.61	0.68	0.56	0.62	0.0586086	0.0951162
PSC1	Belinostat	0.001	0.78	0.78	0.93	0.83	0.0838696	0.100872
PSC1	Belinostat	0.01	0.74	0.96	0.95	0.89	0.12364	0.139432
PSC1	Belinostat	0.1	0.8	0.92	0.88	0.87	0.0629641	0.0725201
PSC1	Belinostat	1	0.72	0.62	0.78	0.71	0.0818575	0.1155
PSC1	Belinostat	2.5	0.66	0.79	0.83	0.76	0.0850542	0.111817
PSC1	Belinostat	10	0.58	0.71	0.72	0.67	0.0791848	0.118014
PSC1	CUDC101	0.001	0.99	0.98	1.03	1	0.0241384	0.0241911
PSC1	CUDC101	0.01	1.02	1.07	1.06	1.05	0.0256009	0.0243902
PSC1	CUDC101	0.1	0.9	1.04	0.99	0.98	0.0735509	0.0752969
PSC1	CUDC101	1	0.77	0.71	0.64	0.71	0.0642219	0.0909538
PSC1	CUDC101	2.5	0.66	0.67	0.72	0.68	0.0319299	0.0468873
PSC1	CUDC101	10	0.59	0.69	0.63	0.64	0.0537391	0.0843173
PSC1	Ralimetinib	0.001	1.04	1.23	1.19	1.15	0.0990651	0.0858036
PSC1	Ralimetinib	0.01	1.18	1.03	1.29	1.17	0.129706	0.111088
PSC1	Ralimetinib	0.1	0.94	1.16	1.13	1.08	0.122902	0.114072
PSC1	Ralimetinib	1	1.12	1.13	1.12	1.12	0.00553077	0.00493995
PSC1	Ralimetinib	2.5	0.97	1	1.15	1.04	0.0942388	0.0906061
PSC1	TSA	0.001	1.18	1.14	1.12	1.15	0.0273926	0.0239022
PSC1	TSA	0.01	1.16	1.11	1.08	1.12	0.0414315	0.0370033
PSC1	TSA	0.1	1.06	1.07	0.9	1.01	0.0963704	0.0950238
PSC1	TSA	1	0.55	0.7	0.68	0.64	0.0800067	0.124362
PSC1	TSA	2.5	0.65	0.6	0.62	0.62	0.0225982	0.0363005
PSC1	TSA	10	0.76	0.71	0.65	0.71	0.0546137	0.0769322
PSC1	Panobinostat	0.001	1.05	1.03	0.95	1.01	0.0556729	0.0550497
PSC1	Panobinostat	0.01	1.04	1.11	1.05	1.07	0.0395299	0.0370019
PSC1	Panobinostat	0.1	0.78	0.75	0.73	0.76	0.027709	0.0366728
PSC1	Panobinostat	1	0.79	0.61	0.72	0.71	0.0863113	0.122137
PSC1	Panobinostat	2.5	0.76	0.65	0.65	0.69	0.0646513	0.0940393
PSC1	Panobinostat	10	0.76	0.72	0.63	0.7	0.0678462	0.0967755
PSC1	Vorinostat	0.001	1.16	1.18	1.03	1.12	0.0779097	0.0693822
PSC1	Vorinostat	0.01	1.12	1.03	0.96	1.04	0.0809735	0.0779751
PSC1	Vorinostat	0.1	1.01	0.9	1.01	0.97	0.0591302	0.060776
PSC1	Vorinostat	1	0.92	0.83	0.79	0.85	0.0668234	0.0789643
PSC1	Vorinostat	2.5	0.8	0.79	0.92	0.83	0.0757042	0.0907682
PSC1	Vorinostat	10	0.84	0.73	0.81	0.79	0.0575331	0.0727775
PSC1	Ralimetinib	10	1.05	0.99	0.95	1	0.053583	0.0536522
A549	Abexinostat	0	1	1	1	1	0	0
A549	Belinostat	0	1	1	1	1	0	0
A549	CUDC101	0	1	1	1	1	0	0
A549	Ralimetinib	0	1	1	1	1	0	0
A549	TSA	0	1	1	1	1	0	0
A549	Panobinostat	0	1	1	1	1	0	0
A549	Vorinostat	0	1	1	1	1	0	0
H292	Abexinostat	0	1	1	1	1	0	0
H292	Belinostat	0	1	1	1	1	0	0
H292	CUDC101	0	1	1	1	1	0	0
H292	Ralimetinib	0	1	1	1	1	0	0
H292	TSA	0	1	1	1	1	0	0
H292	Panobinostat	0	1	1	1	1	0	0
H292	Vorinostat	0	1	1	1	1	0	0
HCT16	Abexinostat	0	1	1	1	1	0	0
HCT16	Belinostat	0	1	1	1	1	0	0
HCT16	CUDC101	0	1	1	1	1	0	0
HCT16	Ralimetinib	0	1	1	1	1	0	0
HCT16	TSA	0	1	1	1	1	0	0
HCT16	Panobinostat	0	1	1	1	1	0	0
HCT16	Vorinostat	0	1	1	1	1	0	0
PC9	Abexinostat	0	1	1	1	1	0	0
PC9	Belinostat	0	1	1	1	1	0	0
PC9	CUDC101	0	1	1	1	1	0	0
PC9	Ralimetinib	0	1	1	1	1	0	0
PC9	TSA	0	1	1	1	1	0	0
PC9	Panobinostat	0	1	1	1	1	0	0
PC9	Vorinostat	0	1	1	1	1	0	0
PSC1	Abexinostat	0	1	1	1	1	0	0
PSC1	Belinostat	0	1	1	1	1	0	0
PSC1	CUDC101	0	1	1	1	1	0	0
PSC1	Ralimetinib	0	1	1	1	1	0	0
PSC1	TSA	0	1	1	1	1	0	0
PSC1	Panobinostat	0	1	1	1	1	0	0
PSC1	Vorinostat	0	1	1	1	1	0	0

## Sheet: sup fig 1e
Line	nprotein	no. of cell lines shared with
A549	325	1
H292	298	1
HCT116	230	1
PC9	184	1
PSC1	274	1
A549	368	2
H292	371	2
HCT116	293	2
PC9	301	2
PSC1	353	2
A549	522	3
H292	543	3
HCT116	459	3
PC9	472	3
PSC1	518	3
A549	955	4
H292	928	4
HCT116	786	4
PC9	820	4
PSC1	911	4
A549	6145	5
H292	6145	5
HCT116	6145	5
PC9	6145	5
PSC1	6145	5

## Sheet: sup fig 1f
Uniprot	Gene	No. of cell lines that found this protein
A0A096LP01	SMIM26	3
A0A0C4DH34	IGHV4-28	2
A0A0U1RRE5	NBDY	2
A0A1B0GUW7	SMIM27	2
A0AV02-2	SLC12A8	1
A0AV96	RBM47	5
A0AVF1	TTC26	5
A0AVI4	TMEM129	4
A0AVT1	UBA6	5
A0FGR8-2	ESYT2	2
A0FGR8-6	ESYT2	5
A0JLT2	MED19	4
A0JNW5	UHRF1BP1L	5
A0MZ66	SHTN1	5
A0PJW6	TMEM223	2
A1A4S6	ARHGAP10	5
A1A4V9	CCDC189	3
A1A5B4	ANO9	1
A1A5C7	SLC22A23	1
A1A5D9	BICDL2	1
A1IGU5	ARHGEF37	2
A1L0T0	ILVBL	5
A1L170-2	C1orf226	4
A1L390	PLEKHG3	5
A1X283	SH3PXD2B	5
A1XBS5	FAM92A	1
A2A2Y4	FRMD3	1
A2AJT9	BCLAF3	4
A2RRD8	ZNF320	1
A2RRP1	NBAS	5
A2RTX5	TARS3	5
A2RU49	HYKK	4
A2RU67	FAM234B	4
A2RUB1	MEIOC	1
A2RUB6	CCDC66	2
A2RUC4	TYW5	5
A2RUS2	DENND3	5
A2VDF0	FUOM	3
A2VDJ0-5	TMEM131L	3
A3KMH1	VWA8	5
A3KN83	SBNO1	5
A4D126	CRPPA	1
A4D1E9	GTPBP10	5
A4D1P6	WDR91	5
A4D1S5-2	RAB19	1
A4D1U4	DENND11	4
A4FU01	MTMR11	1
A4UGR9-8	XIRP2	5
A5D8V6	VPS37C	2
A5PLL7	PEDS1	5
A5PLN9-5	TRAPPC13	5
A5YKK6	CNOT1	5
A5YM72-3	CARNS1	3
A6H8Y1	BDP1	3
A6NC57	ANKRD62	1
A6NCE7	MAP1LC3B2	5
A6NCI4	VWA3A	3
A6NCK2	TRIM43B	1
A6NCL7	ANKRD33B	1
A6NCS6	C2orf72	2
A6ND36	FAM83G	5
A6NDB9	PALM3	2
A6NDG6	PGP	5
A6NDU8	C5orf51	5
A6NED2	RCCD1	5
A6NEL2	SOWAHB	2
A6NFI3	ZNF316	5
A6NFQ2	TCAF2	5
A6NFT4	CFAP73	1
A6NFY4	NEMP2	1
A6NFY7	SDHAF1	1
A6NGB9	WIPF3	1
A6NHL2	TUBAL3	4
A6NHR9	SMCHD1	5
A6NHX0	CASTOR2	5
A6NI28	ARHGAP42	4
A6NI79	CCDC69	1
A6NIH7	UNC119B	5
A6NIX2	WTIP	2
A6NJ78	METTL15	5
A6NJG2	SOWAHD	1
A6NJI1	C11orf86	1
A6NK58	LIPT2	3
A6NKD9	CCDC85C	5
A6NKF1	SAC3D1	3
A6NKX4	SLC22A31	2
A6NLU0	RFPL4A	3
A6NMT0	DBX1	3
A6NNA2	SRRM3	1
A6NNL5	C15orf61	3
A6QL63	BTBD11	4
A6ZKI3	RTL8C	3
A7E2V4-4	ZSWIM8	5
A7KAX9	ARHGAP32	5
A7MBM2	DISP2	2
A8K2U0	A2ML1	3
A8K8P3	SFI1	1
A8MPS7	YDJC	1
A8MQ27	NEURL1B	1
A8MSI8	LYRM9	1
A8MTJ6	FOXI3	1
A8MTT3	CEBPZOS	4
A8MVW0	FAM171A2	4
A8MW92	PHF20L1	5
A8MWY0	ELAPOR2	2
A8MXV4	NUDT19	5
A9UHW6-3	MIF4GD	5
B1AJZ9-3	FHAD1	1
B1AK53	ESPN	4
B2RTY4-4	MYO9A	5
B2RUZ4	SMIM1	1
B3EWG5	FAM25C	1
B3KS81	SRRM5	2
B3KU38	IQCJ-SCHIP1	4
B9A064	IGLL5	2
C9JI98	TMEM238	2
C9JLW8	MCRIP1	4
E7ERA6	RNF223	1
E9PAV3	NACA	5
E9PRG8	C11orf98	5
G9CGD6-2	CNK3/IPCEF1	1
H7BZ55	CROCC2	3
K7EJ46-2	SMIM22	1
L0R6Q1	SLC35A4	5
L0R819	ASDURF	5
L0R8F8	MIEF1	5
O00115	DNASE2	5
O00116	AGPS	5
O00124	UBXN8	4
O00139-2	KIF2A	5
O00142-6	TK2	5
O00148	DDX39A	5
O00151	PDLIM1	5
O00154	ACOT7	5
O00159-3	MYO1C	5
O00161	SNAP23	5
O00165-2	HAX1	5
O00170	AIP	5
O00178	GTPBP1	5
O00180	KCNK1	1
O00186	STXBP3	5
O00189	AP4M1	5
O00192	ARVCF	5
O00193	SMAP	5
O00194	RAB27B	3
O00203	AP3B1	5
O00204	SULT2B1	2
O00212	RHOD	4
O00213	APBB1	4
O00214-2	LGALS8	5
O00217	NDUFS8	5
O00220	TNFRSF10A	3
O00221	NFKBIE	2
O00231	PSMD11	5
O00232	PSMD12	5
O00233	PSMD9	5
O00238-2	BMPR1B	1
O00244	ATOX1	4
O00255	MEN1	5
O00257	CBX4	5
O00258	GET1	1
O00264	PGRMC1	5
O00267	SUPT5H	5
O00268	TAF4	5
O00273	DFFA	5
O00287	RFXAP	4
O00291	HIP1	5
O00299	CLIC1	5
O00303	EIF3F	5
O00308	WWP2	5
O00311	CDC7	4
O00327	ARNTL	5
O00329	PIK3CD	4
O00330	PDHX	5
O00339	MATN2	2
O00391	QSOX1	5
O00399	DCTN6	5
O00400	SLC33A1	5
O00401	WASL	5
O00408	PDE2A	4
O00410-3	IPO5	5
O00411	POLRMT	5
O00418	EEF2K	5
O00422-2	SAP18	5
O00423-3	EML1	4
O00425	IGF2BP3	5
O00429-2	DNM1L	4
O00429-6	DNM1L	5
O00442-2	RTCA	5
O00443	PIK3C2A	5
O00444	PLK4	1
O00458	IFRD1	4
O00459	PIK3R2	5
O00461	GOLIM4	5
O00462	MANBA	5
O00463-2	TRAF5	1
O00468-3	AGRN	5
O00469-2	PLOD2	5
O00470-2	MEIS1	1
O00471	EXOC5	5
O00472	ELL2	4
O00479	HMGN4	4
O00481	BTN3A1	3
O00483	NDUFA4	5
O00487	PSMD14	5
O00488	ZNF593	5
O00499-2	BIN1	5
O00505	KPNA3	5
O00506	STK25	5
O00507	USP9Y	1
O00515	LAD1	3
O00519	FAAH	3
O00522	KRIT1	4
O00526	UPK2	1
O00534	VWA5A	5
O00541	PES1	5
O00548	DLL1	1
O00559-2	EBAG9	3
O00560	SDCBP	5
O00560-2	SDCBP	2
O00562	PITPNM1	5
O00566	MPHOSPH10	5
O00567	NOP56	5
O00571	DDX3X	5
O00584	RNASET2	5
O00592	PODXL	5
O00622	CCN1	5
O00623	PEX12	4
O00625	PIR	5
O00628	PEX7	4
O00629	KPNA4	5
O00635	TRIM38	5
O00712-5	NFIB	2
O00716	E2F3	1
O00743-3	PPP6C	5
O00746	NME4	1
O00748-4	CES2	3
O00750	PIK3C2B	5
O00754	MAN2B1	5
O00755	WNT7A	1
O00762	UBE2C	3
O00762-2	UBE2C	1
O00763	ACACB	5
O00764	PDXK	5
O00767	SCD	4
O14492-2	SH2B2	1
O14493	CLDN4	1
O14494	PLPP1	2
O14495	PLPP3	3
O14497	ARID1A	5
O14503	BHLHE40	3
O14521	SDHD	5
O14523-2	C2CD2L	5
O14524	NEMP1	5
O14526	FCHO1	4
O14530	TXNDC9	5
O14531	DPYSL4	3
O14544	SOCS6	2
O14545	TRAFD1	5
O14548	COX7A2L	5
O14562	UBFD1	5
O14578-4	CIT	5
O14579	COPE	5
O14593	RFXANK	4
O14602	EIF1AY	2
O14613	CDC42EP2	3
O14617-5	AP3D1	5
O14618	CCS	5
O14628	ZNF195	1
O14639	ABLIM1	5
O14640	DVL1	3
O14641	DVL2	5
O14646	CHD1	5
O14647	CHD2	5
O14653-2	GOSR2	5
O14654	IRS4	1
O14656	TOR1A	5
O14657	TOR1B	5
O14662	STX16	5
O14668	PRRG1	4
O14672	ADAM10	5
O14678	ABCD4	3
O14681	EI24	5
O14683	TP53I11	4
O14684	PTGES	4
O14686-3	KMT2D	4
O14709	ZNF197	1
O14713	ITGB1BP1	3
O14715	RGPD8	2
O14717	TRDMT1	1
O14727	APAF1	5
O14730	RIOK3	5
O14732	IMPA2	5
O14733-2	MAP2K7	4
O14734	ACOT8	5
O14735	CDIPT	5
O14737	PDCD5	5
O14744	PRMT5	5
O14745	SLC9A3R1	5
O14757	CHEK1	5
O14763	TNFRSF10B	4
O14772	FPGT	5
O14773	TPP1	5
O14775	GNB5	3
O14776	TCERG1	5
O14777	NDC80	5
O14782	KIF3C	4
O14786	NRP1	3
O14787	TNPO2	5
O14791-2	APOL1	1
O14792	HS3ST1	2
O14795-2	UNC13B	4
O14798	TNFRSF10C	2
O14802	POLR3A	5
O14818	PSMA7	5
O14827	RASGRF2	1
O14828	SCAMP3	5
O14832	PHYH	5
O14841	OPLAH	4
O14862	AIM2	1
O14863	SLC30A4	1
O14867	BACH1	5
O14874	BCKDK	5
O14879	IFIT3	4
O14880	MGST3	5
O14893	GEMIN2	2
O14896	IRF6	4
O14907	TAX1BP3	4
O14908	GIPC1	5
O14910	LIN7A	5
O14917	PCDH17	1
O14920	IKBKB	5
O14924	RGS12	4
O14925	TIMM23	5
O14929	HAT1	5
O14931	NCR3	1
O14933	UBE2L6	2
O14936	CASK	5
O14939	PLD2	5
O14949	UQCRQ	5
O14950	MYL12B	5
O14957	UQCR11	1
O14964	HGS	5
O14965	AURKA	5
O14966	RAB29	5
O14967	CLGN	4
O14972	VPS26C	5
O14974	PPP1R12A	5
O14975	SLC27A2	4
O14976	GAK	5
O14978	ZNF263	1
O14979	HNRNPDL	5
O14980	XPO1	5
O14981	BTAF1	5
O15013	ARHGEF10	5
O15014	ZNF609	5
O15015	ZNF646	5
O15018	PDZD2	1
O15020	SPTBN2	5
O15021	MAST4	5
O15027	SEC16A	5
O15031	PLXNB2	5
O15033	AREL1	3
O15037	KHNYN	5
O15040	TECPR2	5
O15042	U2SURP	5
O15047	SETD1A	5
O15049	N4BP3	3
O15050	TRANK1	1
O15054-1	KDM6B	1
O15056	SYNJ2	5
O15061	SYNM	2
O15063	GARRE1	3
O15066	KIF3B	5
O15067	PFAS	5
O15068	MCF2L	3
O15075	DCLK1	2
O15078	CEP290	5
O15079-2	SNPH	4
O15084	ANKRD28	5
O15085-2	ARHGEF11	5
O15091	PRORP	5
O15111	CHUK	5
O15116	LSM1	1
O15117-3	FYB1	1
O15118	NPC1	5
O15120	AGPAT2	1
O15121	DEGS1	4
O15126	SCAMP1	5
O15127	SCAMP2	5
O15131	KPNA5	5
O15143	ARPC1B	5
O15144	ARPC2	5
O15145	ARPC3	5
O15155	BET1	4
O15160	POLR1C	5
O15162	PLSCR1	4
O15164	TRIM24	5
O15169	AXIN1	3
O15173-2	PGRMC2	5
O15182	CETN3	4
O15194	CTDSPL	1
O15195	VILL	2
O15198	SMAD9	5
O15211	RGL2	3
O15212	PFDN6	4
O15213	WDR46	5
O15217	GSTA4	1
O15226-2	NKRF	5
O15228	GNPAT	5
O15230	LAMA5	5
O15231-3	ZNF185	5
O15231-8	ZNF185	5
O15232	MATN3	2
O15234	CASC3	5
O15235	MRPS12	5
O15240	VGF	1
O15243	LEPROT	3
O15254	ACOX3	5
O15258	RER1	5
O15259-4	NPHP1	1
O15260	SURF4	5
O15264	MAPK13	3
O15265-2	ATXN7	5
O15269	SPTLC1	5
O15270	SPTLC2	5
O15287	FANCG	3
O15294	OGT	5
O15297	PPM1D	3
O15304	SIVA1	1
O15305	PMM2	5
O15315	RAD51B	5
O15318	POLR3G	4
O15321	TM9SF1	5
O15327	INPP4B	5
O15344	MID1	5
O15347	HMGB3	5
O15350	TP73	1
O15355	PPM1G	5
O15357	INPPL1	5
O15360	FANCA	5
O15371	EIF3D	5
O15372	EIF3H	5
O15374	SLC16A4	2
O15379-2	HDAC3	5
O15381	NVL	5
O15382	BCAT2	5
O15392-2	BIRC5	4
O15394	NCAM2	1
O15397	IPO8	5
O15400	STX7	5
O15403	SLC16A6	1
O15417	TNRC18	3
O15427	SLC16A3	5
O15431	SLC31A1	2
O15438-4	ABCC3	4
O15439	ABCC4	5
O15440	ABCC5	5
O15446-2	POLR1G	5
O15455	TLR3	2
O15460	P4HA2	5
O15479	MAGEB2	2
O15484	CAPN5	5
O15488	GYG2	1
O15498	YKT6	5
O15504	NUP42	5
O15511	ARPC5	5
O15514	POLR2D	5
O15516	CLOCK	5
O15523	DDX3Y	2
O15525	MAFG	5
O15528	CYP27B1	1
O15530	PDPK1	5
O15533-3	TAPBP	5
O15534	PER1	3
O15541	RNF113A	5
O15550	KDM6A	4
O15551	CLDN3	5
O15554	KCNN4	2
O43143	DHX15	5
O43148-2	RNMT	5
O43149	ZZEF1	5
O43150	ASAP2	5
O43156	TTI1	5
O43157	PLXNB1	3
O43159	RRP8	5
O43164	PJA2	5
O43166-2	SIPA1L1	5
O43167	ZBTB24	3
O43169	CYB5B	4
O43172	PRPF4	5
O43172-2	PRPF4	4
O43175	PHGDH	5
O43181	NDUFS4	5
O43187	IRAK2	1
O43189	PHF1	3
O43194	GPR39	2
O43236-4	SEPTIN4	5
O43237	DYNC1LI2	5
O43240	KLK10	1
O43242	PSMD3	5
O43251-8	RBFOX2	5
O43252	PAPSS1	5
O43257	ZNHIT1	3
O43264	ZW10	5
O43278	SPINT1	5
O43286	B4GALT5	2
O43290	SART1	5
O43291	SPINT2	4
O43292	GPAA1	5
O43293	DAPK3	5
O43294	TGFB1I1	1
O43295	SRGAP3	5
O43296	ZNF264	2
O43298	ZBTB43	4
O43299	AP5Z1	5
O43301	HSPA12A	5
O43303	CCP110	4
O43306	ADCY6	4
O43310-2	CTIF	5
O43312-5	MTSS1	4
O43314	PPIP5K2	5
O43318	MAP3K7	5
O43323	DHH	2
O43324	EEF1E1	5
O43325	LYRM1	1
O43347	MSI1	3
O43353	RIPK2	5
O43361	ZNF749	2
O43374	RASA4	5
O43379-4	WDR62	5
O43390	HNRNPR	5
O43395	PRPF3	5
O43396	TXNL1	5
O43399-7	TPD52L2	5
O43402	EMC8	5
O43414	ERI3	5
O43422	THAP12	5
O43426	SYNJ1	5
O43427	FIBP	5
O43432-3	EIF4G3	5
O43439-4	CBFA2T2	2
O43447	PPIH	5
O43462	MBTPS2	5
O43463-2	SUV39H1	1
O43464	HTRA2	5
O43474	KLF4	1
O43482	OIP5	4
O43488	AKR7A2	5
O43490	PROM1	1
O43491	EPB41L2	5
O43493-7	TGOLN2	5
O43502	RAD51C	3
O43504	LAMTOR5	1
O43505	B4GAT1	4
O43516-3	WIPF1	1
O43520	ATP8B1	5
O43521	BCL2L11	1
O43524	FOXO3	5
O43542	XRCC3	5
O43548	TGM5	4
O43556-4	SGCE	1
O43566	RGS14	1
O43567	RNF13	3
O43570	CA12	3
O43572	AKAP10	5
O43581-3	SYT7	2
O43583	DENR	5
O43592	XPOT	5
O43598	DNPH1	5
O43609	SPRY1	2
O43615	TIMM44	5
O43617	TRAPPC3	5
O43623	SNAI2	2
O43633	CHMP2A	5
O43639	NCK2	5
O43657	TSPAN6	4
O43660	PLRG1	5
O43663	PRC1	5
O43665	RGS10	5
O43670-2	ZNF207	5
O43674	NDUFB5	5
O43676	NDUFB3	5
O43678	NDUFA2	5
O43681	GET3	5
O43683	BUB1	5
O43684	BUB3	5
O43688-2	PLPP2	5
O43707	ACTN4	5
O43708	GSTZ1	5
O43709-3	BUD23	5
O43716	GATC	1
O43719	HTATSF1	5
O43731	KDELR3	4
O43734	TRAF3IP2	4
O43739	CYTH3	3
O43741	PRKAB2	4
O43747-2	AP1G1	5
O43752	STX6	5
O43759	SYNGR1	1
O43760-2	SYNGR2	5
O43761	SYNGR3	1
O43765	SGTA	5
O43766	LIAS	5
O43768-3	ENSA	5
O43772	SLC25A20	5
O43776	NARS1	5
O43791	SPOP	1
O43795	MYO1B	5
O43805	SSNA1	1
O43808	SLC25A17	3
O43809	NUDT21	5
O43813	LANCL1	5
O43815	STRN	5
O43818	RRP9	5
O43819	SCO2	5
O43820	HYAL3	1
O43822-4	CFAP410	1
O43823	AKAP8	5
O43824	GTPBP6	5
O43826-2	SLC37A4	4
O43829	ZBTB14	2
O43837	IDH3B	5
O43847-2	NRDC	5
O43852-3	CALU	5
O43852-4	CALU	5
O43854	EDIL3	4
O43861	ATP9B	4
O43865	AHCYL1	5
O43896	KIF1C	5
O43900	PRICKLE3	2
O43909	EXTL3	5
O43913	ORC5	5
O43920	NDUFS5	5
O43924	PDE6D	5
O43929	ORC4	5
O43933	PEX1	5
O43934	MFSD11	2
O60216	RAD21	5
O60218	AKR1B10	4
O60220	TIMM8A	3
O60229	KALRN	4
O60231	DHX16	5
O60232	ZNRD2	5
O60237-6	PPP1R12B	5
O60238	BNIP3L	1
O60239	SH3BP5	5
O60244	MED14	5
O60245-2	PCDH7	3
O60248	SOX15	2
O60256	PRPSAP2	5
O60264	SMARCA5	5
O60266	ADCY3	2
O60268	KIAA0513	5
O60271	SPAG9	5
O60279	SUSD5	1
O60281	ZNF292	5
O60282	KIF5C	3
O60287	URB1	5
O60291-2	MGRN1	5
O60292	SIPA1L3	5
O60293	ZFC3H1	5
O60294	LCMT2	3
O60296	TRAK2	3
O60299	LZTS3	4
O60303	KATNIP	4
O60306	AQR	5
O60307	MAST3	5
O60308	CEP104	3
O60312	ATP10A	1
O60313-2	OPA1	5
O60315	ZEB2	1
O60318	MCM3AP	5
O60331-3	PIP5K1C	5
O60333-2	KIF1B	5
O60333-3	KIF1B	4
O60336	MAPKBP1	5
O60337	MARCHF6	4
O60341	KDM1A	5
O60343	TBC1D4	5
O60346	PHLPP1	4
O60347	TBC1D12	4
O60353	FZD6	5
O60361	NME2P1	5
O60381	HBP1	3
O60422	ONECUT3	1
O60423-1	ATP8B3	2
O60427	FADS1	3
O60437	PPL	4
O60443	GSDME	5
O60447-2	EVI5	5
O60449-2	LY75	1
O60462-3	NRP2	3
O60476	MAN1A2	5
O60487	MPZL2	2
O60488	ACSL4	5
O60493	SNX3	5
O60499	STX10	4
O60502	OGA	5
O60503	ADCY9	5
O60504	SORBS3	5
O60506	SYNCRIP	5
O60507	TPST1	5
O60508	CDC40	5
O60512	B4GALT3	4
O60513	B4GALT4	5
O60518	RANBP6	5
O60524	NEMF	5
O60547	GMDS	4
O60551	NMT2	5
O60563	CCNT1	5
O60566-3	BUB1B	5
O60568	PLOD3	5
O60573	EIF4E2	5
O60583-2	CCNT2	5
O60603	TLR2	2
O60610	DIAPH1	5
O60613	SELENOF	5
O60635	TSPAN1	1
O60637	TSPAN3	3
O60641	SNAP91	5
O60645	EXOC3	5
O60656	UGT1A9	1
O60658	PDE8A	5
O60663-3	LMX1B	1
O60664	PLIN3	5
O60669	SLC16A7	5
O60671	RAD1	5
O60673	REV3L	1
O60674	JAK2	3
O60675	MAFK	5
O60678	PRMT3	5
O60683-2	PEX10	4
O60684	KPNA6	5
O60687	SRPX2	3
O60701	UGDH	5
O60704	TPST2	3
O60716-3	CTNND1	5
O60716-4	CTNND1	5
O60725	ICMT	2
O60732	MAGEC1	1
O60749	SNX2	5
O60762	DPM1	5
O60763-2	USO1	5
O60783	MRPS14	5
O60784	TOM1	5
O60825	PFKFB2	5
O60826	CCDC22	5
O60828	PQBP1	5
O60830-2	TIMM17B	4
O60831	PRAF2	5
O60832	DKC1	5
O60841	EIF5B	5
O60858-3	TRIM13	3
O60861	GAS7	1
O60869	EDF1	5
O60870	KIN	5
O60879	DIAPH2	5
O60884	DNAJA2	5
O60885	BRD4	5
O60888-2	CUTA	5
O60890	OPHN1	5
O60906	SMPD2	4
O60907	TBL1X	5
O60909-3	B4GALT2	1
O60911	CTSV	5
O60921	HUS1	5
O60925	PFDN1	4
O60927	PPP1R11	1
O60930	RNASEH1	5
O60931-2	CTNS	3
O60934	NBN	5
O60936-3	NOL3	3
O60941	DTNB	5
O60942	RNGTT	5
O75027-2	ABCB7	5
O75030	MITF	2
O75038	PLCH2	1
O75038-4	PLCH2	1
O75044	SRGAP2	5
O75051	PLXNA2	2
O75052	NOS1AP	5
O75054	IGSF3	5
O75061-2	DNAJC6	5
O75063	FAM20B	5
O75064	DENND4B	3
O75071	EFCAB14	5
O75083	WDR1	5
O75084	FZD7	3
O75094	SLIT3	2
O75095	MEGF6	1
O75096	LRP4	1
O75110	ATP9A	4
O75113	N4BP1	5
O75116	ROCK2	5
O75122	CLASP2	5
O75122-3	CLASP2	5
O75127	PTCD1	5
O75128-2	COBL	4
O75129	ASTN2	2
O75131	CPNE3	5
O75132	ZBED4	2
O75140	DEPDC5	4
O75143-5	ATG13	5
O75145	PPFIA3	4
O75146	HIP1R	5
O75147	OBSL1	4
O75150	RNF40	5
O75151	PHF2	5
O75152	ZC3H11A	5
O75153	CLUH	5
O75155	CAND2	5
O75157	TSC22D2	5
O75161	NPHP4	4
O75164	KDM4A	5
O75165	DNAJC13	5
O75167-2	PHACTR2	5
O75170	PPP6R2	5
O75175	CNOT3	5
O75177	SS18L1	1
O75179	ANKRD17	5
O75182	SIN3B	5
O75185-3	ATP2C2	1
O75190	DNAJB6	5
O75191	XYLB	4
O75192	PEX11A	2
O75197	LRP5	1
O75204	TMEM127	3
O75208	COQ9	3
O75223	GGCT	5
O75251	NDUFS7	5
O75298	RTN2	3
O75306	NDUFS2	5
O75312	ZPR1	5
O75317	USP12	4
O75319	DUSP11	5
O75323	NIPSNAP2	5
O75326	SEMA7A	5
O75330-3	HMMR	5
O75340	PDCD6	5
O75347	TBCA	5
O75348	ATP6V1G1	5
O75351	VPS4B	5
O75352	MPDU1	2
O75354	ENTPD6	3
O75355	ENTPD3	1
O75356	ENTPD5	3
O75362	ZNF217	5
O75363	BCAS1	1
O75367	MACROH2A1	5
O75368	SH3BGRL	5
O75369	FLNB	2
O75369-8	FLNB	5
O75376	NCOR1	4
O75379	VAMP4	3
O75380	NDUFS6	3
O75381	PEX14	5
O75382	TRIM3	5
O75385	ULK1	5
O75386-2	TULP3	4
O75387-2	SLC43A1	1
O75390	CS	5
O75391	SPAG7	5
O75394	MRPL33	5
O75396	SEC22B	5
O75400	PRPF40A	5
O75400-3	PRPF40A	1
O75410-2	TACC1	5
O75414	NME6	1
O75419-3	CDC45	2
O75420	GIGYF1	5
O75427	LRCH4	5
O75431	MTX2	5
O75436	VPS26A	5
O75438-2	NDUFB1	2
O75439	PMPCB	5
O75444-1	MAF	1
O75446	SAP30	5
O75448	MED24	5
O75449	KATNA1	5
O75460	ERN1	4
O75461	E2F6	2
O75462	CRLF1	1
O75467	ZNF324	2
O75475	PSIP1	5
O75477	ERLIN1	5
O75478	TADA2A	2
O75486-4	SUPT3H	3
O75487	GPC4	3
O75489	NDUFS3	5
O75494-3	SRSF10	5
O75496	GMNN	2
O75503	CLN5	5
O75509	TNFRSF21	3
O75521	ECI2	5
O75525	KHDRBS3	2
O75526	RBMXL2	5
O75528	TADA3	5
O75529	TAF5L	5
O75530	EED	5
O75531	BANF1	5
O75533	SF3B1	5
O75534-4	CSDE1	5
O75554	WBP4	5
O75558	STX11	2
O75563	SKAP2	3
O75569	PRKRA	5
O75570-2	MTRF1	2
O75581	LRP6	5
O75582	RPS6KA5	5
O75586-2	MED6	5
O75592	MYCBP2	5
O75600-2	GCAT	4
O75604	USP2	1
O75607	NPM3	2
O75608	LYPLA1	5
O75616	ERAL1	5
O75635	SERPINB7	5
O75643	SNRNP200	5
O75648	TRMU	5
O75663	TIPRL	5
O75665	OFD1	5
O75674	TOM1L1	5
O75676	RPS6KA4	4
O75683	SURF6	5
O75688	PPM1B	5
O75689	ADAP1	3
O75691	UTP20	5
O75694	NUP155	5
O75695	RP2	5
O75712	GJB3	2
O75716	STK16	4
O75717	WDHD1	5
O75718	CRTAP	5
O75746	SLC25A12	5
O75751	SLC22A3	1
O75752	B3GALNT1	1
O75764	TCEA3	1
O75771-8	RAD51D	4
O75781	PALM	3
O75787	ATP6AP2	5
O75792	RNASEH2A	5
O75794	CDC123	5
O75808	CAPN15	4
O75815	BCAR3	5
O75817	POP7	5
O75818	RPP40	5
O75820	ZNF189	1
O75821	EIF3G	5
O75822	EIF3J	5
O75828	CBR3	5
O75832	PSMD10	5
O75840	KLF7	1
O75841	UPK1B	1
O75843	AP1G2	5
O75844	ZMPSTE24	5
O75845	SC5D	5
O75864	PPP1R37	5
O75865-2	TRAPPC6A	5
O75874	IDH1	5
O75879	GATB	5
O75880	SCO1	5
O75881	CYP7B1	1
O75882	ATRN	5
O75884	RBBP9	5
O75886	STAM2	5
O75891-3	ALDH1L1	1
O75896	TUSC2	5
O75897	SULT1C4	2
O75907	DGAT1	5
O75909	CCNK	5
O75911	DHRS3	4
O75915	ARL6IP5	5
O75923-8	DYSF	5
O75925-2	PIAS1	5
O75928	PIAS2	5
O75934	BCAS2	5
O75935	DCTN3	5
O75937	DNAJC8	5
O75940	SMNDC1	5
O75943	RAD17	5
O75947	ATP5PD	5
O75952	CABYR	2
O75953-5	DNAJB5	4
O75955	FLOT1	5
O75962	TRIO	5
O75964	ATP5MG	5
O75970	MPDZ	4
O75976	CPD	5
O76003	GLRX3	5
O76021	RSL1D1	5
O76024	WFS1	5
O76027	ANXA9	4
O76031	CLPX	5
O76039	CDKL5	4
O76041-2	NEBL	4
O76054	SEC14L2	5
O76061	STC2	5
O76062	TM7SF2	3
O76064	RNF8	2
O76070	SNCG	4
O76071	CIAO1	5
O76074	PDE5A	5
O76075	DFFB	5
O76080	ZFAND5	4
O76081-6	RGS20	2
O76082-3	SLC22A5	3
O76094	SRP72	5
O76095	JTB	5
O77932	DXO	1
O94760	DDAH1	5
O94761	RECQL4	5
O94762	RECQL5	5
O94763	URI1	5
O94766	B3GAT3	5
O94768	STK17B	3
O94776	MTA2	5
O94782	USP1	4
O94788	ALDH1A2	5
O94804	STK10	5
O94806	PRKD3	2
O94808	GFPT2	5
O94811	TPPP	5
O94812	BAIAP3	3
O94813	SLIT2	2
O94817	ATG12	5
O94818	NOL4	4
O94819	KBTBD11	5
O94822-3	LTN1	4
O94826	TOMM70	5
O94827-6	PLEKHG5	3
O94829	IPO13	5
O94830	DDHD2	5
O94832	MYO1D	4
O94842	TOX4	5
O94851-4	MICAL2	5
O94854	KIAA0754	5
O94855-2	SEC24D	5
O94856-9	NFASC	2
O94868	FCHSD2	4
O94874	UFL1	5
O94875-11	SORBS2	1
O94876	TMCC1	5
O94880	PHF14	4
O94885	SASH1	5
O94886	TMEM63A	4
O94887	FARP2	5
O94888	UBXN7	5
O94889	KLHL18	2
O94898	LRIG2	5
O94901-9	SUN1	5
O94903	PLPBP	5
O94905	ERLIN2	5
O94906	PRPF6	5
O94907	DKK1	2
O94913	PCF11	5
O94915	FRYL	5
O94915-2	FRYL	1
O94916-5	NFAT5	4
O94919	ENDOD1	5
O94921	CDK14	2
O94923	GLCE	5
O94925	GLS	5
O94927	HAUS5	5
O94929-3	ABLIM3	3
O94933	SLITRK3	1
O94941	UBOX5	3
O94952	FBXO21	5
O94953	KDM4B	5
O94955	RHOBTB3	1
O94964-2	SOGA1	5
O94966-5	USP19	5
O94967	WDR47	3
O94967-4	WDR47	5
O94972	TRIM37	4
O94973	AP2A2	5
O94979-8	SEC31A	5
O94983-6	CAMTA2	1
O94985	CLSTN1	5
O94986	CEP152	5
O94988	FAM13A	2
O94992	HEXIM1	5
O95049-3	TJP3	5
O95057	DIRAS1	1
O95067	CCNB2	5
O95070	YIF1A	3
O95071	UBR5	5
O95081	AGFG2	5
O95084	PRSS23	4
O95096	NKX2-2	5
O95104	SCAF4	5
O95139	NDUFB6	5
O95140	MFN2	5
O95147	DUSP14	5
O95149	SNUPN	5
O95155-4	UBE4B	5
O95158	NXPH4	1
O95159	ZFPL1	5
O95163	ELP1	5
O95164	UBL3	3
O95166	GABARAP	4
O95167	NDUFA3	5
O95168	NDUFB4	5
O95169	NDUFB8	5
O95171	SCEL	2
O95171-2	SCEL	1
O95182	NDUFA7	5
O95185	UNC5C	1
O95197	RTN3	5
O95198-2	KLHL2	1
O95202	LETM1	5
O95208	EPN2	5
O95210	STBD1	5
O95214-2	LEPROTL1	1
O95218-2	ZRANB2	5
O95219	SNX4	5
O95229	ZWINT	1
O95232	LUC7L3	5
O95235	KIF20A	5
O95236	APOL3	2
O95239	KIF4A	5
O95243	MBD4	2
O95248-4	SBF1	5
O95249	GOSR1	5
O95251	KAT7	5
O95258-3	SLC25A14	2
O95260	ATE1	5
O95271	TNKS	4
O95273	CCNDBP1	5
O95274	LYPD3	2
O95278	EPM2A	1
O95292	VAPB	5
O95294-3	RASAL1	4
O95295	SNAPIN	5
O95297	MPZL1	5
O95298	NDUFC2	5
O95299	NDUFA10	5
O95302	FKBP9	5
O95319-3	CELF2	5
O95336	PGLS	5
O95340-2	PAPSS2	5
O95342	ABCB11	1
O95347	SMC2	5
O95352	ATG7	5
O95359-3	TACC2	5
O95361	TRIM16	5
O95363	FARS2	5
O95365	ZBTB7A	5
O95372	LYPLA2	5
O95373	IPO7	5
O95376	ARIH2	5
O95377	GJB5	1
O95379-4	TNFAIP8	4
O95382	MAP3K6	1
O95391	SLU7	5
O95394-4	PGM3	5
O95395	GCNT3	1
O95396	MOCS3	5
O95400	CD2BP2	5
O95402	MED26	5
O95405	ZFYVE9	1
O95407	TNFRSF6B	1
O95425	SVIL	5
O95427	PIGN	2
O95429	BAG4	2
O95433	AHSA1	5
O95445	APOM	3
O95453	PARN	5
O95455	TGDS	2
O95456	PSMG1	5
O95461	LARGE1	2
O95466-3	FMNL1	5
O95470	SGPL1	5
O95471	CLDN7	3
O95476	CTDNEP1	2
O95477	ABCA1	1
O95478	NSA2	5
O95479-2	H6PD	5
O95486	SEC24A	5
O95487-3	SEC24B	5
O95490-6	ADGRL2	4
O95502	NPTXR	3
O95503	CBX6	4
O95544-2	NADK	3
O95551-2	TDP2	5
O95562	SFT2D2	4
O95563	MPC2	5
O95571	ETHE1	5
O95573	ACSL3	5
O95602	POLR1A	5
O95613	PCNT	5
O95619	YEATS4	5
O95620	DUS4L	1
O95625	ZBTB11	5
O95628-6	CNOT4	5
O95630	STAMBP	5
O95631	NTN1	2
O95633	FSTL3	1
O95639	CPSF4	5
O95644	NFATC1	1
O95670-3	ATP6V1G2	2
O95671	ASMTL	5
O95674	CDS2	5
O95677-4	EYA4	1
O95684	CEP43	5
O95685	PPP1R3D	5
O95696-2	BRD1	5
O95707	POP4	5
O95714	HERC2	5
O95716	RAB3D	5
O95721	SNAP29	5
O95747	OXSR1	5
O95749	GGPS1	5
O95750	FGF19	1
O95751	LDOC1	1
O95757	HSPA4L	5
O95758-4	PTBP3	5
O95759	TBC1D8	5
O95772	STARD3NL	5
O95777	LSM8	5
O95782	AP2A1	5
O95785	WIZ	5
O95785-3	WIZ	3
O95786	DDX58	5
O95789	ZMYM6	4
O95793	STAU1	5
O95801	TTC4	5
O95810	CAVIN2	5
O95816	BAG2	5
O95817	BAG3	5
O95819-6	MAP4K4	5
O95822	MLYCD	5
O95825	CRYZL1	5
O95831	AIFM1	5
O95833	CLIC3	4
O95834-3	EML2	5
O95835	LATS1	4
O95848	NUDT14	3
O95857	TSPAN13	5
O95858	TSPAN15	3
O95861	BPNT1	5
O95864	FADS2	3
O95865	DDAH2	5
O95870	ABHD16A	5
O95872	GPANK1	1
O95873	C6orf47	4
O95881	TXNDC12	5
O95900	TRUB2	5
O95905-3	ECD	5
O95922	TTLL1	2
O95926	SYF2	5
O95931	CBX7	3
O95980	RECK	2
O95983	MBD3	5
O95985	TOP3B	5
O95989	NUDT3	5
O95994	AGR2	3
O95995	GAS8	1
O95996	APC2	2
O95997	PTTG1	1
O95999	BCL10	5
O96000	NDUFB10	5
O96005	CLPTM1	5
O96006	ZBED1	1
O96007	MOCS2	5
O96008	TOMM40	5
O96011	PEX11B	5
O96013	PAK4	5
O96015	DNAL4	3
O96017-9	CHEK2	5
O96018	APBA3	5
O96019	ACTL6A	5
O96020	CCNE2	2
O96028	NSD2	5
O96033	MOCS2	4
P00167	CYB5A	4
P00326	ADH1C	4
P00338-3	LDHA	5
P00352	ALDH1A1	5
P00367	GLUD1	5
P00374	DHFR	5
P00387-3	CYB5R3	5
P00390	GSR	5
P00403	MT-CO2	5
P00441	SOD1	5
P00450	CP	2
P00451	F8	1
P00488	F13A1	5
P00491	PNP	5
P00492	HPRT1	5
P00505	GOT2	5
P00519-2	ABL1	5
P00533	EGFR	5
P00558	PGK1	5
P00568	AK1	5
P00734	F2	5
P00736	C1R	2
P00742	F10	3
P00747	PLG	3
P00749	PLAU	5
P00750	PLAT	4
P00751	CFB	4
P00813	ADA	5
P00846	MT-ATP6	4
P00915	CA1	1
P00918	CA2	5
P00966	ASS1	5
P00973-3	OAS1	2
P01008	SERPINC1	5
P01023	A2M	5
P01024	C3	5
P01031	C5	2
P01033	TIMP1	4
P01034	CST3	5
P01042	KNG1	5
P01100	FOS	3
P01111	NRAS	5
P01112	HRAS	2
P01116	KRAS	5
P01127	PDGFB	1
P01130	LDLR	5
P01137	TGFB1	4
P01215	CGA	1
P01574	IFNB1	1
P01583	IL1A	3
P01584	IL1B	1
P01857	IGHG1	5
P01876	IGHA1	3
P01889	HLA-B	3
P01893	HLA-H	1
P01903	HLA-DRA	1
P01911	HLA-DRB1	2
P02452	COL1A1	5
P02462	COL4A1	1
P02545	LMNA	5
P02647	APOA1	4
P02649	APOE	5
P02671	FGA	1
P02675	FGB	4
P02679	FGG	2
P02745	C1QA	1
P02748	C9	5
P02749	APOH	4
P02750	LRG1	2
P02751-1	FN1	5
P02753	RBP4	4
P02760	AMBP	3
P02771	AFP	5
P02774-3	GC	5
P02786	TFRC	5
P02787	TF	5
P02788	LTF	5
P02790	HPX	1
P02792	FTL	5
P02794	FTH1	5
P03886	MT-ND1	5
P03891	MT-ND2	5
P03897	MT-ND3	4
P03905	MT-ND4	2
P03915	MT-ND5	1
P03923	MT-ND6	1
P03973	SLPI	2
P04003	C4BPA	3
P04004	VTN	5
P04040	CAT	5
P04049-2	RAF1	5
P04062	GBA	5
P04066	FUCA1	5
P04075-2	ALDOA	5
P04080	CSTB	5
P04083	ANXA1	5
P04114	APOB	5
P04150	NR3C1	5
P04156	PRNP	5
P04179	SOD2	5
P04181	OAT	5
P04183	TK1	5
P04216	THY1	1
P04233-2	CD74	2
P04275	VWF	4
P04350	TUBB4A	5
P04406	GAPDH	5
P04424	ASL	5
P04439	HLA-A	1
P04439-2	HLA-A	5
P04626	ERBB2	5
P04632	CAPNS1	5
P04637	TP53	4
P04732	MT1E	4
P04792	HSPB1	5
P04798	CYP1A1	3
P04818	TYMS	4
P04843	RPN1	5
P04844	RPN2	5
P04899-4	GNAI2	5
P04908	H2AC4	5
P04920	SLC4A2	5
P05023	ATP1A1	5
P05026	ATP1B1	5
P05062	ALDOB	5
P05067-8	APP	5
P05090	APOD	1
P05091	ALDH2	5
P05106	ITGB3	3
P05107	ITGB2	2
P05114	HMGN1	5
P05120	SERPINB2	4
P05121	SERPINE1	5
P05141	SLC25A5	5
P05155-3	SERPING1	4
P05156	CFI	5
P05161	ISG15	5
P05165	PCCA	5
P05166-2	PCCB	5
P05198	EIF2S1	5
P05204	HMGN2	5
P05230	FGF1	1
P05305	EDN1	2
P05362	ICAM1	5
P05386	RPLP1	5
P05387	RPLP2	5
P05388	RPLP0	5
P05412	JUN	5
P05413	FABP3	1
P05423	POLR3D	5
P05452	CLEC3B	4
P05455	SSB	5
P05543	SERPINA7	5
P05546	SERPIND1	3
P05549	TFAP2A	3
P05556	ITGB1	5
P05771-2	PRKCB	5
P05997	COL5A2	2
P06132	UROD	5
P06213	INSR	5
P06239-3	LCK	1
P06241	FYN	5
P06276	BCHE	2
P06280	GLA	5
P06396	GSN	5
P06400	RB1	5
P06454	PTMA	5
P06493	CDK1	5
P06576	ATP5F1B	5
P06703	S100A6	5
P06730-2	EIF4E	5
P06733	ENO1	5
P06733-2	ENO1	2
P06737	PYGL	5
P06744-2	GPI	5
P06746	POLB	5
P06748	NPM1	5
P06753-2	TPM3	5
P06756	ITGAV	5
P06865	HEXA	5
P07093-3	SERPINE2	5
P07099	EPHX1	5
P07108-5	DBI	5
P07108-6	DBI	5
P07195	LDHB	5
P07196	NEFL	2
P07197	NEFM	2
P07199	CENPB	5
P07203	GPX1	5
P07205	PGK2	5
P07225	PROS1	5
P07237	P4HB	5
P07305	H1-0	5
P07311	ACYP1	5
P07355-2	ANXA2	5
P07357	C8A	1
P07384	CAPN1	5
P07437	TUBB	5
P07550	ADRB2	1
P07602-3	PSAP	5
P07686	HEXB	5
P07711	CTSL	5
P07737	PFN1	5
P07738	BPGM	5
P07741	APRT	5
P07741-2	APRT	1
P07814	EPRS1	5
P07858	CTSB	5
P07864	LDHC	1
P07900-2	HSP90AA1	5
P07902	GALT	4
P07910-2	HNRNPC	5
P07911-5	UMOD	2
P07919	UQCRH	5
P07942	LAMB1	5
P07947	YES1	5
P07948	LYN	5
P07948-2	LYN	1
P07949	RET	1
P07951	TPM2	1
P07951-2	TPM2	3
P07954	FH	5
P07992	ERCC1	4
P07996	THBS1	5
P08047	SP1	5
P08069	IGF1R	5
P08123	COL1A2	4
P08133	ANXA6	5
P08134	RHOC	5
P08138	NGFR	3
P08174-7	CD55	5
P08183	ABCB1	4
P08195	SLC3A2	5
P08195-3	SLC3A2	1
P08236	GUSB	5
P08237-3	PFKM	5
P08238	HSP90AB1	5
P08240	SRPRA	5
P08243	ASNS	5
P08247	SYP	3
P08253	MMP2	1
P08397	HMBS	5
P08473	MME	2
P08476	INHBA	1
P08559-4	PDHA1	5
P08567	PLEK	4
P08571	CD14	2
P08572	COL4A2	2
P08574	CYC1	5
P08579	SNRPB2	5
P08581	MET	5
P08582	MELTF	5
P08588	ADRB1	2
P08603	CFH	3
P08621	SNRNP70	5
P08631	HCK	5
P08648	ITGA5	5
P08651	NFIC	5
P08651-5	NFIC	1
P08670	VIM	5
P08697	SERPINF2	5
P08708	RPS17	5
P08754	GNAI3	5
P08758	ANXA5	5
P08833	IGFBP1	1
P08842	STS	4
P08865	RPSA	5
P08887	IL6R	1
P08910	ABHD2	5
P08922	ROS1	3
P08962	CD63	5
P09001	MRPL3	5
P09012	SNRPA	5
P09038	FGF2	3
P09104	ENO2	5
P09110	ACAA1	5
P09132	SRP19	5
P09210	GSTA2	3
P09211	GSTP1	5
P09234	SNRPC	5
P09238	MMP10	2
P09327	VIL1	2
P09382	LGALS1	5
P09417	QDPR	5
P09429	HMGB1	5
P09455	RBP1	4
P09467	FBP1	4
P09471	GNAO1	3
P09486	SPARC	2
P09493-3	TPM1	5
P09496-2	CLTA	5
P09497-2	CLTB	5
P09525	ANXA4	5
P09543	CNP	5
P09601	HMOX1	5
P09619	PDGFRB	1
P09622	DLD	5
P09651	HNRNPA1	5
P09661	SNRPA1	5
P09668	CTSH	5
P09669	COX6C	5
P09758	TACSTD2	4
P09871	C1S	3
P09874	PARP1	5
P09884	POLA1	5
P09913	IFIT2	2
P09914	IFIT1	3
P09917	ALOX5	2
P09936	UCHL1	4
P09958	FURIN	5
P09960	LTA4H	5
P09972	ALDOC	5
P0C024	NUDT7	2
P0C0L4	C4A	5
P0C1Z6	TFPT	2
P0C221	CCDC175	5
P0C263	SBK2	1
P0C2W1	FBXO45	5
P0C5J1	FAM86B2	1
P0C7P0	CISD3	3
P0C7P3	SLFN14	2
P0C7T5	ATXN1L	2
P0C7V8	DCAF8L2	5
P0C7X2	ZNF688	2
P0C843	LINC00032	4
P0CAP1-11	MYZAP	5
P0CAP2	POLR2M	5
P0CG08	GPR89B	5
P0CG12	DERPC	1
P0CG13	CHTF8	5
P0CG29	GSTT2	5
P0CG40	SP9	1
P0CG48	UBC	5
P0CJ78	ZNF865	1
P0CK96	SLC35E2B	2
P0CV99	TSPY4	1
P0DI81-3	TRAPPC2	2
P0DI83	RAB34	1
P0DJ93	SMIM13	1
P0DJD1	RGPD2	4
P0DJI9	SAA2	1
P0DMM9-3	SULT1A3	5
P0DMV8	HSPA1A	5
P0DN76	U2AF1L5	5
P0DOY3	IGLC3	1
P0DP25	CALM3	5
P0DP58	LYNX1	1
P0DP75	MED14OS	1
P0DP91	ERCC6	2
P0DPB5	POLR1D	4
P0DPB6	POLR1D	5
P0DPD7	EEF1AKMT4	4
P0DPH8	TUBA3D	5
P0DPI2	GATD3A	5
P0DPQ3	PRR20G	1
P10071	GLI3	2
P10074	ZBTB48	2
P10109	FDX1	5
P10114	RAP2A	5
P10124	SRGN	1
P10145	CXCL8	2
P10155	RO60	5
P10244	MYBL2	3
P10253	GAA	5
P10276	RARA	4
P10301	RRAS	5
P10321	HLA-C	5
P10398	ARAF	5
P10412	H1-4	5
P10515	DLAT	5
P10586	PTPRF	5
P10588	NR2F6	5
P10599	TXN	5
P10606	COX5B	5
P10619	CTSA	5
P10620	MGST1	5
P10636-9	MAPT	4
P10643	C7	4
P10644	PRKAR1A	5
P10646	TFPI	3
P10746	UROS	3
P10768	ESD	5
P10809	HSPD1	5
P10826	RARB	1
P10909-2	CLU	5
P10914	IRF1	1
P11021	HSPA5	5
P11047	LAMC1	5
P11055	MYH3	5
P11117	ACP2	5
P11137	MAP2	5
P11137-4	MAP2	1
P11142	HSPA8	5
P11166	SLC2A1	5
P11169	SLC2A3	5
P11171	EPB41	5
P11172	UMPS	5
P11177	PDHB	5
P11182	DBT	5
P11216	PYGB	5
P11233	RALA	5
P11234-2	RALB	5
P11274	BCR	5
P11277-2	SPTB	1
P11279	LAMP1	5
P11310-2	ACADM	5
P11362-21	FGFR1	4
P11387	TOP1	5
P11388-4	TOP2A	5
P11413-2	G6PD	5
P11441	UBL4A	3
P11473-2	VDR	3
P11474	ESRRA	5
P11498	PC	5
P11532	DMD	5
P11586	MTHFD1	5
P11717	IGF2R	5
P11766	ADH5	5
P11802	CDK4	5
P11831	SRF	1
P11908-2	PRPS2	5
P11926	ODC1	3
P11940	PABPC1	5
P12004	PCNA	5
P12036	NEFH	5
P12074	COX6A1	1
P12081	HARS1	5
P12107-2	COL11A1	3
P12109	COL6A1	5
P12110	COL6A2	3
P12110-2	COL6A2	1
P12235	SLC25A4	5
P12236	SLC25A6	4
P12259	F5	5
P12268	IMPDH2	5
P12270	TPR	5
P12273	PIP	3
P12277	CKB	5
P12429	ANXA3	5
P12532	CKMT1A	4
P12694	BCKDHA	5
P12755	SKI	2
P12757	SKIL	3
P12814	ACTN1	5
P12814-4	ACTN1	5
P12830	CDH1	4
P12882	MYH1	1
P12931-2	SRC	5
P12955	PEPD	5
P12956	XRCC6	5
P13010	XRCC5	5
P13051	UNG	3
P13073	COX4I1	5
P13196	ALAS1	5
P13284	IFI30	5
P13473	LAMP2	5
P13473-2	LAMP2	2
P13489	RNH1	5
P13497	BMP1	3
P13498	CYBA	3
P13501	CCL5	1
P13591	NCAM1	5
P13598	ICAM2	1
P13611	VCAN	3
P13612	ITGA4	2
P13637-3	ATP1A3	5
P13639	EEF2	5
P13640	MT1G	5
P13667	PDIA4	5
P13671	C6	2
P13674	P4HA1	5
P13674-2	P4HA1	5
P13688	CEACAM1	1
P13693	TPT1	5
P13716-2	ALAD	5
P13726	F3	3
P13747	HLA-E	5
P13796	LCP1	5
P13797	PLS3	5
P13798	APEH	5
P13804	ETFA	5
P13807	GYS1	5
P13861-2	PRKAR2A	5
P13928	ANXA8	2
P13929	ENO3	5
P13984	GTF2F2	5
P13987-2	CD59	5
P13994	CCDC130	5
P13995	MTHFD2	5
P14174	MIF	5
P14209	CD99	5
P14210	HGF	4
P14314-2	PRKCSH	5
P14316	IRF2	3
P14317	HCLS1	1
P14324	FDPS	5
P14373	TRIM27	5
P14384	CPM	5
P14406	COX7A2	5
P14543	NID1	3
P14550	AKR1A1	5
P14618	PKM	5
P14618-2	PKM	5
P14621	ACYP2	5
P14625	HSP90B1	5
P14635	CCNB1	5
P14649	MYL6B	5
P14672	SLC2A4	5
P14678-3	SNRPB	5
P14735	IDE	5
P14854	COX6B1	4
P14859-6	POU2F1	5
P14866	HNRNPL	5
P14868	DARS1	5
P14921	ETS1	1
P14927	UQCRB	5
P15018	LIF	1
P15056	BRAF	5
P15090	FABP4	2
P15104	GLUL	5
P15121	AKR1B1	5
P15144	ANPEP	4
P15151	PVR	5
P15153	RAC2	2
P15170-3	GSPT1	5
P15260	IFNGR1	4
P15289	ARSA	3
P15291	B4GALT1	5
P15311	EZR	5
P15336	ATF2	5
P15374	UCHL3	5
P15407	FOSL1	2
P15408	FOSL2	5
P15428	HPGD	1
P15514	AREG	5
P15529	CD46	2
P15529-2	CD46	5
P15559	NQO1	5
P15586	GNS	5
P15622	ZNF250	2
P15735	PHKG2	5
P15822	HIVEP1	3
P15848	ARSB	3
P15880	RPS2	5
P15882	CHN1	2
P15923-3	TCF3	1
P15927-3	RPA2	5
P15941-2	MUC1	2
P15954	COX7C	5
P16035	TIMP2	5
P16050	ALOX15	1
P16070	CD44	5
P16083	NQO2	5
P16104	H2AX	5
P16144	ITGB4	5
P16152	CBR1	4
P16219	ACADS	5
P16220-1	CREB1	5
P16260	SLC25A16	4
P16278	GLB1	5
P16298-4	PPP3CB	5
P16333	NCK1	5
P16383	GCFC2	5
P16401	H1-5	5
P16402	H1-3	5
P16403	H1-2	5
P16422	EPCAM	4
P16435	POR	5
P16455	MGMT	1
P16591	FER	5
P16615	ATP2A2	5
P16870	CPE	1
P16885	PLCG2	5
P16930	FAH	5
P16930-2	FAH	1
P16949	STMN1	5
P16989	YBX3	5
P17010-3	ZFX	5
P17014	ZNF12	1
P17020	ZNF16	2
P17026	ZNF22	3
P17028	ZNF24	5
P17029	ZKSCAN1	5
P17031	ZNF26	1
P17035	ZNF28	3
P17036	ZNF3	1
P17050	NAGA	4
P17096	HMGA1	5
P17096-2	HMGA1	3
P17097-2	ZNF7	1
P17098	ZNF8	5
P17152	TMEM11	5
P17174	GOT1	5
P17252	PRKCA	5
P17275	JUNB	5
P17301	ITGA2	5
P17302	GJA1	2
P17342	NPR3	1
P17405	SMPD1	5
P17480	UBTF	5
P17481	HOXB8	1
P17482	HOXB9	1
P17483	HOXB4	1
P17516	AKR1C4	1
P17535	JUND	5
P17542	TAL1	1
P17544-1	ATF7	5
P17568	NDUFB7	5
P17600	SYN1	4
P17612	PRKACA	5
P17655	CAPN2	5
P17661	DES	3
P17676	CEBPB	5
P17706	PTPN2	5
P17707	AMD1	5
P17787	CHRNB2	1
P17812	CTPS1	5
P17813	ENG	2
P17844	DDX5	5
P17858-2	PFKL	5
P17900	GM2A	5
P17931	LGALS3	5
P17936-2	IGFBP3	4
P17980	PSMC3	5
P17987	TCP1	5
P18031	PTPN1	5
P18065	IGFBP2	3
P18074	ERCC2	5
P18077	RPL35A	5
P18084	ITGB5	5
P18085	ARF4	5
P18124	RPL7	5
P18146	EGR1	2
P18206	VCL	5
P18283	GPX2	2
P18405	SRD5A1	1
P18433	PTPRA	5
P18440	NAT1	5
P18510-3	IL1RN	2
P18564	ITGB6	2
P18583-5	SON	5
P18615	NELFE	5
P18621-3	RPL17	5
P18669	PGAM1	5
P18754-2	RCC1	5
P18827	SDC1	5
P18846	ATF1	2
P18847	ATF3	1
P18850	ATF6	5
P18858	LIG1	5
P18858-3	LIG1	2
P18859-2	ATP5PF	2
P18887	XRCC1	5
P19021-5	PAM	3
P19022	CDH2	4
P19086	GNAZ	1
P19174-2	PLCG1	5
P19224	UGT1A6	2
P19256	CD58	5
P19338	NCL	5
P19367-3	HK1	5
P19387	POLR2C	5
P19388	POLR2E	5
P19397	CD53	1
P19404	NDUFV2	5
P19419	ELK1	4
P19438	TNFRSF1A	3
P19440	GGT1	4
P19447	ERCC3	5
P19474	TRIM21	5
P19525	EIF2AK2	5
P19532	TFE3	5
P19623	SRM	5
P19634	SLC9A1	5
P19784	CSNK2A2	5
P19801-2	AOC1	1
P19823	ITIH2	5
P19827	ITIH1	1
P19838-2	NFKB1	5
P19957	PI3	1
P19971	TYMP	5
P20020-1	ATP2B1	5
P20042	EIF2S2	5
P20073	ANXA7	5
P20138	CD33	1
P20155	SPINK2	1
P20226	TBP	5
P20248	CCNA2	4
P20290	BTF3	5
P20336	RAB3A	5
P20337	RAB3B	5
P20338	RAB4A	5
P20339	RAB5A	5
P20340	RAB6A	3
P20340-2	RAB6A	5
P20393	NR1D1	1
P20472	PVALB	2
P20585	MSH3	4
P20591	MX1	2
P20592	MX2	1
P20618	PSMB1	5
P20645	M6PR	5
P20674	COX5A	5
P20700	LMNB1	5
P20742	PZP	5
P20749	BCL3	2
P20774	OGN	2
P20810-6	CAST	5
P20827	EFNA1	3
P20839-6	IMPDH1	5
P20908	COL5A1	4
P20929-3	NEB	3
P20936	RASA1	5
P20962	PTMS	5
P21127	CDK11B	5
P21246	PTN	1
P21266	GSTM3	4
P21281	ATP6V1B2	5
P21283	ATP6V1C1	5
P21291	CSRP1	5
P21333	FLNA	5
P21359	NF1	5
P21397	MAOA	5
P21399	ACO1	5
[truncated: 8,238 more rows]

## Sheet: sup fig 1g
Line	Drug	PC1	PC2	PC3	PC4	PC5	PC6	PC7	PC8	PC9	PC10	PC11	PC12	PC13	PC14	PC15	PC16	PC17	PC18	PC19	PC20	PC21	PC22	PC23	PC24	PC25	PC26	PC27	PC28	PC29	PC30	PC31	PC32	PC33	PC34	PC35
A549	Abexinostat	17.4574	-6.41376	5.81891	-9.82025	-3.72912	-3.26587	3.46704	3.16383	0.263916	-0.744719	-0.885502	0.124145	0.579767	0.424856	-0.0404071	0.545075	-1.00904	-0.314627	-0.93395	-0.448102	0.492402	-1.22207	0.567713	0.560306	2.08901	-1.61405	0.761291	-1.2768	-0.0561022	-0.46636	1.43957	1.43851	-0.878493	0.785374	-7.83401e-15
A549	Belinostat	19.2222	-5.47651	7.67412	-9.27462	-3.00766	-2.53711	1.01807	0.256121	-1.2089	-1.26665	-0.401113	-0.126819	1.36562	-0.368879	0.108187	-0.940575	0.248307	-0.0389469	0.828215	-0.173849	-0.0957041	-0.22746	0.586478	-0.0601871	0.528288	-1.56018	-0.0327276	1.48219	0.323093	0.710668	-0.706624	-2.61735	-0.24601	1.08866	-2.86576e-15
A549	CUDC101	14.6898	-7.83847	6.18708	-9.96514	-4.6881	2.34497	0.508008	1.66501	0.871559	-0.876036	-1.38774	0.62178	-0.657966	-0.220707	-1.23972	0.544752	-0.207624	-0.690997	-1.45412	1.72732	-0.424639	0.404588	-1.68795	-1.83731	-3.70886	0.560674	0.497937	-0.301792	-0.281006	0.0299572	0.498979	0.169706	-0.145789	0.745028	-8.06993e-15
A549	Panobinostat	17.8993	-4.61905	8.20697	-9.23933	-3.45105	4.92295	-3.79126	-3.10938	-0.644954	2.58076	1.78724	0.609471	-0.886151	-1.76204	1.35508	-0.715788	0.790488	1.39597	1.20365	-1.90525	-0.0782912	0.373211	0.193775	1.49542	-0.204553	1.92355	-0.21735	0.56659	-0.473676	-0.638208	-0.94994	0.878177	-1.45718	0.395582	8.09769e-15
A549	Ralimetinib	-21.1474	-9.77439	3.99262	-5.81257	-7.40836	-1.2001	-0.110938	-4.12128	-2.8624	2.21574	1.30804	-0.604608	-3.73751	2.24092	-2.81315	4.14284	3.26924	-1.1005	0.230246	0.0222983	-0.706332	-0.0685418	-0.406965	0.334972	0.490551	-0.736822	0.0597907	-0.0754192	0.158631	0.291202	-0.0896747	-0.123593	-0.107837	-0.103209	-1.8735e-15
A549	TSA	17.6752	-5.05174	7.64405	-9.7128	-3.42191	2.86124	-2.39006	-1.80621	-0.686138	1.01361	1.02209	-0.962145	0.793531	0.684862	0.631701	-0.176879	0.335942	0.139724	0.831746	-0.172486	1.2446	0.85585	0.574768	0.0375159	0.440677	0.772814	-1.65141	-0.761212	-0.442605	-0.222951	1.4798	-0.394255	2.43272	-0.602095	-3.08781e-15
A549	Vorinostat	16.117	-6.40266	6.88779	-9.20554	-3.26574	-1.31903	1.36292	2.0869	1.6064	-0.866811	-1.37992	0.934824	-0.426756	0.88617	0.238227	-0.374831	-0.978246	-0.232352	-0.276098	0.893034	-0.971015	-0.118886	-0.297961	-0.371986	0.774387	-0.0166088	0.724895	0.230944	0.829988	0.622057	-1.74614	0.611326	0.330617	-2.47487	-1.11369e-14
H292	Abexinostat	7.59788	0.612233	-3.56001	14.1917	-9.02948	0.62932	6.63888	1.15428	1.56063	-2.56682	0.44659	0.0817009	-2.15694	-0.0403698	5.19633	3.12892	1.4364	2.65107	0.956107	1.03356	0.754394	0.462205	0.523803	-0.183401	-0.320766	0.0801818	0.126788	0.121609	0.219091	0.0881786	0.115714	-0.0677029	0.0602322	0.08724	-4.14252e-15
H292	Belinostat	8.8003	2.78865	0.965417	13.7503	-7.57066	-4.32628	1.26916	-1.7055	-0.0724721	-1.33115	0.646638	-1.98007	0.422557	-0.391688	-2.01572	-2.11318	1.02388	-0.8822	-1.41475	-0.980051	0.691089	1.17154	1.2043	0.874983	-0.876342	-0.644539	-0.859032	0.715564	-0.416607	2.10682	-0.330674	1.44462	0.373222	0.313292	-1.45717e-16
H292	CUDC101	1.36379	2.81635	-0.648502	11.7678	-7.22193	7.41128	-9.75217	4.17106	-1.12478	-1.78473	-4.92283	0.633531	-1.10186	-1.14061	-0.969938	-0.137699	1.53903	-1.33853	0.285664	1.73901	0.970139	-1.67531	0.785393	-0.453478	1.13419	0.453247	0.0599215	0.721378	-0.230827	-0.34434	0.0695241	0.0773977	-0.0358184	0.0875748	7.21645e-16
H292	Panobinostat	6.78168	4.3231	0.409246	14.4254	-8.01765	0.224748	-3.31229	-0.805169	-0.342906	1.95141	0.105609	1.50581	0.863462	-2.33337	-0.0338419	-1.58445	1.03963	0.375242	0.414291	-0.990051	-1.82138	0.453807	-1.23721	0.887929	-0.714674	-1.73761	0.639275	-2.61751	0.622262	-0.529419	-0.144615	-0.705031	0.121088	-0.38582	-2.42167e-15
H292	Ralimetinib	-26.4518	-10.7137	-0.0082401	-2.86277	-7.00562	-4.9627	-2.10361	1.89182	3.07776	3.96034	-4.99954	-6.44864	1.16263	-1.0745	1.84441	0.524952	-1.73046	0.615178	-0.143838	-1.02218	-0.468878	0.728426	0.0644589	-0.0862649	-0.141442	0.254444	0.0109896	0.0991811	-0.125569	0.0625477	-0.0423248	-0.154523	-0.0271291	0.0774376	-7.18176e-15
H292	TSA	5.02146	5.57869	1.33028	12.3535	-8.03075	-1.49503	-2.6683	0.585149	-0.979351	3.76029	3.56645	0.622407	4.18159	4.30855	-0.559383	1.50771	-2.80889	0.377214	1.62954	0.867694	-0.305926	-1.33183	-0.707008	-0.6571	-0.269436	0.0351634	-0.0308411	0.92304	-0.106839	-0.0660238	0.0579346	0.334245	-0.253705	0.0829042	-3.37924e-15
H292	Vorinostat	5.22165	0.756984	2.03676	12.554	-7.5714	-4.6744	3.75866	-1.95529	0.567814	-2.3557	1.01669	-0.450911	-2.37928	0.162047	-1.85497	-0.703432	-2.39391	-1.66125	-1.92913	-1.59533	-0.12445	0.882661	-0.620499	-0.56201	1.21684	2.07509	0.0617879	0.210463	-0.143045	-1.38276	0.28186	-1.07332	-0.323516	-0.19253	2.64372e-15
HCT116	Abexinostat	5.23545	-9.72847	-17.5046	0.751667	5.17952	1.1569	2.58983	2.3751	4.12512	-0.667806	-1.01423	1.53232	1.16487	0.591031	-1.62689	0.882942	1.06301	0.0134025	0.968821	-0.901783	-1.1693	-0.671862	-0.609635	1.61185	-0.0190032	0.387464	0.560742	0.118898	-2.84386	0.435104	0.232278	-0.556421	0.0929096	-0.449225	-1.11647e-14
HCT116	Belinostat	7.35775	-8.66794	-15.9158	0.538877	6.02657	1.48531	-0.635434	-0.882108	2.30249	-1.18267	-0.301211	-1.43916	0.448	0.478034	-1.41841	-0.931977	1.58955	0.45604	1.30434	-1.24768	-0.0334171	0.608286	-0.361813	-0.652517	-0.622605	-0.851031	-0.998659	1.4028	1.96928	-0.733765	1.47676	0.232382	-0.990428	-0.908659	-8.38912e-15
HCT116	CUDC101	3.07039	-9.12079	-18.9322	-0.0675188	2.64	6.43965	2.54205	4.7845	-6.72347	3.15936	2.67572	-2.55875	-2.59089	-1.12648	-1.10972	-1.76753	-2.04923	1.51303	-0.45562	1.65765	-0.0374122	0.763123	0.37871	-0.102569	0.384923	-0.189799	0.306004	-0.197281	-0.178927	0.339588	-0.0666517	-0.161401	-0.0249202	-0.0513503	-9.12465e-15
HCT116	Panobinostat	6.97966	-7.01547	-10.2829	1.6519	8.6235	-8.13253	-4.21532	-4.41036	-2.16362	0.72821	-0.102822	1.74536	-0.950415	-1.90402	3.10722	0.412765	-0.190847	-0.202365	-1.77702	-0.0738118	-0.517361	-0.697797	-2.40595	-0.914198	0.753282	-0.995074	-0.315066	1.2316	-0.592966	-0.319156	-0.215437	0.689415	0.90545	0.390334	-5.68295e-15
HCT116	Ralimetinib	-23.7787	-11.6545	-6.49477	-2.62696	-6.74866	6.99514	6.05643	-4.33058	-3.62546	-1.40287	-1.73926	4.07165	4.30544	-2.97142	0.0773782	0.936512	-1.29928	-1.10262	-0.0582392	-0.276655	0.542151	-0.21399	0.194071	0.195927	0.0152609	0.516771	-0.339934	0.0893648	0.644372	0.214899	-0.0247001	0.211401	0.0818937	-0.0964149	3.32373e-15
HCT116	TSA	5.87688	-5.95152	-10.4492	0.118734	8.18631	-6.0369	-5.5875	-3.9292	-0.912763	-0.431358	0.243686	0.310339	0.452492	1.36198	1.83234	1.02006	-0.596714	-1.35079	-0.894602	0.627051	2.00367	-0.145346	1.94392	-0.327836	-0.702372	0.668472	0.0503488	-1.82085	-0.0574344	0.943163	-0.0291349	-0.773587	-1.34524	-0.578631	-3.36536e-15
HCT116	Vorinostat	5.23334	-8.09114	-14.0572	-0.104827	5.75296	-1.23821	-0.661473	0.403181	2.83862	-1.00475	-0.217115	0.0468069	0.278203	1.80787	-1.52043	0.531722	0.0558093	-0.216963	0.854371	-0.104998	-0.477771	0.266244	0.984591	0.329164	0.203744	1.05426	0.598328	-0.853662	1.65585	-0.662288	-1.49139	0.49438	1.38005	1.68148	-4.17028e-15
PC9	Abexinostat	-3.04249	18.5118	-3.75639	-5.02205	-0.0589657	9.58223	-1.2023	-4.81324	3.83974	-0.258651	0.272359	-1.35118	-1.40361	0.372998	-0.963389	0.682951	-2.2049	1.41522	-1.57694	-1.05013	2.94912	-1.36039	-0.836063	0.876396	-0.410413	-1.2955	1.10107	0.259847	0.13904	0.0390455	-0.32911	-0.295125	0.396766	-0.0950156	3.50414e-15
PC9	Belinostat	1.80599	21.9644	-3.6083	-5.06861	1.26356	-3.93923	4.5099	-2.19248	-2.61978	-0.215723	-0.170898	-3.63705	0.57818	-1.17861	0.0097444	-1.44238	2.14643	0.0810275	1.26258	-0.461865	-0.81921	-3.77642	-0.330784	-1.19386	-0.0856298	1.54064	0.730528	-0.489983	0.225484	0.489359	0.248887	0.073603	0.177169	-0.0979781	7.34829e-15
PC9	CUDC101	-8.49577	20.8253	-2.07423	-8.35158	1.03615	-3.8434	-4.44125	4.98055	-5.15932	-4.92192	-1.01275	0.711091	1.5235	1.27735	-0.605128	1.8623	0.0744223	2.68934	-1.12244	-1.61674	-0.56347	1.90914	-0.774674	0.699404	-0.0579799	0.512295	-0.180593	-0.0453596	0.124132	0.145622	0.0617369	-0.00624622	-0.0505564	-0.0866793	-6.16174e-15
PC9	Panobinostat	-2.17773	21.6885	-3.56515	-4.94866	0.620663	-1.99542	-0.00440599	1.21964	2.16315	5.1503	0.263228	4.34678	-0.984916	-1.48694	0.300191	0.513018	0.068217	-0.940218	-0.620096	-0.483356	-1.19125	1.40269	2.67028	-0.678821	-0.140964	0.115999	1.47462	1.07646	0.300834	0.21165	0.944881	-0.0726126	0.360275	-0.0565211	-1.33227e-15
PC9	Ralimetinib	-27.0907	-4.72062	-0.616316	-7.93179	-5.5757	-3.05538	-4.02951	4.57978	3.91768	-3.51932	7.89826	-0.141475	0.230148	-2.53019	0.787936	-1.14014	0.374169	-0.973357	0.199618	0.81321	0.365166	-0.74335	-0.108723	0.0336226	-0.000492454	-0.085659	0.00511933	0.0309805	-0.00326358	-0.0742863	0.0258161	0.0129502	0.0539462	-0.0555578	7.97973e-16
PC9	TSA	-2.6453	18.9463	-6.41974	-5.29069	-0.456205	1.51988	3.79343	1.95559	2.28708	2.28992	-0.4946	0.737148	0.578668	0.165865	-0.40498	-0.129766	1.2688	-0.763921	0.0586369	0.281049	1.15407	1.12684	-0.472148	-2.09049	0.811075	-0.751718	-2.66735	-0.904405	-0.854494	-0.616419	-1.33218	0.103989	-0.6266	0.191997	-8.19483e-15
PC9	Vorinostat	-2.95635	17.7145	-1.78704	-4.80602	1.70409	-0.846831	1.08504	-3.34195	-0.051185	-1.553	-1.50107	-1.24671	-1.11732	0.806153	1.45588	-1.04234	-1.64048	-2.4943	1.73825	3.56236	-1.36756	1.17563	-0.668056	2.79985	-0.201726	-0.195348	-0.588982	0.231583	0.0548835	-0.326944	0.375848	0.146015	-0.262255	0.164164	-5.41928e-15
PSC1	Abexinostat	-3.25472	-0.593252	9.99714	4.80112	9.33758	10.6197	-0.998492	-2.55936	2.59256	-1.15482	1.37734	-1.47336	1.10481	0.543634	0.671596	0.609857	0.0759832	1.05894	-2.8461	0.759613	-3.73863	-0.456126	0.813957	-0.600918	1.01903	0.202388	-1.00807	-0.293827	0.119797	0.695322	0.262076	-0.152201	-0.303486	0.277287	7.07767e-16
PSC1	Belinostat	-1.0063	-0.985228	12.8124	5.3179	10.6769	-5.17835	2.28786	-0.430925	-1.51152	-0.206016	0.25204	-1.56919	1.56107	-2.21323	-2.16433	1.52594	0.450613	1.18688	-0.648641	1.52695	0.490287	-0.621656	2.12867	0.656732	-1.26726	-0.768997	-0.057228	0.456732	-0.638228	-2.12054	-0.565663	0.0818662	0.21726	-0.590545	-7.08461e-15
PSC1	CUDC101	-9.04348	-1.78327	7.81674	3.81652	8.23471	5.06469	1.89759	5.448	-2.78364	-0.199876	-0.0427297	0.272886	-1.88518	2.46794	2.9853	-0.519685	-0.7322	-3.03295	0.245678	-3.35312	-0.255007	-1.39685	0.516359	0.359724	-1.5333	-0.692998	-0.598427	0.0895485	0.0156926	-0.353407	-0.283468	0.0403761	0.314576	-0.0704487	-6.01602e-15
PSC1	Panobinostat	-4.20536	-1.765	12.4228	6.26686	10.7189	-4.55909	1.75742	4.13912	1.90115	3.28897	-0.860646	2.84806	-1.40592	-1.5936	-1.49915	0.447351	-0.478479	1.13679	0.00773698	0.65966	1.42548	-1.16086	-1.65534	1.47585	0.216853	1.15104	-1.39861	-0.188984	1.22626	1.19551	0.425958	-0.361024	-0.109337	0.182704	-2.44249e-15
PSC1	Ralimetinib	-24.8993	-7.52523	3.19852	-1.77746	-2.99914	-3.14696	0.75787	-2.76799	0.120585	-0.209825	-1.86254	3.5773	-1.25102	3.90703	0.309093	-5.14937	0.678228	3.04661	-0.353118	0.781977	0.152667	-0.564558	0.726	-0.325096	-0.220184	-0.100858	0.0916915	-0.0373586	-0.488429	-0.435977	0.185684	0.0123759	0.00914993	0.132842	-2.25514e-15
PSC1	TSA	-5.12949	-1.59833	9.67325	5.02709	9.37348	3.75701	1.84752	0.869044	-0.644258	1.42429	0.765266	-1.54649	2.9679	1.38193	1.30268	-1.25652	3.16428	-1.34773	-0.719144	0.677701	1.93277	2.35704	-1.66522	-0.0122542	0.920809	0.498469	2.29198	0.272987	0.0421126	-0.0700614	0.0498066	-0.0113626	-0.0833585	0.0516944	-1.31145e-14
PSC1	Vorinostat	-8.08232	-1.03597	12.6066	4.55582	9.88326	0.73781	-1.24335	-2.56765	0.0806469	-2.80197	-0.350728	0.203154	-1.62672	-1.53258	-1.37374	0.306874	-2.37216	0.532933	4.20436	-0.772676	-0.00101636	1.51202	-0.0112386	-2.11935	0.499083	-0.566173	0.791162	-0.467315	-0.736929	0.7422	0.114615	0.473016	-0.0356609	0.15995	8.75688e-15

## Sheet: sup fig 2a
Uniprot	Gene	No. of cell lines this protein is regulated
A0A096LP01	SMIM26	0
A0A0C4DH34	IGHV4-28	2
A0A0U1RRE5	NBDY	0
A0A1B0GUW7	SMIM27	0
A0AV02-2	SLC12A8	0
A0AV96	RBM47	0
A0AVF1	TTC26	0
A0AVI4	TMEM129	0
A0AVT1	UBA6	0
A0FGR8-2	ESYT2	0
A0FGR8-6	ESYT2	0
A0JLT2	MED19	0
A0JNW5	UHRF1BP1L	0
A0MZ66	SHTN1	0
A0PJW6	TMEM223	0
A1A4S6	ARHGAP10	0
A1A4V9	CCDC189	0
A1A5B4	ANO9	0
A1A5C7	SLC22A23	0
A1A5D9	BICDL2	6
A1IGU5	ARHGEF37	0
A1L0T0	ILVBL	0
A1L170-2	C1orf226	11
A1L390	PLEKHG3	0
A1X283	SH3PXD2B	6
A1XBS5	FAM92A	0
A2A2Y4	FRMD3	3
A2AJT9	BCLAF3	0
A2RRD8	ZNF320	0
A2RRP1	NBAS	0
A2RTX5	TARS3	0
A2RU49	HYKK	7
A2RU67	FAM234B	5
A2RUB1	MEIOC	6
A2RUB6	CCDC66	0
A2RUC4	TYW5	0
A2RUS2	DENND3	6
A2VDF0	FUOM	4
A2VDJ0-5	TMEM131L	4
A3KMH1	VWA8	0
A3KN83	SBNO1	0
A4D126	CRPPA	0
A4D1E9	GTPBP10	0
A4D1P6	WDR91	0
A4D1S5-2	RAB19	0
A4D1U4	DENND11	0
A4FU01	MTMR11	0
A4UGR9-8	XIRP2	0
A5D8V6	VPS37C	0
A5PLL7	PEDS1	7
A5PLN9-5	TRAPPC13	0
A5YKK6	CNOT1	0
A5YM72-3	CARNS1	0
A6H8Y1	BDP1	0
A6NC57	ANKRD62	0
A6NCE7	MAP1LC3B2	8
A6NCI4	VWA3A	2
A6NCK2	TRIM43B	0
A6NCL7	ANKRD33B	1
A6NCS6	C2orf72	0
A6ND36	FAM83G	0
A6NDB9	PALM3	5
A6NDG6	PGP	0
A6NDU8	C5orf51	5
A6NED2	RCCD1	0
A6NEL2	SOWAHB	0
A6NFI3	ZNF316	0
A6NFQ2	TCAF2	11
A6NFT4	CFAP73	0
A6NFY4	NEMP2	0
A6NFY7	SDHAF1	0
A6NGB9	WIPF3	0
A6NHL2	TUBAL3	4
A6NHR9	SMCHD1	0
A6NHX0	CASTOR2	4
A6NI28	ARHGAP42	0
A6NI79	CCDC69	0
A6NIH7	UNC119B	0
A6NIX2	WTIP	0
A6NJ78	METTL15	0
A6NJG2	SOWAHD	0
A6NJI1	C11orf86	2
A6NK58	LIPT2	0
A6NKD9	CCDC85C	17
A6NKF1	SAC3D1	0
A6NKX4	SLC22A31	11
A6NLU0	RFPL4A	19
A6NMT0	DBX1	0
A6NNA2	SRRM3	0
A6NNL5	C15orf61	0
A6QL63	BTBD11	4
A6ZKI3	RTL8C	0
A7E2V4-4	ZSWIM8	0
A7KAX9	ARHGAP32	0
A7MBM2	DISP2	12
A8K2U0	A2ML1	3
A8K8P3	SFI1	0
A8MPS7	YDJC	0
A8MQ27	NEURL1B	1
A8MSI8	LYRM9	0
A8MTJ6	FOXI3	0
A8MTT3	CEBPZOS	0
A8MVW0	FAM171A2	6
A8MW92	PHF20L1	0
A8MWY0	ELAPOR2	1
A8MXV4	NUDT19	0
A9UHW6-3	MIF4GD	0
B1AJZ9-3	FHAD1	0
B1AK53	ESPN	17
B2RTY4-4	MYO9A	0
B2RUZ4	SMIM1	4
B3EWG5	FAM25C	0
B3KS81	SRRM5	0
B3KU38	IQCJ-SCHIP1	0
B9A064	IGLL5	4
C9JI98	TMEM238	0
C9JLW8	MCRIP1	8
E7ERA6	RNF223	6
E9PAV3	NACA	0
E9PRG8	C11orf98	0
G9CGD6-2	CNK3/IPCEF1	0
H7BZ55	CROCC2	0
K7EJ46-2	SMIM22	6
L0R6Q1	SLC35A4	0
L0R819	ASDURF	1
L0R8F8	MIEF1	0
O00115	DNASE2	0
O00116	AGPS	0
O00124	UBXN8	0
O00139-2	KIF2A	0
O00142-6	TK2	0
O00148	DDX39A	0
O00151	PDLIM1	2
O00154	ACOT7	0
O00159-3	MYO1C	0
O00161	SNAP23	0
O00165-2	HAX1	0
O00170	AIP	0
O00178	GTPBP1	0
O00180	KCNK1	3
O00186	STXBP3	0
O00189	AP4M1	0
O00192	ARVCF	6
O00193	SMAP	7
O00194	RAB27B	0
O00203	AP3B1	0
O00204	SULT2B1	0
O00212	RHOD	0
O00213	APBB1	0
O00214-2	LGALS8	0
O00217	NDUFS8	0
O00220	TNFRSF10A	8
O00221	NFKBIE	3
O00231	PSMD11	0
O00232	PSMD12	0
O00233	PSMD9	1
O00238-2	BMPR1B	1
O00244	ATOX1	0
O00255	MEN1	0
O00257	CBX4	1
O00258	GET1	0
O00264	PGRMC1	0
O00267	SUPT5H	0
O00268	TAF4	0
O00273	DFFA	0
O00287	RFXAP	0
O00291	HIP1	0
O00299	CLIC1	0
O00303	EIF3F	0
O00308	WWP2	0
O00311	CDC7	1
O00327	ARNTL	0
O00329	PIK3CD	9
O00330	PDHX	0
O00339	MATN2	0
O00391	QSOX1	0
O00399	DCTN6	0
O00400	SLC33A1	0
O00401	WASL	0
O00408	PDE2A	6
O00410-3	IPO5	0
O00411	POLRMT	0
O00418	EEF2K	0
O00422-2	SAP18	0
O00423-3	EML1	0
O00425	IGF2BP3	0
O00429-2	DNM1L	0
O00429-6	DNM1L	0
O00442-2	RTCA	0
O00443	PIK3C2A	0
O00444	PLK4	0
O00458	IFRD1	3
O00459	PIK3R2	0
O00461	GOLIM4	0
O00462	MANBA	0
O00463-2	TRAF5	0
O00468-3	AGRN	0
O00469-2	PLOD2	0
O00470-2	MEIS1	0
O00471	EXOC5	0
O00472	ELL2	6
O00479	HMGN4	0
O00481	BTN3A1	0
O00483	NDUFA4	3
O00487	PSMD14	0
O00488	ZNF593	0
O00499-2	BIN1	0
O00505	KPNA3	0
O00506	STK25	0
O00507	USP9Y	0
O00515	LAD1	0
O00519	FAAH	0
O00522	KRIT1	0
O00526	UPK2	0
O00534	VWA5A	27
O00541	PES1	0
O00548	DLL1	6
O00559-2	EBAG9	0
O00560	SDCBP	2
O00560-2	SDCBP	0
O00562	PITPNM1	0
O00566	MPHOSPH10	0
O00567	NOP56	0
O00571	DDX3X	0
O00584	RNASET2	0
O00592	PODXL	5
O00622	CCN1	28
O00623	PEX12	0
O00625	PIR	0
O00628	PEX7	0
O00629	KPNA4	0
O00635	TRIM38	0
O00712-5	NFIB	1
O00716	E2F3	0
O00743-3	PPP6C	0
O00746	NME4	0
O00748-4	CES2	0
O00750	PIK3C2B	0
O00754	MAN2B1	0
O00755	WNT7A	1
O00762	UBE2C	7
O00762-2	UBE2C	1
O00763	ACACB	0
O00764	PDXK	0
O00767	SCD	2
O14492-2	SH2B2	0
O14493	CLDN4	0
O14494	PLPP1	0
O14495	PLPP3	10
O14497	ARID1A	0
O14503	BHLHE40	13
O14521	SDHD	0
O14523-2	C2CD2L	10
O14524	NEMP1	0
O14526	FCHO1	17
O14530	TXNDC9	0
O14531	DPYSL4	18
O14544	SOCS6	12
O14545	TRAFD1	16
O14548	COX7A2L	0
O14562	UBFD1	0
O14578-4	CIT	0
O14579	COPE	0
O14593	RFXANK	0
O14602	EIF1AY	0
O14613	CDC42EP2	10
O14617-5	AP3D1	0
O14618	CCS	0
O14628	ZNF195	0
O14639	ABLIM1	0
O14640	DVL1	0
O14641	DVL2	0
O14646	CHD1	0
O14647	CHD2	0
O14653-2	GOSR2	0
O14654	IRS4	0
O14656	TOR1A	0
O14657	TOR1B	18
O14662	STX16	0
O14668	PRRG1	0
O14672	ADAM10	0
O14678	ABCD4	0
O14681	EI24	0
O14683	TP53I11	0
O14684	PTGES	0
O14686-3	KMT2D	2
O14709	ZNF197	0
O14713	ITGB1BP1	0
O14715	RGPD8	0
O14717	TRDMT1	0
O14727	APAF1	0
O14730	RIOK3	0
O14732	IMPA2	0
O14733-2	MAP2K7	1
O14734	ACOT8	0
O14735	CDIPT	0
O14737	PDCD5	0
O14744	PRMT5	0
O14745	SLC9A3R1	20
O14757	CHEK1	0
O14763	TNFRSF10B	1
O14772	FPGT	0
O14773	TPP1	0
O14775	GNB5	0
O14776	TCERG1	0
O14777	NDC80	0
O14782	KIF3C	0
O14786	NRP1	18
O14787	TNPO2	0
O14791-2	APOL1	1
O14792	HS3ST1	0
O14795-2	UNC13B	1
O14798	TNFRSF10C	7
O14802	POLR3A	0
O14818	PSMA7	0
O14827	RASGRF2	0
O14828	SCAMP3	0
O14832	PHYH	0
O14841	OPLAH	0
O14862	AIM2	5
O14863	SLC30A4	0
O14867	BACH1	6
O14874	BCKDK	0
O14879	IFIT3	11
O14880	MGST3	0
O14893	GEMIN2	0
O14896	IRF6	12
O14907	TAX1BP3	0
O14908	GIPC1	2
O14910	LIN7A	0
O14917	PCDH17	0
O14920	IKBKB	0
O14924	RGS12	0
O14925	TIMM23	0
O14929	HAT1	0
O14931	NCR3	1
O14933	UBE2L6	0
O14936	CASK	0
O14939	PLD2	0
O14949	UQCRQ	0
O14950	MYL12B	0
O14957	UQCR11	0
O14964	HGS	0
O14965	AURKA	0
O14966	RAB29	0
O14967	CLGN	12
O14972	VPS26C	0
O14974	PPP1R12A	0
O14975	SLC27A2	0
O14976	GAK	0
O14978	ZNF263	0
O14979	HNRNPDL	0
O14980	XPO1	0
O14981	BTAF1	0
O15013	ARHGEF10	0
O15014	ZNF609	0
O15015	ZNF646	0
O15018	PDZD2	0
O15020	SPTBN2	0
O15021	MAST4	0
O15027	SEC16A	0
O15031	PLXNB2	0
O15033	AREL1	0
O15037	KHNYN	0
O15040	TECPR2	0
O15042	U2SURP	0
O15047	SETD1A	0
O15049	N4BP3	7
O15050	TRANK1	0
O15054-1	KDM6B	0
O15056	SYNJ2	0
O15061	SYNM	0
O15063	GARRE1	0
O15066	KIF3B	0
O15067	PFAS	0
O15068	MCF2L	17
O15075	DCLK1	0
O15078	CEP290	0
O15079-2	SNPH	20
O15084	ANKRD28	0
O15085-2	ARHGEF11	0
O15091	PRORP	0
O15111	CHUK	0
O15116	LSM1	0
O15117-3	FYB1	2
O15118	NPC1	0
O15120	AGPAT2	0
O15121	DEGS1	0
O15126	SCAMP1	0
O15127	SCAMP2	0
O15131	KPNA5	0
O15143	ARPC1B	0
O15144	ARPC2	0
O15145	ARPC3	0
O15155	BET1	0
O15160	POLR1C	0
O15162	PLSCR1	0
O15164	TRIM24	0
O15169	AXIN1	0
O15173-2	PGRMC2	0
O15182	CETN3	0
O15194	CTDSPL	0
O15195	VILL	9
O15198	SMAD9	0
O15211	RGL2	0
O15212	PFDN6	0
O15213	WDR46	0
O15217	GSTA4	0
O15226-2	NKRF	0
O15228	GNPAT	0
O15230	LAMA5	9
O15231-3	ZNF185	0
O15231-8	ZNF185	0
O15232	MATN3	6
O15234	CASC3	0
O15235	MRPS12	0
O15240	VGF	6
O15243	LEPROT	0
O15254	ACOX3	0
O15258	RER1	0
O15259-4	NPHP1	6
O15260	SURF4	0
O15264	MAPK13	0
O15265-2	ATXN7	2
O15269	SPTLC1	0
O15270	SPTLC2	0
O15287	FANCG	0
O15294	OGT	0
O15297	PPM1D	0
O15304	SIVA1	0
O15305	PMM2	0
O15315	RAD51B	0
O15318	POLR3G	0
O15321	TM9SF1	0
O15327	INPP4B	0
O15344	MID1	0
O15347	HMGB3	0
O15350	TP73	5
O15355	PPM1G	0
O15357	INPPL1	0
O15360	FANCA	0
O15371	EIF3D	0
O15372	EIF3H	0
O15374	SLC16A4	9
O15379-2	HDAC3	0
O15381	NVL	0
O15382	BCAT2	0
O15392-2	BIRC5	0
O15394	NCAM2	3
O15397	IPO8	0
O15400	STX7	0
O15403	SLC16A6	5
O15417	TNRC18	18
O15427	SLC16A3	0
O15431	SLC31A1	1
O15438-4	ABCC3	0
O15439	ABCC4	0
O15440	ABCC5	0
O15446-2	POLR1G	0
O15455	TLR3	0
O15460	P4HA2	0
O15479	MAGEB2	0
O15484	CAPN5	23
O15488	GYG2	0
O15498	YKT6	0
O15504	NUP42	0
O15511	ARPC5	0
O15514	POLR2D	0
O15516	CLOCK	0
O15523	DDX3Y	0
O15525	MAFG	1
O15528	CYP27B1	6
O15530	PDPK1	8
O15533-3	TAPBP	0
O15534	PER1	6
O15541	RNF113A	6
O15550	KDM6A	0
O15551	CLDN3	7
O15554	KCNN4	12
O43143	DHX15	0
O43148-2	RNMT	0
O43149	ZZEF1	0
O43150	ASAP2	0
O43156	TTI1	0
O43157	PLXNB1	0
O43159	RRP8	0
O43164	PJA2	4
O43166-2	SIPA1L1	0
O43167	ZBTB24	0
O43169	CYB5B	0
O43172	PRPF4	0
O43172-2	PRPF4	0
O43175	PHGDH	0
O43181	NDUFS4	0
O43187	IRAK2	0
O43189	PHF1	0
O43194	GPR39	0
O43236-4	SEPTIN4	0
O43237	DYNC1LI2	0
O43240	KLK10	0
O43242	PSMD3	0
O43251-8	RBFOX2	0
O43252	PAPSS1	0
O43257	ZNHIT1	0
O43264	ZW10	0
O43278	SPINT1	19
O43286	B4GALT5	9
O43290	SART1	0
O43291	SPINT2	16
O43292	GPAA1	0
O43293	DAPK3	0
O43294	TGFB1I1	0
O43295	SRGAP3	5
O43296	ZNF264	0
O43298	ZBTB43	3
O43299	AP5Z1	0
O43301	HSPA12A	5
O43303	CCP110	0
O43306	ADCY6	0
O43310-2	CTIF	0
O43312-5	MTSS1	6
O43314	PPIP5K2	0
O43318	MAP3K7	0
O43323	DHH	0
O43324	EEF1E1	0
O43325	LYRM1	0
O43347	MSI1	0
O43353	RIPK2	0
O43361	ZNF749	0
O43374	RASA4	29
O43379-4	WDR62	0
O43390	HNRNPR	0
O43395	PRPF3	0
O43396	TXNL1	0
O43399-7	TPD52L2	0
O43402	EMC8	0
O43414	ERI3	0
O43422	THAP12	0
O43426	SYNJ1	14
O43427	FIBP	0
O43432-3	EIF4G3	0
O43439-4	CBFA2T2	6
O43447	PPIH	0
O43462	MBTPS2	0
O43463-2	SUV39H1	0
O43464	HTRA2	0
O43474	KLF4	0
O43482	OIP5	0
O43488	AKR7A2	0
O43490	PROM1	0
O43491	EPB41L2	0
O43493-7	TGOLN2	0
O43502	RAD51C	0
O43504	LAMTOR5	0
O43505	B4GAT1	0
O43516-3	WIPF1	0
O43520	ATP8B1	0
O43521	BCL2L11	5
O43524	FOXO3	2
O43542	XRCC3	0
O43548	TGM5	0
O43556-4	SGCE	5
O43566	RGS14	0
O43567	RNF13	0
O43570	CA12	6
O43572	AKAP10	0
O43581-3	SYT7	0
O43583	DENR	0
O43592	XPOT	0
O43598	DNPH1	0
O43609	SPRY1	6
O43615	TIMM44	0
O43617	TRAPPC3	0
O43623	SNAI2	6
O43633	CHMP2A	0
O43639	NCK2	0
O43657	TSPAN6	0
O43660	PLRG1	0
O43663	PRC1	5
O43665	RGS10	0
O43670-2	ZNF207	0
O43674	NDUFB5	2
O43676	NDUFB3	0
O43678	NDUFA2	0
O43681	GET3	0
O43683	BUB1	10
O43684	BUB3	0
O43688-2	PLPP2	2
O43707	ACTN4	0
O43708	GSTZ1	0
O43709-3	BUD23	0
O43716	GATC	0
O43719	HTATSF1	0
O43731	KDELR3	2
O43734	TRAF3IP2	7
O43739	CYTH3	0
O43741	PRKAB2	0
O43747-2	AP1G1	0
O43752	STX6	0
O43759	SYNGR1	0
O43760-2	SYNGR2	0
O43761	SYNGR3	0
O43765	SGTA	0
O43766	LIAS	0
O43768-3	ENSA	4
O43772	SLC25A20	0
O43776	NARS1	0
O43791	SPOP	0
O43795	MYO1B	0
O43805	SSNA1	0
O43808	SLC25A17	0
O43809	NUDT21	0
O43813	LANCL1	0
O43815	STRN	0
O43818	RRP9	0
O43819	SCO2	0
O43820	HYAL3	6
O43822-4	CFAP410	0
O43823	AKAP8	0
O43824	GTPBP6	0
O43826-2	SLC37A4	0
O43829	ZBTB14	0
O43837	IDH3B	0
O43847-2	NRDC	0
O43852-3	CALU	0
O43852-4	CALU	0
O43854	EDIL3	10
O43861	ATP9B	0
O43865	AHCYL1	0
O43896	KIF1C	0
O43900	PRICKLE3	0
O43909	EXTL3	0
O43913	ORC5	0
O43920	NDUFS5	0
O43924	PDE6D	2
O43929	ORC4	0
O43933	PEX1	0
O43934	MFSD11	0
O60216	RAD21	0
O60218	AKR1B10	3
O60220	TIMM8A	0
O60229	KALRN	13
O60231	DHX16	0
O60232	ZNRD2	0
O60237-6	PPP1R12B	0
O60238	BNIP3L	2
O60239	SH3BP5	9
O60244	MED14	0
O60245-2	PCDH7	12
O60248	SOX15	5
O60256	PRPSAP2	0
O60264	SMARCA5	0
O60266	ADCY3	1
O60268	KIAA0513	28
O60271	SPAG9	12
O60279	SUSD5	1
O60281	ZNF292	1
O60282	KIF5C	17
O60287	URB1	0
O60291-2	MGRN1	0
O60292	SIPA1L3	0
O60293	ZFC3H1	0
O60294	LCMT2	0
O60296	TRAK2	1
O60299	LZTS3	8
O60303	KATNIP	0
O60306	AQR	0
O60307	MAST3	24
O60308	CEP104	1
O60312	ATP10A	0
O60313-2	OPA1	0
O60315	ZEB2	6
O60318	MCM3AP	0
O60331-3	PIP5K1C	24
O60333-2	KIF1B	0
O60333-3	KIF1B	0
O60336	MAPKBP1	11
O60337	MARCHF6	4
O60341	KDM1A	0
O60343	TBC1D4	0
O60346	PHLPP1	0
O60347	TBC1D12	0
O60353	FZD6	17
O60361	NME2P1	0
O60381	HBP1	9
O60422	ONECUT3	6
O60423-1	ATP8B3	0
O60427	FADS1	7
O60437	PPL	6
O60443	GSDME	0
O60447-2	EVI5	0
O60449-2	LY75	0
O60462-3	NRP2	6
O60476	MAN1A2	0
O60487	MPZL2	12
O60488	ACSL4	2
O60493	SNX3	0
O60499	STX10	0
O60502	OGA	0
O60503	ADCY9	0
O60504	SORBS3	0
O60506	SYNCRIP	0
O60507	TPST1	1
O60508	CDC40	0
O60512	B4GALT3	0
O60513	B4GALT4	0
O60518	RANBP6	6
O60524	NEMF	0
O60547	GMDS	0
O60551	NMT2	0
O60563	CCNT1	0
O60566-3	BUB1B	0
O60568	PLOD3	0
O60573	EIF4E2	0
O60583-2	CCNT2	0
O60603	TLR2	3
O60610	DIAPH1	0
O60613	SELENOF	0
O60635	TSPAN1	0
O60637	TSPAN3	0
O60641	SNAP91	0
O60645	EXOC3	0
O60656	UGT1A9	0
O60658	PDE8A	0
O60663-3	LMX1B	6
O60664	PLIN3	3
O60669	SLC16A7	6
O60671	RAD1	0
O60673	REV3L	0
O60674	JAK2	1
O60675	MAFK	7
O60678	PRMT3	0
O60683-2	PEX10	0
O60684	KPNA6	0
O60687	SRPX2	0
O60701	UGDH	0
O60704	TPST2	3
O60716-3	CTNND1	0
O60716-4	CTNND1	0
O60725	ICMT	0
O60732	MAGEC1	0
O60749	SNX2	0
O60762	DPM1	0
O60763-2	USO1	0
O60783	MRPS14	0
O60784	TOM1	5
O60825	PFKFB2	0
O60826	CCDC22	0
O60828	PQBP1	0
O60830-2	TIMM17B	0
O60831	PRAF2	0
O60832	DKC1	0
O60841	EIF5B	0
O60858-3	TRIM13	0
O60861	GAS7	6
O60869	EDF1	0
O60870	KIN	0
O60879	DIAPH2	0
O60884	DNAJA2	0
O60885	BRD4	0
O60888-2	CUTA	0
O60890	OPHN1	0
O60906	SMPD2	0
O60907	TBL1X	0
O60909-3	B4GALT2	0
O60911	CTSV	1
O60921	HUS1	0
O60925	PFDN1	0
O60927	PPP1R11	0
O60930	RNASEH1	0
O60931-2	CTNS	1
O60934	NBN	0
O60936-3	NOL3	0
O60941	DTNB	0
O60942	RNGTT	0
O75027-2	ABCB7	0
O75030	MITF	6
O75038	PLCH2	0
O75038-4	PLCH2	0
O75044	SRGAP2	0
O75051	PLXNA2	0
O75052	NOS1AP	6
O75054	IGSF3	0
O75061-2	DNAJC6	8
O75063	FAM20B	0
O75064	DENND4B	0
O75071	EFCAB14	0
O75083	WDR1	0
O75084	FZD7	1
O75094	SLIT3	0
O75095	MEGF6	1
O75096	LRP4	0
O75110	ATP9A	0
O75113	N4BP1	0
O75116	ROCK2	0
O75122	CLASP2	0
O75122-3	CLASP2	0
O75127	PTCD1	2
O75128-2	COBL	0
O75129	ASTN2	0
O75131	CPNE3	0
O75132	ZBED4	0
O75140	DEPDC5	0
O75143-5	ATG13	0
O75145	PPFIA3	12
O75146	HIP1R	0
O75147	OBSL1	18
O75150	RNF40	0
O75151	PHF2	0
O75152	ZC3H11A	0
O75153	CLUH	0
O75155	CAND2	0
O75157	TSC22D2	1
O75161	NPHP4	0
O75164	KDM4A	5
O75165	DNAJC13	0
O75167-2	PHACTR2	0
O75170	PPP6R2	0
O75175	CNOT3	0
O75177	SS18L1	1
O75179	ANKRD17	0
O75182	SIN3B	0
O75185-3	ATP2C2	0
O75190	DNAJB6	0
O75191	XYLB	0
O75192	PEX11A	0
O75197	LRP5	6
O75204	TMEM127	13
O75208	COQ9	0
O75223	GGCT	0
O75251	NDUFS7	0
O75298	RTN2	9
O75306	NDUFS2	0
O75312	ZPR1	0
O75317	USP12	1
O75319	DUSP11	0
O75323	NIPSNAP2	0
O75326	SEMA7A	6
O75330-3	HMMR	0
O75340	PDCD6	0
O75347	TBCA	2
O75348	ATP6V1G1	0
O75351	VPS4B	0
O75352	MPDU1	0
O75354	ENTPD6	3
O75355	ENTPD3	0
O75356	ENTPD5	0
O75362	ZNF217	10
O75363	BCAS1	3
O75367	MACROH2A1	0
O75368	SH3BGRL	0
O75369	FLNB	0
O75369-8	FLNB	0
O75376	NCOR1	2
O75379	VAMP4	0
O75380	NDUFS6	0
O75381	PEX14	0
O75382	TRIM3	0
O75385	ULK1	0
O75386-2	TULP3	11
O75387-2	SLC43A1	3
O75390	CS	0
O75391	SPAG7	9
O75394	MRPL33	0
O75396	SEC22B	0
O75400	PRPF40A	0
O75400-3	PRPF40A	0
O75410-2	TACC1	0
O75414	NME6	0
O75419-3	CDC45	0
O75420	GIGYF1	0
O75427	LRCH4	0
O75431	MTX2	0
O75436	VPS26A	0
O75438-2	NDUFB1	4
O75439	PMPCB	0
O75444-1	MAF	6
O75446	SAP30	0
O75448	MED24	0
O75449	KATNA1	0
O75460	ERN1	18
O75461	E2F6	0
O75462	CRLF1	0
O75467	ZNF324	9
O75475	PSIP1	0
O75477	ERLIN1	0
O75478	TADA2A	0
O75486-4	SUPT3H	0
O75487	GPC4	0
O75489	NDUFS3	0
O75494-3	SRSF10	0
O75496	GMNN	1
O75503	CLN5	0
O75509	TNFRSF21	7
O75521	ECI2	0
O75525	KHDRBS3	0
O75526	RBMXL2	0
O75528	TADA3	0
O75529	TAF5L	0
O75530	EED	0
O75531	BANF1	0
O75533	SF3B1	0
O75534-4	CSDE1	0
O75554	WBP4	0
O75558	STX11	0
O75563	SKAP2	2
O75569	PRKRA	0
O75570-2	MTRF1	0
O75581	LRP6	0
O75582	RPS6KA5	0
O75586-2	MED6	0
O75592	MYCBP2	0
O75600-2	GCAT	0
O75604	USP2	0
O75607	NPM3	0
O75608	LYPLA1	0
O75616	ERAL1	0
O75635	SERPINB7	0
O75643	SNRNP200	0
O75648	TRMU	0
O75663	TIPRL	0
O75665	OFD1	0
O75674	TOM1L1	0
O75676	RPS6KA4	0
O75683	SURF6	0
O75688	PPM1B	0
O75689	ADAP1	0
O75691	UTP20	0
O75694	NUP155	0
O75695	RP2	0
O75712	GJB3	11
O75716	STK16	0
O75717	WDHD1	0
O75718	CRTAP	0
O75746	SLC25A12	0
O75751	SLC22A3	1
O75752	B3GALNT1	0
O75764	TCEA3	0
O75771-8	RAD51D	0
O75781	PALM	0
O75787	ATP6AP2	2
O75792	RNASEH2A	0
O75794	CDC123	0
O75808	CAPN15	0
O75815	BCAR3	8
O75817	POP7	0
O75818	RPP40	0
O75820	ZNF189	2
O75821	EIF3G	0
O75822	EIF3J	0
O75828	CBR3	0
O75832	PSMD10	0
O75840	KLF7	6
O75841	UPK1B	1
O75843	AP1G2	2
O75844	ZMPSTE24	0
O75845	SC5D	1
O75864	PPP1R37	0
O75865-2	TRAPPC6A	2
O75874	IDH1	0
O75879	GATB	0
O75880	SCO1	0
O75881	CYP7B1	2
O75882	ATRN	0
O75884	RBBP9	0
O75886	STAM2	0
O75891-3	ALDH1L1	0
O75896	TUSC2	0
O75897	SULT1C4	0
O75907	DGAT1	0
O75909	CCNK	0
O75911	DHRS3	6
O75915	ARL6IP5	0
O75923-8	DYSF	0
O75925-2	PIAS1	0
O75928	PIAS2	0
O75934	BCAS2	0
O75935	DCTN3	0
O75937	DNAJC8	0
O75940	SMNDC1	0
O75943	RAD17	0
O75947	ATP5PD	0
O75952	CABYR	6
O75953-5	DNAJB5	17
O75955	FLOT1	0
O75962	TRIO	0
O75964	ATP5MG	0
O75970	MPDZ	0
O75976	CPD	0
O76003	GLRX3	0
O76021	RSL1D1	0
O76024	WFS1	0
O76027	ANXA9	6
O76031	CLPX	0
O76039	CDKL5	6
O76041-2	NEBL	0
O76054	SEC14L2	0
O76061	STC2	18
O76062	TM7SF2	10
O76064	RNF8	0
O76070	SNCG	0
O76071	CIAO1	0
O76074	PDE5A	0
O76075	DFFB	0
O76080	ZFAND5	0
O76081-6	RGS20	0
O76082-3	SLC22A5	0
O76094	SRP72	0
O76095	JTB	0
O77932	DXO	0
O94760	DDAH1	0
O94761	RECQL4	0
O94762	RECQL5	0
O94763	URI1	0
O94766	B3GAT3	5
O94768	STK17B	11
O94776	MTA2	0
O94782	USP1	3
O94788	ALDH1A2	0
O94804	STK10	0
O94806	PRKD3	0
O94808	GFPT2	23
O94811	TPPP	28
O94812	BAIAP3	18
O94813	SLIT2	5
O94817	ATG12	0
O94818	NOL4	0
O94819	KBTBD11	2
O94822-3	LTN1	0
O94826	TOMM70	0
O94827-6	PLEKHG5	0
O94829	IPO13	0
O94830	DDHD2	0
O94832	MYO1D	6
O94842	TOX4	0
O94851-4	MICAL2	0
O94854	KIAA0754	1
O94855-2	SEC24D	0
O94856-9	NFASC	4
O94868	FCHSD2	0
O94874	UFL1	0
O94875-11	SORBS2	0
O94876	TMCC1	0
O94880	PHF14	0
O94885	SASH1	0
O94886	TMEM63A	0
O94887	FARP2	13
O94888	UBXN7	3
O94889	KLHL18	1
O94898	LRIG2	0
O94901-9	SUN1	5
O94903	PLPBP	0
O94905	ERLIN2	0
O94906	PRPF6	0
O94907	DKK1	7
O94913	PCF11	0
O94915	FRYL	0
O94915-2	FRYL	0
O94916-5	NFAT5	0
O94919	ENDOD1	0
O94921	CDK14	0
O94923	GLCE	12
O94925	GLS	2
O94927	HAUS5	0
O94929-3	ABLIM3	1
O94933	SLITRK3	0
O94941	UBOX5	0
O94952	FBXO21	0
O94953	KDM4B	0
O94955	RHOBTB3	1
O94964-2	SOGA1	5
O94966-5	USP19	0
O94967	WDR47	12
O94967-4	WDR47	18
O94972	TRIM37	0
O94973	AP2A2	0
O94979-8	SEC31A	0
O94983-6	CAMTA2	0
O94985	CLSTN1	1
O94986	CEP152	0
O94988	FAM13A	7
O94992	HEXIM1	0
O95049-3	TJP3	8
O95057	DIRAS1	0
O95067	CCNB2	0
O95070	YIF1A	0
O95071	UBR5	0
O95081	AGFG2	16
O95084	PRSS23	2
O95096	NKX2-2	2
O95104	SCAF4	0
O95139	NDUFB6	0
O95140	MFN2	0
O95147	DUSP14	7
O95149	SNUPN	0
O95155-4	UBE4B	0
O95158	NXPH4	6
O95159	ZFPL1	0
O95163	ELP1	0
O95164	UBL3	5
O95166	GABARAP	0
O95167	NDUFA3	0
O95168	NDUFB4	0
O95169	NDUFB8	0
O95171	SCEL	0
O95171-2	SCEL	1
O95182	NDUFA7	0
O95185	UNC5C	4
O95197	RTN3	0
O95198-2	KLHL2	0
O95202	LETM1	0
O95208	EPN2	0
O95210	STBD1	0
O95214-2	LEPROTL1	0
O95218-2	ZRANB2	0
O95219	SNX4	0
O95229	ZWINT	0
O95232	LUC7L3	0
O95235	KIF20A	0
O95236	APOL3	0
O95239	KIF4A	0
O95243	MBD4	0
O95248-4	SBF1	0
O95249	GOSR1	0
O95251	KAT7	0
O95258-3	SLC25A14	0
O95260	ATE1	0
O95271	TNKS	17
O95273	CCNDBP1	1
O95274	LYPD3	5
O95278	EPM2A	0
O95292	VAPB	0
O95294-3	RASAL1	12
O95295	SNAPIN	0
O95297	MPZL1	0
O95298	NDUFC2	0
O95299	NDUFA10	0
O95302	FKBP9	0
O95319-3	CELF2	0
O95336	PGLS	1
O95340-2	PAPSS2	0
O95342	ABCB11	0
O95347	SMC2	0
O95352	ATG7	0
O95359-3	TACC2	0
O95361	TRIM16	9
O95363	FARS2	0
O95365	ZBTB7A	9
O95372	LYPLA2	0
O95373	IPO7	0
O95376	ARIH2	0
O95377	GJB5	5
O95379-4	TNFAIP8	0
O95382	MAP3K6	0
O95391	SLU7	0
O95394-4	PGM3	0
O95395	GCNT3	5
O95396	MOCS3	0
O95400	CD2BP2	1
O95402	MED26	8
O95405	ZFYVE9	0
O95407	TNFRSF6B	6
O95425	SVIL	0
O95427	PIGN	0
O95429	BAG4	0
O95433	AHSA1	0
O95445	APOM	2
O95453	PARN	0
O95455	TGDS	0
O95456	PSMG1	0
O95461	LARGE1	0
O95466-3	FMNL1	0
O95470	SGPL1	0
O95471	CLDN7	0
O95476	CTDNEP1	0
O95477	ABCA1	0
O95478	NSA2	0
O95479-2	H6PD	0
O95486	SEC24A	0
O95487-3	SEC24B	0
O95490-6	ADGRL2	0
O95502	NPTXR	5
O95503	CBX6	0
O95544-2	NADK	0
O95551-2	TDP2	0
O95562	SFT2D2	0
O95563	MPC2	5
O95571	ETHE1	0
O95573	ACSL3	7
O95602	POLR1A	0
O95613	PCNT	0
O95619	YEATS4	0
O95620	DUS4L	0
O95625	ZBTB11	0
O95628-6	CNOT4	0
O95630	STAMBP	0
O95631	NTN1	0
O95633	FSTL3	0
O95639	CPSF4	0
O95644	NFATC1	0
O95670-3	ATP6V1G2	0
O95671	ASMTL	17
O95674	CDS2	0
O95677-4	EYA4	1
O95684	CEP43	0
O95685	PPP1R3D	0
O95696-2	BRD1	0
O95707	POP4	0
O95714	HERC2	0
O95716	RAB3D	0
O95721	SNAP29	15
O95747	OXSR1	0
O95749	GGPS1	0
O95750	FGF19	3
O95751	LDOC1	3
O95757	HSPA4L	0
O95758-4	PTBP3	0
O95759	TBC1D8	0
O95772	STARD3NL	0
O95777	LSM8	0
O95782	AP2A1	0
O95785	WIZ	0
O95785-3	WIZ	0
O95786	DDX58	0
O95789	ZMYM6	0
O95793	STAU1	0
O95801	TTC4	0
O95810	CAVIN2	0
O95816	BAG2	0
O95817	BAG3	2
O95819-6	MAP4K4	0
O95822	MLYCD	0
O95825	CRYZL1	0
O95831	AIFM1	0
O95833	CLIC3	11
O95834-3	EML2	0
O95835	LATS1	0
O95848	NUDT14	0
O95857	TSPAN13	15
O95858	TSPAN15	0
O95861	BPNT1	0
O95864	FADS2	7
O95865	DDAH2	0
O95870	ABHD16A	0
O95872	GPANK1	1
O95873	C6orf47	0
O95881	TXNDC12	0
O95900	TRUB2	0
O95905-3	ECD	0
O95922	TTLL1	2
O95926	SYF2	0
O95931	CBX7	0
O95980	RECK	0
O95983	MBD3	0
O95985	TOP3B	0
O95989	NUDT3	0
O95994	AGR2	4
O95995	GAS8	0
O95996	APC2	11
O95997	PTTG1	0
O95999	BCL10	1
O96000	NDUFB10	0
O96005	CLPTM1	1
O96006	ZBED1	4
O96007	MOCS2	0
O96008	TOMM40	0
O96011	PEX11B	0
O96013	PAK4	0
O96015	DNAL4	5
O96017-9	CHEK2	0
O96018	APBA3	0
O96019	ACTL6A	0
O96020	CCNE2	0
O96028	NSD2	14
O96033	MOCS2	0
P00167	CYB5A	0
P00326	ADH1C	3
P00338-3	LDHA	0
P00352	ALDH1A1	4
P00367	GLUD1	0
P00374	DHFR	0
P00387-3	CYB5R3	0
P00390	GSR	0
P00403	MT-CO2	0
P00441	SOD1	1
P00450	CP	9
P00451	F8	6
P00488	F13A1	1
P00491	PNP	0
P00492	HPRT1	0
P00505	GOT2	0
P00519-2	ABL1	0
P00533	EGFR	5
P00558	PGK1	0
P00568	AK1	0
P00734	F2	5
P00736	C1R	3
P00742	F10	1
P00747	PLG	7
P00749	PLAU	31
P00750	PLAT	11
P00751	CFB	14
P00813	ADA	0
P00846	MT-ATP6	0
P00915	CA1	1
P00918	CA2	0
P00966	ASS1	0
P00973-3	OAS1	1
P01008	SERPINC1	2
P01023	A2M	4
P01024	C3	6
P01031	C5	3
P01033	TIMP1	11
P01034	CST3	0
P01042	KNG1	4
P01100	FOS	18
P01111	NRAS	0
P01112	HRAS	0
P01116	KRAS	0
P01127	PDGFB	1
P01130	LDLR	13
P01137	TGFB1	0
P01215	CGA	7
P01574	IFNB1	0
P01583	IL1A	8
P01584	IL1B	6
P01857	IGHG1	15
P01876	IGHA1	3
P01889	HLA-B	0
P01893	HLA-H	0
P01903	HLA-DRA	3
P01911	HLA-DRB1	6
P02452	COL1A1	7
P02462	COL4A1	0
P02545	LMNA	0
P02647	APOA1	3
P02649	APOE	7
P02671	FGA	7
P02675	FGB	2
P02679	FGG	1
P02745	C1QA	0
P02748	C9	9
P02749	APOH	16
P02750	LRG1	11
P02751-1	FN1	1
P02753	RBP4	5
P02760	AMBP	2
P02771	AFP	5
P02774-3	GC	5
P02786	TFRC	2
P02787	TF	6
P02788	LTF	12
P02790	HPX	2
P02792	FTL	6
P02794	FTH1	7
P03886	MT-ND1	0
P03891	MT-ND2	1
P03897	MT-ND3	1
P03905	MT-ND4	0
P03915	MT-ND5	0
P03923	MT-ND6	0
P03973	SLPI	6
P04003	C4BPA	2
P04004	VTN	6
P04040	CAT	0
P04049-2	RAF1	0
P04062	GBA	0
P04066	FUCA1	6
P04075-2	ALDOA	0
P04080	CSTB	0
P04083	ANXA1	0
P04114	APOB	4
P04150	NR3C1	10
P04156	PRNP	15
P04179	SOD2	0
P04181	OAT	6
P04183	TK1	19
P04216	THY1	0
P04233-2	CD74	0
P04275	VWF	1
P04350	TUBB4A	29
P04406	GAPDH	0
P04424	ASL	0
P04439	HLA-A	0
P04439-2	HLA-A	0
P04626	ERBB2	6
P04632	CAPNS1	0
P04637	TP53	0
P04732	MT1E	9
P04792	HSPB1	0
P04798	CYP1A1	12
P04818	TYMS	24
P04843	RPN1	0
P04844	RPN2	0
P04899-4	GNAI2	0
P04908	H2AC4	0
P04920	SLC4A2	0
P05023	ATP1A1	0
P05026	ATP1B1	0
P05062	ALDOB	6
P05067-8	APP	3
P05090	APOD	0
P05091	ALDH2	0
P05106	ITGB3	0
P05107	ITGB2	0
P05114	HMGN1	0
P05120	SERPINB2	5
P05121	SERPINE1	16
P05141	SLC25A5	0
P05155-3	SERPING1	5
P05156	CFI	5
P05161	ISG15	8
P05165	PCCA	0
P05166-2	PCCB	0
P05198	EIF2S1	0
P05204	HMGN2	0
P05230	FGF1	0
P05305	EDN1	10
P05362	ICAM1	22
P05386	RPLP1	0
P05387	RPLP2	0
P05388	RPLP0	0
P05412	JUN	17
P05413	FABP3	2
P05423	POLR3D	6
P05452	CLEC3B	5
P05455	SSB	0
P05543	SERPINA7	5
P05546	SERPIND1	5
P05549	TFAP2A	12
P05556	ITGB1	0
P05771-2	PRKCB	5
P05997	COL5A2	0
P06132	UROD	0
P06213	INSR	0
P06239-3	LCK	0
P06241	FYN	12
P06276	BCHE	0
P06280	GLA	0
P06396	GSN	0
P06400	RB1	0
P06454	PTMA	12
P06493	CDK1	0
P06576	ATP5F1B	0
P06703	S100A6	0
P06730-2	EIF4E	0
P06733	ENO1	0
P06733-2	ENO1	0
P06737	PYGL	0
P06744-2	GPI	0
P06746	POLB	0
P06748	NPM1	0
P06753-2	TPM3	5
P06756	ITGAV	0
P06865	HEXA	0
P07093-3	SERPINE2	9
P07099	EPHX1	0
P07108-5	DBI	0
P07108-6	DBI	0
P07195	LDHB	0
P07196	NEFL	6
P07197	NEFM	8
P07199	CENPB	0
P07203	GPX1	0
P07205	PGK2	0
P07225	PROS1	3
P07237	P4HB	0
P07305	H1-0	11
P07311	ACYP1	1
P07355-2	ANXA2	0
P07357	C8A	0
P07384	CAPN1	0
P07437	TUBB	0
P07550	ADRB2	1
P07602-3	PSAP	2
P07686	HEXB	0
P07711	CTSL	11
P07737	PFN1	0
P07738	BPGM	8
P07741	APRT	0
P07741-2	APRT	3
P07814	EPRS1	0
P07858	CTSB	1
P07864	LDHC	0
P07900-2	HSP90AA1	0
P07902	GALT	0
P07910-2	HNRNPC	0
P07911-5	UMOD	4
P07919	UQCRH	0
P07942	LAMB1	1
P07947	YES1	0
P07948	LYN	0
P07948-2	LYN	0
P07949	RET	1
P07951	TPM2	2
P07951-2	TPM2	4
P07954	FH	0
P07992	ERCC1	0
P07996	THBS1	4
P08047	SP1	0
P08069	IGF1R	1
P08123	COL1A2	4
P08133	ANXA6	1
P08134	RHOC	0
P08138	NGFR	18
P08174-7	CD55	5
P08183	ABCB1	13
P08195	SLC3A2	0
P08195-3	SLC3A2	0
P08236	GUSB	0
P08237-3	PFKM	0
P08238	HSP90AB1	0
P08240	SRPRA	0
P08243	ASNS	4
P08247	SYP	18
P08253	MMP2	6
P08397	HMBS	0
P08473	MME	0
P08476	INHBA	6
P08559-4	PDHA1	0
P08567	PLEK	6
P08571	CD14	0
P08572	COL4A2	1
P08574	CYC1	0
P08579	SNRPB2	0
P08581	MET	19
P08582	MELTF	0
P08588	ADRB1	0
P08603	CFH	3
P08621	SNRNP70	0
P08631	HCK	0
P08648	ITGA5	7
P08651	NFIC	5
P08651-5	NFIC	0
P08670	VIM	6
P08697	SERPINF2	5
P08708	RPS17	0
P08754	GNAI3	0
P08758	ANXA5	0
P08833	IGFBP1	5
P08842	STS	0
P08865	RPSA	0
P08887	IL6R	0
P08910	ABHD2	22
P08922	ROS1	0
P08962	CD63	0
P09001	MRPL3	0
P09012	SNRPA	0
P09038	FGF2	0
P09104	ENO2	0
P09110	ACAA1	0
P09132	SRP19	0
P09210	GSTA2	3
P09211	GSTP1	0
P09234	SNRPC	2
P09238	MMP10	1
P09327	VIL1	0
P09382	LGALS1	0
P09417	QDPR	0
P09429	HMGB1	0
P09455	RBP1	3
P09467	FBP1	0
P09471	GNAO1	0
P09486	SPARC	1
P09493-3	TPM1	2
P09496-2	CLTA	0
P09497-2	CLTB	1
P09525	ANXA4	0
P09543	CNP	0
P09601	HMOX1	10
P09619	PDGFRB	0
P09622	DLD	0
P09651	HNRNPA1	0
P09661	SNRPA1	0
P09668	CTSH	6
P09669	COX6C	0
P09758	TACSTD2	16
P09871	C1S	0
P09874	PARP1	0
P09884	POLA1	0
P09913	IFIT2	0
P09914	IFIT1	0
P09917	ALOX5	0
P09936	UCHL1	0
P09958	FURIN	0
P09960	LTA4H	0
P09972	ALDOC	12
P0C024	NUDT7	2
P0C0L4	C4A	4
P0C1Z6	TFPT	0
P0C221	CCDC175	0
P0C263	SBK2	0
P0C2W1	FBXO45	0
P0C5J1	FAM86B2	0
P0C7P0	CISD3	0
P0C7P3	SLFN14	0
P0C7T5	ATXN1L	0
P0C7V8	DCAF8L2	0
P0C7X2	ZNF688	1
P0C843	LINC00032	2
P0CAP1-11	MYZAP	23
P0CAP2	POLR2M	3
P0CG08	GPR89B	0
P0CG12	DERPC	1
P0CG13	CHTF8	0
P0CG29	GSTT2	6
P0CG40	SP9	6
P0CG48	UBC	0
P0CJ78	ZNF865	0
P0CK96	SLC35E2B	0
P0CV99	TSPY4	0
P0DI81-3	TRAPPC2	0
P0DI83	RAB34	2
P0DJ93	SMIM13	0
P0DJD1	RGPD2	0
P0DJI9	SAA2	5
P0DMM9-3	SULT1A3	0
P0DMV8	HSPA1A	0
P0DN76	U2AF1L5	0
P0DOY3	IGLC3	4
P0DP25	CALM3	0
P0DP58	LYNX1	0
P0DP75	MED14OS	0
P0DP91	ERCC6	1
P0DPB5	POLR1D	0
P0DPB6	POLR1D	0
P0DPD7	EEF1AKMT4	0
P0DPH8	TUBA3D	0
P0DPI2	GATD3A	0
P0DPQ3	PRR20G	6
P10071	GLI3	1
P10074	ZBTB48	0
P10109	FDX1	0
P10114	RAP2A	0
P10124	SRGN	6
P10145	CXCL8	7
P10155	RO60	0
P10244	MYBL2	5
P10253	GAA	0
P10276	RARA	4
P10301	RRAS	0
P10321	HLA-C	0
P10398	ARAF	0
P10412	H1-4	0
P10515	DLAT	0
P10586	PTPRF	5
P10588	NR2F6	9
P10599	TXN	0
P10606	COX5B	0
P10619	CTSA	0
P10620	MGST1	0
P10636-9	MAPT	18
P10643	C7	4
P10644	PRKAR1A	0
P10646	TFPI	16
P10746	UROS	0
P10768	ESD	0
P10809	HSPD1	0
P10826	RARB	3
P10909-2	CLU	19
P10914	IRF1	6
P11021	HSPA5	0
P11047	LAMC1	0
P11055	MYH3	1
P11117	ACP2	0
P11137	MAP2	19
P11137-4	MAP2	6
P11142	HSPA8	0
P11166	SLC2A1	14
P11169	SLC2A3	18
P11171	EPB41	0
P11172	UMPS	0
P11177	PDHB	0
P11182	DBT	0
P11216	PYGB	0
P11233	RALA	0
P11234-2	RALB	0
P11274	BCR	0
P11277-2	SPTB	3
P11279	LAMP1	0
P11310-2	ACADM	0
P11362-21	FGFR1	1
P11387	TOP1	0
P11388-4	TOP2A	1
P11413-2	G6PD	0
P11441	UBL4A	0
P11473-2	VDR	17
P11474	ESRRA	2
P11498	PC	3
P11532	DMD	0
P11586	MTHFD1	0
P11717	IGF2R	0
P11766	ADH5	0
P11802	CDK4	0
P11831	SRF	0
P11908-2	PRPS2	0
P11926	ODC1	18
P11940	PABPC1	0
P12004	PCNA	0
P12036	NEFH	1
P12074	COX6A1	0
P12081	HARS1	0
P12107-2	COL11A1	5
P12109	COL6A1	4
P12110	COL6A2	0
P12110-2	COL6A2	0
P12235	SLC25A4	0
P12236	SLC25A6	0
P12259	F5	13
P12268	IMPDH2	0
P12270	TPR	0
P12273	PIP	10
P12277	CKB	23
P12429	ANXA3	0
P12532	CKMT1A	0
P12694	BCKDHA	0
P12755	SKI	7
P12757	SKIL	0
P12814	ACTN1	0
P12814-4	ACTN1	0
P12830	CDH1	0
P12882	MYH1	1
P12931-2	SRC	0
P12955	PEPD	7
P12956	XRCC6	0
P13010	XRCC5	0
P13051	UNG	0
P13073	COX4I1	0
P13196	ALAS1	23
P13284	IFI30	6
P13473	LAMP2	0
P13473-2	LAMP2	0
P13489	RNH1	0
P13497	BMP1	0
P13498	CYBA	2
P13501	CCL5	7
P13591	NCAM1	28
P13598	ICAM2	0
P13611	VCAN	6
P13612	ITGA4	0
P13637-3	ATP1A3	13
P13639	EEF2	0
P13640	MT1G	14
P13667	PDIA4	0
P13671	C6	5
P13674	P4HA1	0
P13674-2	P4HA1	0
P13688	CEACAM1	0
P13693	TPT1	0
P13716-2	ALAD	9
P13726	F3	8
P13747	HLA-E	6
P13796	LCP1	1
P13797	PLS3	0
P13798	APEH	0
P13804	ETFA	0
P13807	GYS1	0
P13861-2	PRKAR2A	0
P13928	ANXA8	0
P13929	ENO3	1
P13984	GTF2F2	0
P13987-2	CD59	0
P13994	CCDC130	0
P13995	MTHFD2	0
P14174	MIF	0
P14209	CD99	3
P14210	HGF	8
P14314-2	PRKCSH	0
P14316	IRF2	7
P14317	HCLS1	0
P14324	FDPS	0
P14373	TRIM27	0
P14384	CPM	23
P14406	COX7A2	0
P14543	NID1	1
P14550	AKR1A1	0
P14618	PKM	0
P14618-2	PKM	0
P14621	ACYP2	0
P14625	HSP90B1	0
P14635	CCNB1	0
P14649	MYL6B	1
P14672	SLC2A4	28
P14678-3	SNRPB	0
P14735	IDE	0
P14854	COX6B1	0
P14859-6	POU2F1	0
P14866	HNRNPL	0
P14868	DARS1	0
P14921	ETS1	3
P14927	UQCRB	1
P15018	LIF	1
P15056	BRAF	0
P15090	FABP4	12
P15104	GLUL	7
P15121	AKR1B1	0
P15144	ANPEP	0
P15151	PVR	0
P15153	RAC2	0
P15170-3	GSPT1	0
P15260	IFNGR1	8
P15289	ARSA	0
P15291	B4GALT1	0
P15311	EZR	0
P15336	ATF2	0
P15374	UCHL3	0
P15407	FOSL1	6
P15408	FOSL2	1
P15428	HPGD	0
P15514	AREG	24
P15529	CD46	0
P15529-2	CD46	0
P15559	NQO1	0
P15586	GNS	0
P15622	ZNF250	0
P15735	PHKG2	0
P15822	HIVEP1	7
P15848	ARSB	0
P15880	RPS2	0
P15882	CHN1	1
P15923-3	TCF3	2
P15927-3	RPA2	0
P15941-2	MUC1	12
P15954	COX7C	0
P16035	TIMP2	7
P16050	ALOX15	6
P16070	CD44	0
P16083	NQO2	1
P16104	H2AX	0
P16144	ITGB4	13
P16152	CBR1	0
P16219	ACADS	0
P16220-1	CREB1	0
P16260	SLC25A16	2
P16278	GLB1	0
P16298-4	PPP3CB	0
P16333	NCK1	0
P16383	GCFC2	0
P16401	H1-5	0
P16402	H1-3	0
P16403	H1-2	2
P16422	EPCAM	0
P16435	POR	6
P16455	MGMT	0
P16591	FER	0
P16615	ATP2A2	0
P16870	CPE	0
P16885	PLCG2	23
P16930	FAH	0
P16930-2	FAH	0
P16949	STMN1	4
P16989	YBX3	0
P17010-3	ZFX	25
P17014	ZNF12	0
P17020	ZNF16	0
P17026	ZNF22	0
P17028	ZNF24	12
P17029	ZKSCAN1	5
P17031	ZNF26	3
P17035	ZNF28	10
P17036	ZNF3	0
P17050	NAGA	0
P17096	HMGA1	0
P17096-2	HMGA1	3
P17097-2	ZNF7	0
P17098	ZNF8	0
P17152	TMEM11	0
P17174	GOT1	1
P17252	PRKCA	0
P17275	JUNB	4
P17301	ITGA2	0
P17302	GJA1	10
P17342	NPR3	6
P17405	SMPD1	20
P17480	UBTF	0
P17481	HOXB8	6
P17482	HOXB9	5
P17483	HOXB4	6
P17516	AKR1C4	0
P17535	JUND	0
P17542	TAL1	2
P17544-1	ATF7	4
P17568	NDUFB7	0
P17600	SYN1	24
P17612	PRKACA	0
P17655	CAPN2	0
P17661	DES	2
P17676	CEBPB	1
P17706	PTPN2	0
P17707	AMD1	1
P17787	CHRNB2	6
P17812	CTPS1	0
P17813	ENG	0
P17844	DDX5	0
P17858-2	PFKL	0
P17900	GM2A	12
P17931	LGALS3	0
P17936-2	IGFBP3	12
P17980	PSMC3	0
P17987	TCP1	0
P18031	PTPN1	12
P18065	IGFBP2	4
P18074	ERCC2	0
P18077	RPL35A	0
P18084	ITGB5	0
P18085	ARF4	0
P18124	RPL7	0
P18146	EGR1	8
P18206	VCL	0
P18283	GPX2	0
P18405	SRD5A1	0
P18433	PTPRA	0
P18440	NAT1	18
P18510-3	IL1RN	0
P18564	ITGB6	5
P18583-5	SON	0
P18615	NELFE	0
P18621-3	RPL17	0
P18669	PGAM1	0
P18754-2	RCC1	0
P18827	SDC1	27
P18846	ATF1	0
P18847	ATF3	6
P18850	ATF6	0
P18858	LIG1	0
P18858-3	LIG1	0
P18859-2	ATP5PF	0
P18887	XRCC1	0
P19021-5	PAM	12
P19022	CDH2	2
P19086	GNAZ	0
P19174-2	PLCG1	0
P19224	UGT1A6	0
P19256	CD58	1
P19338	NCL	0
P19367-3	HK1	0
P19387	POLR2C	0
P19388	POLR2E	0
P19397	CD53	0
P19404	NDUFV2	0
P19419	ELK1	0
P19438	TNFRSF1A	18
P19440	GGT1	0
P19447	ERCC3	0
P19474	TRIM21	0
P19525	EIF2AK2	0
P19532	TFE3	6
P19623	SRM	0
P19634	SLC9A1	24
P19784	CSNK2A2	0
P19801-2	AOC1	0
P19823	ITIH2	5
P19827	ITIH1	0
P19838-2	NFKB1	0
P19957	PI3	6
P19971	TYMP	0
P20020-1	ATP2B1	0
P20042	EIF2S2	0
P20073	ANXA7	0
P20138	CD33	0
P20155	SPINK2	6
P20226	TBP	0
P20248	CCNA2	10
P20290	BTF3	0
P20336	RAB3A	17
P20337	RAB3B	15
P20338	RAB4A	0
P20339	RAB5A	0
P20340	RAB6A	0
P20340-2	RAB6A	0
P20393	NR1D1	6
P20472	PVALB	0
P20585	MSH3	0
P20591	MX1	5
P20592	MX2	0
P20618	PSMB1	0
P20645	M6PR	0
P20674	COX5A	0
P20700	LMNB1	0
P20742	PZP	2
P20749	BCL3	10
P20774	OGN	0
P20810-6	CAST	0
P20827	EFNA1	18
P20839-6	IMPDH1	0
P20908	COL5A1	6
P20929-3	NEB	0
P20936	RASA1	0
P20962	PTMS	0
P21127	CDK11B	0
P21246	PTN	4
P21266	GSTM3	0
P21281	ATP6V1B2	0
P21283	ATP6V1C1	0
P21291	CSRP1	3
P21333	FLNA	0
P21359	NF1	0
P21397	MAOA	0
P21399	ACO1	0
[truncated: 8,238 more rows]

## Sheet: sup fig 2c
Gene	A549_Abexinostat	A549_Belinostat	A549_CUDC101	A549_Panobinostat	A549_Ralimetinib	A549_TSA	A549_Vorinostat	H292_Abexinostat	H292_Belinostat	H292_CUDC101	H292_Panobinostat	H292_Ralimetinib	H292_TSA	H292_Vorinostat	HCT116_Abexinostat	HCT116_Belinostat	HCT116_CUDC101	HCT116_Panobinostat	HCT116_Ralimetinib	HCT116_TSA	HCT116_Vorinostat	PC9_Abexinostat	PC9_Belinostat	PC9_CUDC101	PC9_Panobinostat	PC9_Ralimetinib	PC9_TSA	PC9_Vorinostat	PSC1_Abexinostat	PSC1_Belinostat	PSC1_CUDC101	PSC1_Panobinostat	PSC1_Ralimetinib	PSC1_TSA	PSC1_Vorinostat
H1-0	1.65952	1.70116	1.70596	1.41784	0.114241	1.57344	1.64442	0.674195	0.663233	0.755402	0.336477	-0.350964	0.444288	0.824837	0.324206	0.421428	-0.148448	0.382775	-0.235269	0.221792	0.345168	0.15081	-0.106757	0.226391	-0.31479	-0.394812	-0.0907337	0.113842	1.23343	1.42331	0.742474	1.42284	-0.100298	1.06131	1.37989
H1-10	0.553997	0.524678	0.567313	0.32754	0.0855027	0.512304	0.51827	0.2846	0.340309	0.91481	0.110643	0.34887	0.182323	0.418707	1.10087	1.06637	0.846796	1.0453	0.100825	1.073	0.998287	0.493771	0.272966	0.943862	0.226889	0.413457	0.348641	0.566957	0.856389	0.947387	0.983289	1.09256	-0.0908285	1.0675	1.06726
H1-2	0.0161252	-0.10908	0.083644	-0.393489	0.214617	-0.0419831	-0.136593	-0.76373	-0.698354	-0.143768	-0.841899	0.0448604	-0.534848	-0.582465	-0.556406	-0.646791	-0.743016	-0.584687	0.149068	-0.524585	-0.601136	-0.605052	-1.01207	-0.162051	-1.15495	0.140989	-0.806082	-0.566389	-0.373987	0.014917	0.265218	0.373276	0.368175	0.225919	0.0990598
H1-3	-0.423003	-0.412286	-0.273462	-0.578706	-0.0648878	-0.378834	-0.328677	-0.560096	-0.484105	-0.168822	-0.66789	-0.0256841	-0.492704	-0.37485	-0.235701	-0.248429	-0.446058	-0.168851	-0.0686263	-0.264503	-0.287233	-0.51665	-0.757996	-0.119978	-0.778054	-0.00735723	-0.649402	-0.431533	-0.055323	0.21915	-0.0380443	0.331716	0.0277463	-0.0583966	0.380466
H1-4	-0.260484	-0.24059	-0.0971108	-0.403916	-0.0112407	-0.177475	-0.176498	-0.40582	-0.390787	-0.0442039	-0.446592	-0.105066	-0.435916	-0.207739	-0.298381	-0.250608	-0.501558	0.119095	-0.203989	0.0703667	-0.138378	-0.53668	-0.913083	-0.262762	-0.83376	-0.174057	-0.752475	-0.444901	0.272788	0.444002	0.220365	0.522793	0.0634543	0.154347	0.657259
H1-5	-0.158282	-0.150075	-0.0428076	-0.311557	0.010928	-0.117197	-0.139673	-0.380728	-0.32379	-0.0898556	-0.411067	-0.052522	-0.37293	-0.253476	-0.386402	-0.327396	-0.55424	-0.178056	-0.0358274	-0.242941	-0.352241	-0.420838	-0.671363	-0.0487914	-0.582093	-0.000463657	-0.511593	-0.226868	0.0659796	0.365792	0.0162229	0.432845	0.0561932	-0.0204262	0.496216
H1-6	1.3616	1.57817	1.52459	0.986929	0.151104	1.26918	1.2339	2.06465	2.33458	3.23963	2.08249	0.0812066	2.14922	1.84572	1.62504	1.57738	1.51754	1.45445	0.201489	1.72001	1.662
H2AC21	-0.266418	-0.284821	0.064654	-0.119487	0.0910257	0.0213654	-0.13166	-0.508514	-0.415795	0.139875	-0.434703	-0.00841079	-0.184358	-0.432565	-0.241778	-0.241383	-0.501339	-0.165995	-0.137951	-0.163138	-0.193731	-0.216771	-0.43031	0.341582	0.0405021	0.462897	-0.0344168	0.209676	0.0283977	-0.0761721	0.0848511	0.194664	0.228527	0.111207	0.161842
H2AC4	-0.315311	-0.30912	-0.256961	-0.416247	-0.263304	-0.282951	-0.25343	-0.429034	-0.161386	-0.039589	-0.286505	0.0443089	-0.236361	-0.167237	0.0674229	0.0493731	0.196407	0.174855	0.257061	0.154951	0.112821	0.00110551	-0.20227	0.313271	-0.207155	0.222141	-0.15457	0.0526237	0.197914	0.112788	0.158681	0.202564	0.145498	0.184069	0.199414
H2AX	-0.0608903	-0.0581735	0.0977699	-0.15613	0.0216765	-0.122959	0.00431409	-0.408746	-0.405261	-0.190806	-0.465769	-0.295263	-0.388531	-0.386165	0.09081	-0.0343117	-0.151155	-0.0284352	-0.0160515	-0.0116706	0.0355595	0.0203329	-0.0837511	0.217596	-0.0188453	0.306862	0.0652532	0.0814076	-0.107794	-0.155215	-0.124129	-0.166287	-0.165323	-0.0950103	-0.116466
H2AZ2	0.176185	0.192829	0.175824	0.146357	0.0393781	0.17846	0.21859	-0.137311	-0.0171197	-0.0176681	0.0217707	-0.0314647	-0.12806	-0.00551512	-0.237811	-0.29833	-0.545854	-0.0327565	-0.436147	-0.122445	-0.185452	-0.0827693	-0.0654537	0.157623	0.00414294	0.123238	-0.147781	0.0400084	0.050228	0.0316287	0.0107104	0.0812248	0.0501086	0.0833333	0.0503195
H2BC18	-0.306068	-0.322417	-0.223012	-0.434088	-0.201289	-0.2534	-0.25776	-0.425906	-0.309354	-0.10125	-0.368216	-0.0386644	-0.236987	-0.250772	-0.277741	-0.217662	-0.423919	-0.0909779	-0.208139	-0.0366968	-0.167141	-0.199783	-0.26342	0.109288	-0.175813	0.0839339	-0.17394	-0.0851432	0.0138751	-0.0326385	-0.00880203	0.0189343	0.0746577	0.0625412	0.0366201
H2BU1	-0.0566601	-0.0759373	-0.0240303	-0.0582211	0.0768109	0.1045	-0.00353183	-0.35796	-0.252782	0.0939799	-0.179382	0.169298	-0.0452081	-0.234109	-0.3872	-0.229338	-0.4864	0.0191581	-0.166263	0.075232	-0.185379	-0.138599	-0.402363	0.371541	0.0462765	0.443226	0.032358	0.120941	0.143415	0.128131	0.0946254	0.177898	0.189022	0.16258	0.186842
H3-3A	-0.0577257	0.0152712	0.153032	0.255378	-0.0832646	0.0208483	0.150978	-0.327658	-0.171741	-0.184798	-0.538734	-0.131212	-0.343598	0.0850848	-0.426214	-0.416903	-0.924834	-0.357015	-0.372201	-0.220652	-0.248211								0.319626	0.270271	-0.00486747	-0.0322292	-0.169814	0.319186	0.118096
H3C15	-0.118373	-0.155253	-0.0831097	-0.330909	-0.074095	-0.176085	-0.164239	-0.584647	-0.365334	-0.285627	-0.538638	-0.184836	-0.422781	-0.387114	-0.342514	-0.373837	-0.606111	-0.225263	-0.138533	-0.111306	-0.249819	-0.177549	-0.243839	0.254084	-0.0983009	0.183068	-0.0769962	0.0129349	-0.246385	-0.663438	-0.234585	-0.553441	-0.458837	-0.294764	-0.521574
H4C1	-0.0942274	-0.0725181	-0.0724025	-0.165034	-0.016308	-0.0472445	-0.0617673	-0.340001	-0.191527	-0.0493106	-0.284239	0.0360373	-0.162324	-0.16619	-0.249551	-0.249197	-0.411402	-0.028122	-0.196079	0.00740249	-0.155532	-0.0760999	-0.112479	0.286662	0.0670045	0.239053	-0.0277253	0.0358124	0.0368503	-0.0349663	0.0839975	0.0248729	0.0644828	0.0998582	0.0498609

## Sheet: sup fig 2d
Histone	Modification	A549_Belinostat	A549_Vorinostat	H292_Belinostat	H292_CUDC101	H292_Panobinostat	H292_Vorinostat
H3	K14ac	1.62033	1.69884	0.828913	0.849744	0.252636	1.46874
H3	K18ac	0.575027	1.19279	1.4349	-1.67058	-1.7624	1.96759
H3	K18acK23ac	5.26174	5.10847	5.29119	5.64979	5.698	4.77171
H3	K18me1	-1.6095	-2.56883	-0.597571	-1.83362	-3.17422	-2.49476
H3	K23ac	1.34684	1.36739	0.587282	0.754638	0.378499	0.584041
H3	K27ac	3.18063	2.73467	-3.50197	-3.79599	-1.37888	-4.36447
H3	K27me2	0.296772	0.224722	-1.66716	-3.10852	-1.42809	-3.60393
H3	K4ac	0.0471291	-0.06171	1.47606	1.24076	1.17086	0.654598
H3	K4me1	1.63506	1.3539	1.43989	0.528116	1.2361	2.15382
H3	K4me2	2.48304	2.01007	1.21315	0.297724	1.17722	1.69955
H3	K4me3	3.51766	2.94797	2.39132	1.51353	2.30679	3.0659
H3	K79me2	-3.66726	-1.92159	4.13238	4.25931	1.9386	5.13922
H3	K79me3	2.71969	1.84928	0.324697	1.60499	0.762263	0.652084
H3	K9ac	2.54985	2.79904	-0.0556014	1.09198	-0.456952	0.201611
H3	K9acK14ac	6.7192	6.68326	4.95976	5.07549	5.25334	4.07337
H3	K9me1	-3.04535	-2.67483	-2.72053	-4.21577	-2.90828	-1.75152
H3	K9me2	-3.03518	-2.58241	-2.80118	-4.29176	-3.14644	-2.27265
H3	K9me3	-2.77534	-2.28485	-1.64348	-3.08652	-1.72744	-1.45427
H4	K12ac	-1.18207	-0.948864	-0.647041	-2.72774	-2.0021	-1.03731
H4	K16ac	-3.95335	-3.44988	-0.815269	-3.01675	-2.12363	-1.13028
H4	K20me3	1.47027	1.56022	0.69861	0.643618	0.845086	0.62804
H4	K5ac	-1.46456	-1.18558	0.0684862	-1.40205	-1.48887	-0.449164
H4	K8ac	-4.13932	-3.39244	-0.966795	-3.00063	-3.03955	-1.25579

## Sheet: sup fig 2f
model	Cell Line Name	JUN	HDAC7
ACH-000001	NIHOVCAR3	0.54404	0.743835
ACH-000004	HEL	-4.56851	1.23321
ACH-000005	HEL9217	-0.848242	0.626532
ACH-000006	MONOMAC6	-1.26874	0.351587
ACH-000007	LS513	0.305455	-0.509691
ACH-000008	A101D	-0.54729	-0.786504
ACH-000012	HCC827	1.29117	0.331258
ACH-000014	HS294T	-0.978226	-0.337417
ACH-000015	NCIH1581	NA	-0.254928
ACH-000018	T24	1.73977	-0.0967636
ACH-000019	MCF7	-0.349727	-0.581861
ACH-000021	NCIH1693	-0.0752672	0.795379
ACH-000023	PATU8988T	1.14874	0.0848473
ACH-000024	OPM2	1.88062	0.774414
ACH-000028	KPL1	-0.601934	-0.531372
ACH-000030	PC14	0.961744	0.274833
ACH-000035	NCIH1650	-1.4934	-0.185201
ACH-000039	SKNMC	3.15743	0.0277806
ACH-000040	U118MG	1.46564	-1.33154
ACH-000042	PANC0203	-2.40548	-0.38129
ACH-000050	NCIH929	-1.99136	0.886099
ACH-000052	A673	-0.395836	-0.546926
ACH-000053	KARPAS299	1.42317	-0.0304797
ACH-000054	HT1080	1.82724	0.576966
ACH-000062	RERFLCMS	0.288633	-0.0842627
ACH-000065	OCIAML5	2.15318	0.0781594
ACH-000068	REC1	0.109453	0.345697
ACH-000070	697	-1.00045	1.83822
ACH-000075	U87MG	3.08426	-0.400079
ACH-000087	SKES1	0.182267	0.884324
ACH-000090	PC3	2.83777	0.803674
ACH-000091	OV56	0.524995	-0.00723765
ACH-000096	G401	-1.35769	0.332165
ACH-000097	ZR751	-1.45909	0.20742
ACH-000098	GAMG	2.14478	-0.133901
ACH-000100	RH41	1.56662	0.923256
ACH-000109	NCIH3255	0.469425	0.156023
ACH-000111	HCC1187	0.902534	0.406678
ACH-000114	SU8686	0.0270523	0.312839
ACH-000115	VCAP	-2.79546	1.27492
ACH-000117	EFM192A	0.391088	-1.17243
ACH-000118	HUPT3	0.293677	-0.406087
ACH-000132	JHOS2	0.224768	0.586191
ACH-000138	CFPAC1	-0.0621625	0.667869
ACH-000146	THP1	-0.707111	0.168044
ACH-000147	T47D	-1.07484	-0.384233
ACH-000151	JM1	-0.509879	1.13359
ACH-000153	NCIH2052	1.74157	0.126826
ACH-000155	SW1990	-1.13122	1.25586
ACH-000158	OCILY3	0.208645	0.486389
ACH-000159	OSRC2	0.832651	1.0428
ACH-000161	CORL105	0.372796	-0.834911
ACH-000164	PANC1	1.46767	-0.624453
ACH-000169	RD	0.538811	0.333403
ACH-000188	SCC25	0.093654	-0.995051
ACH-000190	HDMYZ	2.46931	-0.0288023
ACH-000192	MFE280	0.752508	0.0121829
ACH-000198	EOL1	-0.877796	0.325078
ACH-000201	A204	-2.99268	-0.968447
ACH-000202	COLO320	NA	-0.0322789
ACH-000207	DETROIT562	-0.457824	-0.0657863
ACH-000209	SNU1079	-0.499919	-0.372132
ACH-000211	DAOY	0.1438	-0.0556503
ACH-000213	HUPT4	-1.35222	-0.284042
ACH-000217	JHH6	-0.927079	-0.745737
ACH-000219	A375	-0.80754	-0.066291
ACH-000222	ASPC1	-0.732379	0.571041
ACH-000223	HCC1937	0.835103	NA
ACH-000234	CAKI2	-0.168413	-0.370214
ACH-000235	PANC0403	-1.35686	-0.00560733
ACH-000236	SW1417	0.350867	-0.42839
ACH-000239	HUG1N	1.18718	-0.327711
ACH-000242	RT4	-0.45807	-0.826657
ACH-000243	DANG	0.748168	0.218051
ACH-000247	OCUM1	1.02603	-0.881241
ACH-000248	AU565	-0.722188	-0.550188
ACH-000250	KMRC20	-0.18519	-0.343497
ACH-000255	LMSU	-0.301586	1.24127
ACH-000260	SKNAS	0.420275	-0.055094
ACH-000263	KASUMI1	-0.838644	0.406585
ACH-000264	CALU6	-1.27258	0.145808
ACH-000265	KP4	2.43711	-1.25091
ACH-000276	HCC38	0.0791994	-0.333556
ACH-000278	COV362	-0.541032	0.614155
ACH-000281	KP2	-3.86945	-0.159037
ACH-000288	BT549	0.905666	0.456596
ACH-000291	OV90	0.362829	-0.434039
ACH-000304	WM115	-0.308375	-0.334904
ACH-000309	SKLU1	1.62098	0.25045
ACH-000311	NCIH2122	-0.263855	NA
ACH-000315	KARPAS422	-1.97867	0.822927
ACH-000318	TE10	-0.0846682	-1.0918
ACH-000330	EFM19	0.434391	-0.249311
ACH-000335	MSTO211H	2.23154	0.807333
ACH-000343	NCIH522	-1.63714	0.43598
ACH-000347	QGP1	-0.827818	-0.174163
ACH-000348	RPMI7951	1.66129	0.376407
ACH-000349	HCC1500	-1.38199	-0.822315
ACH-000350	COLO678	-1.73749	0.761844
ACH-000351	MKN1	NA	-0.250913
ACH-000356	MKN45	0.526354	0.105297
ACH-000357	JEKO1	-2.05149	1.47867
ACH-000361	SKHEP1	1.29888	0.775141
ACH-000362	MOLM13	-1.01416	-1.13737
ACH-000364	U2OS	0.419641	1.049
ACH-000365	SUDHL4	-0.791298	1.79676
ACH-000367	NCIH226	-0.418533	-0.672946
ACH-000368	SNU1105	1.25066	-0.406213
ACH-000369	MOLM16	-2.02711	1.72048
ACH-000371	RL	-1.2579	1.59013
ACH-000374	HCC1143	-0.0473602	-0.838957
ACH-000375	G402	-1.1302	0.915111
ACH-000376	SF295	2.79769	0.47167
ACH-000378	NCIH647	1.32068	0.500349
ACH-000380	KMS12BM	-2.27743	0.825794
ACH-000383	OE33	0.160892	0.567369
ACH-000387	TF1	-0.116166	2.07106
ACH-000388	NUDHL1	0.197946	1.26612
ACH-000390	LUDLU1	-1.31888	-0.81797
ACH-000393	HLF	1.1818	-0.0672093
ACH-000395	NCIH520	0.13665	0.477082
ACH-000396	J82	0.843086	-0.0842299
ACH-000400	SKCO1	0.410323	-0.735293
ACH-000403	NCIH747	-1.01351	1.22354
ACH-000404	K029AX	-0.694905	-0.8489
ACH-000406	U937	-0.680231	-0.179652
ACH-000407	SNU685	0.173986	0.0946952
ACH-000409	OVSAHO	0.344896	-0.916228
ACH-000410	SAOS2	1.0636	-0.956436
ACH-000411	769P	1.48942	-0.475364
ACH-000414	NCIH1944	0.0748722	-0.631788
ACH-000415	BICR6	1.28373	-0.117543
ACH-000416	NCIH838	-1.70661	-0.921292
ACH-000420	SNU449	1.05411	-0.399409
ACH-000421	SW837	-0.835256	0.138729
ACH-000423	SKMEL3	-0.492293	-0.390086
ACH-000424	TC71	-0.837269	-1.41279
ACH-000425	UACC62	-3.03762	-0.21777
ACH-000427	NCIN87	0.573315	-0.579689
ACH-000429	A704	-1.32097	0.096817
ACH-000430	TYKNU	3.52539	0.35023
ACH-000433	CAKI1	-0.684797	0.203688
ACH-000438	LU65	0.564358	0.00217392
ACH-000441	SH4	-1.35542	-0.317319
ACH-000442	RERFLCSQ1	1.37408	-0.651823
ACH-000447	NCIH2228	1.13962	0.159854
ACH-000448	NCIH1666	-0.387654	-0.827386
ACH-000454	HCC95	0.885568	0.126831
ACH-000463	NCIH460	-0.0865669	-0.793876
ACH-000467	HCC56	0.60021	-0.367034
ACH-000473	RT112	1.07478	0.136283
ACH-000475	HUH1	-0.605249	-0.334319
ACH-000476	JHH4	1.5594	-0.126811
ACH-000479	KNS81	-0.378294	-0.975059
ACH-000480	HUH7	-0.149981	-0.00985589
ACH-000481	NCIH2170	0.704601	-0.272212
ACH-000484	VMRCRCW	1.4447	0.00372828
ACH-000486	KU1919	1.46754	-1.45286
ACH-000487	F36P	-3.09535	2.10683
ACH-000488	TE11	0.107463	-0.347415
ACH-000491	NCIH716	1.04318	-1.02171
ACH-000493	SNU423	0.409544	-0.451046
ACH-000495	TUHR4TKB	1.20121	NA
ACH-000496	NCIH1792	NA	-0.291281
ACH-000502	TCCPAN2	-1.04346	0.443462
ACH-000506	NCIH146	0.203861	0.010186
ACH-000508	CORL88	0.0414961	-1.70887
ACH-000510	NCIH1299	0.881274	0.526357
ACH-000511	CALU1	2.23381	0.378936
ACH-000518	CAL33	-0.664016	-0.238447
ACH-000521	NCIH2030	-0.427037	NA
ACH-000522	UMUC3	2.3769	0.37486
ACH-000524	KURAMOCHI	1.61164	0.579572
ACH-000528	ABC1	-0.175131	1.39629
ACH-000530	DMS114	-1.75777	-0.300929
ACH-000532	SNU61	-0.936652	-0.271266
ACH-000535	BXPC3	1.26771	0.881186
ACH-000536	BT20	0.725063	-0.098816
ACH-000542	HEYA8	2.71802	0.550293
ACH-000546	HSC4	-1.8368	-1.42365
ACH-000547	HT1197	0.808482	-0.346664
ACH-000550	IGR39	0.274782	0.121187
ACH-000551	K562	0.771309	0.970876
ACH-000552	HT29	-0.273729	0.612473
ACH-000553	SQ1	NA	0.470891
ACH-000555	A498	1.45296	0.625793
ACH-000558	A172	-0.666908	0.841176
ACH-000563	EBC1	1.3911	-0.565588
ACH-000573	MDAMB436	0.996327	-0.589828
ACH-000574	FUOV1	0.525933	0.144779
ACH-000576	KMS27	-0.533431	0.68899
ACH-000579	UACC257	-1.40467	-0.0726035
ACH-000580	C32	-1.12294	0.20785
ACH-000582	COLO741	0.0633092	-0.175326
ACH-000587	NCIH1975	-0.152326	0.00403668
ACH-000589	NCIH1437	-1.82215	NA
ACH-000595	LN229	-0.693675	-0.0292356
ACH-000601	MIAPACA2	1.14789	-0.179657
ACH-000605	TE6	0.0308321	-0.327626
ACH-000606	PECAPJ34CLONEC12	-1.54508	-0.347943
ACH-000607	KYM1	-2.53331	-0.429961
ACH-000611	SUDHL6	-2.52259	0.168625
ACH-000614	RVH421	-0.521002	-0.114402
ACH-000615	SKMEL28	-0.361296	-0.352715
ACH-000617	OVCAR4	1.55406	0.63783
ACH-000620	JHH1	-1.15369	-0.76275
ACH-000621	MDAMB157	0.11332	0.461416
ACH-000622	KNS42	-0.758902	-0.949382
ACH-000624	HCC1806	NA	-0.116378
ACH-000625	HEP3B217	-0.157172	-0.310973
ACH-000627	LCLC103H	2.51649	0.612481
ACH-000632	HS944T	-1.18907	-0.24043
ACH-000635	SNU119	0.359969	0.393452
ACH-000638	NCIH441	-0.998513	0.278361
ACH-000641	CMK	-4.29916	0.722159
ACH-000643	HDQP1	-1.40138	-0.323307
ACH-000644	COLO829	-1.41059	-0.852097
ACH-000647	TE1	1.06252	0.0327248
ACH-000649	786O	1.14095	-0.377738
ACH-000650	IGR37	-1.17398	-0.644804
ACH-000651	SW620	-0.0174113	-0.0604077
ACH-000652	SUIT2	-0.202671	-0.161805
ACH-000657	A2780	NA	0.73561
ACH-000661	WM1799	-1.05117	0.0245935
ACH-000662	CORL23	1.4286	-0.0217992
ACH-000666	NCIH1355	-0.460414	NA
ACH-000667	HCC44	2.3224	-0.054278
ACH-000668	HCC70	1.46551	-0.273563
ACH-000670	SBC5	0.527785	-1.00164
ACH-000671	HUH6	-0.798348	0.0856109
ACH-000672	IALM	2.94429	-0.209851
ACH-000677	SW1573	0.791202	0.362232
ACH-000678	MKN7	2.41124	-0.379719
ACH-000681	A549	0.564247	0.228321
ACH-000684	KMRC1	0.89828	0.271398
ACH-000685	L33	-1.9419	-0.290169
ACH-000693	KYSE180	1.07182	-0.645842
ACH-000695	CORL47	0.461065	-1.07235
ACH-000696	OVCAR8	1.63854	0.308985
ACH-000699	HCC1395	-0.167059	0.540708
ACH-000701	RMUGS	-0.8825	-0.273536
ACH-000711	JIMT1	1.23358	0.0434359
ACH-000712	HCC1833	1.7794	-0.346483
ACH-000713	CAOV3	0.0468995	0.668488
ACH-000714	KMS11	0.602015	0.398068
ACH-000718	NCIH2291	0.916006	0.620538
ACH-000720	TCCSUP	3.25208	1.22451
ACH-000722	SNUC1	-1.59454	-1.574
ACH-000724	HT1376	-0.469572	-0.556879
ACH-000726	TE14	0.93874	0.609899
ACH-000727	NCIH2066	NA	-1.41799
ACH-000728	KASUMI2	-2.62561	1.23235
ACH-000730	SKMEL5	-1.86373	-0.730078
ACH-000734	JHH5	-0.452488	-0.393246
ACH-000738	GB1	-0.494001	-0.33367
ACH-000739	HEPG2	-0.801543	-0.600472
ACH-000741	UBLC1	1.80336	-0.34799
ACH-000747	NCIH1703	-0.301007	-0.018973
ACH-000748	SJSA1	-0.416715	-0.0118718
ACH-000749	DMS273	1.25567	-0.126114
ACH-000750	LOXIMVI	3.06063	1.18026
ACH-000752	NCIH196	-0.779686	0.275028
ACH-000753	JMSU1	1.73959	0.212138
ACH-000754	L428	1.47458	-0.237424
ACH-000755	HCC2218	0.3167	0.296862
ACH-000768	MDAMB231	0.139913	-0.685755
ACH-000769	LK2	1.76713	-0.466301
ACH-000777	KYSE30	-1.41907	-0.490106
ACH-000778	HSC3	0.990701	-0.439005
ACH-000782	SEM	-1.07318	0.857155
ACH-000783	CAMA1	-0.611252	-0.459169
ACH-000784	KYSE70	2.60004	NA
ACH-000785	NCIH2126	-1.12582	-0.492337
ACH-000787	LXF289	0.623863	-0.0343207
ACH-000788	A2058	-1.07215	-0.117962
ACH-000790	SHP77	-0.570748	-1.13073
ACH-000793	KATOIII	0.630297	0.0252199
ACH-000794	BICR22	NA	-0.10551
ACH-000799	HS695T	-0.280452	0.509879
ACH-000800	NCIH446	2.83423	-0.489251
ACH-000805	COLO679	-2.03575	-0.437465
ACH-000809	KYSE410	0.875944	0.518086
ACH-000810	SKMEL30	-2.49277	-0.523234
ACH-000817	RPMI8226	-0.228262	0.148226
ACH-000819	LN18	0.611678	-0.0192378
ACH-000820	SW403	0.0561348	0.0547013
ACH-000824	KYSE510	2.91334	0.0525683
ACH-000827	WM793	-0.902002	NA
ACH-000831	HEC50B	-0.577655	0.018213
ACH-000832	CAL27	1.19882	-0.217678
ACH-000833	RH30	4.1299	-0.428879
ACH-000842	SW480	0.830652	-0.201735
ACH-000846	FADU	0.53877	-0.478866
ACH-000847	HGC27	-0.882497	0.483718
ACH-000848	JHH7	0.347997	-0.317094
ACH-000849	MDAMB468	-0.472939	-0.13531
ACH-000852	NCIH1435	-1.68464	-0.106524
ACH-000853	NCIH661	0.331113	0.157392
ACH-000855	KYSE150	1.79792	-0.717239
ACH-000856	CAL51	-0.726143	0.632431
ACH-000857	CAL851	-0.213577	-0.630677
ACH-000859	HCC1954	-0.143074	-0.214831
ACH-000860	NCIH358	0.398322	-0.243932
ACH-000865	KYSE450	0.947739	-0.152858
ACH-000866	NCIH1048	-1.00222	0.167751
ACH-000867	CHAGOK1	-0.55311	0.735931
ACH-000869	NCIH1568	-0.816099	-0.219603
ACH-000878	HCC15	0.822224	-0.543927
ACH-000879	MFE296	-0.432243	0.0801584
ACH-000880	AGS	1.62302	0.297922
ACH-000881	MELJUSO	-0.712509	-0.259698
ACH-000882	IGR1	-0.202805	-1.18587
ACH-000883	SW1783	-1.69346	-0.365365
ACH-000886	NCIH2009	1.06443	0.360884
ACH-000888	NCIH1793	-0.165346	0.535494
ACH-000890	SW1271	-0.921096	0.040749
ACH-000895	CL34	1.6642	-1.32514
ACH-000898	SNU719	1.95075	-1.10412
ACH-000899	WM88	-2.50445	-1.04507
ACH-000900	NCIH23	0.253021	-0.138875
ACH-000909	JHUEM2	-1.98739	0.159717
ACH-000910	MDAMB453	-0.274666	-0.904007
ACH-000911	NUGC3	1.30059	0.203864
ACH-000912	NCIH2286	-1.78807	0.0969406
ACH-000915	IPC298	-2.28222	-0.504609
ACH-000916	NCIH1573	-0.282142	-0.630497
ACH-000917	TE4	-0.518217	-1.1201
ACH-000919	IM95	1.1383	-0.401127
ACH-000922	RCHACV	-0.603818	0.537241
ACH-000924	NCIH2172	0.685372	-0.471418
ACH-000925	DV90	0.296463	0.0991042
ACH-000926	HT55	-1.78125	-0.221184
ACH-000929	NCIH2110	-0.810303	0.232466
ACH-000932	SNU1	-0.243093	-0.0929892
ACH-000935	MDST8	1.7492	0.218967
ACH-000938	NALM6	0.0133022	0.616062
ACH-000943	RKO	2.54186	-0.038477
ACH-000945	NCIH650	1.60179	-0.399615
ACH-000946	HEC265	-0.1151	-0.838704
ACH-000954	HEC1A	-0.611803	0.801138
ACH-000956	22RV1	0.309486	-0.604582
ACH-000957	LS180	0.354277	-0.194145
ACH-000958	SW48	-0.36614	0.0563476
ACH-000960	REH	-1.16722	1.40575
ACH-000961	ISHIKAWAHERAKLIO02ER	-0.456964	-0.310441
ACH-000963	CCK81	-1.46704	-0.989137
ACH-000966	IGROV1	-0.886323	-1.04526
ACH-000967	SNUC2A	-0.517762	0.131701
ACH-000970	SNUC5	0.0396319	-0.196454
ACH-000971	HCT116	-0.853712	-0.680046
ACH-000974	SNGM	1.45875	-0.31199
ACH-000977	LNCAPCLONEFGC	0.22433	-1.14827
ACH-000979	DU145	-0.382726	-0.383581
ACH-000980	NCIH1155	-2.55854	-0.651538
ACH-000984	HEC6	1.83444	-0.344614
ACH-000985	LS411N	0.446873	-0.114018
ACH-000986	HT115	-0.612089	-0.588395
ACH-000987	MEWO	-0.995665	-0.349861
ACH-000988	MFE319	0.676542	-0.248469
ACH-000990	HEC108	-0.685539	-0.796311
ACH-000994	HEC59	-0.283479	0.0763223
ACH-000995	JURKAT	0.744293	0.698265
ACH-000996	HEC251	1.96253	0.172325
ACH-001039	COLO205	-0.828495	-1.04773
ACH-001075	NCIH292	-1.33137	0.0532394
ACH-001129	MONOMAC1	-3.77173	-0.816604
ACH-001171	PL45	-1.21185	0.443978
ACH-001190	SKMEL2	-0.88052	-0.142499
ACH-001198	SNB19	0.531617	-0.870237
ACH-001239	WM2664	-1.07582	-0.576394
ACH-001306	8305C	1.01451	-0.347858
ACH-001307	8505C	0.914572	0.034908

## Sheet: sup fig 3d
Site	A549_Abexinostat	A549_Belinostat	A549_CUDC101	A549_Panobinostat	A549_Ralimetinib	A549_TSA	A549_Vorinostat
INCENP	-0.113714	0.0173219	-0.0944733	0.159367	-0.142342	0.0132685	0.0513953
INCENP_294	0.0860305	0.398957	0.0701812	-0.270639	-0.527588	0.111165	0.349921
RACGAP1	-0.702957	-0.662964	-0.589574	-0.606182	0.182241	-0.513857	-0.668683
RACGAP1_628	0.208052	0.580484	0.00741897	-0.54274	-0.654911	0.179464	0.599866

[truncated: 6 more sheets: sup fig 4a, sup fig 4b, sup fig 4c, sup fig 4d, sup fig 4e, sup fig 4f]
