# Supplementary material for: Defining the heterogeneous molecular landscape of lung cancer cell responses to epigenetic inhibition
Source: Commun Biol. 2026 Jan 28;9:176. doi: 10.1038/s42003-025-09455-0 (PMC12876866; doi:10.1038/s42003-025-09455-0)
Supplement: Supplementary file 8 — Supplementary Data 6 [file 42003_2025_9455_MOESM8_ESM.csv]

Supplementary table 3 Pearson correlation table of HDACs with proteins that were quantified in all cell line-by-drug samples.
Gene	HDAC	Pearson r	abs_r
A2M	HDAC1	0.33403266220531524	0.33403266220531524
AAAS	HDAC1	0.26076781624926076	0.26076781624926076
AACS	HDAC1	-0.454757114	0.45475711411667896
AAK1	HDAC1	0.37810407272112556	0.37810407272112556
AAMDC	HDAC1	-0.028775396	0.028775395827953867
AAMP	HDAC1	0.6236356167793016	0.6236356167793016
AAR2	HDAC1	0.7581516183062086	0.7581516183062086
AARS1	HDAC1	-0.144028261	0.14402826128810703
AARS2	HDAC1	-0.649125355	0.6491253551625771
AARSD1	HDAC1	0.13732807603946903	0.13732807603946903
AASDH	HDAC1	-0.129998893	0.12999889291077013
AASDHPPT	HDAC1	0.6890634497920367	0.6890634497920367
AASS	HDAC1	-0.241986503	0.2419865025693433
AATF	HDAC1	0.060361148	0.060361148
ABAT	HDAC1	-0.217144829	0.21714482880273323
ABCA3	HDAC1	0.3641492130958963	0.3641492130958963
ABCB10	HDAC1	-0.563806831	0.5638068310490427
ABCB7	HDAC1	-0.61200944	0.6120094404865357
ABCB8	HDAC1	-0.505842357	0.5058423572777703
ABCC1	HDAC1	-0.152286668	0.15228666794168746
ABCC4	HDAC1	0.015108070309221575	0.015108070309221575
ABCC5	HDAC1	-0.051687415	0.051687414799795196
ABCD1	HDAC1	-0.402055243	0.40205524330475695
ABCD3	HDAC1	-0.020021137	0.020021136529290648
ABCE1	HDAC1	-0.161557795	0.161557795
ABCF1	HDAC1	0.24442010124614177	0.24442010124614177
ABCF2	HDAC1	0.3834130102499793	0.3834130102499793
ABCF3	HDAC1	0.34974565	0.34974565
ABHD10	HDAC1	-0.232984197	0.232984197
ABHD11	HDAC1	-0.493506188	0.4935061877813607
ABHD12	HDAC1	-0.518413531	0.5184135306660596
ABHD13	HDAC1	-0.320488528	0.32048852792340854
ABHD14B	HDAC1	-0.451415647	0.4514156472626939
ABHD16A	HDAC1	-0.404389831	0.40438983066312356
ABHD17B	HDAC1	0.1096658787903032	0.1096658787903032
ABHD2	HDAC1	0.34566884002313353	0.34566884002313353
ABHD4	HDAC1	-0.225157974	0.2251579735220614
ABHD6	HDAC1	0.1628732064521914	0.1628732064521914
ABI1	HDAC1	-0.03492977	0.034929770140292964
ABI2	HDAC1	0.045823277	0.045823277
ABITRAM	HDAC1	0.24403396169824026	0.24403396169824026
ABL1	HDAC1	0.42933251667820926	0.42933251667820926
ABL2	HDAC1	-0.078380976	0.078380976
ABLIM1	HDAC1	-0.335671553	0.33567155311955776
ABR	HDAC1	0.47448816088824664	0.47448816088824664
ABRAXAS1	HDAC1	-0.329357141	0.32935714050209364
ABRAXAS2	HDAC1	0.025507530347772225	0.025507530347772225
ABT1	HDAC1	-0.30168195	0.30168195025537164
ABTB2	HDAC1	0.13256951915004375	0.13256951915004375
ACAA1	HDAC1	0.456611586	0.456611586
ACAA2	HDAC1	0.1142580058028345	0.1142580058028345
ACACA	HDAC1	-0.276140819	0.2761408187140631
ACACB	HDAC1	-0.072801185	0.072801185
ACAD10	HDAC1	-0.060334634	0.060334634
ACAD11	HDAC1	-0.005864808	0.005864808
ACAD8	HDAC1	-0.025621838	0.025621838
ACAD9	HDAC1	-0.441903563	0.44190356312437673
ACADM	HDAC1	-0.348979956	0.34897995627890654
ACADS	HDAC1	0.035533704	0.035533704
ACADSB	HDAC1	0.38123620976195255	0.38123620976195255
ACADVL	HDAC1	-0.652647008	0.6526470079276776
ACAP2	HDAC1	0.46281506091350527	0.46281506091350527
ACAT1	HDAC1	-0.251916083	0.2519160829880908
ACAT2	HDAC1	0.031650252	0.031650252
ACBD3	HDAC1	0.34405906720066004	0.34405906720066004
ACBD5	HDAC1	0.042814763	0.042814763
ACBD6	HDAC1	-0.206809471	0.20680947062076868
ACIN1	HDAC1	0.086576659	0.086576659
ACLY	HDAC1	0.21739221149104296	0.21739221149104296
ACO1	HDAC1	0.36782386849022153	0.36782386849022153
ACO2	HDAC1	-0.161705381	0.16170538071272125
ACOT13	HDAC1	0.093512059	0.093512059
ACOT7	HDAC1	0.2992412446464245	0.2992412446464245
ACOT8	HDAC1	0.10952929276222363	0.10952929276222363
ACOT9	HDAC1	-0.716360048	0.7163600484797348
ACOX1	HDAC1	-0.057931379	0.057931379
ACOX3	HDAC1	0.37770092308089964	0.37770092308089964
ACP1	HDAC1	0.11799119590808138	0.11799119590808138
ACP2	HDAC1	-0.350365881	0.350365881
ACSF2	HDAC1	-0.543367245	0.5433672451081063
ACSF3	HDAC1	-0.535972133	0.5359721331163374
ACSL1	HDAC1	-0.086101644	0.086101644
ACSL3	HDAC1	-0.294251784	0.2942517840120407
ACSL4	HDAC1	-0.449876125	0.4498761252102009
ACSL5	HDAC1	-0.75099559	0.7509955899255886
ACSS2	HDAC1	-0.52688753	0.52688753
ACTC1	HDAC1	0.588835622	0.588835622
ACTG1	HDAC1	0.4996693133477222	0.4996693133477222
ACTL6A	HDAC1	0.3197969644813763	0.3197969644813763
ACTN1	HDAC1	0.3698407858579479	0.3698407858579479
ACTN4	HDAC1	-0.080211251	0.080211251
ACTR10	HDAC1	0.6689758892088681	0.6689758892088681
ACTR1A	HDAC1	0.5037377504366805	0.5037377504366805
ACTR1B	HDAC1	0.5615013666520957	0.5615013666520957
ACTR2	HDAC1	0.3891716304654568	0.3891716304654568
ACTR3	HDAC1	0.19958501686870533	0.19958501686870533
ACTR3B	HDAC1	0.593880428	0.593880428
ACTR5	HDAC1	0.5852304374179029	0.5852304374179029
ACTR6	HDAC1	0.3432030018775001	0.3432030018775001
ACTR8	HDAC1	0.17508206259645004	0.17508206259645004
ACY1	HDAC1	-0.659390871	0.659390871
ACYP1	HDAC1	0.21720393512153727	0.21720393512153727
ACYP2	HDAC1	0.23220393037598452	0.23220393037598452
ADA	HDAC1	0.43548055786107437	0.43548055786107437
ADAL	HDAC1	0.5440498832767109	0.5440498832767109
ADAM10	HDAC1	-0.452168635	0.4521686354669712
ADAM15	HDAC1	-0.445464989	0.4454649888431806
ADAM17	HDAC1	-0.391221094	0.3912210938267324
ADAM9	HDAC1	-0.525601937	0.5256019372680069
ADAR	HDAC1	-0.227489454	0.22748945444759502
ADCY9	HDAC1	0.2227249770961422	0.2227249770961422
ADD1	HDAC1	-0.084236225	0.084236225
ADD3	HDAC1	-0.086792208	0.086792208
ADGRE5	HDAC1	-0.132765906	0.13276590554002088
ADH5	HDAC1	0.3453999805852653	0.3453999805852653
ADI1	HDAC1	-0.202882138	0.20288213834184304
ADIPOR1	HDAC1	0.13314955485746732	0.13314955485746732
ADK	HDAC1	-0.177476277	0.1774762766437515
ADNP	HDAC1	-0.307560615	0.3075606150744002
ADNP2	HDAC1	-0.003998209	0.003998209
ADO	HDAC1	-0.257999174	0.25799917418792573
ADPGK	HDAC1	-0.057478551	0.057478551
ADPRS	HDAC1	0.2076610844800542	0.2076610844800542
ADRM1	HDAC1	-0.112393699	0.11239369906527312
ADSL	HDAC1	0.5005677952058383	0.5005677952058383
ADSS1	HDAC1	0.3743651574753646	0.3743651574753646
ADSS2	HDAC1	0.26815712421625876	0.26815712421625876
AFAP1	HDAC1	-0.228572515	0.22857251495168313
AFAP1L2	HDAC1	0.1926073117523186	0.1926073117523186
AFDN	HDAC1	-0.53675364	0.5367536396802316
AFF1	HDAC1	-0.069129575	0.069129575
AFF4	HDAC1	0.24935910295597602	0.24935910295597602
AFG1L	HDAC1	-0.552593917	0.5525939173536281
AFG3L2	HDAC1	-0.520057052	0.5200570522471281
AFP	HDAC1	0.30056424019646727	0.30056424019646727
AFTPH	HDAC1	-0.131159682	0.13115968201761752
AGAP1	HDAC1	-0.425459704	0.42545970364070496
AGAP3	HDAC1	-0.00858591	0.00858591
AGFG1	HDAC1	0.511921431	0.511921431
AGFG2	HDAC1	0.7012795487093803	0.7012795487093803
AGGF1	HDAC1	0.42742168	0.42742168
AGK	HDAC1	-0.432825552	0.4328255518534017
AGL	HDAC1	0.1992728187577776	0.1992728187577776
AGO1	HDAC1	-0.526590591	0.5265905910316825
AGO2	HDAC1	-0.206533841	0.20653384067570493
AGO3	HDAC1	0.023851597417250004	0.023851597417250004
AGPAT1	HDAC1	0.018589240767883413	0.018589240767883413
AGPAT3	HDAC1	-0.437450839	0.4374508393393608
AGPAT5	HDAC1	-0.457215797	0.45721579733418827
AGPS	HDAC1	-0.136602265	0.13660226507960752
AGRN	HDAC1	-0.182320749	0.18232074946549737
AGTPBP1	HDAC1	0.4471080288562464	0.4471080288562464
AGTRAP	HDAC1	-0.325909257	0.32590925664139075
AHCTF1	HDAC1	-0.186712365	0.1867123645066993
AHCY	HDAC1	0.4896842567008643	0.4896842567008643
AHCYL1	HDAC1	0.2251403116945527	0.2251403116945527
AHCYL2	HDAC1	0.5937673487712567	0.5937673487712567
AHDC1	HDAC1	-0.653233327	0.653233327
AHNAK	HDAC1	-0.41441765	0.41441765001816144
AHNAK2	HDAC1	-0.016020115	0.016020114926162142
AHR	HDAC1	-0.384519308	0.3845193079870122
AHSA1	HDAC1	0.35475724425252964	0.35475724425252964
AIDA	HDAC1	-0.079008563	0.079008563
AIF1L	HDAC1	-0.5057093	0.5057092999995588
AIFM1	HDAC1	-0.300095873	0.30009587290415896
AIFM2	HDAC1	-0.295415283	0.29541528259414973
AIG1	HDAC1	-0.476503492	0.47650349209643583
AIMP1	HDAC1	0.39043181346372174	0.39043181346372174
AIMP2	HDAC1	0.5723543521030626	0.5723543521030626
AIP	HDAC1	0.272990797	0.272990797
AK1	HDAC1	0.047326223593501665	0.047326223593501665
AK2	HDAC1	-0.439718035	0.4397180347023146
AK3	HDAC1	-0.505406482	0.5054064815705791
AK4	HDAC1	-0.530761976	0.5307619764287964
AK6	HDAC1	0.16966718912236095	0.16966718912236095
AKAP1	HDAC1	-0.338543316	0.3385433162280575
AKAP10	HDAC1	-0.148463538	0.14846353821329045
AKAP11	HDAC1	-0.009928312	0.009928312
AKAP12	HDAC1	-0.389713192	0.389713192
AKAP13	HDAC1	-0.241908997	0.24190899684006328
AKAP17A	HDAC1	-0.313239777	0.31323977709137263
AKAP2	HDAC1	-0.418207937	0.4182079368658995
AKAP8	HDAC1	0.065401847	0.065401847
AKAP8L	HDAC1	0.12370735053030227	0.12370735053030227
AKAP9	HDAC1	-0.225547652	0.225547652
AKR1A1	HDAC1	-0.227912744	0.22791274422902585
AKR1B1	HDAC1	0.45609165019268516	0.45609165019268516
AKR1C3	HDAC1	0.5507137660448626	0.5507137660448626
AKR1D1	HDAC1	0.26958424252492297	0.26958424252492297
AKR7A2	HDAC1	0.10554071018790259	0.10554071018790259
AKT1	HDAC1	0.015322950054940783	0.015322950054940783
AKT2	HDAC1	0.30217729522427306	0.30217729522427306
ALAD	HDAC1	0.578931408	0.578931408
ALAS1	HDAC1	-0.070339315	0.070339315
ALCAM	HDAC1	-0.22826656	0.22826655982897845
ALDH16A1	HDAC1	0.22780132540165993	0.22780132540165993
ALDH18A1	HDAC1	-0.49002076	0.49002075983629784
ALDH1A1	HDAC1	8.709902347829991e-05	8.709902347829991e-05
ALDH1A2	HDAC1	-0.436890684	0.43689068372923473
ALDH1A3	HDAC1	-0.607918253	0.6079182534271922
ALDH1B1	HDAC1	-0.470942468	0.4709424682178029
ALDH2	HDAC1	0.15557902748354807	0.15557902748354807
ALDH3A2	HDAC1	-0.041428552	0.041428551567593196
ALDH3B1	HDAC1	-0.353755754	0.35375575374965473
ALDH4A1	HDAC1	0.30848978369994684	0.30848978369994684
ALDH5A1	HDAC1	-0.213566617	0.21356661722323925
ALDH6A1	HDAC1	0.012246386	0.012246386
ALDH7A1	HDAC1	-0.110770077	0.11077007749063253
ALDH9A1	HDAC1	0.172832867	0.172832867
ALDOA	HDAC1	0.027476622455065512	0.027476622455065512
ALDOB	HDAC1	-0.401294805	0.40129480505130377
ALDOC	HDAC1	-0.080896705	0.080896705
ALG1	HDAC1	0.036279294929058147	0.036279294929058147
ALG2	HDAC1	0.22197501311471649	0.22197501311471649
ALG3	HDAC1	0.005743159	0.005743159
ALG5	HDAC1	-0.326784295	0.3267842951257297
ALG9	HDAC1	0.062475609	0.062475609
ALKBH1	HDAC1	0.19824943150027025	0.19824943150027025
ALKBH2	HDAC1	0.5994089846900672	0.5994089846900672
ALKBH5	HDAC1	-0.16034833	0.16034833004500057
ALKBH7	HDAC1	0.29361751659891566	0.29361751659891566
ALS2	HDAC1	0.035438700628687134	0.035438700628687134
ALYREF	HDAC1	-0.563644486	0.5636444864332925
AMBRA1	HDAC1	-0.550489339	0.550489339
AMD1	HDAC1	-0.070676379	0.070676379
AMDHD2	HDAC1	0.10451020428316107	0.10451020428316107
AMFR	HDAC1	-0.236259357	0.23625935656303468
AMMECR1	HDAC1	0.041196992776618174	0.041196992776618174
AMOTL1	HDAC1	-0.575750516	0.5757505156961614
AMOTL2	HDAC1	0.13931252655707574	0.13931252655707574
AMPD2	HDAC1	0.055587564	0.055587564
AMZ2	HDAC1	0.339140179	0.339140179
ANAPC1	HDAC1	0.41300855824321975	0.41300855824321975
ANAPC10	HDAC1	0.18752435986537253	0.18752435986537253
ANAPC2	HDAC1	0.47771380311921097	0.47771380311921097
ANAPC4	HDAC1	0.265347702	0.265347702
ANAPC5	HDAC1	0.5962149758118628	0.5962149758118628
ANAPC7	HDAC1	0.2790856459415056	0.2790856459415056
ANGPTL4	HDAC1	-0.138978192	0.13897819195722774
ANK2	HDAC1	-0.595640907	0.5956409073400947
ANKFY1	HDAC1	0.4425749348581214	0.4425749348581214
ANKHD1	HDAC1	-0.270297384	0.2702973836799272
ANKIB1	HDAC1	-0.343140764	0.34314076392409065
ANKLE2	HDAC1	0.2852325482581042	0.2852325482581042
ANKMY2	HDAC1	0.18329145839717767	0.18329145839717767
ANKRD13D	HDAC1	-0.449798734	0.4497987336682116
ANKRD17	HDAC1	0.2743804737566136	0.2743804737566136
ANKRD26	HDAC1	-0.625875395	0.6258753950156308
ANKRD27	HDAC1	-0.27401535	0.2740153503878585
ANKRD28	HDAC1	0.6326668965572474	0.6326668965572474
ANKRD50	HDAC1	0.34901401186410735	0.34901401186410735
ANKS1A	HDAC1	-0.03883353	0.03883353
ANKZF1	HDAC1	-0.269486574	0.26948657373975676
ANLN	HDAC1	-0.660293584	0.6602935836264943
ANO10	HDAC1	-0.046526875	0.046526875
ANO6	HDAC1	-0.806614148	0.806614148
ANP32A	HDAC1	-0.257101693	0.25710169269838307
ANP32B	HDAC1	-0.481981795	0.4819817945868861
ANP32E	HDAC1	-0.24518278	0.2451827796728693
ANTXR1	HDAC1	0.069847485	0.069847485
ANXA1	HDAC1	0.10013828875797258	0.10013828875797258
ANXA11	HDAC1	-0.007061201	0.007061201
ANXA2	HDAC1	0.30760415721672607	0.30760415721672607
ANXA3	HDAC1	-0.304350934	0.3043509342873066
ANXA4	HDAC1	0.185449509	0.185449509
ANXA5	HDAC1	0.6366579420465845	0.6366579420465845
ANXA6	HDAC1	0.079370452	0.079370452
ANXA7	HDAC1	0.26833433624262587	0.26833433624262587
AP1B1	HDAC1	0.2730342720991456	0.2730342720991456
AP1G1	HDAC1	0.5524223086106507	0.5524223086106507
AP1G2	HDAC1	0.22647330312904246	0.22647330312904246
AP1M1	HDAC1	0.7570274671683396	0.7570274671683396
AP1S1	HDAC1	0.7084292565627905	0.7084292565627905
AP1S2	HDAC1	0.6260373998147982	0.6260373998147982
AP2A1	HDAC1	0.5864749336962296	0.5864749336962296
AP2A2	HDAC1	0.1733025518089367	0.1733025518089367
AP2B1	HDAC1	0.7979081217441818	0.7979081217441818
AP2M1	HDAC1	0.4812999646479852	0.4812999646479852
AP2S1	HDAC1	0.5092368391858377	0.5092368391858377
AP3B1	HDAC1	-0.261010613	0.2610106126152878
AP3B2	HDAC1	0.39711092123480884	0.39711092123480884
AP3D1	HDAC1	-0.312417479	0.31241747877266074
AP3M1	HDAC1	0.35448731126313104	0.35448731126313104
AP3M2	HDAC1	-0.059335411	0.059335411
AP3S1	HDAC1	-0.377426968	0.37742696827441097
AP4B1	HDAC1	0.5121238189607623	0.5121238189607623
AP4E1	HDAC1	0.25709917290925816	0.25709917290925816
AP4M1	HDAC1	0.2550857225118488	0.2550857225118488
AP5B1	HDAC1	-0.426514309	0.4265143088283177
AP5M1	HDAC1	-0.504640939	0.5046409391807583
AP5Z1	HDAC1	0.2693744143971312	0.2693744143971312
APAF1	HDAC1	-0.727009659	0.7270096592178011
APBA3	HDAC1	-0.096018307	0.096018307
APBB2	HDAC1	-0.45872721	0.4587272098305395
APEH	HDAC1	0.7116057729434021	0.7116057729434021
APEX1	HDAC1	-0.1285327	0.1285327004062409
APEX2	HDAC1	0.3355066374509909	0.3355066374509909
API5	HDAC1	0.4266727339560535	0.4266727339560535
APIP	HDAC1	0.6100398745685667	0.6100398745685667
APLP2	HDAC1	-0.111336938	0.11133693813367547
APMAP	HDAC1	0.38035764084474893	0.38035764084474893
APOB	HDAC1	-0.321617329	0.32161732897865114
APOBEC3B	HDAC1	0.15986933361608271	0.15986933361608271
APOBEC3F	HDAC1	-0.481771756	0.4817717561200426
APOE	HDAC1	0.2271490184243421	0.2271490184243421
APOL2	HDAC1	-0.548417127	0.5484171266169912
APOO	HDAC1	-0.556017517	0.5560175169131759
APOOL	HDAC1	0.13492521880166974	0.13492521880166974
APP	HDAC1	-0.376951503	0.37695150289855855
APPL1	HDAC1	0.31975670805604833	0.31975670805604833
APPL2	HDAC1	0.24348974153341715	0.24348974153341715
APRT	HDAC1	-0.093735595	0.093735595
APTX	HDAC1	0.019218473687527497	0.019218473687527497
AQR	HDAC1	0.096240889	0.096240889
ARAF	HDAC1	-0.550850379	0.5508503785243066
ARAP1	HDAC1	-0.349825018	0.3498250176271575
ARAP3	HDAC1	-0.58040139	0.5804013897926444
ARCN1	HDAC1	-0.342849063	0.3428490632274805
AREG	HDAC1	-0.030075098	0.030075098220590794
ARF1	HDAC1	-0.100786388	0.10078638839727118
ARF4	HDAC1	-0.106814323	0.10681432275916493
ARF5	HDAC1	-0.094955837	0.094955837
ARF6	HDAC1	-0.329396929	0.3293969294578173
ARFGAP1	HDAC1	0.069986497	0.069986497
ARFGAP2	HDAC1	-0.389635713	0.3896357129723512
ARFGAP3	HDAC1	-0.352144339	0.35214433873621165
ARFGEF1	HDAC1	-0.586008882	0.5860088816417208
ARFGEF2	HDAC1	-0.396895353	0.39689535326277925
ARFGEF3	HDAC1	0.020589359534472218	0.020589359534472218
ARFIP1	HDAC1	0.030923170932904413	0.030923170932904413
ARFIP2	HDAC1	0.000898171	0.000898171
ARFRP1	HDAC1	-0.321381128	0.3213811276599968
ARG2	HDAC1	-0.211943757	0.211943757
ARGLU1	HDAC1	-0.178721564	0.1787215642767861
ARHGAP1	HDAC1	-0.096405229	0.096405229
ARHGAP10	HDAC1	-0.668150237	0.6681502366150157
ARHGAP12	HDAC1	-0.463283713	0.4632837133200306
ARHGAP17	HDAC1	0.110951465	0.110951465
ARHGAP18	HDAC1	-0.158225159	0.1582251585607761
ARHGAP21	HDAC1	-0.672159142	0.6721591420295523
ARHGAP23	HDAC1	-0.625577294	0.6255772938512274
ARHGAP26	HDAC1	0.38762673746607895	0.38762673746607895
ARHGAP29	HDAC1	-0.540519439	0.5405194393052877
ARHGAP32	HDAC1	-0.452991253	0.45299125250318784
ARHGAP35	HDAC1	-0.302591379	0.3025913786919694
ARHGAP39	HDAC1	0.10902434076427785	0.10902434076427785
ARHGAP5	HDAC1	-0.390184798	0.3901847978775287
ARHGDIA	HDAC1	0.4841174856431692	0.4841174856431692
ARHGEF1	HDAC1	-0.34759954	0.3475995397173938
ARHGEF10	HDAC1	-0.10455403	0.10455402987960666
ARHGEF11	HDAC1	-0.145564515	0.14556451509145285
ARHGEF12	HDAC1	0.048000972	0.048000972
ARHGEF16	HDAC1	-0.523630595	0.5236305946611555
ARHGEF18	HDAC1	-0.325261272	0.32526127203229294
ARHGEF2	HDAC1	-0.718557519	0.7185575193698306
ARHGEF28	HDAC1	0.21532686966094353	0.21532686966094353
ARHGEF40	HDAC1	0.1187204555298097	0.1187204555298097
ARHGEF6	HDAC1	0.5447278512593585	0.5447278512593585
ARHGEF7	HDAC1	0.4780389661661805	0.4780389661661805
ARID1A	HDAC1	-0.16474897	0.1647489699103341
ARID1B	HDAC1	0.11931849155833725	0.11931849155833725
ARID2	HDAC1	-0.193052578	0.193052578
ARID3B	HDAC1	0.030802690103321637	0.030802690103321637
ARID4A	HDAC1	0.3567812618833685	0.3567812618833685
ARID4B	HDAC1	-0.408566688	0.4085666875247662
ARIH1	HDAC1	0.25232545411334384	0.25232545411334384
ARIH2	HDAC1	0.770127068	0.770127068
ARL1	HDAC1	-0.391298159	0.39129815858671474
ARL14EP	HDAC1	0.19256256897883467	0.19256256897883467
ARL2	HDAC1	0.1966502668534781	0.1966502668534781
ARL2BP	HDAC1	0.077552761	0.077552761
ARL3	HDAC1	0.7786493758854582	0.7786493758854582
ARL5A	HDAC1	-0.18813964	0.18813963979364653
ARL6	HDAC1	0.5050985253668012	0.5050985253668012
ARL6IP5	HDAC1	-0.499358521	0.4993585210320106
ARL8A	HDAC1	-0.671651346	0.6716513460847764
ARL8B	HDAC1	0.017478112670119433	0.017478112670119433
ARMC1	HDAC1	0.26959732	0.26959732
ARMC10	HDAC1	-0.676709866	0.6767098662780339
ARMC5	HDAC1	-0.424749269	0.4247492687027473
ARMC6	HDAC1	0.601558071	0.601558071
ARMC8	HDAC1	0.45028782484858815	0.45028782484858815
ARMC9	HDAC1	0.6101325242660749	0.6101325242660749
ARMCX3	HDAC1	-0.180344547	0.18034454727533322
ARMH3	HDAC1	-0.520850021	0.5208500212997577
ARMT1	HDAC1	0.4420941156635014	0.4420941156635014
ARNT	HDAC1	0.6415124640953599	0.6415124640953599
ARNTL	HDAC1	0.19651829495933698	0.19651829495933698
ARPC1A	HDAC1	0.041127929	0.041127929
ARPC1B	HDAC1	-0.219498797	0.21949879722634796
ARPC2	HDAC1	-0.080500954	0.080500954
ARPC3	HDAC1	0.085301902	0.085301902
ARPC4	HDAC1	0.2581655852890192	0.2581655852890192
ARPC5	HDAC1	-0.385745871	0.3857458707240074
ARPC5L	HDAC1	0.217938451	0.217938451
ARPIN	HDAC1	0.10978343486059666	0.10978343486059666
ARPP19	HDAC1	-0.21582592	0.2158259197460359
ARRB2	HDAC1	0.43487342146475294	0.43487342146475294
ARRDC1	HDAC1	-0.447645233	0.4476452330765632
ARVCF	HDAC1	-0.467417185	0.46741718513553265
ASAH1	HDAC1	0.3962540527458055	0.3962540527458055
ASAP1	HDAC1	-0.232155851	0.2321558512718532
ASAP2	HDAC1	-0.762551454	0.7625514541588542
ASB6	HDAC1	0.3643797025599669	0.3643797025599669
ASCC1	HDAC1	-0.22268955	0.2226895498148266
ASCC2	HDAC1	0.4847578471496099	0.4847578471496099
ASCC3	HDAC1	-0.509466531	0.5094665307423147
ASDURF	HDAC1	0.4591064182997304	0.4591064182997304
ASF1A	HDAC1	-0.074612987	0.074612987
ASF1B	HDAC1	-0.005099538	0.005099538
ASH2L	HDAC1	0.3608927832267716	0.3608927832267716
ASL	HDAC1	0.7049743450926547	0.7049743450926547
ASMTL	HDAC1	-0.161660601	0.1616606009753801
ASNS	HDAC1	0.12184952687486174	0.12184952687486174
ASPH	HDAC1	-0.525437212	0.525437212
ASPM	HDAC1	0.42907449806317066	0.42907449806317066
ASPSCR1	HDAC1	0.13173763926017232	0.13173763926017232
ASRGL1	HDAC1	0.3262224515338225	0.3262224515338225
ASS1	HDAC1	-0.044470872	0.044470872
ASXL2	HDAC1	-0.085738062	0.085738062
ATAD1	HDAC1	-0.661333912	0.661333912
ATAD2	HDAC1	-0.336357913	0.3363579128447272
ATAD2B	HDAC1	-0.514997562	0.5149975616109368
ATAD3A	HDAC1	-0.536624933	0.5366249331841649
ATAD3B	HDAC1	-0.49808608	0.49808607978058766
ATAD5	HDAC1	-0.019636954	0.019636954
ATAT1	HDAC1	0.4749192331595616	0.4749192331595616
ATE1	HDAC1	-0.1703807	0.17038069984347415
ATF2	HDAC1	0.4065957560555705	0.4065957560555705
ATF6	HDAC1	-0.317018839	0.317018839
ATF7	HDAC1	0.016311156117903937	0.016311156117903937
ATF7IP	HDAC1	0.26166430192937773	0.26166430192937773
ATG101	HDAC1	0.005010747	0.005010747
ATG12	HDAC1	0.21128427	0.21128427
ATG13	HDAC1	-0.575477037	0.5754770369156317
ATG14	HDAC1	-0.554402346	0.5544023463908014
ATG16L1	HDAC1	0.20331359060561943	0.20331359060561943
ATG2A	HDAC1	-0.100892914	0.10089291393169311
ATG2B	HDAC1	0.15345939491343338	0.15345939491343338
ATG3	HDAC1	-0.208313549	0.20831354937659274
ATG4B	HDAC1	-0.0685885	0.0685885
ATG4C	HDAC1	0.6691296888248658	0.6691296888248658
ATG5	HDAC1	0.24336813048811087	0.24336813048811087
ATG7	HDAC1	0.3572449256704858	0.3572449256704858
ATG9A	HDAC1	-0.282278432	0.28227843228253024
ATIC	HDAC1	0.17566507066598855	0.17566507066598855
ATL2	HDAC1	0.1285719103858719	0.1285719103858719
ATL3	HDAC1	-0.467890827	0.46789082724509595
ATM	HDAC1	-0.36819148	0.36819147963426574
ATP11B	HDAC1	-0.180366496	0.18036649645859934
ATP11C	HDAC1	-0.659863176	0.659863176
ATP13A1	HDAC1	-0.294643915	0.2946439151843086
ATP13A3	HDAC1	-0.477443152	0.4774431517704746
ATP1A1	HDAC1	-0.278806255	0.27880625544500826
ATP1A3	HDAC1	-0.149073084	0.14907308443906941
ATP1A4	HDAC1	-0.267555683	0.2675556827848418
ATP1B1	HDAC1	-0.328616223	0.32861622280604874
ATP1B3	HDAC1	-0.464402178	0.46440217801503536
ATP2A2	HDAC1	0.018839336	0.018839336
ATP2A3	HDAC1	0.1261380494544507	0.1261380494544507
ATP2B1	HDAC1	0.4984734154787065	0.4984734154787065
ATP2B4	HDAC1	-0.347941594	0.347941594
ATP2C1	HDAC1	-0.667408177	0.6674081771427669
ATP5F1A	HDAC1	-0.155233451	0.15523345064438726
ATP5F1B	HDAC1	-0.219571267	0.21957126692828788
ATP5F1C	HDAC1	-0.633057379	0.6330573787731508
ATP5F1D	HDAC1	-0.074315824	0.074315824
ATP5F1EP2	HDAC1	-0.063913448	0.063913448
ATP5IF1	HDAC1	-0.125871802	0.12587180169025527
ATP5MC2	HDAC1	-0.25850245	0.2585024500388239
ATP5ME	HDAC1	-0.378516553	0.37851655270179113
ATP5MF	HDAC1	-0.587302636	0.587302636
ATP5MG	HDAC1	-0.469284241	0.4692842414030189
ATP5MPL	HDAC1	0.025756325	0.025756325
ATP5PB	HDAC1	-0.206642429	0.20664242879740854
ATP5PD	HDAC1	-0.209905646	0.20990564570422748
ATP5PO	HDAC1	-0.362526683	0.36252668339576033
ATP6AP1	HDAC1	-0.079501861	0.079501861
ATP6AP2	HDAC1	-0.185947498	0.185947498
ATP6V0A1	HDAC1	-0.074555505	0.074555505
ATP6V0A2	HDAC1	-0.013598399	0.013598399139482745
ATP6V0D1	HDAC1	-0.176169408	0.17616940766814798
ATP6V1A	HDAC1	0.38649910851852404	0.38649910851852404
ATP6V1B2	HDAC1	0.3807797913701607	0.3807797913701607
ATP6V1C1	HDAC1	0.47370053885502367	0.47370053885502367
ATP6V1D	HDAC1	0.4744333535313694	0.4744333535313694
ATP6V1E1	HDAC1	0.6183367038584542	0.6183367038584542
ATP6V1F	HDAC1	0.1889900355556653	0.1889900355556653
ATP6V1G1	HDAC1	0.577701984	0.577701984
ATP6V1H	HDAC1	0.3886345657969169	0.3886345657969169
ATP7A	HDAC1	0.4335929053564701	0.4335929053564701
ATP8B1	HDAC1	-0.479493994	0.47949399426539685
ATPAF1	HDAC1	-0.316639665	0.3166396653205042
ATR	HDAC1	0.10596497946673795	0.10596497946673795
ATRIP	HDAC1	0.700189671	0.700189671
ATRN	HDAC1	0.3652315743778113	0.3652315743778113
ATRX	HDAC1	0.011395543	0.011395543
ATXN10	HDAC1	0.3520692600233424	0.3520692600233424
ATXN2	HDAC1	-0.161689699	0.16168969896208657
ATXN2L	HDAC1	0.14225406949652855	0.14225406949652855
ATXN7	HDAC1	-0.283277766	0.28327776573839164
AUH	HDAC1	-0.378503696	0.37850369649382615
AUP1	HDAC1	0.2173551680027566	0.2173551680027566
AURKA	HDAC1	0.2994629640533101	0.2994629640533101
AURKB	HDAC1	0.022602405807559952	0.022602405807559952
AVEN	HDAC1	0.10164417647741619	0.10164417647741619
AVL9	HDAC1	-0.200341991	0.20034199145640888
AZGP1	HDAC1	0.48050590461721365	0.48050590461721365
B2M	HDAC1	-0.240262012	0.24026201232409602
B3GAT3	HDAC1	0.27539393747468205	0.27539393747468205
B3GNT2	HDAC1	0.049949387	0.049949387
B4GALT1	HDAC1	-0.307645106	0.30764510554557106
B4GALT4	HDAC1	0.074134834	0.074134834
BABAM1	HDAC1	-0.104266221	0.10426622147648373
BABAM2	HDAC1	0.35534175427016496	0.35534175427016496
BACH1	HDAC1	-0.370961987	0.3709619865931218
BAD	HDAC1	-0.409407933	0.409407933
BAG1	HDAC1	0.019149558231675298	0.019149558231675298
BAG2	HDAC1	0.24603740859562898	0.24603740859562898
BAG3	HDAC1	0.18864106834001546	0.18864106834001546
BAG5	HDAC1	0.38409567831955566	0.38409567831955566
BAG6	HDAC1	-0.123122526	0.12312252565611068
BAIAP2	HDAC1	-0.089501048	0.089501048
BAIAP2L1	HDAC1	0.541780841	0.541780841
BAK1	HDAC1	-0.210150488	0.21015048829023353
BANF1	HDAC1	0.010714382397346435	0.010714382397346435
BAP18	HDAC1	-0.293438423	0.2934384231421969
BARD1	HDAC1	-0.028243145	0.028243144548815647
BARGIN	HDAC1	-0.313748376	0.31374837564049796
BAX	HDAC1	-0.275173101	0.27517310112193183
BAZ1A	HDAC1	-0.401990384	0.4019903841219044
BAZ1B	HDAC1	-0.121846459	0.12184645871697217
BAZ2A	HDAC1	-0.684101951	0.684101951
BBS7	HDAC1	0.44391816641328785	0.44391816641328785
BBX	HDAC1	-0.046937832	0.046937832
BCAM	HDAC1	-0.769326642	0.7693266418053927
BCAP29	HDAC1	-0.333717093	0.3337170925722385
BCAP31	HDAC1	-0.343267512	0.3432675124893536
BCAR1	HDAC1	-0.580036337	0.5800363367850738
BCAR3	HDAC1	-0.698374056	0.6983740558430711
BCAS2	HDAC1	0.7581790191319456	0.7581790191319456
BCAS3	HDAC1	0.3927920795324494	0.3927920795324494
BCAT2	HDAC1	0.3069609674963818	0.3069609674963818
BCCIP	HDAC1	0.5878432852757733	0.5878432852757733
BCKDHA	HDAC1	-0.300092825	0.3000928245698736
BCKDK	HDAC1	-0.274056475	0.2740564745496369
BCL10	HDAC1	-0.1965485	0.1965484995559761
BCL2L1	HDAC1	-0.491659259	0.49165925920763315
BCL2L13	HDAC1	-0.617461451	0.6174614514446143
BCL2L2	HDAC1	-0.234167507	0.2341675073301857
BCL7A	HDAC1	0.036816066642323196	0.036816066642323196
BCL9L	HDAC1	-0.206410808	0.20641080780989762
BCLAF1	HDAC1	-0.023858519	0.023858519078291975
BCORL1	HDAC1	-0.288072796	0.2880727957423341
BCR	HDAC1	-0.511351009	0.5113510086490313
BCS1L	HDAC1	-0.346973268	0.3469732682854568
BDH1	HDAC1	-0.263604271	0.263604271
BDH2	HDAC1	-0.604103442	0.6041034416198221
BECN1	HDAC1	0.3862901458378467	0.3862901458378467
BEND3	HDAC1	-0.05079147	0.050791470388029746
BET1L	HDAC1	-0.237179063	0.23717906325456078
BICD1	HDAC1	-0.04093503	0.04093503
BICD2	HDAC1	0.4721018973070194	0.4721018973070194
BICRA	HDAC1	0.212195262	0.212195262
BID	HDAC1	-0.435463278	0.4354632779125021
BIN1	HDAC1	0.2504659894597106	0.2504659894597106
BIN3	HDAC1	-0.057953602	0.057953602
BIRC2	HDAC1	-0.221847395	0.22184739468967152
BIRC6	HDAC1	-0.157201677	0.15720167738572194
BLM	HDAC1	0.3445254195103077	0.3445254195103077
BLMH	HDAC1	0.5845437922577009	0.5845437922577009
BLOC1S1	HDAC1	-0.022673096	0.022673096386917925
BLOC1S3	HDAC1	-0.058242079	0.058242079
BLVRA	HDAC1	0.8655561030215174	0.8655561030215174
BLVRB	HDAC1	0.2964990616725867	0.2964990616725867
BLZF1	HDAC1	0.10781459177620631	0.10781459177620631
BMI1	HDAC1	0.10042524111954958	0.10042524111954958
BMP2K	HDAC1	0.090119326	0.090119326
BMS1	HDAC1	-0.570700251	0.5707002510986078
BNIP1	HDAC1	-0.271831398	0.27183139769678566
BOD1L1	HDAC1	0.2573871318957618	0.2573871318957618
BOLA2	HDAC1	0.191726236	0.191726236
BOP1	HDAC1	-0.075614994	0.075614994
BORCS6	HDAC1	0.2667503385776002	0.2667503385776002
BPGM	HDAC1	0.6015649032804351	0.6015649032804351
BPHL	HDAC1	0.048937606	0.048937606
BPNT1	HDAC1	-0.342469396	0.3424693960988614
BPNT2	HDAC1	-0.030158389	0.030158388927525027
BPTF	HDAC1	-0.273981114	0.2739811142755026
BRAF	HDAC1	-0.347866131	0.34786613078933265
BRAP	HDAC1	0.31584016261292014	0.31584016261292014
BRAT1	HDAC1	0.5170563461792973	0.5170563461792973
BRCA1	HDAC1	0.33576679335970167	0.33576679335970167
BRCC3	HDAC1	0.17667754772430427	0.17667754772430427
BRD1	HDAC1	-0.061108096	0.061108096
BRD2	HDAC1	0.086659045	0.086659045
BRD4	HDAC1	0.5131613046096284	0.5131613046096284
BRD7	HDAC1	-0.275368616	0.2753686161444498
BRD8	HDAC1	0.2804223915834047	0.2804223915834047
BRD9	HDAC1	0.2898067781216234	0.2898067781216234
BRF1	HDAC1	0.47572682109725856	0.47572682109725856
BRI3BP	HDAC1	-0.234844343	0.23484434322293452
BRIX1	HDAC1	-0.090790665	0.090790665
BRK1	HDAC1	0.21173627383716045	0.21173627383716045
BROX	HDAC1	0.399548436	0.399548436
BRPF1	HDAC1	-0.066087318	0.066087318
BRWD1	HDAC1	0.30164982591171396	0.30164982591171396
BSDC1	HDAC1	-0.302294619	0.30229461903871113
BSG	HDAC1	-0.354804933	0.3548049326274721
BTAF1	HDAC1	-0.189889154	0.189889154
BTBD2	HDAC1	0.4837414645432456	0.4837414645432456
BTF3	HDAC1	-0.036042207	0.036042207212830704
BTF3L4	HDAC1	0.21290225189745657	0.21290225189745657
BTRC	HDAC1	0.5338379720883355	0.5338379720883355
BUB1	HDAC1	0.4076943801679435	0.4076943801679435
BUB1B	HDAC1	0.015625696595387987	0.015625696595387987
BUB3	HDAC1	0.24185633374051146	0.24185633374051146
BUD13	HDAC1	-0.599829424	0.5998294237454218
BUD23	HDAC1	0.076102391	0.076102391
BUD31	HDAC1	0.29283824898529903	0.29283824898529903
BYSL	HDAC1	0.2543647193257748	0.2543647193257748
BZW1	HDAC1	0.097284577	0.097284577
BZW2	HDAC1	-0.16150039	0.16150038979456746
C11orf54	HDAC1	0.1802909348053699	0.1802909348053699
C11orf68	HDAC1	-0.309040669	0.3090406693215468
C11orf98	HDAC1	-0.27624602	0.2762460196737595
C12orf29	HDAC1	0.12363292094170002	0.12363292094170002
C15orf40	HDAC1	0.13545786147024502	0.13545786147024502
C16orf70	HDAC1	0.42278131197476304	0.42278131197476304
C17orf75	HDAC1	0.563964967	0.563964967
C18orf21	HDAC1	-0.253588411	0.25358841062515575
C18orf25	HDAC1	-0.001322998	0.001322998
C19orf25	HDAC1	-0.029562107	0.029562106629453192
C19orf47	HDAC1	-0.002631196	0.002631196
C19orf53	HDAC1	0.041818	0.041818
C1D	HDAC1	0.39743332	0.39743332
C1GALT1	HDAC1	-0.436324934	0.4363249343804711
C1GALT1C1	HDAC1	-0.282600361	0.28260036063816457
C1QBP	HDAC1	-0.356461913	0.356461913
C1orf112	HDAC1	0.40642598157048515	0.40642598157048515
C1orf122	HDAC1	-0.265831821	0.26583182136768374
C1orf131	HDAC1	-0.505870698	0.505870698
C1orf198	HDAC1	0.2975839694794949	0.2975839694794949
C1orf43	HDAC1	-0.152457264	0.1524572643838543
C1orf52	HDAC1	-0.177370971	0.17737097083612877
C20orf27	HDAC1	0.093068686	0.093068686
C2CD2	HDAC1	-0.107356325	0.10735632509968508
C2CD2L	HDAC1	0.085385502	0.085385502
C2CD5	HDAC1	0.070304215	0.070304215
C2orf49	HDAC1	0.23894668233274946	0.23894668233274946
C2orf69	HDAC1	0.40107117440620244	0.40107117440620244
C3	HDAC1	-0.296280293	0.2962802934066007
C3orf38	HDAC1	-0.116323176	0.11632317559479939
C4A	HDAC1	0.36756915231378023	0.36756915231378023
C5orf22	HDAC1	0.093101871	0.093101871
C5orf51	HDAC1	-0.082198049	0.082198049
C6orf89	HDAC1	0.12483274385191175	0.12483274385191175
C7orf25	HDAC1	-0.31488936	0.3148893601412891
C7orf26	HDAC1	0.5868737152132044	0.5868737152132044
C7orf50	HDAC1	0.11825963760135544	0.11825963760135544
C8orf82	HDAC1	-0.241399322	0.24139932172639392
C9	HDAC1	-0.271303093	0.27130309305196165
C9orf78	HDAC1	0.50079926	0.50079926
CA13	HDAC1	-0.011140692	0.011140691846994748
CA2	HDAC1	-0.511835125	0.5118351247461234
CAB39	HDAC1	-0.179053228	0.17905322793133246
CABIN1	HDAC1	-0.160169069	0.1601690693294923
CACNB3	HDAC1	-0.137769731	0.1377697311188228
CACTIN	HDAC1	0.1162500918476872	0.1162500918476872
CACUL1	HDAC1	-0.203060058	0.2030600578483691
CACYBP	HDAC1	0.16340410737919786	0.16340410737919786
CAD	HDAC1	0.046140460411240064	0.046140460411240064
CADM4	HDAC1	-0.240181664	0.24018166385572845
CALCOCO1	HDAC1	-0.149340865	0.14934086481824452
CALCOCO2	HDAC1	0.3801303528687007	0.3801303528687007
CALD1	HDAC1	-0.3385452	0.33854520007610234
CALM3	HDAC1	0.3403806971740902	0.3403806971740902
CALR	HDAC1	-0.053777951	0.053777951
CALU	HDAC1	-0.054604943	0.054604942624439434
CAMK1D	HDAC1	0.005384016	0.005384016
CAMK2B	HDAC1	-0.718399868	0.7183998678919504
CAMK2D	HDAC1	-0.187625891	0.18762589066757004
CAMK2G	HDAC1	-0.632787666	0.6327876655807007
CAMSAP1	HDAC1	-0.512572347	0.5125723473042008
CAMSAP2	HDAC1	-0.380005548	0.38000554821555393
CAMSAP3	HDAC1	-0.35243705	0.3524370499387768
CAND1	HDAC1	-0.06209124	0.06209124
CAND2	HDAC1	-0.276587604	0.27658760422819123
CANT1	HDAC1	-0.26255391	0.2625539096759236
CANX	HDAC1	-0.376094399	0.37609439872446876
CAP1	HDAC1	0.5613568060924723	0.5613568060924723
CAP2	HDAC1	0.5541044230046472	0.5541044230046472
CAPG	HDAC1	-0.109278656	0.10927865586776372
CAPN1	HDAC1	0.023467511	0.023467511
CAPN2	HDAC1	-0.079138509	0.079138509
CAPN5	HDAC1	0.45565028074921743	0.45565028074921743
CAPN7	HDAC1	0.092775456	0.092775456
CAPNS1	HDAC1	-0.184217047	0.18421704671083533
CAPRIN1	HDAC1	0.13910114563084885	0.13910114563084885
CAPZA1	HDAC1	0.42353921381582715	0.42353921381582715
CAPZA2	HDAC1	0.6487117986940394	0.6487117986940394
CAPZB	HDAC1	0.064690307	0.064690307
CARD18	HDAC1	0.37132500667720875	0.37132500667720875
CARD19	HDAC1	-0.26516865	0.2651686503230843
CARHSP1	HDAC1	0.3808246946866626	0.3808246946866626
CARM1	HDAC1	0.22093743011977088	0.22093743011977088
CARMIL1	HDAC1	-0.164180674	0.1641806742703885
CARNMT1	HDAC1	0.39914491196006696	0.39914491196006696
CARS1	HDAC1	0.062549033	0.062549033
CARS2	HDAC1	-0.38415427	0.3841542695979441
CASC3	HDAC1	0.545800765	0.545800765
CASK	HDAC1	0.077448697	0.077448697
CASKIN2	HDAC1	0.18665473955537282	0.18665473955537282
CASP3	HDAC1	0.18037598207178002	0.18037598207178002
CASP6	HDAC1	-0.101866803	0.10186680346672222
CASP7	HDAC1	0.054519356	0.054519356
CASP8	HDAC1	-0.305959582	0.30595958223880765
CAST	HDAC1	0.17609381440285915	0.17609381440285915
CASTOR2	HDAC1	0.7992949274507931	0.7992949274507931
CAT	HDAC1	0.3183255063152223	0.3183255063152223
CAV1	HDAC1	-0.687700829	0.6877008292160722
CAV2	HDAC1	-0.773356139	0.7733561391740899
CAVIN1	HDAC1	-0.476725299	0.47672529927125307
CAVIN2	HDAC1	-0.003695054	0.003695054
CAVIN3	HDAC1	-0.403231638	0.4032316378479208
CBFB	HDAC1	-0.350520389	0.3505203885475588
CBL	HDAC1	0.18068235902336854	0.18068235902336854
CBLB	HDAC1	0.082471185	0.082471185
CBR3	HDAC1	0.079812759	0.079812759
CBR4	HDAC1	-0.653894174	0.6538941736794861
CBWD2	HDAC1	0.45002389404701765	0.45002389404701765
CBX1	HDAC1	-0.067223003	0.067223003
CBX3	HDAC1	0.5030101938765998	0.5030101938765998
CBX4	HDAC1	0.13126299044792758	0.13126299044792758
CBX5	HDAC1	0.6427515938516736	0.6427515938516736
CBX8	HDAC1	0.37513178852643314	0.37513178852643314
CC2D1A	HDAC1	-0.568228318	0.5682283178891542
CC2D1B	HDAC1	-0.269398376	0.26939837586811033
CCAR1	HDAC1	-0.413418253	0.4134182525653784
CCAR2	HDAC1	-0.299878792	0.29987879209110097
CCDC115	HDAC1	0.14293377119956913	0.14293377119956913
CCDC12	HDAC1	-0.003832546	0.003832546
CCDC124	HDAC1	-0.055481308	0.055481308218957436
CCDC127	HDAC1	-0.167900425	0.16790042463260943
CCDC130	HDAC1	0.31708686759103216	0.31708686759103216
CCDC134	HDAC1	0.021767063732501854	0.021767063732501854
CCDC137	HDAC1	-0.412317656	0.412317656
CCDC175	HDAC1	-0.083483101	0.083483101
CCDC186	HDAC1	0.34466570516370487	0.34466570516370487
CCDC22	HDAC1	0.3914258706218074	0.3914258706218074
CCDC25	HDAC1	0.3182361060496859	0.3182361060496859
CCDC28A	HDAC1	0.050383771	0.050383771
CCDC43	HDAC1	-0.106170044	0.10617004395307227
CCDC47	HDAC1	-0.270045016	0.27004501618252064
CCDC50	HDAC1	-0.115837493	0.11583749299646019
CCDC51	HDAC1	-0.227963214	0.22796321366872047
CCDC58	HDAC1	-0.01195682	0.011956819591005995
CCDC6	HDAC1	0.18306202324573542	0.18306202324573542
CCDC82	HDAC1	0.7846599579054843	0.7846599579054843
CCDC85C	HDAC1	-0.189569029	0.18956902930052466
CCDC86	HDAC1	0.052082345	0.052082345
CCDC88A	HDAC1	0.6193573824623873	0.6193573824623873
CCDC9	HDAC1	0.4124549867453033	0.4124549867453033
CCDC90B	HDAC1	-0.280731407	0.2807314071003801
CCDC93	HDAC1	-0.028609055	0.028609055135055718
CCDC97	HDAC1	-0.183733002	0.1837330020903729
CCDC9B	HDAC1	-0.557155145	0.5571551449407539
CCM2	HDAC1	0.44454770158988016	0.44454770158988016
CCN1	HDAC1	0.084469764	0.084469764
CCN2	HDAC1	0.13801756609134325	0.13801756609134325
CCNB1	HDAC1	-0.099822743	0.099822743
CCNB2	HDAC1	-0.210950723	0.21095072327876985
CCND3	HDAC1	0.5135495797350205	0.5135495797350205
CCNDBP1	HDAC1	0.088371566	0.088371566
CCNH	HDAC1	0.15484350205554231	0.15484350205554231
CCNK	HDAC1	0.3564272797818881	0.3564272797818881
CCNT1	HDAC1	0.018235298	0.018235298
CCNT2	HDAC1	-0.330826825	0.3308268252279453
CCNY	HDAC1	-0.244841481	0.2448414811626161
CCNYL1	HDAC1	-0.157695551	0.15769555113760994
CCPG1	HDAC1	0.23401675755354154	0.23401675755354154
CCS	HDAC1	-0.153273983	0.1532739828259225
CCT2	HDAC1	0.6961894221340486	0.6961894221340486
CCT3	HDAC1	0.14916157190554932	0.14916157190554932
CCT4	HDAC1	0.19078941559296375	0.19078941559296375
CCT5	HDAC1	0.4356846730282135	0.4356846730282135
CCT6A	HDAC1	0.282045129	0.282045129
CCT7	HDAC1	0.2992565819013433	0.2992565819013433
CCT8	HDAC1	0.4476227950694193	0.4476227950694193
CCZ1	HDAC1	0.465587495	0.465587495
CD109	HDAC1	-0.46570739	0.4657073899088591
CD151	HDAC1	-0.706182929	0.7061829291002897
CD276	HDAC1	-0.456325398	0.45632539847606796
CD2AP	HDAC1	0.10860971768532653	0.10860971768532653
CD2BP2	HDAC1	-0.28552587	0.2855258699616915
CD44	HDAC1	-0.660856647	0.6608566467342898
CD46	HDAC1	-0.47912622	0.47912622028673085
CD47	HDAC1	-0.39932097	0.3993209697075777
CD55	HDAC1	-0.202447448	0.20244744807241233
CD58	HDAC1	-0.397781852	0.3977818517231944
CD59	HDAC1	-0.258640075	0.25864007461893185
CD63	HDAC1	-0.227482718	0.2274827181926593
CD81	HDAC1	0.5584152890352746	0.5584152890352746
CD82	HDAC1	0.035355425144430096	0.035355425144430096
CD9	HDAC1	-0.779029572	0.7790295716484289
CD99	HDAC1	-0.287084223	0.2870842234754676
CDC123	HDAC1	0.6349465357191444	0.6349465357191444
CDC16	HDAC1	0.17565855064338845	0.17565855064338845
CDC20	HDAC1	-0.14632034	0.14632034033653396
CDC23	HDAC1	0.40372861045105746	0.40372861045105746
CDC27	HDAC1	-0.425336581	0.42533658053747014
CDC37	HDAC1	0.48219309327167686	0.48219309327167686
CDC40	HDAC1	-0.288417972	0.2884179721048255
CDC42	HDAC1	-0.020249102	0.020249102308969917
CDC42BPA	HDAC1	-0.150021277	0.15002127674464097
CDC42BPB	HDAC1	-0.167968294	0.16796829378531644
CDC42EP4	HDAC1	-0.404355142	0.40435514227953706
CDC5L	HDAC1	-0.320437437	0.32043743687853976
CDC73	HDAC1	-0.225428245	0.22542824470899847
CDCA2	HDAC1	0.073966703	0.073966703
CDCA3	HDAC1	-0.316211653	0.3162116527682237
CDCA5	HDAC1	-0.1438761	0.14387610019667801
CDCA7L	HDAC1	-0.342622968	0.34262296804581266
CDCA8	HDAC1	0.042666986	0.042666986
CDCP1	HDAC1	-0.364537451	0.3645374506266703
CDIPT	HDAC1	0.079878193	0.079878193
CDK1	HDAC1	0.4695384390342449	0.4695384390342449
CDK11B	HDAC1	-0.456103765	0.45610376491170895
CDK12	HDAC1	-0.421291079	0.4212910792590147
CDK13	HDAC1	-0.174679889	0.17467988930761502
CDK16	HDAC1	-0.446539731	0.44653973067396946
CDK19	HDAC1	-0.288517309	0.28851730946677234
CDK2	HDAC1	-0.140190672	0.14019067211631372
CDK4	HDAC1	0.13704347481785492	0.13704347481785492
CDK5	HDAC1	0.49690687953491913	0.49690687953491913
CDK5RAP1	HDAC1	-0.26318003	0.2631800297282712
CDK5RAP2	HDAC1	0.41600145893241564	0.41600145893241564
CDK5RAP3	HDAC1	0.169813446	0.169813446
CDK6	HDAC1	-0.032085952	0.032085952308279896
CDK7	HDAC1	0.029885034794158362	0.029885034794158362
CDK9	HDAC1	-0.000594331	0.000594331
CDKAL1	HDAC1	0.34349928733592594	0.34349928733592594
CDKN1A	HDAC1	0.477133047	0.477133047
CDKN2AIP	HDAC1	0.25627639684901915	0.25627639684901915
CDR2L	HDAC1	0.5809561962155999	0.5809561962155999
CDS2	HDAC1	-0.663633574	0.6636335741804363
CDV3	HDAC1	0.2651673511760133	0.2651673511760133
CDYL	HDAC1	-0.12566272	0.12566272048677887
CEBPB	HDAC1	0.39835086212070037	0.39835086212070037
CEBPG	HDAC1	0.23672078627261686	0.23672078627261686
CEBPZ	HDAC1	-0.278691571	0.2786915714197512
CELF1	HDAC1	0.064162966	0.064162966
CELF2	HDAC1	0.2775257591232735	0.2775257591232735
CEMIP2	HDAC1	0.6055255750853724	0.6055255750853724
CENPB	HDAC1	-0.336182455	0.33618245482187364
CENPE	HDAC1	0.4363604952807553	0.4363604952807553
CENPF	HDAC1	-0.224472546	0.2244725464992779
CENPI	HDAC1	0.382934971	0.382934971
CENPS	HDAC1	0.5164053397495241	0.5164053397495241
CENPU	HDAC1	-0.06030375	0.06030375
CENPV	HDAC1	-0.364861419	0.3648614194373453
CEP120	HDAC1	-0.420664064	0.4206640637654737
CEP128	HDAC1	0.5537197469332371	0.5537197469332371
CEP131	HDAC1	0.2999974918383734	0.2999974918383734
CEP135	HDAC1	0.17407620832088444	0.17407620832088444
CEP152	HDAC1	0.7146060385953182	0.7146060385953182
CEP170	HDAC1	0.097604746	0.097604746
CEP170B	HDAC1	-0.213367131	0.21336713133882332
CEP250	HDAC1	0.3145705839884516	0.3145705839884516
CEP290	HDAC1	-0.059482336	0.059482335608520676
CEP350	HDAC1	-0.163291421	0.163291421
CEP41	HDAC1	0.6002214998133856	0.6002214998133856
CEP43	HDAC1	0.010066590529337963	0.010066590529337963
CEP55	HDAC1	0.29186590821818414	0.29186590821818414
CEP76	HDAC1	0.21672832174826387	0.21672832174826387
CEP78	HDAC1	0.2815006269948044	0.2815006269948044
CEP85	HDAC1	0.077169072	0.077169072
CEP97	HDAC1	0.6741778319168888	0.6741778319168888
CEPT1	HDAC1	0.050046465	0.050046465
CERCAM	HDAC1	-0.456941893	0.4569418928414574
CERS2	HDAC1	-0.11098933	0.11098933004730671
CERT1	HDAC1	-0.336430747	0.3364307468089368
CETN2	HDAC1	0.41924349736057226	0.41924349736057226
CFAP100	HDAC1	0.25224408167991375	0.25224408167991375
CFAP20	HDAC1	0.15399050060181502	0.15399050060181502
CFAP298	HDAC1	0.706183647	0.706183647
CFDP1	HDAC1	0.5109558737657433	0.5109558737657433
CFI	HDAC1	0.3046065555440048	0.3046065555440048
CFL1	HDAC1	0.6344759455496007	0.6344759455496007
CFL2	HDAC1	0.16427850152592516	0.16427850152592516
CGGBP1	HDAC1	0.5352575162082066	0.5352575162082066
CGN	HDAC1	-0.481222796	0.4812227958607826
CGNL1	HDAC1	-0.439131217	0.439131217
CHAC2	HDAC1	0.5738483292329403	0.5738483292329403
CHAF1A	HDAC1	-0.417978698	0.417978698
CHAF1B	HDAC1	0.40375546638745213	0.40375546638745213
CHAMP1	HDAC1	0.4999683293594751	0.4999683293594751
CHCHD1	HDAC1	-0.030168508	0.030168508
CHCHD2	HDAC1	-0.044432502	0.044432502
CHCHD3	HDAC1	0.022420803523319887	0.022420803523319887
CHCHD6	HDAC1	-0.401216847	0.40121684668014723
CHD1	HDAC1	0.015606608575944692	0.015606608575944692
CHD1L	HDAC1	-0.205941846	0.20594184613172997
CHD2	HDAC1	-0.890033645	0.8900336451743283
CHD3	HDAC1	-0.179644468	0.1796444677485824
CHD4	HDAC1	0.038641728	0.038641728
CHD5	HDAC1	-0.130334131	0.13033413141513178
CHD6	HDAC1	-0.36420409	0.36420409020001365
CHD7	HDAC1	-0.376931351	0.37693135060490507
CHD8	HDAC1	-0.122408155	0.12240815517899552
CHD9	HDAC1	0.49139307409010086	0.49139307409010086
CHEK1	HDAC1	0.29781667078861085	0.29781667078861085
CHEK2	HDAC1	0.023575259332350808	0.023575259332350808
CHERP	HDAC1	-0.012848791	0.012848790686819904
CHID1	HDAC1	0.19274942179813942	0.19274942179813942
CHKA	HDAC1	0.3389032319654012	0.3389032319654012
CHM	HDAC1	0.31069779942538417	0.31069779942538417
CHML	HDAC1	0.1305287544290733	0.1305287544290733
CHMP1A	HDAC1	0.10810056869149894	0.10810056869149894
CHMP1B	HDAC1	0.3629526443790927	0.3629526443790927
CHMP2A	HDAC1	0.596358762	0.596358762
CHMP2B	HDAC1	-0.347285898	0.3472858975515103
CHMP3	HDAC1	0.1589877704706859	0.1589877704706859
CHMP4A	HDAC1	0.33252805555266757	0.33252805555266757
CHMP4B	HDAC1	0.10059057274535398	0.10059057274535398
CHMP5	HDAC1	0.32080311243310244	0.32080311243310244
CHMP7	HDAC1	-0.094582015	0.094582015
CHORDC1	HDAC1	0.4680943306116864	0.4680943306116864
CHP1	HDAC1	0.17996203437889574	0.17996203437889574
CHPF	HDAC1	-0.500053219	0.5000532193554402
CHPF2	HDAC1	0.1863252911279728	0.1863252911279728
CHST14	HDAC1	-0.08048564	0.08048564
CHTF18	HDAC1	-0.439717445	0.4397174453944735
CHTF8	HDAC1	0.21314714299375584	0.21314714299375584
CHTOP	HDAC1	-0.600601194	0.600601194
CHUK	HDAC1	0.5531258433622361	0.5531258433622361
CHURC1	HDAC1	0.063391306	0.063391306
CIAO1	HDAC1	0.7156886605282946	0.7156886605282946
CIAO2A	HDAC1	0.033799865	0.033799865
CIAO3	HDAC1	-0.077895808	0.077895808
CIAPIN1	HDAC1	-0.181326682	0.18132668177196654
CIC	HDAC1	0.19537494634961025	0.19537494634961025
CIP2A	HDAC1	0.39955905798707836	0.39955905798707836
CIR1	HDAC1	0.5825707392195505	0.5825707392195505
CIRBP	HDAC1	0.38055745639461713	0.38055745639461713
CISD1	HDAC1	-0.393053906	0.3930539061371639
CISD2	HDAC1	-0.199664884	0.19966488371675167
CIT	HDAC1	0.1333306668155647	0.1333306668155647
CIZ1	HDAC1	0.5653413318237334	0.5653413318237334
CKAP2	HDAC1	0.017866485596694213	0.017866485596694213
CKAP4	HDAC1	-0.286045943	0.2860459427243065
CKAP5	HDAC1	0.060701579	0.060701579
CKB	HDAC1	-0.119432433	0.1194324330749848
CKLF	HDAC1	0.099422462	0.099422462
CLASP1	HDAC1	-0.371601137	0.3716011368928957
CLASP2	HDAC1	-0.276964186	0.27696418595284517
CLASRP	HDAC1	-0.369784351	0.36978435094769924
CLCC1	HDAC1	-0.395337519	0.395337519
CLCN3	HDAC1	-0.45045272	0.4504527200986778
CLCN5	HDAC1	0.15043177679118364	0.15043177679118364
CLCN7	HDAC1	-0.4255381	0.42553810004871134
CLDN3	HDAC1	-0.754270853	0.7542708532587845
CLDND1	HDAC1	-0.741577497	0.7415774974938585
CLEC16A	HDAC1	0.1537608428953826	0.1537608428953826
CLIC1	HDAC1	0.13314300853973737	0.13314300853973737
CLIC4	HDAC1	-0.137078401	0.13707840147882563
CLIC6	HDAC1	-0.0684891	0.0684891
CLINT1	HDAC1	0.016190353960210454	0.016190353960210454
CLIP1	HDAC1	0.094691568	0.094691568
CLIP2	HDAC1	-0.239312454	0.23931245430240386
CLK3	HDAC1	-0.772986191	0.7729861913808264
CLMN	HDAC1	-0.23106341	0.23106340983662563
CLN5	HDAC1	0.3065065278224963	0.3065065278224963
CLN8	HDAC1	0.050337918918651886	0.050337918918651886
CLNS1A	HDAC1	0.03822981	0.03822981
CLOCK	HDAC1	-0.063203758	0.063203758
CLPB	HDAC1	-0.460213714	0.4602137136999442
CLPP	HDAC1	-0.582477652	0.5824776523845286
CLPTM1	HDAC1	0.209628184	0.209628184
CLPTM1L	HDAC1	0.022185594402137087	0.022185594402137087
CLPX	HDAC1	-0.852735713	0.8527357125254792
CLSTN1	HDAC1	-0.058810261	0.058810261
CLTA	HDAC1	0.3458938664861602	0.3458938664861602
CLTB	HDAC1	0.32816353962672806	0.32816353962672806
CLTC	HDAC1	0.29367486536970844	0.29367486536970844
CLU	HDAC1	0.534219809	0.534219809
CLUAP1	HDAC1	0.452368599	0.452368599
CLUH	HDAC1	-0.26238759	0.26238758966676884
CMAS	HDAC1	-0.188093821	0.1880938213667684
CMBL	HDAC1	-0.062962788	0.062962788
CMC2	HDAC1	-0.306178166	0.3061781662663329
CMIP	HDAC1	-0.198117325	0.19811732491378525
CMPK1	HDAC1	-0.60276984	0.6027698404099571
CMSS1	HDAC1	0.12166924003625128	0.12166924003625128
CMTM6	HDAC1	-0.52593566	0.5259356597301045
CMTR1	HDAC1	-0.046425431	0.046425431
CMTR2	HDAC1	0.5289865874071925	0.5289865874071925
CNBP	HDAC1	0.044437532	0.044437532
CNDP2	HDAC1	0.008826408	0.008826408
CNIH4	HDAC1	-0.43616717	0.43616716988277726
CNN2	HDAC1	0.025851414	0.025851414
CNN3	HDAC1	0.087143402	0.087143402
CNNM1	HDAC1	0.7388716834946414	0.7388716834946414
CNNM2	HDAC1	0.4099577995515188	0.4099577995515188
CNNM3	HDAC1	-0.194720585	0.19472058532494535
CNNM4	HDAC1	0.098397918	0.098397918
CNOT1	HDAC1	-0.201509933	0.20150993287055793
CNOT10	HDAC1	0.4216402981518878	0.4216402981518878
CNOT11	HDAC1	0.34130567258612493	0.34130567258612493
CNOT2	HDAC1	-0.013738092	0.013738091894859314
CNOT3	HDAC1	0.09902528	0.09902528
CNOT4	HDAC1	0.5883751525676507	0.5883751525676507
CNOT6	HDAC1	0.12742203290538295	0.12742203290538295
CNOT7	HDAC1	-0.057035431	0.057035431
CNOT8	HDAC1	-0.38449683	0.38449682980128924
CNOT9	HDAC1	0.5871717473471244	0.5871717473471244
CNP	HDAC1	0.21213189789417336	0.21213189789417336
CNPY2	HDAC1	-0.049799887	0.049799887
CNPY3	HDAC1	-0.232498992	0.23249899209211394
CNTROB	HDAC1	-0.190177608	0.19017760829422825
COA1	HDAC1	-0.310251145	0.3102511446315022
COA3	HDAC1	-0.540595443	0.5405954433254986
COA7	HDAC1	-0.388279486	0.38827948649812877
COASY	HDAC1	-0.193161562	0.19316156204721263
COG1	HDAC1	-0.227807247	0.22780724717893389
COG2	HDAC1	0.49306150447417435	0.49306150447417435
COG3	HDAC1	0.5489774914593165	0.5489774914593165
COG4	HDAC1	0.4718475586580275	0.4718475586580275
COG5	HDAC1	0.17522575968591383	0.17522575968591383
COG6	HDAC1	0.6867828644120034	0.6867828644120034
COG7	HDAC1	0.24277249888357505	0.24277249888357505
COG8	HDAC1	0.5461175986710274	0.5461175986710274
COIL	HDAC1	-0.232420058	0.23242005793765066
COL12A1	HDAC1	-0.286393021	0.28639302067753475
COL18A1	HDAC1	-0.192629701	0.19262970060890394
COL1A1	HDAC1	0.32381286738946624	0.32381286738946624
COL6A1	HDAC1	-0.49599456	0.49599455996194314
COLGALT1	HDAC1	-0.263315702	0.2633157019233323
COLGALT2	HDAC1	-0.412494832	0.4124948317580704
COMMD1	HDAC1	0.818408678	0.818408678
COMMD10	HDAC1	0.2300909287856293	0.2300909287856293
COMMD3	HDAC1	0.014589088	0.014589088
COMMD4	HDAC1	0.8477884055189663	0.8477884055189663
COMMD5	HDAC1	0.026971221	0.026971221
COMMD9	HDAC1	0.3076525705443688	0.3076525705443688
COMP	HDAC1	0.33346129028210736	0.33346129028210736
COMT	HDAC1	-0.601363964	0.6013639639901063
COPA	HDAC1	-0.325485644	0.3254856438755332
COPB1	HDAC1	-0.048225556	0.048225556
COPB2	HDAC1	0.5571595669447648	0.5571595669447648
COPE	HDAC1	-0.07468363	0.07468363
COPG1	HDAC1	-0.157415171	0.15741517100359206
COPG2	HDAC1	-0.498889002	0.49888900217431786
COPS2	HDAC1	0.8116660097499052	0.8116660097499052
COPS3	HDAC1	0.8634393700699262	0.8634393700699262
COPS4	HDAC1	0.019161222883528038	0.019161222883528038
COPS5	HDAC1	0.7534028259911985	0.7534028259911985
COPS6	HDAC1	0.5292394214744999	0.5292394214744999
COPS7A	HDAC1	0.6451293535638424	0.6451293535638424
COPS7B	HDAC1	0.7167707836073655	0.7167707836073655
COPS8	HDAC1	0.18073244079895134	0.18073244079895134
COPZ1	HDAC1	-0.238021028	0.23802102814780127
COQ5	HDAC1	0.027229252	0.027229252
COQ6	HDAC1	-0.075305619	0.075305619
COQ7	HDAC1	-0.508115064	0.508115064
COQ8A	HDAC1	0.28463092835081366	0.28463092835081366
COQ8B	HDAC1	-0.151923263	0.15192326270700943
CORO1A	HDAC1	0.063658245	0.063658245
CORO1B	HDAC1	0.096737631	0.096737631
CORO1C	HDAC1	-0.10267658	0.1026765802883389
CORO2A	HDAC1	-0.156792553	0.15679255342048756
CORO7	HDAC1	-0.217059134	0.21705913448652386
COTL1	HDAC1	0.10203289288536632	0.10203289288536632
COX11	HDAC1	-0.143617476	0.14361747559356924
COX15	HDAC1	-0.506886757	0.5068867567436176
COX20	HDAC1	-0.516858721	0.5168587209285695
COX4I1	HDAC1	-0.104499307	0.10449930692404749
COX5A	HDAC1	0.048899885	0.048899885
COX5B	HDAC1	0.052600735	0.052600735
COX6C	HDAC1	0.037446724	0.037446724
COX7A2	HDAC1	-0.260160338	0.260160338
COX7A2L	HDAC1	-0.321063784	0.3210637842504757
COX7C	HDAC1	-0.230170787	0.23017078654917142
CPA4	HDAC1	0.27072520234395053	0.27072520234395053
CPB2	HDAC1	0.12043974056120475	0.12043974056120475
CPD	HDAC1	0.6291886974598215	0.6291886974598215
CPEB2	HDAC1	0.644057937	0.644057937
CPEB4	HDAC1	0.616747778	0.616747778
CPM	HDAC1	0.3770200964649784	0.3770200964649784
CPNE1	HDAC1	-0.151441169	0.15144116934405635
CPNE2	HDAC1	-0.4629136	0.4629135997523842
CPNE3	HDAC1	0.4651785511831506	0.4651785511831506
CPNE8	HDAC1	-0.397624204	0.39762420391924586
CPOX	HDAC1	-0.584655957	0.5846559568695482
CPPED1	HDAC1	0.31919470912069065	0.31919470912069065
CPS1	HDAC1	0.19007755170105173	0.19007755170105173
CPSF1	HDAC1	0.3961767463539468	0.3961767463539468
CPSF2	HDAC1	0.36305519179576423	0.36305519179576423
CPSF3	HDAC1	0.5932217460301015	0.5932217460301015
CPSF4	HDAC1	0.3550781766016468	0.3550781766016468
CPSF6	HDAC1	0.6560596707455363	0.6560596707455363
CPSF7	HDAC1	0.034417109	0.034417109
CPT1A	HDAC1	-0.179136983	0.17913698256915248
CPT2	HDAC1	-0.194148264	0.1941482639764991
CRABP2	HDAC1	-0.523004656	0.5230046556026048
CRADD	HDAC1	-0.605158378	0.6051583783034205
CRAT	HDAC1	-0.299140555	0.29914055506133125
CRBN	HDAC1	0.4156236771949656	0.4156236771949656
CREB1	HDAC1	-0.371695775	0.3716957748415034
CREBBP	HDAC1	-0.337499474	0.3374994744614833
CRELD1	HDAC1	-0.520277707	0.5202777072095303
CRELD2	HDAC1	0.3995287758248106	0.3995287758248106
CRIM1	HDAC1	-0.469242224	0.469242224
CRIP2	HDAC1	0.43769758823527033	0.43769758823527033
CRIPT	HDAC1	0.6068604625778132	0.6068604625778132
CRK	HDAC1	0.080973873	0.080973873
CRKL	HDAC1	-0.039387441	0.039387441491647676
CRLF3	HDAC1	0.29797894719716805	0.29797894719716805
CRNKL1	HDAC1	0.2291351428075658	0.2291351428075658
CROCC	HDAC1	-0.575690196	0.5756901962699718
CRTAP	HDAC1	-0.154408443	0.15440844321560335
CRYBG1	HDAC1	-0.458304858	0.4583048579723982
CRYBG3	HDAC1	0.15403753550779262	0.15403753550779262
CRYL1	HDAC1	0.26200905502640565	0.26200905502640565
CRYM	HDAC1	0.35239454461591785	0.35239454461591785
CRYZ	HDAC1	-0.294256032	0.2942560320603575
CRYZL1	HDAC1	0.6195042187863278	0.6195042187863278
CS	HDAC1	-0.015876252	0.015876252036541503
CSDE1	HDAC1	0.3428363097281731	0.3428363097281731
CSE1L	HDAC1	0.26052902060824845	0.26052902060824845
CSK	HDAC1	-0.018304627	0.018304627454235004
CSNK1A1	HDAC1	-0.223319318	0.22331931845159667
CSNK1E	HDAC1	-0.306995044	0.3069950441920153
CSNK1G3	HDAC1	-0.467947184	0.46794718434696514
CSNK2A1	HDAC1	0.1687452131634644	0.1687452131634644
CSNK2A2	HDAC1	0.11634412374588766	0.11634412374588766
CSNK2B	HDAC1	-0.218596093	0.21859609286263407
CSRP1	HDAC1	0.5325226322890823	0.5325226322890823
CSRP2	HDAC1	0.4648201740844716	0.4648201740844716
CST3	HDAC1	0.035253871934254555	0.035253871934254555
CSTB	HDAC1	0.13308013565240862	0.13308013565240862
CSTF1	HDAC1	0.18305348220887072	0.18305348220887072
CSTF2	HDAC1	0.3762116134947777	0.3762116134947777
CSTF2T	HDAC1	0.22740593408851764	0.22740593408851764
CSTF3	HDAC1	-0.528294124	0.5282941243500519
CTBP1	HDAC1	0.14171614515229397	0.14171614515229397
CTBP2	HDAC1	0.013834284148107268	0.013834284148107268
CTBS	HDAC1	-0.327173574	0.32717357377601497
CTC1	HDAC1	-0.397058632	0.39705863247848944
CTCF	HDAC1	-0.408241899	0.40824189918075743
CTDP1	HDAC1	0.12160348907681834	0.12160348907681834
CTDSPL2	HDAC1	-0.201504653	0.20150465306683296
CTH	HDAC1	0.096415861	0.096415861
CTIF	HDAC1	0.2938303327913554	0.2938303327913554
CTNNA1	HDAC1	-0.30641968	0.3064196798424215
CTNNA2	HDAC1	-0.406615022	0.40661502165073676
CTNNAL1	HDAC1	-0.098738491	0.098738491
CTNNB1	HDAC1	-0.175147841	0.17514784079050938
CTNNBL1	HDAC1	0.7277748308094962	0.7277748308094962
CTNND1	HDAC1	-0.507416336	0.5074163357677683
CTPS1	HDAC1	0.10707930102832976	0.10707930102832976
CTPS2	HDAC1	-0.084689424	0.084689424
CTR9	HDAC1	-0.212958825	0.21295882525215662
CTSA	HDAC1	-0.337009659	0.3370096588788853
CTSB	HDAC1	-0.008000178	0.008000178
CTSC	HDAC1	0.10481289585164541	0.10481289585164541
CTSH	HDAC1	-0.23262945	0.23262945022446643
CTSL	HDAC1	0.3081015670728097	0.3081015670728097
CTSV	HDAC1	0.5891336266358524	0.5891336266358524
CTSZ	HDAC1	-0.226993904	0.22699390362407423
CTTN	HDAC1	-0.013042572	0.013042572
CTTNBP2NL	HDAC1	0.1257562373930864	0.1257562373930864
CTU1	HDAC1	-0.014787593	0.014787593373476285
CTU2	HDAC1	0.48180303370332955	0.48180303370332955
CUL1	HDAC1	-0.266380152	0.2663801524225746
CUL2	HDAC1	0.1310825783042928	0.1310825783042928
CUL3	HDAC1	-0.00160754	0.00160754
CUL4A	HDAC1	-0.076743135	0.076743135
CUL4B	HDAC1	-0.232505752	0.23250575194202724
CUL5	HDAC1	-0.134747228	0.13474722782975723
CUL7	HDAC1	-0.094055646	0.094055646
CUL9	HDAC1	-0.080047661	0.080047661
CUSTOS	HDAC1	0.3920807014971498	0.3920807014971498
CUTA	HDAC1	0.33384392875955826	0.33384392875955826
CUTC	HDAC1	-0.083249274	0.083249274
CUX1	HDAC1	0.25834284412974673	0.25834284412974673
CWC15	HDAC1	0.28602757799525774	0.28602757799525774
CWC22	HDAC1	0.025521682	0.025521682
CWC25	HDAC1	-0.466069871	0.4660698706170526
CWC27	HDAC1	0.6528979691066535	0.6528979691066535
CWF19L1	HDAC1	0.6278550575998867	0.6278550575998867
CWF19L2	HDAC1	0.24689290707210232	0.24689290707210232
CXADR	HDAC1	-0.216131128	0.21613112838770113
CXXC1	HDAC1	0.3357275156675035	0.3357275156675035
CXorf38	HDAC1	0.065944436	0.065944436
CXorf56	HDAC1	0.3199226887481117	0.3199226887481117
CYB5R1	HDAC1	0.089337448	0.089337448
CYB5R3	HDAC1	-0.007809568	0.007809568
CYB5R4	HDAC1	0.36570276958704806	0.36570276958704806
CYBRD1	HDAC1	-0.650535071	0.6505350705196864
CYC1	HDAC1	-0.666004558	0.6660045575888628
CYCS	HDAC1	-0.048453034	0.048453034
CYFIP1	HDAC1	-0.393889226	0.3938892258390242
CYFIP2	HDAC1	-0.411479197	0.41147919663267574
CYLD	HDAC1	0.4871951020931658	0.4871951020931658
CYP20A1	HDAC1	-0.194038339	0.1940383393924977
CYP51A1	HDAC1	-0.377456111	0.37745611133442947
CYRIA	HDAC1	0.3721540810435277	0.3721540810435277
CYRIB	HDAC1	0.19098464689482988	0.19098464689482988
CYSTM1	HDAC1	0.4079328377972659	0.4079328377972659
CYTH1	HDAC1	-0.208764314	0.20876431430385278
CYTH2	HDAC1	-0.000368577	0.000368577
CZIB	HDAC1	0.26989450142074717	0.26989450142074717
D2HGDH	HDAC1	-0.34070538	0.3407053803133655
DAAM1	HDAC1	0.11818314717552517	0.11818314717552517
DAB2	HDAC1	0.13974287748912603	0.13974287748912603
DAB2IP	HDAC1	-0.412495316	0.4124953160308911
DACT3	HDAC1	0.066694655	0.066694655
DAD1	HDAC1	0.01852356	0.01852356
DAG1	HDAC1	-0.375003431	0.3750034307500127
DAGLB	HDAC1	-0.577776847	0.5777768470933088
DAP	HDAC1	0.052339915	0.052339915
DAP3	HDAC1	-0.386853663	0.38685366295354723
DAPK1	HDAC1	-0.026612445	0.026612444981505386
DAPK3	HDAC1	-0.102394123	0.10239412298088095
DARS1	HDAC1	-0.101392202	0.10139220210563314
DARS2	HDAC1	-0.378139088	0.37813908796386664
DAXX	HDAC1	-0.126749025	0.12674902477935174
DAZAP1	HDAC1	0.3020794852860574	0.3020794852860574
DBI	HDAC1	0.3499031685817978	0.3499031685817978
DBN1	HDAC1	-0.180103678	0.1801036778139687
DBNL	HDAC1	0.35511290322722344	0.35511290322722344
DBR1	HDAC1	0.17281923301554328	0.17281923301554328
DBT	HDAC1	0.26124347136626075	0.26124347136626075
DCAF1	HDAC1	-0.225319951	0.2253199508978361
DCAF11	HDAC1	0.2900519663823833	0.2900519663823833
DCAF13	HDAC1	-0.148970482	0.14897048171795033
DCAF4	HDAC1	0.43449282162553976	0.43449282162553976
DCAF6	HDAC1	-0.334996874	0.3349968739334719
DCAF7	HDAC1	0.724399564	0.724399564
DCAF8	HDAC1	0.1923215408117413	0.1923215408117413
DCAF8L2	HDAC1	-0.312017452	0.3120174522312761
DCBLD2	HDAC1	0.011129094844892483	0.011129094844892483
DCK	HDAC1	0.18863346944071896	0.18863346944071896
DCP1A	HDAC1	0.2708121498004469	0.2708121498004469
DCP1B	HDAC1	0.1337357282455246	0.1337357282455246
DCP2	HDAC1	-0.516849361	0.5168493608883952
DCPS	HDAC1	0.029003523833473828	0.029003523833473828
DCTD	HDAC1	0.1939334385075195	0.1939334385075195
DCTN1	HDAC1	0.1617289152369948	0.1617289152369948
DCTN2	HDAC1	0.12822732867361858	0.12822732867361858
DCTN3	HDAC1	-0.159187197	0.15918719687056404
DCTN4	HDAC1	0.052365633	0.052365633
DCTN5	HDAC1	0.5562762359522752	0.5562762359522752
DCTN6	HDAC1	0.4515520160986591	0.4515520160986591
DCTPP1	HDAC1	0.2662160461750312	0.2662160461750312
DCUN1D1	HDAC1	0.6064280564880052	0.6064280564880052
DCUN1D3	HDAC1	-0.418605097	0.4186050969836103
DCUN1D4	HDAC1	0.6508756496706659	0.6508756496706659
DCUN1D5	HDAC1	0.3957672295174063	0.3957672295174063
DCXR	HDAC1	0.084715412	0.084715412
DDAH1	HDAC1	-0.264983429	0.2649834291175339
DDAH2	HDAC1	-0.204489838	0.20448983773202498
DDB1	HDAC1	0.6395959398078771	0.6395959398078771
DDB2	HDAC1	-0.190464204	0.19046420424814534
DDHD1	HDAC1	0.4357434503761261	0.4357434503761261
DDHD2	HDAC1	-0.305270018	0.3052700182536593
DDI2	HDAC1	-0.2036482	0.20364820034216724
DDOST	HDAC1	-0.03638366	0.03638366
DDR1	HDAC1	-0.595251264	0.5952512635363734
DDRGK1	HDAC1	-0.150439195	0.1504391948413701
DDT	HDAC1	-0.170729601	0.17072960086036143
DDX1	HDAC1	0.7281230814312141	0.7281230814312141
DDX10	HDAC1	0.12018330220036894	0.12018330220036894
DDX12P	HDAC1	0.2137256719706983	0.2137256719706983
DDX17	HDAC1	-0.131771192	0.13177119163051548
DDX18	HDAC1	-0.249969996	0.24996999569618006
DDX19A	HDAC1	0.40535682691950176	0.40535682691950176
DDX19B	HDAC1	0.5737785266027005	0.5737785266027005
DDX20	HDAC1	0.6646142624822762	0.6646142624822762
DDX21	HDAC1	0.074864876	0.074864876
DDX23	HDAC1	-0.097863471	0.097863471
DDX24	HDAC1	0.14462172603813106	0.14462172603813106
DDX27	HDAC1	0.20086064131110135	0.20086064131110135
DDX28	HDAC1	-0.293163476	0.2931634762295043
DDX31	HDAC1	-0.147580229	0.14758022887264632
DDX39A	HDAC1	-0.13455523	0.13455522974313824
DDX39B	HDAC1	-0.195627893	0.1956278930302545
DDX3X	HDAC1	-0.370472093	0.37047209275297877
DDX41	HDAC1	0.044222476	0.044222476
DDX42	HDAC1	-0.360990478	0.3609904775614809
DDX46	HDAC1	-0.09582146	0.09582146
DDX47	HDAC1	-0.41135898	0.41135898007257377
DDX49	HDAC1	0.3409376267434125	0.3409376267434125
DDX5	HDAC1	0.17665948842969798	0.17665948842969798
DDX50	HDAC1	0.2034181233849278	0.2034181233849278
DDX51	HDAC1	-0.387202227	0.38720222727088727
DDX52	HDAC1	-0.103188319	0.10318831926494972
DDX54	HDAC1	-0.133642287	0.13364228670007122
DDX55	HDAC1	0.094364731	0.094364731
DDX56	HDAC1	0.186394194	0.186394194
DDX58	HDAC1	-0.679068319	0.6790683190690898
DDX59	HDAC1	0.27653081376061084	0.27653081376061084
DDX6	HDAC1	-0.069224327	0.069224327
DDX60	HDAC1	-0.216988496	0.21698849568336728
DECR1	HDAC1	-0.345629276	0.34562927619752337
DEK	HDAC1	-0.098360988	0.098360988
DENND10	HDAC1	-0.017128372	0.017128372210280882
DENND3	HDAC1	-0.472664004	0.4726640040916831
DENND4C	HDAC1	-0.205266638	0.20526663798772415
DENND6A	HDAC1	-0.608375704	0.6083757040946665
DENR	HDAC1	0.6799094247039398	0.6799094247039398
DEPDC7	HDAC1	0.6063850833830591	0.6063850833830591
DERA	HDAC1	-0.120134683	0.12013468321135524
DERL1	HDAC1	-0.577379612	0.5773796122113068
DERL2	HDAC1	-0.631977449	0.6319774492623407
DESI1	HDAC1	-0.02501772	0.02501772
DFFA	HDAC1	-0.284053849	0.2840538492646696
DFFB	HDAC1	-0.50206398	0.5020639797395654
DGAT1	HDAC1	-0.391736058	0.3917360580316713
DGCR8	HDAC1	0.4273897746767713	0.4273897746767713
DGKA	HDAC1	-0.649447181	0.6494471810524134
DGKH	HDAC1	-0.12698854	0.12698854014286923
DGKQ	HDAC1	0.2911381949001274	0.2911381949001274
DGKZ	HDAC1	-0.31979599	0.31979598984203295
DGLUCY	HDAC1	-0.060198899	0.060198899072425746
DGUOK	HDAC1	0.11743728326871745	0.11743728326871745
DHCR24	HDAC1	-0.471305454	0.47130545398618495
DHCR7	HDAC1	-0.28619549	0.2861954895562948
DHDDS	HDAC1	0.33021906314706945	0.33021906314706945
DHFR	HDAC1	0.006982273	0.006982273
DHODH	HDAC1	-0.288951497	0.2889514970275889
DHPS	HDAC1	0.2605657577757687	0.2605657577757687
DHRS1	HDAC1	-0.371552891	0.3715528912842781
DHRS2	HDAC1	0.2923861904357909	0.2923861904357909
DHRS4	HDAC1	-0.167711602	0.16771160201397736
DHRS7	HDAC1	-0.76446999	0.7644699901077091
DHRS7B	HDAC1	-0.306512279	0.30651227879876064
DHTKD1	HDAC1	-0.435547115	0.4355471147028707
DHX15	HDAC1	-0.097244736	0.097244736
DHX16	HDAC1	0.037502696	0.037502696
DHX29	HDAC1	0.3141538664193408	0.3141538664193408
DHX30	HDAC1	0.028400804528129847	0.028400804528129847
DHX32	HDAC1	-0.107015524	0.10701552383535252
DHX33	HDAC1	0.11451218427548285	0.11451218427548285
DHX34	HDAC1	-0.450900412	0.4509004117303171
DHX35	HDAC1	-0.134180934	0.13418093436810077
DHX36	HDAC1	0.36834119458036463	0.36834119458036463
DHX37	HDAC1	-0.038528433	0.038528433
DHX38	HDAC1	-0.333450296	0.3334502960443489
DHX40	HDAC1	0.3704497628896749	0.3704497628896749
DHX57	HDAC1	0.4934025724251823	0.4934025724251823
DHX8	HDAC1	-0.063610375	0.063610375
DHX9	HDAC1	-0.038954185	0.038954185
DIABLO	HDAC1	0.036231365	0.036231365
DIAPH1	HDAC1	-0.557051247	0.5570512465309593
DIAPH2	HDAC1	-0.340521764	0.3405217644312974
DIAPH3	HDAC1	0.29770154649887914	0.29770154649887914
DICER1	HDAC1	-0.353029262	0.3530292618043118
DIDO1	HDAC1	-0.180663406	0.18066340605693473
DIEXF	HDAC1	-0.50036189	0.5003618902303802
DIMT1	HDAC1	-0.002966672	0.002966672
DIP2A	HDAC1	-0.136947899	0.13694789882115607
DIP2B	HDAC1	-0.486839528	0.486839528
DIPK2A	HDAC1	0.007644443	0.007644443
DIS3	HDAC1	-0.220212491	0.22021249082798677
DIS3L	HDAC1	0.095541006	0.095541006
DIS3L2	HDAC1	0.41017084254922265	0.41017084254922265
DKC1	HDAC1	-0.312470592	0.312470592
DLAT	HDAC1	-0.175938154	0.17593815379289934
DLD	HDAC1	0.053498900599866596	0.053498900599866596
DLG1	HDAC1	-0.164152918	0.16415291808860544
DLG5	HDAC1	-0.51629434	0.5162943398374772
DLGAP4	HDAC1	0.3420661005144605	0.3420661005144605
DLGAP5	HDAC1	0.16216828004570216	0.16216828004570216
DLST	HDAC1	-0.305185247	0.3051852473751472
DMAC2	HDAC1	-0.634777809	0.6347778087940545
DMAP1	HDAC1	0.318660269	0.318660269
DMD	HDAC1	-0.449096524	0.4490965236477214
DMXL1	HDAC1	0.26451211002365166	0.26451211002365166
DMXL2	HDAC1	0.23768562960972797	0.23768562960972797
DNAAF5	HDAC1	0.26175404310015143	0.26175404310015143
DNAH5	HDAC1	-0.502413712	0.5024137118550365
DNAJA1	HDAC1	0.42958861480881033	0.42958861480881033
DNAJA2	HDAC1	0.046030039	0.046030039
DNAJA3	HDAC1	-0.255016241	0.255016241
DNAJB1	HDAC1	0.4220205848871969	0.4220205848871969
DNAJB11	HDAC1	0.3717737607937556	0.3717737607937556
DNAJB12	HDAC1	0.4439257270830863	0.4439257270830863
DNAJB14	HDAC1	0.017887885708172194	0.017887885708172194
DNAJB2	HDAC1	-0.120939853	0.12093985250296194
DNAJB4	HDAC1	-0.340002951	0.34000295126315944
DNAJB6	HDAC1	-0.297758234	0.29775823430468573
DNAJC1	HDAC1	0.4288508128027407	0.4288508128027407
DNAJC10	HDAC1	-0.246417824	0.24641782369132115
DNAJC11	HDAC1	-0.476938043	0.4769380428652174
DNAJC13	HDAC1	-0.251606314	0.25160631391187044
DNAJC14	HDAC1	-0.665259885	0.6652598854986044
DNAJC16	HDAC1	0.21303045667554013	0.21303045667554013
DNAJC17	HDAC1	-0.227943202	0.2279432017997266
DNAJC19	HDAC1	-0.687562003	0.6875620027913781
DNAJC2	HDAC1	-0.237986184	0.2379861837454991
DNAJC21	HDAC1	-0.213186696	0.21318669551434322
DNAJC25	HDAC1	-0.29345787	0.29345787039290877
DNAJC3	HDAC1	-0.004188904	0.004188904
DNAJC5	HDAC1	-0.399597826	0.39959782614292305
DNAJC6	HDAC1	0.31503875194222486	0.31503875194222486
DNAJC7	HDAC1	0.3324346346386577	0.3324346346386577
DNAJC8	HDAC1	-0.219206451	0.2192064514364742
DNAJC9	HDAC1	-0.478418913	0.4784189130066661
DNASE2	HDAC1	-0.331757128	0.33175712841318805
DNM1L	HDAC1	0.13683778162609192	0.13683778162609192
DNM2	HDAC1	0.5463658715860052	0.5463658715860052
DNM3	HDAC1	0.5903151573156433	0.5903151573156433
DNMBP	HDAC1	-0.312856304	0.312856304
DNMT1	HDAC1	0.028288518012058766	0.028288518012058766
DNPEP	HDAC1	-0.092654754	0.092654754
DNPH1	HDAC1	-0.045931799	0.045931799
DNTTIP1	HDAC1	-0.671153379	0.6711533786342878
DNTTIP2	HDAC1	-0.124698454	0.12469845413303042
DOCK1	HDAC1	-0.230065418	0.23006541757342197
DOCK4	HDAC1	0.622391652	0.622391652
DOCK5	HDAC1	-0.366592649	0.3665926491947129
DOCK6	HDAC1	-0.368451734	0.36845173443826984
DOCK7	HDAC1	-0.278549256	0.27854925560345756
DOCK9	HDAC1	-0.106542474	0.10654247441148765
DOHH	HDAC1	0.19263094194088237	0.19263094194088237
DOP1B	HDAC1	-0.291150676	0.291150676
DPCD	HDAC1	0.507135176	0.507135176
DPF1	HDAC1	0.3672351000436206	0.3672351000436206
DPF2	HDAC1	0.10873854089015493	0.10873854089015493
DPH1	HDAC1	0.6326028252138396	0.6326028252138396
DPH2	HDAC1	0.44712308812519164	0.44712308812519164
DPH5	HDAC1	0.23010234586915096	0.23010234586915096
DPH6	HDAC1	-0.030625603	0.030625602509453384
DPM1	HDAC1	-0.637936363	0.6379363632596299
DPM3	HDAC1	-0.592310073	0.592310073
DPP3	HDAC1	0.20197548455415454	0.20197548455415454
DPP7	HDAC1	0.1748134790373542	0.1748134790373542
DPP8	HDAC1	-0.041991692	0.041991692
DPP9	HDAC1	0.1061593668073127	0.1061593668073127
DPY19L1	HDAC1	-0.185879421	0.185879421
DPYD	HDAC1	0.13413367707001445	0.13413367707001445
DPYSL2	HDAC1	0.26164763574376876	0.26164763574376876
DPYSL3	HDAC1	0.46650330802361756	0.46650330802361756
DR1	HDAC1	-0.000416322	0.000416322
DRAP1	HDAC1	0.48531446466813555	0.48531446466813555
DRG1	HDAC1	0.49465169380219204	0.49465169380219204
DRG2	HDAC1	0.2721513571392568	0.2721513571392568
DROSHA	HDAC1	0.16529901345871223	0.16529901345871223
DSCC1	HDAC1	0.17625273059493454	0.17625273059493454
DSG2	HDAC1	-0.583930075	0.5839300746932953
DSN1	HDAC1	0.3618290909654847	0.3618290909654847
DST	HDAC1	-0.386076787	0.38607678734986883
DSTN	HDAC1	0.7455434963340837	0.7455434963340837
DTD1	HDAC1	0.5331723851590364	0.5331723851590364
DTL	HDAC1	0.25080930246992833	0.25080930246992833
DTNA	HDAC1	-0.552459618	0.5524596183709812
DTNB	HDAC1	-0.183220482	0.183220482
DTNBP1	HDAC1	-0.141150211	0.14115021068042613
DTWD1	HDAC1	-0.601878006	0.6018780063878486
DTYMK	HDAC1	0.20549601537386175	0.20549601537386175
DUS1L	HDAC1	-0.442824453	0.4428244525277922
DUS2	HDAC1	-0.268649245	0.268649245
DUS3L	HDAC1	-0.065909534	0.065909534
DUSP11	HDAC1	-0.250511819	0.2505118193812618
DUSP12	HDAC1	0.40203284442973797	0.40203284442973797
DUSP14	HDAC1	-0.22606498	0.22606498022149968
DUSP23	HDAC1	0.20872382874390716	0.20872382874390716
DUSP3	HDAC1	0.13709534708070412	0.13709534708070412
DUT	HDAC1	-0.034872397	0.034872397281315734
DVL2	HDAC1	-0.656753297	0.656753297
DYNC1H1	HDAC1	-0.302877096	0.3028770962017257
DYNC1I2	HDAC1	0.091196062	0.091196062
DYNC1LI1	HDAC1	0.5448618304949302	0.5448618304949302
DYNC1LI2	HDAC1	0.7717533790856795	0.7717533790856795
DYNC2H1	HDAC1	-0.304669225	0.30466922546010544
DYNC2I2	HDAC1	-0.454405437	0.45440543738147204
DYNLL1	HDAC1	-0.10196699	0.10196698980748911
DYNLL2	HDAC1	0.059588984	0.059588984
DYNLRB1	HDAC1	-0.266091958	0.26609195786839107
DYRK1A	HDAC1	-0.165074009	0.1650740091385599
DYSF	HDAC1	-0.338787622	0.33878762247916183
E2F4	HDAC1	-0.208680972	0.20868097224426735
EAPP	HDAC1	0.5323814009592914	0.5323814009592914
EARS2	HDAC1	-0.662713071	0.6627130705963891
EBNA1BP2	HDAC1	-0.133810438	0.1338104383937982
EBP	HDAC1	-0.461359791	0.4613597913849539
ECD	HDAC1	0.45463478	0.45463478
ECE1	HDAC1	-0.229296724	0.2292967241914379
ECH1	HDAC1	-0.363608601	0.3636086008579166
ECHDC1	HDAC1	-0.015678367	0.015678367
ECHS1	HDAC1	0.11320536917360478	0.11320536917360478
ECI1	HDAC1	-0.39977243	0.39977243048202626
ECI2	HDAC1	-0.003562873	0.003562873
ECPAS	HDAC1	-0.17194513	0.1719451296345616
ECSIT	HDAC1	-0.209662674	0.20966267428838592
ECT2	HDAC1	0.15395022805673775	0.15395022805673775
EDC3	HDAC1	0.3608828830209268	0.3608828830209268
EDC4	HDAC1	0.2847120226856053	0.2847120226856053
EDEM3	HDAC1	0.460676407	0.460676407
EDF1	HDAC1	0.6855391731544529	0.6855391731544529
EDRF1	HDAC1	0.18368231567387205	0.18368231567387205
EEA1	HDAC1	0.3379895533777772	0.3379895533777772
EED	HDAC1	0.13475154415724727	0.13475154415724727
EEF1A1	HDAC1	0.22695507304439463	0.22695507304439463
EEF1A2	HDAC1	-0.272169925	0.2721699250133381
EEF1AKMT1	HDAC1	-0.076956655	0.076956655
EEF1AKNMT	HDAC1	0.1441660740595107	0.1441660740595107
EEF1B2	HDAC1	-0.002178311	0.002178311
EEF1D	HDAC1	0.1946575242043706	0.1946575242043706
EEF1E1	HDAC1	0.4095657591882991	0.4095657591882991
EEF1G	HDAC1	0.29231741097955644	0.29231741097955644
EEF2	HDAC1	0.37976102684769486	0.37976102684769486
EEF2K	HDAC1	-0.024402595	0.024402594503668263
EEFSEC	HDAC1	0.35846344841458666	0.35846344841458666
EEPD1	HDAC1	0.49102796496110857	0.49102796496110857
EFCAB14	HDAC1	-0.491357129	0.49135712852956637
EFEMP1	HDAC1	-0.132534692	0.13253469247623134
EFHD2	HDAC1	-0.326251095	0.326251095
EFL1	HDAC1	0.7430248980322103	0.7430248980322103
EFR3A	HDAC1	-0.137916138	0.13791613834153396
EFTUD2	HDAC1	0.6108046836269113	0.6108046836269113
EGFL7	HDAC1	0.25497017099810887	0.25497017099810887
EGFR	HDAC1	-0.742927088	0.7429270876690219
EGLN1	HDAC1	-0.165103158	0.16510315779709347
EHBP1	HDAC1	0.040499097	0.040499097
EHBP1L1	HDAC1	-0.221400317	0.22140031658951267
EHD1	HDAC1	0.10124208221657757	0.10124208221657757
EHD2	HDAC1	-0.688885993	0.6888859926966272
EHD3	HDAC1	0.38148427920869565	0.38148427920869565
EHD4	HDAC1	-0.242603631	0.24260363114097533
EHHADH	HDAC1	-0.051851915	0.051851915
EHMT1	HDAC1	0.1442973034222061	0.1442973034222061
EHMT2	HDAC1	0.019320912	0.019320912
EI24	HDAC1	-0.13519169	0.1351916895564133
EIF1	HDAC1	0.3288310819049693	0.3288310819049693
EIF1AX	HDAC1	0.22572898065947333	0.22572898065947333
EIF2A	HDAC1	-0.034397358	0.034397358
EIF2AK1	HDAC1	-0.183290202	0.18329020206393745
EIF2AK2	HDAC1	-0.346264318	0.34626431825761184
EIF2AK3	HDAC1	0.24252931728025273	0.24252931728025273
EIF2AK4	HDAC1	-0.359424565	0.3594245650252494
EIF2B1	HDAC1	0.33901195213544105	0.33901195213544105
EIF2B2	HDAC1	0.6774605735327105	0.6774605735327105
EIF2B3	HDAC1	0.5386904736314861	0.5386904736314861
EIF2B4	HDAC1	0.18776795679267874	0.18776795679267874
EIF2B5	HDAC1	-0.080689477	0.080689477
EIF2D	HDAC1	-0.185441082	0.18544108192963668
EIF2S1	HDAC1	0.6466026497488058	0.6466026497488058
EIF2S2	HDAC1	-0.332574447	0.33257444701553013
EIF2S3	HDAC1	0.43184766973687944	0.43184766973687944
EIF3A	HDAC1	-0.342701436	0.3427014359531988
EIF3B	HDAC1	-0.316505465	0.31650546543166236
EIF3C	HDAC1	-0.047401763	0.047401763
EIF3D	HDAC1	-0.237949328	0.2379493276687526
EIF3E	HDAC1	0.49985339487166464	0.49985339487166464
EIF3F	HDAC1	0.075080677	0.075080677
EIF3G	HDAC1	0.25833050039722627	0.25833050039722627
EIF3H	HDAC1	0.4081022435487534	0.4081022435487534
EIF3I	HDAC1	0.14299019612393776	0.14299019612393776
EIF3J	HDAC1	0.35210265196296714	0.35210265196296714
EIF3K	HDAC1	-0.082003305	0.082003305
EIF3L	HDAC1	0.28391350528941955	0.28391350528941955
EIF3M	HDAC1	0.7070346097373145	0.7070346097373145
EIF4A1	HDAC1	0.6664549458692514	0.6664549458692514
EIF4A2	HDAC1	0.7516213177128891	0.7516213177128891
EIF4A3	HDAC1	0.3358453171422504	0.3358453171422504
EIF4B	HDAC1	0.040136642	0.040136642
EIF4E	HDAC1	0.5075765702735209	0.5075765702735209
EIF4E2	HDAC1	0.5375030596728939	0.5375030596728939
EIF4ENIF1	HDAC1	0.5511906562501738	0.5511906562501738
EIF4G1	HDAC1	-0.126127676	0.12612767580490508
EIF4G2	HDAC1	-0.270151557	0.2701515568969189
EIF4G3	HDAC1	0.3083294698848947	0.3083294698848947
EIF4H	HDAC1	-0.239111706	0.2391117064181823
EIF5	HDAC1	0.273768899	0.273768899
EIF5A	HDAC1	0.3588607222470423	0.3588607222470423
EIF5B	HDAC1	-0.113008866	0.11300886634380877
EIF6	HDAC1	0.3786370758602216	0.3786370758602216
EIPR1	HDAC1	0.30572642176249304	0.30572642176249304
ELAC2	HDAC1	-0.037421843	0.037421842929972256
ELAVL1	HDAC1	-0.106092273	0.10609227271907043
ELAVL2	HDAC1	-0.190902074	0.19090207389729988
ELL	HDAC1	-0.317705735	0.31770573480210523
ELMO1	HDAC1	0.5344535342884628	0.5344535342884628
ELMO2	HDAC1	0.792095594	0.792095594
ELMOD2	HDAC1	0.4233715995852967	0.4233715995852967
ELOA	HDAC1	-0.623299719	0.6232997194320672
ELOB	HDAC1	0.067136866	0.067136866
ELOC	HDAC1	0.15781714081265508	0.15781714081265508
ELOF1	HDAC1	0.4451097222513999	0.4451097222513999
ELOVL1	HDAC1	-0.012824395	0.012824394801195427
ELP1	HDAC1	0.6400223688634494	0.6400223688634494
ELP2	HDAC1	0.2769053793423598	0.2769053793423598
ELP3	HDAC1	-0.320652939	0.32065293930409833
ELP4	HDAC1	0.7392864065470957	0.7392864065470957
ELP5	HDAC1	0.21365726497736984	0.21365726497736984
ELP6	HDAC1	0.5537270828791246	0.5537270828791246
EMC1	HDAC1	0.49580971415937974	0.49580971415937974
EMC2	HDAC1	0.066150143	0.066150143
EMC3	HDAC1	0.16786445550394746	0.16786445550394746
EMC4	HDAC1	0.6068179599864945	0.6068179599864945
EMC7	HDAC1	0.38722974	0.38722974
EMC8	HDAC1	0.4395067907651208	0.4395067907651208
EMD	HDAC1	-0.698156672	0.6981566719532635
EMG1	HDAC1	0.2576223351662142	0.2576223351662142
EML2	HDAC1	-0.145583713	0.1455837134311093
EML3	HDAC1	-0.034057906	0.034057906
EML4	HDAC1	0.06584754	0.06584754
EMSY	HDAC1	-0.152983067	0.15298306653642293
ENAH	HDAC1	-0.080904792	0.080904792
ENDOD1	HDAC1	-0.328823375	0.32882337500765335
ENGASE	HDAC1	0.4941012846082182	0.4941012846082182
ENO1	HDAC1	-0.037880492	0.037880492
ENO2	HDAC1	0.18403378735577242	0.18403378735577242
ENO3	HDAC1	0.13880610490839776	0.13880610490839776
ENOPH1	HDAC1	0.15141683362993427	0.15141683362993427
ENPP1	HDAC1	0.5168781738002611	0.5168781738002611
ENPP4	HDAC1	-0.15199914	0.15199914010477283
ENSA	HDAC1	-0.314147255	0.3141472551906406
EOGT	HDAC1	-0.086163692	0.086163692
EP300	HDAC1	0.22387319975852737	0.22387319975852737
EP400	HDAC1	-0.079762873	0.079762873
EPB41	HDAC1	-0.496565818	0.49656581753384427
EPB41L1	HDAC1	-0.348538996	0.34853899630257884
EPB41L2	HDAC1	-0.17078253	0.17078253006648556
EPB41L5	HDAC1	0.3383354522130993	0.3383354522130993
EPG5	HDAC1	0.26819859937733875	0.26819859937733875
EPHA2	HDAC1	0.041689675	0.041689675
EPHB2	HDAC1	0.400204019	0.400204019
EPHB3	HDAC1	0.6978078406471891	0.6978078406471891
EPHB4	HDAC1	-0.303640553	0.3036405530790734
EPHX1	HDAC1	-0.107511029	0.10751102923314224
EPM2AIP1	HDAC1	0.23190732700808075	0.23190732700808075
EPN1	HDAC1	0.32920162322388447	0.32920162322388447
EPN2	HDAC1	-0.494117848	0.49411784807957154
EPPK1	HDAC1	0.39735857407534264	0.39735857407534264
EPRS1	HDAC1	-0.359483402	0.35948340208628843
EPS15	HDAC1	-0.378809825	0.37880982510541733
EPS15L1	HDAC1	0.14056725484375826	0.14056725484375826
EPS8	HDAC1	-0.381529634	0.38152963392125205
EPS8L2	HDAC1	-0.130096925	0.1300969249971496
ERAL1	HDAC1	0.037827691402661796	0.037827691402661796
ERAP1	HDAC1	-0.373630899	0.3736308985801683
ERBB2	HDAC1	-0.679377265	0.6793772648309463
ERBIN	HDAC1	-0.556146727	0.556146727
ERC1	HDAC1	0.5897753703930727	0.5897753703930727
ERCC2	HDAC1	0.070470189	0.070470189
ERCC3	HDAC1	-0.0396391	0.039639100010585425
ERCC4	HDAC1	0.626267957	0.626267957
ERCC5	HDAC1	0.14893931370213423	0.14893931370213423
ERCC6	HDAC1	-0.450789987	0.45078998721963304
ERCC6L	HDAC1	-0.06203371	0.06203371
ERG28	HDAC1	0.37908956820657713	0.37908956820657713
ERGIC1	HDAC1	-0.267943425	0.2679434253913472
ERGIC3	HDAC1	-0.058669575	0.058669575
ERH	HDAC1	0.018355160791034688	0.018355160791034688
ERI1	HDAC1	-0.381191828	0.38119182815650754
ERI3	HDAC1	0.5573072509477635	0.5573072509477635
ERICH1	HDAC1	0.5893668857970372	0.5893668857970372
ERLEC1	HDAC1	0.33704866888567436	0.33704866888567436
ERLIN1	HDAC1	-0.204655067	0.2046550667926951
ERLIN2	HDAC1	0.3521687	0.3521687
ERMP1	HDAC1	-0.654970903	0.6549709030395245
ERO1A	HDAC1	-0.416392295	0.41639229545983797
ERP29	HDAC1	-0.323345747	0.3233457467850989
ERP44	HDAC1	0.24876672780696915	0.24876672780696915
ESCO2	HDAC1	-0.272766278	0.27276627830110023
ESD	HDAC1	0.5128662165337149	0.5128662165337149
ESF1	HDAC1	0.074760285	0.074760285
ESPL1	HDAC1	0.014207017924258322	0.014207017924258322
ESRRA	HDAC1	-0.263106765	0.2631067651733468
ESS2	HDAC1	0.4715446678292665	0.4715446678292665
ESYT1	HDAC1	-0.409314436	0.4093144362178006
ESYT2	HDAC1	-0.822203414	0.8222034143674741
ETF1	HDAC1	0.5519275532708279	0.5519275532708279
ETFA	HDAC1	0.098897225	0.098897225
ETFB	HDAC1	0.064232969	0.064232969
ETFDH	HDAC1	0.6226204660388791	0.6226204660388791
ETHE1	HDAC1	-0.38026071	0.38026071041474313
ETNK1	HDAC1	0.3382328279420464	0.3382328279420464
ETV6	HDAC1	-0.320907391	0.3209073910065425
EVI5	HDAC1	0.33742779741452233	0.33742779741452233
EVI5L	HDAC1	-0.142957192	0.1429571919003256
EWSR1	HDAC1	-0.192879776	0.19287977581833685
EXD2	HDAC1	-0.107998341	0.10799834109235375
EXOC1	HDAC1	0.3312301864254501	0.3312301864254501
EXOC2	HDAC1	-0.308307938	0.3083079376335198
EXOC3	HDAC1	-0.593426389	0.5934263890750503
EXOC4	HDAC1	0.015160477661614222	0.015160477661614222
EXOC5	HDAC1	0.20619292633382696	0.20619292633382696
EXOC6	HDAC1	0.1310337601353484	0.1310337601353484
EXOC6B	HDAC1	-0.268789933	0.268789933
EXOC7	HDAC1	0.42808852063136155	0.42808852063136155
EXOC8	HDAC1	0.2647531162888928	0.2647531162888928
EXOG	HDAC1	0.5275700626995359	0.5275700626995359
EXOSC1	HDAC1	0.41142621397008794	0.41142621397008794
EXOSC10	HDAC1	-0.164873908	0.1648739076584556
EXOSC2	HDAC1	0.2369968039735779	0.2369968039735779
EXOSC3	HDAC1	0.43791071214253946	0.43791071214253946
EXOSC4	HDAC1	0.7969198005917965	0.7969198005917965
EXOSC5	HDAC1	0.41450737988941583	0.41450737988941583
EXOSC6	HDAC1	0.5630273671141275	0.5630273671141275
EXOSC7	HDAC1	0.47477632172971357	0.47477632172971357
EXOSC8	HDAC1	0.5246416259501804	0.5246416259501804
EXOSC9	HDAC1	0.46944675173800665	0.46944675173800665
EXT1	HDAC1	0.48297470979880347	0.48297470979880347
EXT2	HDAC1	0.4004595320827844	0.4004595320827844
EXTL3	HDAC1	-0.334403471	0.3344034706246509
EZH2	HDAC1	-0.051482165	0.051482165
EZR	HDAC1	-0.504569975	0.5045699749414252
F11R	HDAC1	-0.539732355	0.5397323547802685
F13A1	HDAC1	-0.1337362	0.13373619957514604
F2	HDAC1	0.34287188	0.34287188
F5	HDAC1	0.15343822944005636	0.15343822944005636
F8A1	HDAC1	0.3439223283188277	0.3439223283188277
FA2H	HDAC1	-0.012941564	0.012941564055536292
FABP5	HDAC1	0.35521556446603886	0.35521556446603886
FADD	HDAC1	-0.026341325	0.026341325035807182
FADS3	HDAC1	-0.474906928	0.47490692752877856
FAF1	HDAC1	0.5322495106797981	0.5322495106797981
FAF2	HDAC1	0.028855184155082432	0.028855184155082432
FAH	HDAC1	0.061148187	0.061148187
FAHD1	HDAC1	0.22465557753078674	0.22465557753078674
FAHD2A	HDAC1	-0.115154739	0.1151547393376111
FAM107B	HDAC1	0.399979313	0.399979313
FAM114A1	HDAC1	-0.285347896	0.2853478959130398
FAM114A2	HDAC1	0.7689961220439654	0.7689961220439654
FAM118B	HDAC1	0.577744671	0.577744671
FAM120A	HDAC1	-0.290756734	0.29075673378765715
FAM120B	HDAC1	0.3349882803538008	0.3349882803538008
FAM122B	HDAC1	-0.217487548	0.2174875479238688
FAM126A	HDAC1	0.32236962403692987	0.32236962403692987
FAM160A2	HDAC1	0.4109334570609337	0.4109334570609337
FAM160B1	HDAC1	-0.346549737	0.34654973726391075
FAM160B2	HDAC1	-0.228393856	0.2283938564174171
FAM172A	HDAC1	0.4016926577957809	0.4016926577957809
FAM193B	HDAC1	0.025008380229565728	0.025008380229565728
FAM207A	HDAC1	0.1114507269983223	0.1114507269983223
FAM20B	HDAC1	-0.113001586	0.11300158591327768
FAM234A	HDAC1	0.2587590891671443	0.2587590891671443
FAM241B	HDAC1	-0.053971834	0.053971833705168316
FAM32A	HDAC1	0.6580622774047178	0.6580622774047178
FAM3C	HDAC1	-0.71195142	0.7119514198552754
FAM50A	HDAC1	0.5096630101088447	0.5096630101088447
FAM53C	HDAC1	0.23686253765879484	0.23686253765879484
FAM76A	HDAC1	0.25245833255667804	0.25245833255667804
FAM83D	HDAC1	0.26240033038205335	0.26240033038205335
FAM83G	HDAC1	-0.075114049	0.075114049
FAM83H	HDAC1	-0.447401295	0.4474012945692569
FAM91A1	HDAC1	0.5607317393330993	0.5607317393330993
FAM98A	HDAC1	0.173934154	0.173934154
FAM98B	HDAC1	0.14011558186411688	0.14011558186411688
FANCA	HDAC1	-0.171236738	0.1712367381193266
FANCB	HDAC1	0.2196967915600332	0.2196967915600332
FANCD2	HDAC1	0.4055325871350521	0.4055325871350521
FANCF	HDAC1	0.3872694292001592	0.3872694292001592
FANCI	HDAC1	0.446228004	0.446228004
FAR1	HDAC1	0.1553089244594346	0.1553089244594346
FARP1	HDAC1	-0.520622339	0.5206223393687913
FARP2	HDAC1	-0.096799546	0.096799546
FARS2	HDAC1	-0.678569772	0.6785697720682343
FARSA	HDAC1	0.21569861261916548	0.21569861261916548
FARSB	HDAC1	0.49119727613662895	0.49119727613662895
FAS	HDAC1	-0.3270074	0.3270073999376606
FASN	HDAC1	-0.383143338	0.38314333843787024
FASTKD1	HDAC1	-0.633298203	0.6332982025318443
FASTKD2	HDAC1	0.6145250750739862	0.6145250750739862
FASTKD3	HDAC1	-0.145127875	0.1451278750937239
FASTKD5	HDAC1	-0.288365434	0.2883654344428328
FAT1	HDAC1	-0.374486591	0.37448659098575354
FAU	HDAC1	-0.003338893	0.003338893
FBH1	HDAC1	0.13639774038594252	0.13639774038594252
FBL	HDAC1	-0.145987397	0.14598739707652023
FBLN1	HDAC1	0.2942317134081982	0.2942317134081982
FBXL12	HDAC1	0.075093637	0.075093637
FBXL18	HDAC1	0.3460646245328055	0.3460646245328055
FBXL20	HDAC1	0.088672181	0.088672181
FBXO11	HDAC1	-0.004104844	0.004104844
FBXO21	HDAC1	0.5652993730164166	0.5652993730164166
FBXO22	HDAC1	0.2978736605264709	0.2978736605264709
FBXO28	HDAC1	0.4580333506226039	0.4580333506226039
FBXO3	HDAC1	0.23714351791191918	0.23714351791191918
FBXO30	HDAC1	-0.11658077	0.11658077002524976
FBXO38	HDAC1	0.018421482	0.018421482
FBXO4	HDAC1	-0.140730189	0.14073018911849805
FBXO45	HDAC1	0.39137627369046846	0.39137627369046846
FBXO5	HDAC1	-0.331501095	0.3315010951193263
FBXO7	HDAC1	-0.110927176	0.11092717570775613
FBXW11	HDAC1	0.20442408172641124	0.20442408172641124
FCF1	HDAC1	0.33349371808796396	0.33349371808796396
FCHO2	HDAC1	-0.192554426	0.1925544257030325
FCHSD1	HDAC1	0.056062465766296254	0.056062465766296254
FCSK	HDAC1	0.19571475546090766	0.19571475546090766
FDFT1	HDAC1	-0.271740569	0.2717405688791202
FDPS	HDAC1	-0.170240881	0.17024088060247558
FDX1	HDAC1	0.042090861	0.042090861
FDXR	HDAC1	-0.008883194	0.008883194
FECH	HDAC1	-0.156424025	0.15642402539067438
FEM1B	HDAC1	0.45285698155530524	0.45285698155530524
FEN1	HDAC1	-0.081134061	0.081134061
FER	HDAC1	0.3667317112816834	0.3667317112816834
FERMT1	HDAC1	-0.185532336	0.18553233631520594
FERMT2	HDAC1	-0.199194492	0.19919449164123537
FEZ2	HDAC1	-0.012641621	0.012641620905728197
FGD4	HDAC1	-0.378497001	0.37849700118313584
FGD6	HDAC1	0.21166811156342719	0.21166811156342719
FH	HDAC1	-0.076084857	0.076084857
FHL1	HDAC1	0.4981521020103041	0.4981521020103041
FHL2	HDAC1	0.23321508483680295	0.23321508483680295
FHOD1	HDAC1	-0.509647794	0.5096477935188201
FHOD3	HDAC1	0.83161665	0.83161665
FIBP	HDAC1	0.2854790253493233	0.2854790253493233
FIG4	HDAC1	-0.240506789	0.24050678923472546
FIGNL1	HDAC1	0.7408269326944211	0.7408269326944211
FIP1L1	HDAC1	-0.186463721	0.18646372060755576
FIS1	HDAC1	-0.317791958	0.31779195754700523
FKBP10	HDAC1	-0.044878634	0.044878634
FKBP15	HDAC1	-0.185525547	0.18552554700071552
FKBP1A	HDAC1	0.39034243190683887	0.39034243190683887
FKBP2	HDAC1	-0.065931285	0.065931285
FKBP3	HDAC1	-0.235759326	0.23575932593757942
FKBP4	HDAC1	0.27764084460651023	0.27764084460651023
FKBP5	HDAC1	0.5041248583341803	0.5041248583341803
FKBP7	HDAC1	0.15929338906244112	0.15929338906244112
FKBP8	HDAC1	-0.339620478	0.3396204779268984
FKBP9	HDAC1	0.12231355413228084	0.12231355413228084
FLAD1	HDAC1	-0.123928266	0.12392826592532606
FLCN	HDAC1	0.3788499132893788	0.3788499132893788
FLII	HDAC1	-0.224846495	0.2248464945806454
FLNA	HDAC1	0.17330919736851821	0.17330919736851821
FLNB	HDAC1	0.592936552	0.592936552
FLNC	HDAC1	0.46603714741101854	0.46603714741101854
FLOT1	HDAC1	-0.154815791	0.15481579076829602
FLOT2	HDAC1	-0.405243792	0.4052437923030434
FLT4	HDAC1	-0.04984894	0.04984894
FLVCR1	HDAC1	-0.232885433	0.23288543274623144
FLYWCH1	HDAC1	-0.037777654	0.037777654
FLYWCH2	HDAC1	0.3999697254696881	0.3999697254696881
FMNL1	HDAC1	0.13844010502782353	0.13844010502782353
FMNL2	HDAC1	0.16258683253112863	0.16258683253112863
FMR1	HDAC1	-0.612295069	0.612295069
FN1	HDAC1	0.33427567165410094	0.33427567165410094
FN3K	HDAC1	0.069444835	0.069444835
FN3KRP	HDAC1	0.4033000872774306	0.4033000872774306
FNBP1	HDAC1	-0.081739031	0.081739031
FNBP1L	HDAC1	-0.359302101	0.3593021010585135
FNBP4	HDAC1	0.056195355	0.056195355
FNDC3A	HDAC1	-0.479925465	0.4799254654313404
FNDC3B	HDAC1	-0.238222191	0.23822219135763734
FNTA	HDAC1	0.008266422	0.008266422
FNTB	HDAC1	0.11423207512228417	0.11423207512228417
FOCAD	HDAC1	-0.113151944	0.11315194363864774
FOSB	HDAC1	0.42195558135802164	0.42195558135802164
FOSL2	HDAC1	-0.304136459	0.30413645925196325
FOXJ3	HDAC1	0.17854461312680608	0.17854461312680608
FOXK1	HDAC1	-0.077564442	0.077564442
FOXK2	HDAC1	-0.268356497	0.268356497
FOXO3	HDAC1	-0.271006777	0.2710067772595104
FOXP4	HDAC1	0.43854901432852567	0.43854901432852567
FOXRED1	HDAC1	-0.636900299	0.6369002987510349
FPGS	HDAC1	-0.48209838	0.4820983799406009
FPGT	HDAC1	0.6881129738581369	0.6881129738581369
FRG1	HDAC1	0.4293912224026324	0.4293912224026324
FRK	HDAC1	-0.751358285	0.7513582846235449
FRMD5	HDAC1	-0.469453386	0.46945338599975794
FRMD6	HDAC1	-0.197219344	0.19721934436339128
FRMD8	HDAC1	-0.550172958	0.5501729575536228
FRYL	HDAC1	-0.085330215	0.085330215
FSCN1	HDAC1	-0.134926985	0.13492698469750466
FTH1	HDAC1	-0.487945856	0.4879458564490027
FTL	HDAC1	-0.382049942	0.3820499415945845
FTO	HDAC1	0.750038326	0.750038326
FTSJ1	HDAC1	0.3054750193532342	0.3054750193532342
FTSJ3	HDAC1	-0.28722716	0.2872271597133302
FUBP1	HDAC1	-0.198792909	0.19879290909680522
FUBP3	HDAC1	0.27949063129905666	0.27949063129905666
FUCA1	HDAC1	-0.131343821	0.13134382104494027
FUCA2	HDAC1	-0.637480977	0.6374809765555297
FUNDC2	HDAC1	0.4182526690949319	0.4182526690949319
FURIN	HDAC1	0.4946548285918872	0.4946548285918872
FUS	HDAC1	-0.055960246	0.055960246
FUT8	HDAC1	-0.493933612	0.49393361206824393
FXR1	HDAC1	-0.130260772	0.13026077228757066
FXR2	HDAC1	0.015913878896006612	0.015913878896006612
FYCO1	HDAC1	0.038308938	0.038308938
FYN	HDAC1	-0.07086319	0.07086319
FYTTD1	HDAC1	-0.389748547	0.38974854735332537
FZD6	HDAC1	-0.255613072	0.25561307182302334
G3BP1	HDAC1	-0.182749663	0.18274966326893974
G3BP2	HDAC1	0.18453786409065337	0.18453786409065337
G6PD	HDAC1	0.5195561600421159	0.5195561600421159
GAA	HDAC1	-0.090142797	0.090142797
GAB1	HDAC1	0.043010552	0.043010552
GABARAPL1	HDAC1	-0.00048264	0.00048264
GABARAPL2	HDAC1	0.25167289516721114	0.25167289516721114
GABPA	HDAC1	-0.040408606	0.040408606
GABPB1	HDAC1	-0.541627108	0.5416271078975434
GADD45GIP1	HDAC1	-0.256772191	0.2567721909008228
GAK	HDAC1	-0.106183549	0.10618354926759556
GALE	HDAC1	0.1591875028709719	0.1591875028709719
GALK1	HDAC1	0.6424361346286628	0.6424361346286628
GALK2	HDAC1	0.6159387660186071	0.6159387660186071
GALM	HDAC1	0.5246247634468112	0.5246247634468112
GALNS	HDAC1	-0.317253144	0.3172531435587428
GALNT1	HDAC1	0.6255786408068154	0.6255786408068154
GALNT10	HDAC1	0.5115284246631645	0.5115284246631645
GALNT13	HDAC1	0.45511107225095593	0.45511107225095593
GALNT2	HDAC1	-0.279876429	0.2798764289370879
GALNT4	HDAC1	-0.321420504	0.321420504
GALNT7	HDAC1	-0.549241926	0.5492419262095325
GAMT	HDAC1	-0.071242873	0.071242873
GAN	HDAC1	0.21446356430305036	0.21446356430305036
GANAB	HDAC1	-0.147243971	0.14724397110425436
GAPDH	HDAC1	0.39907517910873375	0.39907517910873375
GAPVD1	HDAC1	-0.118067041	0.11806704062860703
GAR1	HDAC1	-0.40228529	0.4022852898345365
GARS1	HDAC1	0.085788249	0.085788249
GART	HDAC1	0.022864548133011756	0.022864548133011756
GAS2L3	HDAC1	0.12131706072879579	0.12131706072879579
GATAD2A	HDAC1	-0.053485591	0.053485591
GATAD2B	HDAC1	-0.079050364	0.079050364
GATB	HDAC1	-0.549931656	0.5499316559588229
GATD1	HDAC1	0.5517454560546579	0.5517454560546579
GATD3A	HDAC1	-0.243300798	0.2433007977159103
GBA	HDAC1	0.18655047198328747	0.18655047198328747
GBE1	HDAC1	-0.147117318	0.1471173182802089
GBF1	HDAC1	0.1900426819258469	0.1900426819258469
GC	HDAC1	0.2594950892368613	0.2594950892368613
GCA	HDAC1	0.4212274955612577	0.4212274955612577
GCC1	HDAC1	-0.069822011	0.069822011
GCC2	HDAC1	0.15252970512104216	0.15252970512104216
GCDH	HDAC1	0.18313917277005942	0.18313917277005942
GCFC2	HDAC1	0.31054488860748564	0.31054488860748564
GCLC	HDAC1	0.26172253461316985	0.26172253461316985
GCLM	HDAC1	0.1558462030341737	0.1558462030341737
GCN1	HDAC1	-0.528817354	0.5288173538313704
GDAP2	HDAC1	0.30911371266241255	0.30911371266241255
GDE1	HDAC1	0.337036966	0.337036966
GDI1	HDAC1	0.6545266009637339	0.6545266009637339
GDI2	HDAC1	0.6059922923607045	0.6059922923607045
GDPD1	HDAC1	-0.09630411	0.09630411
GDPGP1	HDAC1	0.071736697	0.071736697
GEMIN4	HDAC1	0.32727501298060047	0.32727501298060047
GEMIN5	HDAC1	0.23898910427983677	0.23898910427983677
GEMIN7	HDAC1	0.19181192119699345	0.19181192119699345
GET3	HDAC1	0.6220160850692716	0.6220160850692716
GET4	HDAC1	-0.10974315	0.10974315036255054
GFER	HDAC1	-0.048194354	0.048194354
GFM1	HDAC1	-0.224056321	0.22405632080917667
GFM2	HDAC1	-0.325511681	0.32551168140112097
GFOD1	HDAC1	0.6486354463922761	0.6486354463922761
GFOD2	HDAC1	0.1868275557404188	0.1868275557404188
GFPT1	HDAC1	0.12325174439942439	0.12325174439942439
GFPT2	HDAC1	0.25870303404044087	0.25870303404044087
GFUS	HDAC1	0.27225461046355753	0.27225461046355753
GGA1	HDAC1	0.44812626481323614	0.44812626481323614
GGA2	HDAC1	-0.05279179	0.05279179
GGA3	HDAC1	0.49078040233650994	0.49078040233650994
GGCT	HDAC1	0.5538445055102789	0.5538445055102789
GGCX	HDAC1	-0.530521882	0.5305218823344178
GGH	HDAC1	0.028935848205587117	0.028935848205587117
GGPS1	HDAC1	0.20156168092693344	0.20156168092693344
GGT7	HDAC1	-0.194652365	0.19465236535402716
GHITM	HDAC1	-0.438262594	0.43826259361293235
GIGYF1	HDAC1	0.04147936	0.04147936
GIGYF2	HDAC1	0.4160463277093005	0.4160463277093005
GINS1	HDAC1	-0.04986959	0.049869590315595624
GINS2	HDAC1	0.3485986597497867	0.3485986597497867
GIPC1	HDAC1	0.13785806870047007	0.13785806870047007
GIT1	HDAC1	-0.134153915	0.1341539152109285
GIT2	HDAC1	0.042080217103696506	0.042080217103696506
GK	HDAC1	0.078111759	0.078111759
GLA	HDAC1	0.4015131295849461	0.4015131295849461
GLB1	HDAC1	-0.229010013	0.22901001317536612
GLCE	HDAC1	-0.205301779	0.20530177936706523
GLDC	HDAC1	0.43827075920784575	0.43827075920784575
GLE1	HDAC1	0.43098021823890675	0.43098021823890675
GLG1	HDAC1	-0.759648304	0.7596483040279094
GLIPR2	HDAC1	-0.017407589	0.017407589177835758
GLMN	HDAC1	0.47401804644247664	0.47401804644247664
GLO1	HDAC1	0.30130704033603867	0.30130704033603867
GLOD4	HDAC1	0.280292252	0.280292252
GLRX	HDAC1	0.5267643717695588	0.5267643717695588
GLRX3	HDAC1	0.3748715737143888	0.3748715737143888
GLRX5	HDAC1	-0.107360164	0.10736016418766461
GLS	HDAC1	-0.33258242	0.33258242018977724
GLTP	HDAC1	0.036635457	0.036635457
GLUD1	HDAC1	-0.496933565	0.4969335647336702
GLUD2	HDAC1	-0.580613341	0.580613341
GLUL	HDAC1	0.3325383320834704	0.3325383320834704
GLYR1	HDAC1	-0.357076449	0.3570764491977923
GM2A	HDAC1	0.20206177586250418	0.20206177586250418
GMEB1	HDAC1	0.032176903	0.032176903
GMFB	HDAC1	-0.058156134	0.058156133673300484
GMIP	HDAC1	0.6476967211763458	0.6476967211763458
GMPPA	HDAC1	0.8462788012567491	0.8462788012567491
[truncated: 59,152 more rows]
